# Supplementary material for: Expanding the landscape of aging via orbitrap astral mass spectrometry and tandem mass tag integration
Source: Nat Commun. 2025 May 22;16:4753. doi: 10.1038/s41467-025-60022-x (PMC12098839; doi:10.1038/s41467-025-60022-x)
Supplement: Supplementary file 4 — Supplementary Data 2 [file 41467_2025_60022_MOESM4_ESM.xlsx]

## Sheet: Cortex
uniprot_id	tag_126	tag_127N	tag_127C	tag_128N	tag_128C	tag_129N	tag_129C	tag_130N	tag_130C	tag_131	tag_131C	tag_132N	tag_132C	tag_133N	tag_133C	tag_134N	tag_134C	tag_135	uniprot	symbol	protein.id	gene.id
A0A075B5M7	402.432	519.545	396.177	1157.37	351.943	465.462	489.675	1142.4	1245.88	1062.07	761.774	2323.99	1059.43	1119.68	2549.81	894.363	622.445	525.851	A0A075B5M7	Igkv5-39	NA	NA
A0A075B5T2	69.5084	54.3404	161.388	118.546	93.6994	69.2261	146.837	110.29	163.865	186.019	144.317	565.501	260.278	79.7459	396.556	119.595	127.55	93.5438	A0A075B5T2	Ighv6-3	NA	NA
A0A075B680	1386.97	1264.5	1840.69	1671.15	1317.46	1198.24	1261.97	1858.93	1783.74	2411.44	1610.51	2870.48	1660.45	2328.32	4951.79	1722.45	1946.03	2179.74	A0A075B680	Ighv1-62-2	NA	NA
A0A087WNP0	252.027	255.369	98.0809	88.3873	106.002	103.777	94.1489	44.7273	24.0516	250.551	230.312	139.931	74.7881	89.8295	127.965	153.195	103.393	139.694	A0A087WNP0	4931428L18Rik	NA	NA
A0A087WNU5	42541.5	42591.5	42861	42619.8	41995.4	42376.9	41367.7	42022.6	40053.1	44362.1	42725.6	42743.2	41652.7	41498.2	38468.7	41218.6	38473.2	41665.4	A0A087WNU5	Ank3	NA	NA
A0A087WNU6	147.568	135.736	144.959	164.474	189.874	156.226	144.78	132.491	123.928	171.142	153.884	157.197	178.593	157.025	143.753	138.358	189.505	125.053	A0A087WNU6	Lrrfip1	NA	NA
A0A087WP86	397.477	369.647	385.936	401.299	372.806	379.022	344.358	315.128	393.878	498.78	477.473	339.368	375.988	432.364	328.472	302.337	329.673	319.105	A0A087WP86	Actr3	NA	NA
A0A087WPF7	812.192	1336.14	945.518	1126.92	1494.64	1368.03	978.422	1080.86	1593.39	662.187	388.963	389.681	222.793	184.184	253.237	222.882	220.091	187.868	A0A087WPF7	Auts2	ENSMUSP00000159434;ENSMUSP00000124730	ENSMUSG00000029673;ENSMUSG00000029673
A0A087WPR7	735.25	757.312	809.086	765.557	707.936	712.406	699.929	673.745	708.242	845.576	865.414	809.23	892.27	662.24	746.119	885.833	888.536	787.339	A0A087WPR7	Dst	NA	NA
A0A087WQ44	256.19	310.754	247.181	252.333	233.614	197.769	222.513	204.37	219.319	234.334	251.549	203.705	211.21	217.853	221.215	253.06	252.33	256.066	A0A087WQ44	Srcap	NA	NA
A0A087WQE8	28958.7	28706.9	29229.2	29435.5	29303.6	28957.2	28367.7	27735.7	28683.5	28857.9	30229.5	29218.8	28852.7	29974.9	28590.9	28961.4	28255.7	28977.3	A0A087WQE8	Kif1a	NA	NA
A0A087WQH8	823.668	857.166	803.71	896.724	783.553	985.695	764.052	761.863	815.589	802.338	855.545	815.091	789.082	825.359	930.594	792.33	965.492	940.509	A0A087WQH8	Slc35a4	NA	NA
A0A087WQQ5	1794.77	1883.33	1706.28	1722.67	1811.6	1701.91	1588.56	1729.57	1816.9	1712.27	1845.97	1782.24	1755.97	1583.06	1631.33	1796.96	1709.43	1672.99	A0A087WQQ5	Ktn1	NA	NA
A0A087WRB4	1296.86	1206.45	778.026	719.061	702.911	900.208	775.178	580.387	547.88	1407.83	1338	1050.43	805.621	691.564	1151.41	1126.8	918.803	1017.25	A0A087WRB4	Tuba4a	NA	NA
A0A087WRG0	6844.78	6954.5	6626.13	6889.13	6879.01	6698.08	6778.12	6772.18	6834.93	7184.79	6820.36	7115.54	6576.7	6662.24	6468.66	6765.66	6877.72	6714.55	A0A087WRG0	Pfkfb2	NA	NA
A0A087WRP9	199.588	192.293	176.574	186.266	161.613	218.23	157.027	171.678	174.361	181.805	181.758	688.254	200.951	157.075	191.206	178.004	176.358	179.711	A0A087WRP9	Ank3	NA	NA
A0A087WSE6	123.295	175.957	95.2755	148.17	158.77	103.359	92.3251	97.2412	143.784	152.592	161.13	128.052	139.409	102.174	134.25	150.24	114.422	122.186	A0A087WSE6	Dnpep	NA	NA
A0A087WSP5	7613.76	8503.33	7693.72	7582.41	7110.09	7625.3	7486.58	8548.42	8034.34	8303.39	8208.01	8250.34	8189.99	9205.87	8574.8	8793.4	7645.65	7831.5	A0A087WSP5	Stat1	NA	NA
A0A088MLT8	936.359	1043.68	1299.81	1322.93	1290.17	1258.4	1318.77	1337.22	1543.01	1082.16	1065.17	1115.12	1186.33	1239.85	1180.64	1064.07	1042.78	1099.29	A0A088MLT8	Iqcj-Schip1	ENSMUSP00000138212	ENSMUSG00000102422
A0A0A0MQC6	3676.89	3597.8	3303.94	3592.19	3411.13	3379.94	3106.71	3309.51	3191.1	3451.04	3528.7	3431.95	3391.36	3071.46	3510.83	3301.71	3383.9	3232.3	A0A0A0MQC6	Elapor1	NA	NA
A0A0A0MQE5	20758.4	21133.4	22134	21648.6	21387	21446.2	20827.4	21151.6	20118.3	20727.8	20411.7	20947.3	20159.3	20406.6	20202.4	20176.9	19133.1	19617.8	A0A0A0MQE5	Camsap1	NA	NA
A0A0A0MQH5	332.446	358.703	317.586	348.476	278.336	396.835	276.715	366.411	473.304	374.695	398.538	400.63	395.035	333.46	344.116	419.775	390.694	338.224	A0A0A0MQH5	Macf1	NA	NA
A0A0A6YVP0	873.73	640.694	1125.95	1374.01	1033.36	1112.9	1364.37	1843.22	2097.42	2421.48	1755.27	2739.28	1773.88	1420.34	2550.68	1501.9	2240.47	1413.75	A0A0A6YVP0	Ighg2b	NA	NA
A0A0A6YVX9	406.129	408.045	219.41	200.398	229.449	220.008	270.568	163.807	131.474	399.393	396.813	320.803	214.42	221.827	235.053	286.485	211.113	207.215	A0A0A6YVX9	Igsf8	NA	NA
A0A0A6YW36	494.789	743.238	968.296	1259.71	1141.49	1085.64	940.106	1227.56	1381.81	482.053	577.968	786.983	1056.02	1105.99	730.959	748.882	751.013	870.418	A0A0A6YW36	Rgs7	NA	NA
A0A0A6YW86	498.907	456.341	173.264	73.3229	168.963	163.677	163.033	90.325	96.1793	456.91	443.717	293.367	194.033	110.737	285.057	344.456	224.779	187.603	A0A0A6YW86	Atp6v1h	NA	NA
A0A0A6YWG7	29094.1	28715.1	28892.5	29612.7	28960.7	28564.5	28605.7	27742.5	27261.7	30447.9	30997.7	29712.7	28315	28506	29221.1	28097.6	27807.6	28146.3	A0A0A6YWG7	Rapgef2	NA	NA
A0A0A6YWL7	2247.07	2462.96	2098.54	2117.93	2059.2	2190.63	1827.5	1605.42	1696.24	2253.45	2188.49	1966.17	1713.39	1839.54	2016.11	1942.65	1804.36	2020.51	A0A0A6YWL7	Ntrk3	NA	NA
A0A0A6YWM8	87.9186	108.408	184.676	147.775	118.909	93.3055	120.203	140.061	111.288	135.346	97.8462	118.185	109.898	140.77	144.709	130.338	120.265	135.665	A0A0A6YWM8	Map4k4	NA	NA
A0A0A6YXD3	184.573	231.766	260.886	186.754	216.553	152.424	136.588	186.294	168.919	173.707	158.812	184.238	179.684	202.376	149.478	202.75	211.561	156.771	A0A0A6YXD3	Ndufs2	NA	NA
A0A0A6YXM5	1459.27	1765.08	1657.43	1456.01	1359.46	1431.93	1480.83	1475.75	1462.55	1528.6	1615.63	1510.88	1524.7	1346.2	1423.73	1545.32	1395.23	1477.98	A0A0A6YXM5	Rcor3	NA	NA
A0A0A6YXP8	201.668	252.104	129.424	101.054	102.875	93.0588	99.8167	67.0439	50.7405	201.284	157.212	166.131	112.666	123.532	114.68	157.176	118.783	131.939	A0A0A6YXP8	Tmem131	NA	NA
A0A0A6YXQ8	243.055	286.816	227.491	179.406	263.174	198.7	189.876	192.55	185.046	185.511	176.803	258.637	175.405	165.258	197.503	132.254	151.548	203.328	A0A0A6YXQ8	Ralyl	NA	NA
A0A0A6YXW6	677.709	514.396	3337.27	590.825	621.261	1492.98	576.681	717.472	675.872	818.422	525.133	960.645	655.877	632.106	974.698	2298.68	1919.5	641.11	A0A0A6YXW6	Igha	NA	NA
A0A0A6YY83	11833.7	11780.3	12278.9	13149.5	12736	13033.6	12111.5	12405.4	11994.3	11684	12005.5	12676.5	12648.2	12844.5	11759.5	11789.3	11290.1	12013.5	A0A0A6YY83	Pcdh7	NA	NA
A0A0A6YY91	109161	110280	108260	109049	106572	109764	99300	98570.8	97281.2	105104	105937	101555	97769.2	103102	101194	105195	96495	102908	A0A0A6YY91	Ncam1	NA	NA
A0A0A6YYE7	56.4734	54.1715	52.93	87.262	56.5908	31.1353	57.6813	124.912	157.567	65.4502	95.0091	128.208	212.557	66.3863	40.334	45.2444	88.7036	31.756	A0A0A6YYE7	Igkv4-57	NA	NA
A0A0G2JDV3	70.4813	121.439	59.487	79.8069	94.3741	87.1057	102.948	78.0947	55.7067	84.4684	79.2439	91.0947	84.596	118.266	140.219	100.56	123.244	111.232	A0A0G2JDV3	Gbp6	NA	NA
A0A0G2JE45	432.42	481.437	374.756	327.07	309.973	337.335	381.287	330.12	313.296	467.026	412.53	443.57	283.877	380.987	323.566	354.922	425.998	349.782	A0A0G2JE45	Sh3glb1	NA	NA
A0A0G2JEN4	438.764	425.915	547.779	521.701	538.112	558.054	363.556	378.553	373.897	464.306	471.421	577.673	398.465	427.761	399.291	421.251	491.102	416.734	A0A0G2JEN4	Dclk1	NA	NA
A0A0G2JG35	1339.51	1450.86	1577.95	1522.56	1494.07	1377.89	1495.3	1669.47	1482.48	1263.32	1357.48	1285.24	1422.82	1413.66	1399.96	1298.49	2698.48	1390.04	A0A0G2JG35	Map4	NA	NA
A0A0G2JGM8	5657.24	5345.19	5536.89	5562.1	5645.75	5705.61	5168.5	5215.91	5064.25	5246.47	5245.76	5566.74	5613.52	5121.7	5233.14	4829.54	5047.27	4964.77	A0A0G2JGM8	Adgrl2	NA	NA
A0A0G2JGS4	2680.15	3203.39	3094.02	2866.34	2614.64	2562.32	2741.04	2910.42	3045.01	2931.87	3326.05	2901.6	2650.06	3159.36	3010.54	2976.16	2518.07	3188.25	A0A0G2JGS4	Camk2d	NA	NA
A0A0G2JGW6	17977.5	17717.2	16977.7	17429.7	17576.5	17943.4	16713.6	16768.8	15508.3	17914	17114.8	16876.9	15614	16067.3	16006.2	15671.7	15720.3	16057.8	A0A0G2JGW6	Cdkl5	NA	NA
A0A0J9YTR2	814.006	823.525	933.79	899.473	923.773	853.905	840.478	868.303	814.091	788.371	922.621	929.586	823.196	859.963	877.428	898.941	872.551	859.514	A0A0J9YTR2	0610012G03Rik	NA	NA
A0A0J9YTS6	561.522	560.157	609.365	497.368	534.736	602.172	518.96	528.836	583.325	537.03	542.328	511.346	513.643	490.437	509.015	490.051	523.959	527.129	A0A0J9YTS6	Rgs6	NA	NA
A0A0J9YUD5	14273.1	14772.7	13687.7	12978.5	13393.3	12915.2	12988.4	12359	12451.8	14470.8	14436.7	13482.8	13053.8	12441.3	12674.9	13522.2	13140.5	13269	A0A0J9YUD5	Nup205	NA	NA
A0A0J9YUL3	798.421	852.679	775.571	735.558	793.613	792.143	778.173	878.874	841.234	684.026	816.057	753.869	766.431	789.287	686.236	865.468	668.866	723.43	A0A0J9YUL3	Septin11	NA	NA
A0A0J9YUM2	4548.61	4777.3	5455.96	5268.72	5511.29	5128.1	5156.97	5810.85	5902.4	4764.2	4773.98	4855.23	4846.72	5163	4594.8	4392.53	4349.19	4495.63	A0A0J9YUM2	Syngap1	NA	NA
A0A0J9YUQ8	893.223	744.316	826.779	946.687	801.342	980.531	792.714	857.009	909.802	777.48	846.537	773.513	1015.2	920.675	934.887	873.284	1034.31	957.629	A0A0J9YUQ8	Gsn	NA	NA
A0A0J9YUS0	415.778	329.31	227.123	106.229	153.429	162.752	185.048	82.6732	94.6436	355.347	336.595	253.179	205.675	156.125	207.999	261.069	234.932	229.866	A0A0J9YUS0	Dnm1	NA	NA
A0A0J9YVH8	90.0817	104.816	121.103	120.558	131.802	125.717	100.84	111.08	99.1999	96.9325	114.022	72.2956	72.1275	106.096	78.8392	80.6899	90.3224	120.062	A0A0J9YVH8	Syngap1	NA	NA
A0A0N4SUJ3	149.41	167.81	168.874	170.476	145.502	103.671	122.108	164.557	144.766	178.135	186.581	170.218	155.524	151.212	179.648	94.7927	219.82	133.75	A0A0N4SUJ3	Naaladl2	NA	NA
A0A0N4SUT6	747.918	712.294	769.185	716.622	747.253	772.273	669.103	726.189	832.354	696.614	719.629	738.269	639.928	658.07	697.766	703.262	620.009	670.151	A0A0N4SUT6	4933427D14Rik	NA	NA
A0A0N4SV20	195.567	208.828	172.702	186.612	195.981	148.483	192.376	186.98	156.722	222.542	227.05	185.35	159.174	188.399	180.848	275.413	241.359	221.482	A0A0N4SV20	Dusp16	NA	NA
A0A0N4SVF2	4955.02	5264.68	5335.96	5217.21	5193.85	4823.06	5116.76	5155.51	5071.01	4908.51	5350.46	5084.05	4893.29	5039.69	4962.05	4825.57	5447.98	4951.75	A0A0N4SVF2	Rasgef1a	NA	NA
A0A0N4SVL0	459.806	465.766	518.355	367.447	430.959	413.353	381.077	513.761	442.728	519.33	446.946	466.925	385.156	464.841	428.804	420.723	395.767	390.272	A0A0N4SVL0	Eif4g3	NA	NA
A0A0N4SVT8	408.671	367.016	343.217	699.295	535.466	386.205	400.859	1479.42	1115.74	488.842	301.801	366.528	486.936	615.15	346.749	366.562	408.053	360.815	A0A0N4SVT8	Dnajb8	NA	NA
A0A0N4SVU2	401.535	249.248	129.905	74.2886	162.47	124.285	91.7174	40.9224	28.3056	503.099	370.841	222.65	145.447	89.7577	234.448	270.077	243.758	198.277	A0A0N4SVU2	Hspa4l	NA	NA
A0A0N4SW73	16720.4	16511	16996.4	17157.1	17327.5	17545.5	17827	17999.9	17803.2	16613.1	16462.2	16841.9	17285.5	16995.8	16831.4	16670.7	16315.9	16583.7	A0A0N4SW73	Rab11fip5	NA	NA
A0A0R4IZY0	32792.3	33938.8	31372.5	31231.9	31099.2	32271	31766.1	31430.3	31765.6	32760.3	33406.8	31325.5	30527.2	32263.2	32601.5	33776.2	31526.6	32606.4	A0A0R4IZY0	Thop1	NA	NA
A0A0R4J046	141.819	127.604	130.389	87.9543	98.9982	102.997	141.11	149.765	111.554	130.295	133.143	93.5027	87.3577	107.588	148.875	139.454	123.146	118.898	A0A0R4J046	Cebpz	NA	NA
A0A0R4J049	11758	12129.6	11721.4	11214.9	11282.2	11342.7	11590	11742.2	11573	11404.7	12277.8	11670.3	11281.2	11582.3	11978.8	12046.4	11974.3	11979.6	A0A0R4J049	Prmt5	NA	NA
A0A0R4J050	6550.16	6434.46	6300.23	6139.39	6074.7	6263.05	7365.71	7254.58	6558.7	7277.55	6748.67	6870.36	7393.45	6932.51	7133.05	7513.23	7330.76	7194.2	A0A0R4J050	Acy1	NA	NA
A0A0R4J065	4295.85	4703.96	4877.2	5577.03	5174.06	5367.49	5155.91	5852.14	5715.19	4428.83	4385.61	4680.34	5242.94	5460.65	5144.04	5091.17	5115.91	5062.2	A0A0R4J065	Atg4b	NA	NA
A0A0R4J078	4153.08	4430.65	3854.57	3536.38	3629.68	3813.13	3354.92	2978.11	3032.81	4390.08	4177.71	3904.37	3749.58	3644.83	4200.88	4082.67	3798.43	3824.23	A0A0R4J078	Ubxn4	NA	NA
A0A0R4J083	27606.1	28790.3	26420.5	26627.9	25703.4	28106.9	29142	27323.6	28942.8	31663.4	30212.9	29142.2	29955.4	30048.7	31541.3	32684.1	31041.5	31467.4	A0A0R4J083	Acadl	NA	NA
A0A0R4J094	11809.1	12200.4	12160.1	12234.3	11775.2	12331.1	13008.8	13616.7	14466.1	12967.5	13026.3	13426.4	13297.7	13647.4	13105.7	13662.8	13269.7	13619.4	A0A0R4J094	Fahd2a	NA	NA
A0A0R4J0B5	5192.69	5708.93	5282.57	5309.08	5230.62	5294.77	5465.46	5141.91	5135.56	5632.55	5802.68	5505.74	5315.34	5209.18	5692.06	5911.99	5490.93	5669.87	A0A0R4J0B5	Rusf1	NA	NA
A0A0R4J0I1	11289.8	9480.29	11630.2	5566.88	5293.64	4405.07	6716.53	12218.9	13878.2	4207.83	3394.92	5443.94	4271	3877.46	3879.72	6512.31	9957.66	5497.44	A0A0R4J0I1	Serpina3k	NA	NA
A0A0R4J0J1	3004.44	2530.85	2579.34	2686.48	2914.38	2796.49	3142.83	3056.67	2656.7	2857.9	2715.26	2809.93	2869.13	2631.01	2805.14	2833.43	3235.09	2924.48	A0A0R4J0J1	Cpne9	NA	NA
A0A0R4J0J6	1987.68	2049.51	2086.56	1989.6	1981.12	1926.74	2060.63	2074.47	2190.02	2010.08	2082.49	1999.51	1853.91	1897.99	1890.99	2004.1	2065.96	1947.31	A0A0R4J0J6	Thoc5	NA	NA
A0A0R4J0M1	5626.57	5732.05	5431.6	5185.61	5264.72	5631.11	5668.27	5505.13	5809.78	5101.61	5308.51	5061.46	5364.84	5470.22	4890.84	5142.67	5047.55	5346.48	A0A0R4J0M1	Tbcc	NA	NA
A0A0R4J0S1	3113.14	3075.88	2840.66	2872.72	2742.5	2863.21	3137.3	2962.51	2632.37	3296.47	3138.67	3238.66	3107.23	3017.92	3302.9	3240.44	3218.99	3351.65	A0A0R4J0S1	Cdc42ep1	NA	NA
A0A0R4J0T0	1627.28	1627.06	1519.79	1631.98	1573.14	1680.49	1605.14	1580.87	1598.14	1613.09	1619.48	1624.93	1631.53	1678.18	1539.35	1540.71	1517.52	1509.65	A0A0R4J0T0	Hscb	NA	NA
A0A0R4J0V4	2824.03	3027.31	2861.46	2971.7	2882.26	2917.03	2862.91	2869.54	2772.61	3037.38	3027.14	2908.34	2762.27	2817.23	2933.63	3010.37	3072.85	2880.19	A0A0R4J0V4	Jmy	NA	NA
A0A0R4J119	473.325	454.528	467.013	478.891	475.948	532.571	428.133	460.704	456.263	436.661	457.237	453.048	465.153	413.299	449.403	464.263	401.091	457.77	A0A0R4J119	Cyfip1	NA	NA
A0A0R4J124	8840.76	8639.34	7813.26	7768.92	8463.72	8616.43	7665.63	7989.54	7897.24	8645.29	8101.63	7876.92	7752.35	7592.52	7982.15	7720.71	7839.17	8268.36	A0A0R4J124	Srpk2	NA	NA
A0A0R4J174	4980.59	5108.61	4952.49	4603.29	4619.06	4692.48	4738.71	4572.42	4714.24	5037.96	5113.03	4667.97	4498.61	4755.79	4783.79	4969.51	4915.97	5137.83	A0A0R4J174	Ecsit	NA	NA
A0A0R4J194	7979.75	8262.65	8211.06	8476.17	8150.94	8192.1	8422.92	8268.29	8197.05	8126.26	8622.13	8074.19	7722.11	8345.66	7863.42	8310.66	7322.76	7647.96	A0A0R4J194	Cacnb1	NA	NA
A0A0R4J1A1	84.9883	92.8898	52.61	99.7681	102.633	58.0221	104.936	79.0595	95.7814	85.5615	72.7566	78.0119	68.0752	94.9772	63.9122	106.695	122.752	83.5345	A0A0R4J1A1	Chml	NA	NA
A0A0R4J1E2	6152.24	6202.57	6298.96	5758.77	5865.46	6350.23	5720.53	5111.6	5708.01	6408.32	5969.03	6110.2	5568.48	5466.26	6119.18	6132.66	5498.01	5809.67	A0A0R4J1E2	Eef1d	NA	NA
A0A0R4J1H2	1337.1	1394.37	1361.97	1274.1	1326.75	1323.66	1432.3	1116.53	1252.22	1386.75	1366	1259	1289.96	1229.99	1315.78	1362.16	1241.48	1347.95	A0A0R4J1H2	Glyctk	NA	NA
A0A0R4J1K1	4806.16	4970.19	4463.54	3918.8	3864.81	4516.33	3960.56	3263.76	3372.42	4648.87	4718.97	4493.89	3912.18	3708.68	3954.84	4187.09	3901.88	3908.17	A0A0R4J1K1	Cnot4	NA	NA
A0A0R4J1N6	8072.38	8304.43	7539.55	7109.42	7037.42	7229.51	7189.25	7649.39	7352.97	7904.84	8172.23	7903.64	7397.81	7646.21	7377.73	8270.39	7177.71	7905.49	A0A0R4J1N6	Matk	NA	NA
A0A0R4J1X0	2746.74	2623.76	2877.82	3035.37	3068.93	2762.99	2850.17	3240.92	3024.72	2485.85	2543.37	2598.6	2779.91	3236.34	2570.26	2813.81	2734.05	2894.7	A0A0R4J1X0	Nyap2	NA	NA
A0A0R4J1Y3	2367.64	2366.36	2342.96	2272.14	2422.83	2487.85	2460.67	2497.77	2336.39	2443.82	2481.53	2401.29	2515.56	2216.99	2290.98	2370.8	2379.32	2319.12	A0A0R4J1Y3	Osgep	NA	NA
A0A0R4J215	891.281	894.268	742.003	669.028	722.653	804.407	642.707	584.984	746.074	798.757	802.015	714.323	656.633	687.845	678.745	669.358	579.667	684.982	A0A0R4J215	Gpatch11	NA	NA
A0A0R4J225	309.436	403.212	345.247	421.357	467.072	353.825	358.814	402.143	406.246	346.847	367.333	339.804	345.338	390.443	361.496	432.204	418.142	431.196	A0A0R4J225	Bscl2	NA	NA
A0A0R4J263	2535.32	2601.12	2772.15	2805.08	2651.85	2567.15	2479.5	2671.93	2633.52	2838.21	2827.47	2555.58	2856.27	2705.02	2888.59	2547.22	2717.1	2517.27	A0A0R4J263	Agpat1	NA	NA
A0A0R4J2C2	6969.98	6574.72	6060.03	6862.12	6275.03	6593.87	6388.93	7543.88	6247.94	7589.52	6827.49	7522.14	7315.58	6645.47	7252.81	7546.05	8058.29	7560.74	A0A0R4J2C2	Syt2	NA	NA
A0A0U1RNG7	90.8967	99.293	63.9743	90.3136	126.787	83.4689	78.6737	78.3441	107.263	77.9609	82.497	85.8014	67.8926	42.2304	76.8049	83.8346	104.711	96.4215	A0A0U1RNG7	Kctd14	NA	NA
A0A0U1RNV1	178.751	195.811	137.418	140.421	111.296	141.14	240.469	145.44	124.656	154.497	208	167.745	255.515	434.477	383.578	409.711	151.635	202.961	A0A0U1RNV1	C1qtnf5	NA	NA
A0A0U1RPY2	114.54	127.062	95.2815	130.512	83.1334	72.6285	63.9205	107.108	94.0525	103.197	79.8525	125.378	113.277	90.5695	53.1357	138.021	80.3655	96.4087	A0A0U1RPY2	Fxyd7	NA	NA
A0A140LHJ4	108.423	124.126	123.464	94.2908	102.417	118.526	94.6685	75.2226	108.395	123.266	115.562	97.3181	93.7754	94.2381	111.83	105.903	60.2004	48.8617	A0A140LHJ4	Stxbp1	NA	NA
A0A140LHX5	4591.63	4578.62	4437.25	4135.55	4577.92	4480.59	4290.03	3920.03	4302.56	4842.93	4632.09	4563.52	4068.05	4451.23	4411.18	4567.46	4098.04	4060.37	A0A140LHX5	Unc13b	NA	NA
A0A140LHX7	3227.28	3333.52	2922.91	2738.17	3389.52	2962.39	2628.31	2689.36	2472.33	2854.33	2937.82	2834.31	2501.66	2544.16	2705.92	2736.08	2593.68	2729.7	A0A140LHX7	Srcin1	NA	NA
A0A140LI95	912.865	1114.53	1171.45	1146.78	1123.35	1198.81	1128.78	1116.39	1081.87	1006.42	1083.66	1059.73	1015.86	1208.4	984.265	934.878	891.721	1012.97	A0A140LI95	Rap1gap2	NA	NA
A0A140LIW3	2273.46	2079.08	1955.15	2125.72	2038.49	2167.9	2026.32	1883.04	1837.21	1967.29	2143.67	2042.45	1921.43	1946.21	1935.5	2129.6	2024.76	2006.34	A0A140LIW3	Frmpd3	NA	NA
A0A140LIZ7	1014.57	1207.22	1063.42	1035.85	1033.17	1121.6	942.516	1127.27	1093.58	1123.91	1129.04	1067.92	1054.57	1035.41	1090.83	1023.35	1003.49	1082.11	A0A140LIZ7	Nhsl1	NA	NA
A0A140LJ04	19322	20266.8	18617.3	19027.2	19534.3	18262.1	17810.7	17583.8	17913.1	20168.6	19604.3	19311.6	19208.6	18021.3	18144.4	19108.6	17695.7	18776.8	A0A140LJ04	Zzef1	NA	NA
A0A140LJ72	1150.11	1479.98	757.562	592.228	724.352	801.203	713.395	395.784	344.202	1277.37	1276.55	1045.61	926.913	661.865	1346.27	1244.38	1105.27	878.641	A0A140LJ72	Muc16	NA	NA
A0A140LJC7	5965.83	5911.31	4721.64	4262.74	4562.16	4823.58	4384.48	3626.11	3671.15	5946.5	5619.26	4979.52	4187.42	3972.73	4853.31	5204.08	5204.52	4829.1	A0A140LJC7	Gm19410	NA	NA
A0A140LJD2	1316.83	1435.54	1711.83	1772.75	1709.02	1692.53	1593.39	1531.08	1544.8	1353.98	1421.54	1454.82	1433.99	1612.38	1284.54	1129.41	1355.7	1551.5	A0A140LJD2	Tanc2	NA	NA
A0A140T8I9	540.302	537.035	418.085	451.068	349.327	447.626	409.42	422.5	361.833	555.903	599.825	398.705	421.692	422.799	548.543	520.341	513.792	461.142	A0A140T8I9	Pi4ka	NA	NA
A0A140T8P5	299.981	339.521	634.549	369.489	368.174	507.281	563.298	869.518	543.842	1606.81	594.43	886.476	326.752	3699.39	622.377	730.89	672.85	267.931	A0A140T8P5	Igkv8-24	NA	NA
A0A1B0GR79	193.876	130.265	74.6524	133.021	119.651	99.3718	76.2176	92.9062	85.3674	98.4341	166.211	135.321	103.747	108.066	89.0787	81.5664	137.555	81.7989	A0A1B0GR79	Hrh2	NA	NA
A0A1B0GR85	6762	6527.94	6449.66	6400.97	6548.26	6608.76	6159.86	6536.55	6047.64	6304.08	6275.06	6165.79	6011.5	6507.67	5852.9	6094.34	5497.22	5810.96	A0A1B0GR85	2900026A02Rik	NA	NA
A0A1B0GRB6	353.713	282.672	365.376	324.408	314.737	360.074	302.102	294.909	199.988	400.032	366.578	390.982	299.305	274.913	425	382.588	370.823	339.194	A0A1B0GRB6	Brd3os	NA	NA
A0A1B0GRC8	699.838	906.986	732.684	723.352	745.677	722.622	610.828	594.548	567.543	843.384	799.466	728.751	706.695	701.469	743.189	709.874	708.898	733.177	A0A1B0GRC8	Fbxo25	NA	NA
A0A1B0GRS2	1325.99	1371.88	980.249	778.391	856.92	961.684	947.689	933.451	910.624	1487.86	1275.72	1068.39	1058.04	983.72	1140.09	1184.74	1072.81	1045.99	A0A1B0GRS2	Ldha	NA	NA
A0A1B0GRV0	628.265	585.7	768.237	749.532	860.429	789.858	791.336	747.434	647.307	810.361	779.18	854.017	776.436	765.686	708.262	727.523	686.393	762.239	A0A1B0GRV0	Bpnt1	NA	NA
A0A1B0GSQ5	1587.04	1570.92	1516.24	1479.3	1520.74	1588.37	1398.56	1447.69	1436.32	1599.68	1569.13	1564.4	1513.47	1531.78	1357.26	1479.26	1472.98	1449.19	A0A1B0GSQ5	Hdac9	NA	NA
A0A1B0GT27	239.752	293.471	294.755	272.897	219.936	212.128	292.112	299.181	242.447	301.076	271.35	255.35	240.481	256.038	240.658	240.526	226.638	261.379	A0A1B0GT27	Gm42372	NA	NA
A0A1C7CYU5	3399.61	3358.2	3444.79	3514.53	3292.4	3432.51	3072.78	3279.12	3261.95	3252.51	3286.04	3236.89	2939.25	3228.57	3080.92	3156.83	3028.06	3376.7	A0A1C7CYU5	Fam160a2	NA	NA
A0A1D5RLD2	180.318	126.978	182.503	152.773	149.787	182.832	147.021	109.338	132.026	120.018	146.379	141.189	145.599	123.958	95.1099	130.273	135.118	121.253	A0A1D5RLD2	Agap1	NA	NA
A0A1D5RLF9	90.2421	105.254	150.026	115.416	124.526	129.891	98.8664	82.7346	99.9097	136.007	163.717	147.81	76.2608	100.861	127.014	143.486	107.05	102.23	A0A1D5RLF9	Mast3	NA	NA
A0A1D5RLG3	109.917	130.164	319.338	486.213	395.083	313.2	397.167	705.415	675.396	136.967	135.851	253.74	459.045	438.583	342.431	298.713	310.853	286.683	A0A1D5RLG3	Rab3gap1	NA	NA
A0A1D5RLL4	10224	11789.5	9283.14	8954.05	9440.31	9029.49	8528.71	8339.91	8052.26	10449	10726.6	9805.52	9131.34	8679.32	8860.41	10099.1	9323.43	9638.52	A0A1D5RLL4	Trrap	NA	NA
A0A1D5RLN6	1015.71	897.962	943.276	1012.34	963.513	1042.1	1007.21	870.803	947.124	968.497	958.755	847.792	885.381	955.311	878.328	839.017	837.495	905.16	A0A1D5RLN6	2900026A02Rik	NA	NA
A0A1D5RLQ9	1271.35	1036.37	1096.92	1019.9	946.86	970.802	930.455	805.49	1029.62	1136.99	1070.45	1109.65	886.975	981.806	929.641	944.22	929.251	1065.47	A0A1D5RLQ9	Cdc42bpa	NA	NA
A0A1D5RM15	891.081	859.159	504.849	452.444	501.296	485.916	461.337	398.033	331.575	866.058	891.707	729.055	459.831	447.318	630.826	682.542	551.116	532.744	A0A1D5RM15	Zfp930	NA	NA
A0A1D5RM38	180.007	197.995	187.372	148.434	181.95	199.459	190.949	173.294	193.273	193.583	157.717	161.455	135.823	188.526	219.168	209.436	338.514	180.399	A0A1D5RM38	Kcnn1	NA	NA
A0A1D5RM83	1832.06	1738.89	1730.64	1619.89	1585.51	1686.85	1628.23	1808.87	1648.99	1657.75	1728.24	1784.22	1528.97	1693.45	1608.07	1635.33	1499.12	1675.48	A0A1D5RM83	Iqsec1	NA	NA
A0A1D5RMC2	423.303	417.065	425.002	469.914	385.955	391.405	397.546	345.946	409.921	402.119	445.565	449.128	383.575	389.235	411.296	408.704	444.074	399.268	A0A1D5RMC2	Zfp612	NA	NA
A0A1D5RMG4	1057.95	1168.18	1292.14	1181.54	1289.53	1204.66	1206.19	1308.82	1226.48	1104.58	1200.45	1276.92	1176.3	1209.39	1084.53	1112.08	1183.6	1186.35	A0A1D5RMG4	Agap3	NA	NA
A0A1L1SQ51	68580.3	70480.3	68955.9	69061.1	69735.1	70328.3	67446.1	69244.1	69374	68107.8	69647	69639.1	67496.6	69500.2	66682.4	67858.5	64487.1	66800.9	A0A1L1SQ51	Tln2	NA	NA
A0A1L1SQU7	1214.7	1277.19	948.084	773.626	843.457	959.983	839.671	611.354	677.205	1269.2	1217.78	1076.19	798.109	880.031	1066.67	1140.29	990.441	993.63	A0A1L1SQU7	Fat1	NA	NA
A0A1L1SRI1	2904.81	2791.71	2336.47	1927.36	1951.43	2299.66	1958.75	1428.58	1390.45	3026.62	2783.08	2526.82	2221.24	1929.87	2745.15	2702.9	2538.25	2779.11	A0A1L1SRI1	Tln2	NA	NA
A0A1L1SSC7	92.5275	94.1973	39.2402	105.542	81.2827	85.6899	113.885	79.3103	60.8376	104.951	98.9472	122.482	70.491	91.1986	65.1981	38.2818	98.9058	85.2057	A0A1L1SSC7	Ttc13	NA	NA
A0A1L1SSL9	1306.67	1287.16	818.98	774.13	723.434	752.863	727.785	439.78	457.759	1597.81	1149.82	959.972	782.394	725.624	1019.67	1228.87	1057.74	991.804	A0A1L1SSL9	Atr	NA	NA
A0A1L1STD6	486.325	555.696	622.317	517.924	639.183	691.115	637.663	653.785	863.11	523.678	468.503	609.084	603.541	569.515	612.699	660.667	613.339	655.724	A0A1L1STD6	Inafm2	NA	NA
A0A1L1STV8	542.579	603.746	494.837	462.928	482.536	497.801	513.622	505.609	375.307	609.229	653.573	501.402	477.372	484.652	473.832	520.186	480.668	454.379	A0A1L1STV8	Pkm	NA	NA
A0A1L1SU40	549.817	567.486	471.291	561.267	581.97	627.558	497.963	528.66	465.947	717.411	719.268	664.436	529.696	617.221	710.679	740.08	1068.17	581.953	A0A1L1SU40	Slc44a2	NA	NA
A0A1L1SUI3	668.558	633.493	541.49	485.553	494.239	596.759	458.882	427.924	506.893	595.669	574.594	607.919	571.492	540.161	573.861	652.579	616.85	513.682	A0A1L1SUI3	Slc37a4	NA	NA
A0A1L1SUR7	369.379	293.476	306.638	305.138	248.133	280.216	327.404	200.36	200.542	336.148	335.899	315.407	313.633	311.817	297.657	305.023	219.341	283.267	A0A1L1SUR7	Picalm	NA	NA
A0A1L1SV25	874.014	888.847	686.078	557.497	596.91	686.71	621.198	429.082	429.943	887.257	911.249	673.242	564.573	551.835	516.327	720.674	496.703	533.286	A0A1L1SV25	Actn4	NA	NA
A0A1W2P6U8	1145.59	1197.3	1180.98	1230.77	1280.08	1289.39	1052.38	1145.28	1312.71	1312.32	1318.53	1418.49	1370.61	1203.58	1343.53	1248.12	1503.67	1078.24	A0A1W2P6U8	4932415D10Rik	NA	NA
A0A1W2P7A1	13012.4	13065.4	15786.1	14663.7	15606.3	15290.4	15433.6	15993.6	16583.8	12394.7	12109.3	13564.4	14629.4	15331.9	13138.1	12803.2	12799.9	13543.2	A0A1W2P7A1	Rps12	NA	NA
A0A1W2P7Q6	6208.47	6448.03	5963.04	6058.37	5917.07	6103.38	5817.63	5870.97	5841.34	6454.61	6504.4	6299.27	6222.06	6275.14	6057.05	6244.2	5496.37	6533.28	A0A1W2P7Q6	Xpot	NA	NA
A0A1W2P7Y9	1523.07	1407.67	1527.76	1299.71	1472.34	1511.21	1470.66	1364.13	1484	1417.36	1481.5	1440.84	1196.3	1368.89	1410.86	1256.54	1197.08	1275.11	A0A1W2P7Y9	Nrcam	NA	NA
A0A1W2P832	224.736	221.776	267.996	314.213	243.848	277.311	301.516	307.154	256.594	244.044	272.981	262.789	257.209	290.371	303.699	262.235	245.464	286.249	A0A1W2P832	Ralgapa1	NA	NA
A0A1W2P863	656.155	733.564	676.014	629.261	772.859	596.61	688.8	650.842	707.049	610.333	758.82	725.298	672.58	689.51	701.298	684.476	661.732	777.088	A0A1W2P863	Nf1	NA	NA
A0A1W2P872	10121.8	10017.5	9373.71	9196.48	8895.79	9091.67	9657.08	9195.5	8913.87	9927.33	10239.9	9430.52	8973.7	9032.15	9183.46	9470.61	9079.63	9343.55	A0A1W2P872	Nova2	ENSMUSP00000032571;ENSMUSP00000151939	ENSMUSG00000030411;ENSMUSG00000030411
A0A1W2P882	2340.65	2127.96	2416.82	2459.64	2293.2	2209.02	2260.74	2489.67	2408.03	2278.55	2307.22	2428.17	2191.71	2401.45	2426.43	2356.63	2464.39	2471.75	A0A1W2P882	Atp2b1	NA	NA
A0A1Y7VIR0	2088.17	2199.84	2752.31	3105.3	2940.02	2559.07	2521.76	3296.17	3061.35	2125.41	2211.54	2391.44	2707.14	2906.4	2505.85	2662	2603.95	2710.38	A0A1Y7VIR0	Ppp2r5c	NA	NA
A0A1Y7VJP4	1820.99	1796.78	1565.15	1655.32	1652.83	1732.29	1687.74	1597.28	1446.38	1940.65	1886.31	1759.3	1732.72	1627.34	1720.67	1595.47	1637.16	1789.7	A0A1Y7VJP4	Wdcp	NA	NA
A0A1Y7VJR5	112.482	108.806	142.765	170.816	178.947	139.922	160.71	129.673	181.142	141.828	155.685	168.406	161.566	185.417	139.121	110.241	131.187	171.852	A0A1Y7VJR5	Sp4	NA	NA
A0A1Y7VLQ2	200.073	142.146	119.996	189.619	149.069	98.9454	174.803	162.575	118.803	176.807	152.634	181.284	138.319	120.429	172.514	171.113	146.141	117.286	A0A1Y7VLQ2	Gm42517	NA	NA
A0A1Y7VMH7	140.564	172.843	64.5542	68.8571	69.6187	81.4639	59.7264	51.844	52.0244	168.874	127.131	101.857	100.036	80.647	93.4249	106.997	119.164	73.5203	A0A1Y7VMH7	Kidins220	NA	NA
A0A1Y7VMN0	80744.9	80060.7	80595.9	82819	82575.5	81198.7	80789.3	81965	78777	82576.9	81983.4	82012.8	81180.8	81071	79231.9	78283	76844.2	78384.2	A0A1Y7VMN0	Rock2	NA	NA
A0A1Y7VNZ6	9275.64	9546.46	8944.77	8781.19	8461.96	9068.55	8474.9	8637.55	8146.62	9029.1	8989.99	8986.66	8134.93	8270.13	8322.14	8130.34	8117.81	8186.91	A0A1Y7VNZ6	Mark3	NA	NA
A0A286YCB8	2496.23	2549.71	2853.29	2614.42	2625.81	2371.64	2686.32	2791.54	2453.25	2932.48	2477.81	2548.27	2527.67	2491.65	2525.96	2569.23	2652	2907.63	A0A286YCB8	Camk2g	NA	NA
A0A286YCI8	31576.5	34338.5	30963	31305.4	31126.3	31020	31554.8	29581.9	30697.6	32367.9	33050.6	31844	30624.7	30926.3	31144.4	31879.2	29462.6	29857.5	A0A286YCI8	Sorbs1	NA	NA
A0A286YCR8	1465.4	1419.07	1669.76	1486.51	1353.09	1369.47	1324.13	1633.01	1857.58	1474.88	1354.34	1797.59	1386.68	1432.91	2022.97	1691.49	1848.64	1317.92	A0A286YCR8	Vdac2	NA	NA
A0A286YCT6	637.226	563.309	567.298	637.662	690.681	571.345	656.594	628.594	574.775	644.172	628.12	730.654	735.151	721.177	607.829	514.27	611.214	596.659	A0A286YCT6	Epb41l3	NA	NA
A0A286YCV9	943.948	1026.27	1037.5	959.841	897.144	898.806	908.283	1073.91	999.277	1040.13	1044.93	994.373	992.452	980.308	908.825	982.714	940.926	1008.01	A0A286YCV9	Kif13b	NA	NA
A0A286YCX6	20867.5	20776.8	19612.3	20053.9	19788.1	19746.7	18678.2	18743.5	18388.9	21454.6	21097.8	19953.5	18797.5	19182.6	19169.3	19774.3	18436.2	19611.4	A0A286YCX6	Trappc8	NA	NA
A0A286YD83	670.968	517.186	524.554	471.451	477.943	560.848	513.528	511.174	444.007	617.692	548.752	460.968	567.636	512.865	574.818	544.118	527.836	455.797	A0A286YD83	Smim43	NA	NA
A0A286YDB3	4038.53	4006.95	4243.41	4270.99	4088.03	4208.05	4165.04	3898.48	4124.91	4214.03	4218.68	4209.67	4150.94	4126.34	4162.17	4316.31	4072.13	4314.25	A0A286YDB3	Tbc1d5	NA	NA
A0A286YDL2	92.1924	110.114	84.498	95.4509	59.5448	93.8717	101.23	115.737	59.6032	74.6385	69.8646	74.6894	85.8922	81.3775	111.234	67.1082	53.6045	84.656	A0A286YDL2	Cnnm1	NA	NA
A0A286YDU3	757.235	630.612	866.721	689.164	695.762	698.487	660.863	646.501	694.428	827.53	693.902	732.48	690.144	705.767	650.434	687.516	663.677	607.448	A0A286YDU3	Ap3s1	NA	NA
A0A286YE00	674.503	734.255	810.135	824.708	712.87	774.57	827.666	774.259	864.996	661.602	818.075	821.083	816.548	965.614	726.937	780.348	712.936	890.533	A0A286YE00	Cadps	NA	NA
A0A2C9F2A2	8557.49	9372.69	8687.38	8565.66	8600.45	8724.04	7775.14	7579.83	7836.5	8942.16	8923.16	8454.01	8132.02	8212.77	7803.59	8238.3	7674.34	8139.31	A0A2C9F2A2	Rin1	NA	NA
A0A2I3BPS0	158.97	151.228	169.303	127.832	105.664	156.767	102.792	103.122	138.364	156.862	131.234	160.419	120.434	124.162	177.827	147.477	140.401	134.291	A0A2I3BPS0	Cacna1e	NA	NA
A0A2I3BQG7	1991.24	1935.96	1748.52	1690.56	1818	1909.07	1909.98	2015.22	1930.87	1926.81	1815.74	1841.58	1719.03	1737.54	1720.83	1823.84	1773.33	1714.73	A0A2I3BQG7	Slc22a17	NA	NA
A0A2I3BQK1	295.369	257.669	274.19	289.974	279.728	289.032	268.772	347.969	238.036	285.63	286.199	295.014	291.915	326.933	238.237	300.974	289.752	342.172	A0A2I3BQK1	Cyrib	NA	NA
A0A2I3BQS6	5827.16	5944.28	5446.76	5351.85	5258.84	5338.89	5383.48	5367.28	5396.34	5769.97	5541.06	5558.91	5347.72	5462.62	5311.67	5738.35	5950.46	5671.78	A0A2I3BQS6	Ubr5	NA	NA
A0A2I3BR81	527.784	471.152	293.091	261.664	218.565	309.098	242.313	156.492	114.282	650.222	664.768	411.902	323.245	259.173	380.001	456.111	369.367	335.846	A0A2I3BR81	Nt5dc2	NA	NA
A0A2I3BRD1	3160.67	3070.64	2499.8	2077.96	2173.5	2581.5	2105.72	1843.16	1648.97	3081.78	3066.05	2648.6	2203.24	2156.43	2723.12	2684.69	2735.14	2721.83	A0A2I3BRD1	Tbc1d23	NA	NA
A0A2I3BRW0	1237.15	1392.51	1498.58	1576.56	1561.67	1428.79	1631.03	1776.56	1778.83	1438.68	1303.28	1346.09	1614.31	1629.49	1492.96	1421.22	1490.49	1401.64	A0A2I3BRW0	Spcs1	NA	NA
A0A2I3BRX9	22247.9	21657.9	20843.7	20849.7	21174.8	20572.9	20597.7	20240.7	19335.1	22108	21699.5	20569.7	20172.5	20307.8	20190.9	20940.4	19578.5	20672.5	A0A2I3BRX9	Ralgapa1	NA	NA
A0A2R8VHB6	562.434	579.056	488.796	417.534	368.278	448.107	409.047	319.077	302.431	736.065	717.123	478.239	372.021	391.84	422.938	403.949	381.614	459.924	A0A2R8VHB6	Epb41l1	NA	NA
A0A2R8VHP9	402.46	378.938	416.873	440.664	416.614	468.688	412.877	422.89	455.506	396.087	408.506	400.499	458.255	464.295	390.908	478.174	427.028	384.489	A0A2R8VHP9	Pcbp2	NA	NA
A0A2R8VHR7	92.4204	138.374	111.583	107.426	120.256	120.883	116.958	120.263	108.085	139.494	107.957	123.959	106.726	94.9077	107.087	122.547	118.47	124.011	A0A2R8VHR7	Septin3	NA	NA
A0A2R8VHV1	124.068	143.821	148.039	152.129	110.287	105.248	110.983	95.8713	106.994	167.643	173.861	126.721	108.794	91.2919	111.002	152.228	83.3882	95.4201	A0A2R8VHV1	Phf20l1	NA	NA
A0A2R8VI25	195.669	138.183	185.19	144.114	147.658	201.051	190.918	165.04	169.061	232.525	254.253	157.868	182.863	207.237	164.694	182.956	189.902	177.87	A0A2R8VI25	Pcbp2	NA	NA
A0A2R8VJW0	184.119	185.173	146.681	161.364	128.808	120.576	169.371	180.139	140.528	228.817	214.319	131.723	189.841	161.928	198.756	167.752	147.796	159.884	A0A2R8VJW0	Aco2	NA	NA
A0A2R8VKG2	25722.7	24499.7	25166.9	25953.9	25850.7	27472.1	23819.7	23657.1	22389.1	25279.2	24632.8	24419.6	22484.1	23493.9	23845.7	23993.2	23110.5	23583.3	A0A2R8VKG2	D430041D05Rik	NA	NA
A0A2R8W6P0	8623.25	9096.5	10102.5	11537.6	11253.7	10387.2	10836.6	11722.3	11242.7	8289.97	8717.4	9186.67	9675.54	10182	8513.1	8094.92	8974.55	8980.84	A0A2R8W6P0	Cd47	NA	NA
A0A338P6I9	593.152	605.147	485.302	527.729	451.024	528.109	467.941	442.816	616.272	538.483	460.152	483.307	569.208	396.559	423.089	440.148	488.701	464.562	A0A338P6I9		NA	NA
A0A338P6K2	643.295	1479.89	550.584	577.417	711.956	723.449	671.542	654.385	1360.21	679.929	772.869	1096.8	710.52	707.303	742.854	752.058	530.424	695.744	A0A338P6K2	Myh11	NA	NA
A0A338P6N4	287.931	209.552	173.624	297.031	304.314	289.03	317.835	245.752	235.175	222.623	228.027	325.618	265.874	216.372	337.512	256.417	294.72	256.932	A0A338P6N4	Crybg3	NA	NA
A0A338P6P6	8117.27	7815.02	7732.08	7352.79	7574.65	7786.79	7095.15	6284.84	6652.93	8240.73	7934.4	7211.05	7464.86	7577.73	7801.24	7467.98	7250.18	7022.55	A0A338P6P6	Acap2	NA	NA
A0A338P6P7	1072.01	1002.86	1234.24	1482.75	1592.05	1525.85	1351.06	1530.91	1607.65	1092.95	1040.04	1290.24	1489.8	1380.84	1295.27	1369.08	1243.51	1280.07	A0A338P6P7	Pacsin2	NA	NA
A0A338P749	87.6584	86.2431	59.403	81.6688	107.805	80.9621	104.175	88.1066	43.7445	84.2354	96.1724	69.4479	105.747	109.185	94.1959	59.1517	90.825	77.7768	A0A338P749	Zdhhc8	NA	NA
A0A338P769	3089.1	3152.01	3468.1	3639.39	3610.16	3559.59	3436.8	3783.98	3800.87	3147.03	3369.73	3377.31	3556.16	3668.27	3290.39	3253.32	3072.01	3381.05	A0A338P769	Septin5	NA	NA
A0A338P776	1606.07	1851.1	1006.28	630.952	715.06	919.548	759.495	625.505	663.782	1828.1	1588.35	1188.75	852.77	740.274	1139.93	1340.65	1194.2	1103.79	A0A338P776	Atp5o	NA	NA
A0A338P7C9	188.448	177.432	178.431	326.664	232.037	268.925	177.866	220.175	234.117	184.651	151.794	131.532	192.722	266.681	253.745	186.965	236.868	246.724	A0A338P7C9	Tmem181a	NA	NA
A0A338P7G3	364.381	935.063	394.359	212.934	306.211	316.646	401.146	311.137	420.884	317.65	350.607	245.647	309.689	296.645	251.242	526.064	261.065	305.537	A0A338P7G3	Atp5o	NA	NA
A0A3B2W479	344.697	343.403	243.936	180.259	196.025	201.439	225.69	184.529	131.5	407.724	447.622	293.896	209.124	229.869	350.278	282.769	266.817	279.343	A0A3B2W479	Sod2	NA	NA
A0A3B2WBC6	367.402	241.333	400.938	379.715	315.454	401.519	300.537	363.812	318.207	331.908	300.77	318.214	380.746	399.547	275.369	302.719	307.771	297.507	A0A3B2WBC6	Polr2m	NA	NA
A0A3B2WCD2	1696.64	1865.01	1532.36	1548.55	1479.31	1503.42	1442.68	1573.48	1533.28	1629.01	1654.61	1659.82	1521.49	1587.54	1670.87	1674.22	1620.44	1596.25	A0A3B2WCD2	Lmtk3	NA	NA
A0A494B917	283.038	270.703	254.118	311.018	320.169	290.785	247.819	329.437	322.094	294.523	306.408	254.746	235.727	251.946	239.27	281.067	267.888	241.639	A0A494B917	Hspa12a	NA	NA
A0A494B968	1154.1	1215.48	1065.21	817.001	1009.74	899.591	864.101	825.394	940.987	1218.2	1267.53	990.691	994.668	809.371	996.444	1074.94	935.967	920.03	A0A494B968	Matr3	NA	NA
A0A494B9C3	295.7	340.351	292.894	262.008	257.765	318.629	262.453	280.031	327.396	343.185	327.765	342.606	257.686	323.906	313.933	362.054	307.589	327.789	A0A494B9C3	Vps13a	NA	NA
A0A494B9G1	96.4994	129.063	113.313	107.852	128.812	136.344	90.8372	148.148	106.527	119.389	131.381	84.9842	122.915	103.466	120.31	127.414	146.66	119.176	A0A494B9G1	Mrpl49	NA	NA
A0A494B9V8	1457.24	1379.58	1308.79	1376.78	1514.95	1416.38	1364.29	1476.18	1305.16	1375.66	1482.02	1447.7	1439.38	1491.52	1426.29	1512.23	1491.49	1404.04	A0A494B9V8	Ptar1	NA	NA
A0A494BAF6	521.277	545.763	601.82	615.181	641.53	600.015	630.65	698.773	847.59	568.863	526.796	561.247	569.675	609.27	583.354	591.535	654.865	565.472	A0A494BAF6	Ddb1	NA	NA
A0A494BB10	136.74	151.79	129.233	122.621	109.505	144.115	181.732	132.113	139.874	84.1022	126.096	116.148	115.324	149.467	148.045	131.475	140.908	150.121	A0A494BB10	Gm50478	NA	NA
A0A498WGM0	6098.63	5901.95	6803.55	6645.97	6363.49	6347.35	6347.05	5737.59	6027.91	5915.29	6617.07	6412.21	5961.15	6304.08	5855.46	6201.69	5551.86	5741.28	A0A498WGM0	Syt7	NA	NA
A0A571BDA2	681.287	659.3	642.409	683.715	730.86	716.32	736.272	775.302	660.868	760.065	651.156	707.339	642.785	719.022	586.359	768.327	693.172	817.439	A0A571BDA2	Rimbp2	NA	NA
A0A571BDG0	78004.7	80403	80681.4	80121	81863.8	80564.1	78269.1	83988.7	79245.1	75230.7	77450.8	76256.4	74148.8	77842.2	71964.7	74253.7	72198.5	74217.7	A0A571BDG0	Srcin1	NA	NA
A0A571BDM4	410.417	403.89	417.958	582.797	500.436	462.037	475.762	568.653	490.028	445.086	478.63	513.264	559.201	469.393	542.143	527.856	491.042	523.969	A0A571BDM4	Aak1	NA	NA
A0A571BE55	138.007	149.064	121.098	138.349	142.462	109.864	119.356	118.971	123.095	184.479	120.82	130.273	140.69	145.578	133.676	152.041	200.222	198.151	A0A571BE55	Slc4a4	NA	NA
A0A571BE75	889.298	968.864	939.704	868.981	854.981	888.78	887.522	756.6	712.283	906.153	973.867	934.433	749.861	813.645	879.598	898.287	879.634	908.683	A0A571BE75	Cacna1a	NA	NA
A0A571BED8	16491.7	16782.5	16618.5	16145.3	16385.1	17154.1	16149.9	16514	16242.3	16889	16623.7	16917.3	15833.4	15769.3	15634.3	15824.5	15510.6	15932.3	A0A571BED8	Rap1gap2	NA	NA
A0A571BEI2	1943.94	2081.45	2034.12	1955.54	1953.85	1962.66	1926.25	1903.64	1907.5	2005.45	1982.71	2122.98	1965.73	2056.6	1921.63	2227.4	1812.79	1761.04	A0A571BEI2	Aak1	NA	NA
A0A571BEM7	348.777	274.53	214.497	332.281	271.722	305.233	262.504	233.179	165.132	446.128	375.501	314.487	345.715	193.032	374.018	389.302	421.724	321.622	A0A571BEM7	Kcnab2	NA	NA
A0A571BF63	214.426	229.347	260.353	261.704	229.173	247.188	234.14	228.462	276.982	220.614	262.359	249.364	209.21	244.153	191.06	230.241	215.629	253.446	A0A571BF63	Ankfn1	ENSMUSP00000158789	ENSMUSG00000047773
A0A571BF78	755.416	732.761	573.459	476.929	500.616	590.63	398.168	411.952	373.826	652.951	667.518	536.696	497.954	477.627	591.922	736.368	594.766	577.24	A0A571BF78	Wasf3	NA	NA
A0A571BGC3	1061.34	1046.23	1060.13	1121.54	1107.19	1039.76	1101.49	1642.52	1570.58	979.746	950.608	1089.53	1112.36	1155.02	877.177	946.574	1069.62	1210.35	A0A571BGC3	Dnah14	NA	NA
A0A5F8MPB9	13713	13653.6	14883.5	15099.3	15999.6	14716.3	15057	16278.7	16793.3	12298.8	13217.5	14174.1	15128.1	14879.2	14212.4	13927.7	14135	14883.4	A0A5F8MPB9	Rdx	NA	NA
A0A5F8MPH8	1242.82	1281.62	1149.5	1116.87	1158.67	1126.86	1230.18	1138.47	1152.49	1039.57	1086.4	1166.2	1147.1	1171.15	1350.96	1058.17	1151.11	1127.7	A0A5F8MPH8	Tnxb	NA	NA
A0A5F8MPI8	5485.03	5775.7	5166.44	5294.25	5211.83	4987.65	5086.04	5149.77	4654.74	5501.99	5525.89	5431.97	5073.07	5271.23	5326.72	5518.09	5197.98	5398.74	A0A5F8MPI8	Plekhg5	NA	NA
A0A5F8MPJ2	4540.76	4667.06	4452.89	4102.32	4107.8	4364.77	4099.71	3813.55	3820.34	4810.77	4371.93	4504.21	4054.22	3912.7	4322.16	4104.07	4052.43	3962.09	A0A5F8MPJ2	Sorbs1	NA	NA
A0A5F8MPM1	5233.1	5359.83	5403.19	5288.96	5400.46	4995.6	5369.25	5402.51	4989.95	5587.45	5530.11	5511.39	5465.73	5405.76	5201.95	5174.75	5571.85	5252.09	A0A5F8MPM1	Shc3	NA	NA
A0A5F8MPP0	118.283	191.942	169.664	124.711	183.335	156.235	139.423	164.094	93.063	157.42	168.13	185.206	155.706	148.09	165.688	113.554	163.254	151.739	A0A5F8MPP0	Plekhg1	NA	NA
A0A5F8MPT6	303.863	338.311	318.114	279.049	310.011	316.025	298.753	405.092	441.619	267.838	333.585	354.419	280.058	333.709	268.138	290.157	340.74	373.957	A0A5F8MPT6	Cgn	NA	NA
A0A5F8MQ13	1002.15	976.728	986.239	982.622	1006.95	1063.38	941.8	875.432	867.044	1003.29	976.731	980.06	910.856	878.624	1051.36	1014.47	887.704	966.996	A0A5F8MQ13	Tmem178b	NA	NA
A0A5F8MQ17	278.049	322.276	317.743	176.432	227.678	222.497	221.683	158.281	151.062	319.953	407.387	293.262	235.13	198.51	409.28	353.856	285.379	298.273	A0A5F8MQ17	Aqp4	NA	NA
A0A5F8MQ99	247.053	229.354	254.24	219.037	208.03	317.199	224.274	264.872	227.806	238.867	189.932	240.909	250.649	302.326	202.451	171.378	181.145	212.627	A0A5F8MQ99	Osbpl10	NA	NA
A0A5H1ZRL1	10961.2	10387.3	10741.8	11609.2	10964.5	10941.4	10877.5	11643.9	11002.6	10817.2	10728.5	11129.6	11156.7	10889.1	10176.5	9967.45	10342.8	10332.6	A0A5H1ZRL1	Spire1	NA	NA
A0A668KL65	303.952	325.996	289.772	297.086	348.337	306.027	271.824	296.16	275.656	320.865	278.655	267.904	262.168	245.815	334.135	244.804	272.767	277.873	A0A668KL65	Sorbs1	NA	NA
A0A668KLC6	196019	198762	219827	217477	210053	209116	202363	214829	216736	197212	210357	207651	204459	211723	164404	185874	151443	192499	A0A668KLC6	Map2	NA	NA
A0A668KLE1	6130.86	5904.62	5586.48	5632.69	5387.97	5626.82	5530.17	5550.51	5565.1	5866.51	5953.13	5672.58	5519.25	5648.72	5721.69	5475	5224.35	5328.62	A0A668KLE1	Lrrfip2	NA	NA
A0A668KMA7	1059.82	1086.99	910.46	817.505	1000.24	1020.62	947.071	876.212	855.709	939.024	890.515	1046.52	890.232	903.765	833.255	927.891	788.488	873.824	A0A668KMA7	Shank3	NA	NA
A0A6I8MWW1	245.713	206.598	242.058	154.988	181.658	187.019	189.802	170.486	133.639	239.268	275.899	241.835	173.875	173.831	167.917	213.211	157.533	183.911	A0A6I8MWW1	Gas7	NA	NA
A0A6I8MWZ7	618.972	457.172	441.263	540.611	489.12	439.599	471.365	428.181	408.879	531.084	562.567	464.133	429.605	469.738	470.524	610.445	604.113	462.464	A0A6I8MWZ7	Trim9	NA	NA
A0A6I8MWZ8	7429.52	7877.24	6574.56	6275.78	6558.78	6789.72	6222.3	5609.17	6071.85	7321.91	7045.65	6672.13	6336.62	6359.11	7183.1	7221.52	6867.86	6502.24	A0A6I8MWZ8	Mtx1	NA	NA
A0A6I8MX07	8307.03	8643.88	8873.45	8730.27	8614.02	8617.09	8619.27	9117.03	9297.48	8572.93	8203.2	8543.92	8395.84	8225.52	7993.62	7874.26	7845.98	8320.28	A0A6I8MX07	Golga2	NA	NA
A0A6I8MX30	6218.28	6485.81	4855.69	4992.35	5141.98	5268.67	4784.16	4821.46	4259.26	5662.4	5921.11	5604.96	4774.13	4966.26	5378.77	5333.51	5029.52	4809.87	A0A6I8MX30	Trhde	NA	NA
A0A6Q6Q7B9	4269.79	3953.57	4181.15	4561.03	4343.72	4475.42	4202.11	4296.33	4007.94	4353.69	4089.73	4183.98	4586.31	4464.79	4545.5	4196.55	4485.05	4487.61	A0A6Q6Q7B9	Clcn3	NA	NA
A0A7N9VR94	4401.44	4492.5	4432.52	4110.19	4360.3	4745.17	4240.92	4282.44	4604.35	4755.6	4307.89	4462.5	4522.65	4112.26	4189.38	4285.17	4121.88	4314.05	A0A7N9VR94	Ahnak2	NA	NA
A0JNY3	48894.9	47240.7	44762.9	45993.9	46704.3	46446.3	45463.3	44591.3	45348.3	49203.4	48000.9	46391.1	46806.5	44710.3	45229.5	46557.4	45039.8	44947.7	A0JNY3	Gphn	NA	NA
A1A5B6	1031.24	962.16	1038.77	987.132	976.704	1085.07	1028.58	950.073	1076.37	959.672	1000.61	967.241	986.054	1035.43	918.713	839.475	725.958	913.438	A1A5B6	Tbc1d25	ENSMUSP00000047838	ENSMUSG00000039201
A1BN54	7423.58	7077.77	6125.51	6612.94	6582.02	6491.88	5916.7	6150.34	6283.1	6367.34	6623.68	6490.53	6366.67	6151.41	5695.68	6212.21	5679.55	5926.38	A1BN54	Actn1	NA	NA
A1L3P4	5745.07	5982.18	5456.6	5570.11	5434.15	5361.45	5004.47	4797.67	4563.84	5648.27	5877.83	5668.33	5596.4	5441.27	5688.02	5870.44	5297.81	5490.88	A1L3P4	Slc9a6	ENSMUSP00000076922	ENSMUSG00000060681
A2A432	21953.8	22750.3	21936.4	22530.7	22683.8	23140	22069.8	22114.5	22625.5	22677.4	22856.1	22672.1	22199.4	22348.4	20859.5	21833.2	21506.9	21591.3	A2A432	Cul4b	ENSMUSP00000110771;ENSMUSP00000059276	ENSMUSG00000031095;ENSMUSG00000031095
A2A484	6289.75	6530	6863.87	6481.9	6359.57	6775.68	6556.94	6412.87	6195.64	6463.16	6478.6	6623.76	6427.88	6390.73	6378.66	6179.61	6172.02	6221.72	A2A484	Zmynd8	NA	NA
A2A4P0	6847.63	7083.56	6146.21	5940.49	6114.98	6187.55	6201.3	5779.57	5611.43	6696.58	6624.48	6159.16	6061.64	5838.13	6355.64	6694.89	6311.32	6073.08	A2A4P0	Dhx8	ENSMUSP00000037251	ENSMUSG00000034931
A2A4U6	227.117	242.202	269.011	195.618	178.439	150.081	248.928	162.01	149.863	217.955	276.918	241.829	213.64	164.288	201.055	162.669	425.774	250.623	A2A4U6	Zfp334	NA	NA
A2A5R2	12210.6	12302.2	11593.9	12308.7	11668.4	11938	11424.7	11387.3	10880.1	12580.3	12225	12185.5	11718.3	11771.9	11759.5	11795.6	12054.3	12009.5	A2A5R2	Arfgef2	ENSMUSP00000096677	ENSMUSG00000074582
A2A5S3	3419.29	3284.78	3220.84	3345.22	3022.39	3119.12	3205.34	3410.73	2905.84	3352.73	3495.32	3282.9	3042.65	3134.12	3399	3341.82	3066.44	3229.82	A2A5S3	Stau1	NA	NA
A2A5Y6	3231.08	3375.19	3170.78	3476.36	3505.54	3096.4	3653.19	4170.95	3909.38	3957.49	3535.43	3827.23	4072.35	3825.27	3254	3832.5	4059.99	3793.91	A2A5Y6	Mapt	NA	NA
A2A5Z6	387.521	449.36	468.911	361.06	366.291	449.211	420.32	362.793	393.755	400.535	429.407	447.881	364.716	331.211	383.59	410.471	422.036	464.334	A2A5Z6	Smurf2	ENSMUSP00000099356;ENSMUSP00000090177	ENSMUSG00000018363;ENSMUSG00000018363
A2A654	2487.83	2794.77	2464.84	2439.86	2255.13	2360.76	2228.38	2139.23	2303.67	2647.05	2653.53	2343.19	2305.84	2156.71	2363.69	2502.89	2338.3	2253.4	A2A654	Bptf	NA	NA
A2A690	30515	30469.5	30778.2	31058.1	30892.4	31539.5	30065.2	30032.9	28954	30711.2	30398.8	30594.6	29342.6	29722.9	29559.5	29063.4	28590.2	29515.7	A2A690	Tanc2	ENSMUSP00000097904	ENSMUSG00000053580
A2A699	7307.31	7296.91	8249.34	7584.93	7536.92	7796.7	7122.38	7250.11	7304.04	6962.01	7513.65	7239.66	6946.67	7107.76	6816.12	7181.56	6995.1	6957.43	A2A699	Fam171a2	ENSMUSP00000038486	ENSMUSG00000034685
A2A6A1	2344.06	2323.54	2445.78	2276.86	2381.24	2331.83	2513.11	2595.34	2732.62	2582.95	2413.33	2614.86	2517.59	2341.49	2154.59	2455.35	2511.77	2490.67	A2A6A1	Gpatch8	ENSMUSP00000120649	ENSMUSG00000034621
A2A6A2	869.691	853.295	536.067	524.162	554.122	485.781	458.01	384.526	445.285	862.152	789.663	650.977	552.803	499.74	765.887	750.427	575.873	631.928	A2A6A2	Hsp90aa1	NA	NA
A2A6Q5	3318.72	3372.2	4050.11	3743.13	3640.37	3388.85	3416.15	3592.64	3731.32	3034.4	3240.45	3417.99	3497.99	3415.69	3536.6	3372.33	3464.93	3465.27	A2A6Q5	Cdc27	ENSMUSP00000091452;ENSMUSP00000102575	ENSMUSG00000020687;ENSMUSG00000020687
A2A6T1	107.773	125.264	137.618	119.392	158.362	132.895	170.282	163.5	126.218	178.055	124.937	156.164	178.141	164.267	126.186	144.739	160.54	197.269	A2A6T1	Cdr2l	ENSMUSP00000052096	ENSMUSG00000050910
A2A716	1964.29	1806.78	1777.4	1609.75	1785.62	1901.11	1899.63	1713.71	1683.77	2108.57	1983.97	1858.71	1995.36	1844.8	1911.27	1761.16	1933.46	1953.35	A2A716	Osbpl7	NA	NA
A2A791	682.58	840.288	758.663	719.995	643.567	761.952	770.191	723.151	714.22	744.914	699.942	658.203	722.682	729.837	664.681	823.526	651.11	689.421	A2A791	Zmym4	ENSMUSP00000101714	ENSMUSG00000042446
A2A7B5	1418.62	1356.25	1291.81	1297.5	1471.89	1425.64	1319.74	1427.84	1328.39	1513.21	1426.14	1312.02	1364.73	1461.28	1526.01	1525.22	1374.65	1360.13	A2A7B5	Prdm2	NA	NA
A2A7S7	44622.4	43914.3	46375.1	44497.5	44849.5	46870.8	44437	45875.1	44210.3	45362.5	44441	46129.3	47644.2	45296.2	44020.6	44213.4	43225.1	43879.1	A2A7S7	Yars	NA	NA
A2A7S8	1310.21	1280.62	1329.73	1326.09	1331.33	1300.75	1290.78	1312.61	1381.43	1227.78	1146.09	1265.7	1233.45	1145.33	1056.17	1208.91	1158.69	1105.04	A2A7S8	Kiaa1522	ENSMUSP00000101666;ENSMUSP00000095483;ENSMUSP00000062395	ENSMUSG00000050390;ENSMUSG00000050390;ENSMUSG00000050390
A2A863	127.716	150.647	135.237	79.802	104.576	151.36	112.047	139.577	113.415	136.192	176.387	132.204	128.367	142.19	169.113	186.567	125.697	135.165	A2A863	Itgb4	ENSMUSP00000070811;ENSMUSP00000102068;ENSMUSP00000102066;ENSMUSP00000102069	ENSMUSG00000020758;ENSMUSG00000020758;ENSMUSG00000020758;ENSMUSG00000020758
A2A891	1353.65	1376.28	1249.76	1300.85	1244.06	1286.55	1380.09	1332.65	1112.95	1369.46	1296.16	1512	1332.17	1242.62	1255.35	1284.02	1227.41	1348.48	A2A891	Camta1	ENSMUSP00000095381;ENSMUSP00000054804;ENSMUSP00000101295;ENSMUSP00000101293	ENSMUSG00000014592;ENSMUSG00000014592;ENSMUSG00000014592;ENSMUSG00000014592
A2A8L1	15326.6	15792	15257.4	16858.5	16626.6	16624.7	16414.5	16981.5	17611.3	15275.2	15299	16234.1	15973.3	16069.7	15231.3	15796.5	15807.9	15719.7	A2A8L1	Chd5	ENSMUSP00000005175	ENSMUSG00000005045
A2A8L5	6169.43	6435.32	6357.18	6052.56	6058.09	6357.23	6143.66	5697.95	6307.18	5833.25	6128.38	5941.97	5280.42	5734.74	5195.98	6099.89	5587.22	5703.69	A2A8L5	Ptprf	ENSMUSP00000039368	ENSMUSG00000033295
A2A8R0	6662.47	6638.09	6344.17	6211.1	6368.27	6460.51	6284.65	6120.31	6092.47	7099.15	6758.52	6731.88	6306.71	6054.84	6083.76	6755.25	6521.91	6503.04	A2A8R0	Zfyve9	NA	NA
A2A8U2	1910.52	2004.59	2120.74	2359.37	2397.94	2218.62	2212.52	2236.41	1945.79	1948.45	2047.08	2077.72	2203.75	2278.82	2219.93	1970.3	2466.01	2235.7	A2A8U2	Tmem201	ENSMUSP00000101312;ENSMUSP00000050481;ENSMUSP00000099497	ENSMUSG00000044700;ENSMUSG00000044700;ENSMUSG00000044700
A2A8Z1	6714.25	6970.3	6959.92	6774.25	6868.81	6732.83	6654.42	6321.67	6449.58	6675.3	7015.07	6847.79	6840.49	6986.07	6595.6	6558.76	6215.17	6383.28	A2A8Z1	Osbpl9	ENSMUSP00000081396;ENSMUSP00000030288	ENSMUSG00000028559;ENSMUSG00000028559
A2A9C3	1492.56	1567.48	1425.2	1348.41	1276.23	1386.34	1347.93	1329.68	1223.96	1418.76	1497.23	1435.08	1481.95	1272.08	1240.24	1552.54	1448.96	1373.2	A2A9C3	Szt2	ENSMUSP00000074862	ENSMUSG00000033253
A2A9Q0	549.298	472.332	511.739	510.138	558.604	482.838	470.031	468.288	513.5	463.749	517.867	570.152	491.366	462.762	525.041	512.854	376.558	370.405	A2A9Q0	Fndc10	ENSMUSP00000096871	ENSMUSG00000074738
A2A9T0	207.192	268.497	221.791	269.535	187.034	238.977	242.116	261.984	232.143	258.181	275.175	245.173	258.308	246.057	298.654	159.307	233.753	291.136	A2A9T0	Tbkbp1	ENSMUSP00000103239;ENSMUSP00000065461	ENSMUSG00000038517;ENSMUSG00000038517
A2A9V9	394.456	324.062	326.356	369.936	266.79	307.765	334.295	293.603	326.069	347.318	312.962	287.591	315.157	296.746	311.418	285.41	282.731	339.165	A2A9V9	Kctd2	NA	NA
A2AAE1	18727.1	18736.5	17410.1	17532.1	17287.8	17060.5	16541	16650	16667.9	18284.6	18215.8	17805.4	17360.5	16672.6	17037.9	18437.9	17264.7	17934.2	A2AAE1	Kiaa1109	ENSMUSP00000117808;ENSMUSP00000060199	ENSMUSG00000037270;ENSMUSG00000037270
A2AAJ9	2487.64	2390.73	1399.05	1101.44	1298.03	1471.43	1376.2	875.143	779.172	2772.64	2414	1764.57	1317.53	1186.32	1465.59	1599.92	1379.28	1512.71	A2AAJ9	Obscn	ENSMUSP00000158795	ENSMUSG00000061462
A2AAX3	533.09	594.563	613.289	574.112	511.559	634.546	556.227	612.434	516.635	436.07	531.702	514.062	450.551	553.307	591.508	515.495	560.646	576.022	A2AAX3	Klhl15	ENSMUSP00000109548;ENSMUSP00000109544;ENSMUSP00000109541;ENSMUSP00000094097;ENSMUSP00000109549;ENSMUSP00000129734	ENSMUSG00000043929;ENSMUSG00000043929;ENSMUSG00000043929;ENSMUSG00000043929;ENSMUSG00000043929;ENSMUSG00000043929
A2AAY5	3301.33	3511	3339.34	3434.99	3327.94	3529.53	3290.07	3686.06	3332.87	3036.9	3410.61	3371.92	3034.46	3181.24	3091.28	3030.28	3007.87	3143.33	A2AAY5	Sh3pxd2b	ENSMUSP00000044276	ENSMUSG00000040711
A2AB59	1252.68	1214.47	1242.48	1240.28	1231.92	1223.74	1248.94	1126.69	1192.1	1422.81	1242.7	1264.55	1203.1	1221.37	1195.92	1364.78	1316.6	1417.41	A2AB59	Arhgap27	ENSMUSP00000102639;ENSMUSP00000039427	ENSMUSG00000034255;ENSMUSG00000034255
A2AB60	14138.7	14189.5	14460	14497	15149.7	15088	13064.1	13922.3	14127.1	14098.7	13878.2	14343.3	13793.6	14119.6	13156.3	13250.2	13143	12731.6	A2AB60	Fmnl1	NA	NA
A2ABV5	1995.8	1902.23	2146.76	2233.15	2048.37	2109.27	1843.19	1930.41	1881.52	2235.9	2238.5	2087.95	2123.95	2087.1	2036.46	2066.95	2090.63	2147.57	A2ABV5	Med14	ENSMUSP00000094239	ENSMUSG00000064127
A2ABY3	9843.68	9346.35	9135.17	9394.98	9534.52	9249.43	8909.05	8394.07	8569.2	9584.71	9389.8	9267.53	9636.93	9139.05	9512.46	9118.94	9006.9	8711.33	A2ABY3	Pcyt2	NA	NA
A2ACJ2	491.581	463.438	517.083	505.874	536.143	497.438	525.521	558.672	637.191	527.207	535.815	526.268	549.72	543.877	457.864	542.564	433.168	453.549	A2ACJ2	Faap100	ENSMUSP00000026448	ENSMUSG00000025384
A2ACM0	13953	13706.5	12952	13612.4	13423.3	13704.8	12462.4	12539.7	12521.2	14198.1	14220.8	13685.2	13418	13346.2	13484.9	13733.9	14746.8	14344.8	A2ACM0	Rptor	NA	NA
A2AD03	10758	9708.82	10379.9	10750.1	10717	10796	9885.91	10045.7	9789.63	10927.8	10234.7	10547.4	10571.8	10768	10832.8	10560.5	10556.5	9992.1	A2AD03	Chm	NA	NA
A2ADY9	6407.81	6507.38	6390.96	6567.48	6858.83	6773.78	6716.81	6260.64	6559.52	6587.52	6633.69	6483.72	6396.3	6671.53	6684.75	6446.92	6218.89	6590.24	A2ADY9	Ddi2	ENSMUSP00000099542	ENSMUSG00000078515
A2AE27	20724.7	20571.2	19561.2	20463.2	20103.9	19944.1	19343.4	19402.8	19391	20833.4	21151.1	20220.1	20636.9	20146.9	20065.6	19798.2	18974.2	19310.2	A2AE27	Ampd2	NA	NA
A2AEG6	22934.9	22059.8	21328.9	21228.1	21843.2	22629.2	19707	19122.4	18141.5	21502	21944.8	20970.4	19392.1	19865.4	20908.1	20008.3	21017.9	20307	A2AEG6	Gpm6b	NA	NA
A2AEV7	318.347	326.616	279.438	256.597	331.176	306.135	286.219	300.705	290.54	318.126	306.633	259.83	341.167	255.038	329.139	315.889	285.075	255.965	A2AEV7	Ccdc120	ENSMUSP00000033490	ENSMUSG00000031150
A2AEW8	982.016	984.478	973.562	1237.16	1195.43	1001.9	1110.49	1271.49	1248.03	972.524	944.077	1011.65	1099.67	1119.66	1035.85	1057.53	1040.05	1046.16	A2AEW8	Gripap1	NA	NA
A2AF28	673.584	658.455	564.89	523.11	638.165	636.449	612.236	598.564	489.029	702.951	682.894	635.525	516.481	629.106	720.383	658.649	707.947	610.514	A2AF28	Slc25a53	NA	NA
A2AF33	143.878	135.83	172.912	130.844	141.303	156.511	166.888	201.855	166.76	138.681	112.292	120.562	129.611	128.333	144.634	155.692	124.594	173.484	A2AF33	Tmsb15b1	NA	NA
A2AF47	6198.35	6671.14	6344.1	5582.12	5904.36	5823.27	6276.56	5493.29	5892.91	6260.01	6397.15	5875.79	5920.65	5529.51	5768.16	6178.49	5946.71	6024.81	A2AF47	Dock11	ENSMUSP00000033419	ENSMUSG00000031093
A2AFK4	360.538	374.395	342.937	335.633	274	286.126	271.722	371.666	269.455	339.525	377.003	327.802	353.551	364.559	283.009	305.193	280.823	366.609	A2AFK4	Mtg2	NA	NA
A2AFQ2	12544.8	14682.3	13555.7	12973.7	13144.1	12967.9	13616.2	13410.2	13815.3	13833.5	14302.3	14369.9	14615.4	14412.9	13745.8	14114.2	13122.2	13495	A2AFQ2	Hsd17b10	NA	NA
A2AFQ9	299.517	323.44	353.632	317.238	298.101	332.827	240.683	271.247	307.581	282.208	316.928	317.425	309.686	308.207	334.049	289.719	251.157	290.425	A2AFQ9	Gemin5	NA	NA
A2AFR3	1926.79	2226.53	1535.93	1598.97	1601.29	1810.5	1626.76	1460.1	1532.36	1901.66	1817.74	1756.67	1619.93	1584.64	1721.46	1720.05	1654.83	1614.8	A2AFR3	Frmpd4	ENSMUSP00000158917;ENSMUSP00000107777;ENSMUSP00000159190;ENSMUSP00000107773	ENSMUSG00000049176;ENSMUSG00000049176;ENSMUSG00000049176;ENSMUSG00000049176
A2AG30	3506.16	3549.8	3759.3	4039.7	3666.78	3625.91	3243.17	3378.21	3222.82	3695.42	3751.61	3733.47	3216.41	3001.1	3193.05	2956.11	3012.16	2780.91	A2AG30	Dnajb5	NA	NA
A2AG50	21662.2	21475.5	21945.7	21995.3	21571.1	22079.5	21657.6	22611.2	21694.8	23361.4	22396	22868.4	22987	22128.4	20048.8	21937.7	20432.1	21354.2	A2AG50	Map7d2	ENSMUSP00000108090;ENSMUSP00000046693;ENSMUSP00000108089	ENSMUSG00000041020;ENSMUSG00000041020;ENSMUSG00000041020
A2AG58	205.675	173.9	192.414	245.189	245.241	204.071	190.292	122.102	162.145	224.081	248.304	214.578	203.615	168.124	194.428	160.214	189.057	219.464	A2AG58	Bclaf3	ENSMUSP00000108083;ENSMUSP00000051031	ENSMUSG00000044150;ENSMUSG00000044150
A2AGL3	1028.69	1149.63	1159.73	1064.93	936.933	1123.63	1101.61	1078.2	1079.92	1019.97	1058.01	1083.91	1139.81	1146	1150.2	1025.23	1095.66	1094.85	A2AGL3	Ryr3	ENSMUSP00000146449;ENSMUSP00000079503	ENSMUSG00000057378;ENSMUSG00000057378
A2AGS2	242.059	205.019	168.663	149.94	164.411	133.966	159.439	130.808	135.193	210.207	220.376	148.206	159.166	103.552	145.984	128.752	116.889	158.596	A2AGS2	Map2k6	NA	NA
A2AGT5	69861.7	69438.4	72371.7	74738.3	73896.6	73320.7	71457.5	73428	71152.2	70055.8	70719.9	70840.5	72658	73884.1	70256.1	71771.5	70063.2	70319	A2AGT5	Ckap5	NA	NA
A2AH22	771.053	776.37	767.969	674.085	666.85	804.885	765.251	661.887	584.597	815.008	788.932	825.561	777.242	693.552	754.972	718.801	692.283	825.396	A2AH22	Ambra1	ENSMUSP00000097299;ENSMUSP00000049258;ENSMUSP00000106948;ENSMUSP00000048898;ENSMUSP00000106949	ENSMUSG00000040506;ENSMUSG00000040506;ENSMUSG00000040506;ENSMUSG00000040506;ENSMUSG00000040506
A2AHG0	4213.55	4005.73	4115.04	3951.04	4196.6	4280.12	4164.5	4106.23	3884.04	4264.34	4345.26	4179.44	4090.81	4071.03	3742.83	4064.34	3827.2	3944.71	A2AHG0	Lzts3	ENSMUSP00000086990;ENSMUSP00000105889;ENSMUSP00000037109	ENSMUSG00000037703;ENSMUSG00000037703;ENSMUSG00000037703
A2AHL1	3090.8	2759.35	3114.2	2943	2799.67	2884.55	2694.44	2620.73	2794.71	3045.03	2892.98	3204.64	3094.03	3069.48	3092.42	2963.62	2941.39	2944.26	A2AHL1	Ano3	ENSMUSP00000097219	ENSMUSG00000074968
A2AHM1	428.694	469.95	406.758	304.699	191.931	308.153	290.188	156.484	157.844	437.597	444.119	436.51	294.101	285.581	392.365	376.491	279.212	427.597	A2AHM1	Mageb6b2	NA	NA
A2AI05	1437.62	1627	1716.51	1663.89	1550.99	1733.7	1616.69	1559.3	1646.58	1493.76	1490.35	1628.74	1484.38	1524.02	1402.14	1440.35	1328.01	1301.23	A2AI05	Ndor1	ENSMUSP00000097903;ENSMUSP00000109989	ENSMUSG00000006471;ENSMUSG00000006471
A2AI08	176.896	120.593	161.352	174.364	147.514	188.794	168.48	167.911	210.381	104.866	158.177	141.132	168.827	176.852	156.874	179.378	159.723	124.212	A2AI08	Tprn	ENSMUSP00000109975	ENSMUSG00000048707
A2AIG8	425.733	453.14	468.866	471.89	342.612	390.088	430.794	420.837	384.755	429.976	454.124	479.344	430.784	387.942	478.209	514.179	459.493	507.661	A2AIG8	Accs	ENSMUSP00000106877;ENSMUSP00000065389;ENSMUSP00000036268	ENSMUSG00000040272;ENSMUSG00000040272;ENSMUSG00000040272
A2AIL4	453.56	450.628	538.679	522.66	478.407	520.3	597.878	565.651	607.682	552.449	521.704	584.717	566.552	581.673	565.112	731.762	621.845	637.33	A2AIL4	Ndufaf6	ENSMUSP00000062039	ENSMUSG00000050323
A2AIR5	343.659	456.714	501.748	419.574	414.398	464.593	385.273	407.582	488.672	381.837	419.425	446.09	358.849	510.067	406.898	523.463	345.053	453.893	A2AIR5	Grin3a	ENSMUSP00000091381;ENSMUSP00000075970	ENSMUSG00000039579;ENSMUSG00000039579
A2AIR7	688.921	786.451	683.604	683.97	677.976	654.989	697.492	646.129	727.132	651.081	813.469	708.643	670.107	583.153	855.447	716.421	710.537	696.114	A2AIR7	Cacna1b	NA	NA
A2AIV2	1477.61	1582.91	1635.3	1602.96	1610.92	1464.95	1313.43	1432.64	1404.61	1421.96	1487.23	1719.57	1601.72	1458.3	1415.1	1408.41	1471.23	1552.52	A2AIV2	Virma	ENSMUSP00000063188;ENSMUSP00000058078	ENSMUSG00000040720;ENSMUSG00000040720
A2AIV8	73.7485	68.5738	87.0965	74.5808	58.991	98.8665	78.6377	90.7919	75.8884	86.3679	99.0337	71.327	92.1033	117.281	96.3008	66.9145	76.3804	70.1136	A2AIV8	Card9	ENSMUSP00000028294;ENSMUSP00000097876	ENSMUSG00000026928;ENSMUSG00000026928
A2AJ15	3484.33	3568.71	3161.42	3095.53	3257.73	3173.49	3302.58	3016.3	3277.92	3739.83	3785.99	3628.45	3168.93	3026.2	3384.1	3464.76	3364.23	3285.75	A2AJ15	Man1b1	ENSMUSP00000036996	ENSMUSG00000036646
A2AJ26	6549.94	6439.78	5658.79	5804.63	5806.15	5692.67	5777.43	5981.1	5752.91	6482.81	6472.82	6192.53	6170.18	6025.73	5950.46	6531.48	6504.69	6219.57	A2AJ26	Abca2	NA	NA
A2AJ72	3893.13	3870	3893.25	3417.38	3497.37	3366	3456.16	3582.99	3481.46	3474.17	3562.22	3332.98	3641.74	3424.35	3348.25	3597.45	3680.72	3441.82	A2AJ72	Fubp3	NA	NA
A2AJ88	604.882	556.541	677.023	588.077	604.839	556.059	717.525	636.969	599.241	601.532	634.414	570.326	639.947	532.055	599.013	760.014	681.641	661.661	A2AJ88	Pnpla7	ENSMUSP00000044078	ENSMUSG00000036833
A2AJA9	13987.9	13752.2	14222.8	14413	14472.5	14572	12986.8	13426.6	13195.8	13447.9	13659.4	13501.7	12915.6	13464.9	12867.3	12663.9	12693.5	12755.8	A2AJA9	Ajm1	ENSMUSP00000109855;ENSMUSP00000140109;ENSMUSP00000140763	ENSMUSG00000029419;ENSMUSG00000029419;ENSMUSG00000029419
A2AJL3	841.483	804.653	792.265	636.238	729.995	748.198	777.002	729.12	745.275	770.526	704.904	749.624	643.063	696.447	654.846	810.494	833.262	720.621	A2AJL3	Fggy	ENSMUSP00000078216;ENSMUSP00000043460	ENSMUSG00000028573;ENSMUSG00000028573
A2AJT4	2104.97	2198.99	2014.66	2010.34	1969.52	2095.53	2033.56	2002.65	2066.29	2083.94	2230.82	2084.01	1999.11	2041.07	2082.42	1998.97	2178.07	2206.28	A2AJT4	Pnisr	ENSMUSP00000095840	ENSMUSG00000028248
A2AJW4	284.113	271.102	292.695	268.391	213.118	309.067	300.287	248.555	226.028	257.972	270.592	283.935	255.746	203.209	205.586	319.039	271.66	226.746	A2AJW4	Ppp1r3d	NA	NA
A2AJW5	2151.44	2146.74	2121.24	2330.63	2204.05	2279.95	2198.59	2457.69	2175.01	2252.13	2340.49	2374.31	2358.52	2442.37	2209.24	2301.18	2049.04	2251.42	A2AJW5	Fam217b	NA	NA
A2AKB4	235.218	208.728	141.189	170.911	140.034	112.939	126.48	147.144	121.021	168.526	172.365	158.523	151.553	129.733	175.066	204.096	143.797	141.806	A2AKB4	Frmpd1	ENSMUSP00000103434;ENSMUSP00000047232	ENSMUSG00000035615;ENSMUSG00000035615
A2AKB9	515.751	590.706	609.111	551.823	596.397	581.572	611.806	628.27	649.765	506.619	614.379	585.85	461.352	588.025	534.106	588.461	686.396	589.793	A2AKB9	Dcaf10	ENSMUSP00000117082	ENSMUSG00000035572
A2AKG8	3363.76	3429.7	3494.93	3798.91	3766.3	3484.86	3420.45	3561.39	3509.6	3402.54	3399.36	3639.56	3708.44	3423.95	3078.66	3423.08	3372.55	3386.43	A2AKG8	Focad	ENSMUSP00000095602;ENSMUSP00000102765	ENSMUSG00000038368;ENSMUSG00000038368
A2AKX3	1408.66	1215.53	1631.46	1359.68	1141.48	1090.99	1027.91	1090.19	1138.22	1825.55	1351.56	1214.82	1348.32	1236.22	1363.78	1274.77	1318.39	1116.39	A2AKX3	Setx	ENSMUSP00000051492	ENSMUSG00000043535
A2ALI5	148.854	151.739	197.399	248.827	215.507	273.768	225.671	279.379	176.088	177.136	183.136	215.693	232.136	290.039	224.012	164.257	179.531	213.386	A2ALI5	Ajap1	ENSMUSP00000101271	ENSMUSG00000039546
A2ALK6	3709.68	3947.94	4278.38	3938.93	3782.92	3923.7	4249.38	4095.16	4512.86	3823.76	4484.09	4050.4	4235.36	4271.52	4125.38	4286.28	3855.01	4503.6	A2ALK6	Epb41l4b	NA	NA
A2ALK8	6673.01	6422.35	5982.13	6423.76	6355.1	6177.3	6231.98	5840.38	5924.61	6294.3	6189.22	6195.29	6154.98	5862.61	5953.42	6000.15	6103.93	5760.59	A2ALK8	Ptpn3	ENSMUSP00000075063	ENSMUSG00000038764
A2ALL9	24172.5	25066.7	24400.5	26103.8	24981.5	25449.6	24359.8	25027.8	25848.3	25631	25415	24772.1	24356	24928.1	25989.7	25245.6	24744.9	24228.8	A2ALL9	Atp2b3	NA	NA
A2ALS5	21491.1	20496.8	20304.3	20998.3	21289.1	21252.1	20487.6	20230.4	19509.2	21971.9	20936.7	20746	20998	20173.7	20253.3	20783.2	21930.3	20439.8	A2ALS5	Rap1gap	ENSMUSP00000042473;ENSMUSP00000095448	ENSMUSG00000041351;ENSMUSG00000041351
A2ALS7	431.296	516.394	679.517	763.297	730.378	668.022	821.799	959.93	841.229	401.052	417.286	610.898	600.072	704.516	528.143	427.824	482.218	362.459	A2ALS7	Rap1gap	NA	NA
A2ALU4	11869	11632.5	11341.7	12275.4	11918.8	11934.3	10839.6	11826.9	10933.4	10690.4	10673.2	11570.8	10916.4	11009.1	9669.89	10849.5	9162.88	10653	A2ALU4	Shroom2	ENSMUSP00000057500	ENSMUSG00000045180
A2ALW2	2490.34	2592.77	2663.32	2608.39	2493.92	2361.42	2967.69	2631.47	2843.6	2601.11	2903.34	2696.44	2839.11	2570.69	2585.12	2845.55	2857.76	2895.18	A2ALW2	Zkscan16	NA	NA
A2AM05	1327.23	946.017	645.352	1169.43	1135.25	1184.4	989.199	995.146	817.913	1038.29	918.232	1433.24	1374.96	1066.69	1719.8	1023.33	1625.81	1000.61	A2AM05	Cntln	ENSMUSP00000044138;ENSMUSP00000102808;ENSMUSP00000099883;ENSMUSP00000130491	ENSMUSG00000038070;ENSMUSG00000038070;ENSMUSG00000038070;ENSMUSG00000038070
A2AMZ4	738.292	663.691	693.661	721.947	716.988	725.752	803.848	837.109	793.675	517.769	579.064	666.794	758.855	683.897	719.271	710.153	645.359	711.599	A2AMZ4	Ndufaf8	ENSMUSP00000101830	ENSMUSG00000078572
A2AN08	54131.2	54270.1	52184.7	52211.3	52621.7	53412.3	49012.9	48196.3	47374.3	55084.5	53915	52855.1	52109.8	51436.7	51384.3	52549.7	51255.6	51407.7	A2AN08	Ubr4	ENSMUSP00000125800;ENSMUSP00000095433	ENSMUSG00000066036;ENSMUSG00000066036
A2ANP1	721.793	799.639	787.554	609.37	737.293	813.911	695.73	691.328	700.185	720.201	756	739.173	675.332	663.704	745.888	805.409	704.706	659.027	A2ANP1	Fam219a	NA	NA
A2ANU3	553.374	525.21	634.88	611.014	599.051	543.884	655.593	540.701	472.95	620.332	487.771	605.157	616.759	566.103	540.092	511.682	588.56	566.789	A2ANU3	Syndig1	ENSMUSP00000105561;ENSMUSP00000105560	ENSMUSG00000074736;ENSMUSG00000074736
A2ANY6	1850.84	1797.31	1832.86	1930.8	1933.79	1752.22	1606.72	1865.1	1646.2	1782.9	1918.84	1911.23	1722.3	1751.75	1713.22	1780.7	1750.46	1878.22	A2ANY6	Mdn1	NA	NA
A2APT9	190.011	227.408	166.136	170.334	192.592	260.238	132.364	201.896	248.371	246.009	168.758	203.766	231.419	199.974	205.861	310.083	240.885	244.722	A2APT9	Klhdc7a	ENSMUSP00000100648	ENSMUSG00000078234
A2APV2	16177.3	16378.6	15868.9	16900.5	15934.3	16413.3	16187.9	15983.4	16399.9	17688.5	17545	16929	17145.9	17719.7	17570.5	17755.2	17517.8	17591.3	A2APV2	Fmnl2	ENSMUSP00000088472;ENSMUSP00000118658	ENSMUSG00000036053;ENSMUSG00000036053
A2APV2-3	1035.96	1099	1075.71	1044.35	1068.8	1142.55	1105.9	1028.86	1074.98	1101.63	1202.03	1107.49	1147.81	989.653	1155.64	1044.4	1033.89	1132.09	A2APV2	Fmnl2	ENSMUSP00000088472;ENSMUSP00000118658	ENSMUSG00000036053;ENSMUSG00000036053
A2APX8	20620.9	19197.9	19125	21525.8	20760.4	20627.5	19663.7	20835.4	19960.7	21215.8	20179.8	20466.8	20586	19891.9	20314.6	20303.4	22059.6	20516.3	A2APX8	Scn1a	ENSMUSP00000107985;ENSMUSP00000076697;ENSMUSP00000092558	ENSMUSG00000064329;ENSMUSG00000064329;ENSMUSG00000064329
A2APY7	2958.28	3041.3	2836.43	2640.74	2873.29	2826.47	2945.51	2758.18	2887.01	3010.81	2918.37	2779.37	2834.88	2588.1	2841.37	3093.06	2870.81	2697.5	A2APY7	Ndufaf5	ENSMUSP00000035325	ENSMUSG00000027384
A2AQ07	95753.5	96519.8	93278.5	94876.2	94417.4	92414.6	98581	102594	95708.1	98993.8	99989.8	97776.1	97597.1	97483.7	92606.9	95448.8	95364.2	95358.9	A2AQ07	Tubb1	ENSMUSP00000016399	ENSMUSG00000016255
A2AQ19	5655.84	5617.74	5692.49	5734.51	5506.55	5542.26	5712.07	6319.67	6199.89	5448.67	5603.81	5676.28	5379.87	5484.26	5321.38	5144.95	5473.85	5462.33	A2AQ19	Rtf1	ENSMUSP00000028767	ENSMUSG00000027304
A2AQ87	696.383	632.803	743.743	709.001	725.845	751.718	633.006	581.105	534.296	729.509	751.601	694.047	684.911	603.789	667.115	688.164	626.605	800.493	A2AQ87	Shf	NA	NA
A2AQC3	15243.6	15549.8	13667.2	13918.8	13104.2	13661	13193.1	12874.1	13160.5	15710.2	16340.7	15016.9	14604.9	13782.2	15254.9	15394.9	15991.2	15352.8	A2AQC3	Atp9a	NA	NA
A2AQH4	154.268	175.515	143.174	190.567	162.528	152.366	157.129	182.752	192.819	161.384	131.985	161.221	156.651	148.967	153.745	145.692	130.077	140.93	A2AQH4	Bcorl1	ENSMUSP00000122000;ENSMUSP00000039898	ENSMUSG00000036959;ENSMUSG00000036959
A2AQP0	104.589	101.762	75.4647	80.1692	81.1429	84.4055	99.5937	53.8882	56.7285	99.6691	85.9251	65.7023	70.0201	67.0677	85.1436	82.6827	66.7606	83.5207	A2AQP0	Myh7b	ENSMUSP00000090672	ENSMUSG00000074652
A2AR02	2108.37	1856.96	2312.82	2277.36	2300.49	2204.12	2234.37	2257.22	2152.36	2098.36	2213.03	2190.77	1974.49	2310.38	2067.62	1978.21	2286.46	2047.91	A2AR02	Ppig	ENSMUSP00000088370;ENSMUSP00000045945	ENSMUSG00000042133;ENSMUSG00000042133
A2AR50	2855.49	3109.93	2697.26	2645.9	2685.24	2732.87	2624.67	2735.07	2657.13	2932.9	3020.82	2764.92	2825.84	2750.95	2873.29	3059.5	2851.31	2877.84	A2AR50	Ralgps1	ENSMUSP00000118363;ENSMUSP00000048451;ENSMUSP00000088563	ENSMUSG00000038831;ENSMUSG00000038831;ENSMUSG00000038831
A2ARD4	114.684	132.243	74.8377	61.7632	56.5112	56.4668	74.2661	38.9565	55.0331	159.485	117.187	57.8933	78.9255	75.4011	72.9676	115.848	103.579	105.596	A2ARD4	Kif5c	NA	NA
A2ARI4	519.503	523.187	440.957	502.392	524.249	547.688	367.242	441.32	488.981	444.728	551.761	510.19	522.397	444.667	471.447	390.894	402.691	430.735	A2ARI4	Lgr4	ENSMUSP00000047325;ENSMUSP00000106666	ENSMUSG00000050199;ENSMUSG00000050199
A2ARK0	109.002	133.567	619.174	490.602	342.502	201.27	219.8	450.631	456.803	64.0666	78.6345	240.325	360.067	469.753	213.224	188.05	413.753	231.775	A2ARK0	Fam83c	ENSMUSP00000159338	ENSMUSG00000074647
A2ARP1	11918.1	11733.1	12068.7	12149.4	12634	12112.2	12818.5	13400.2	12475.8	11631.8	9193.87	11976.8	12160.8	12054.9	11981.5	12391.9	12733.2	12716	A2ARP1	Ppip5k1	ENSMUSP00000057632;ENSMUSP00000106258;ENSMUSP00000106257;ENSMUSP00000106256;ENSMUSP00000106255	ENSMUSG00000033526;ENSMUSG00000033526;ENSMUSG00000033526;ENSMUSG00000033526;ENSMUSG00000033526
A2ARS0	2443.27	2889.51	2684.25	2715.5	2534.84	2560.95	2518.9	2599	2341.3	2463.34	2820.46	2875.14	2495.81	2884.51	2724.84	2456.74	2418.48	2456.31	A2ARS0	Ankrd63	ENSMUSP00000100542	ENSMUSG00000078137
A2AS98	60010.5	60030	60742	61271.8	60696.6	62638.5	57955.3	60116.4	59534.9	60281.7	60694.5	59887.3	58814	60899.7	60206.2	60520.4	56915.2	60212.7	A2AS98	Nckap1	NA	NA
A2ASI5	485.112	458.241	412.431	336.186	309.227	369.739	250.008	276.356	318.595	499.499	486.019	384.871	330.739	278.817	402.111	409.28	256.116	329.006	A2ASI5	Scn3a	ENSMUSP00000097647	ENSMUSG00000057182
A2ASQ1	14554.9	14766.2	15338	15228.2	15904.9	15415.4	15825.8	15924	15872.4	15116.4	15697.2	15813.4	16105.1	15905.9	16344.8	15599.1	17079.5	14983.8	A2ASQ1	Agrn	ENSMUSP00000101200	ENSMUSG00000041936
A2ASZ8-5	13881.9	14190	12901.8	13401.7	13148.6	13869.3	13015.7	11949.6	11886.8	14976.4	14211.4	15985.6	13378.7	13424.2	15837.6	14492.9	15655.6	13999.4	A2ASZ8	Slc25a25	ENSMUSP00000060581;ENSMUSP00000028160;ENSMUSP00000108936;ENSMUSP00000108933;ENSMUSP00000108932	ENSMUSG00000026819;ENSMUSG00000026819;ENSMUSG00000026819;ENSMUSG00000026819;ENSMUSG00000026819
A2AT37	13933.7	14229	13399.7	13349	13380.1	13204.4	13394.5	12701.4	12589.6	14196.7	14605.7	14178.6	13341.5	13452.9	13844.4	13631.5	13351.1	14172.3	A2AT37	Upf2	ENSMUSP00000058375	ENSMUSG00000043241
A2ATK9	4130.12	4190.25	4649.81	5026.31	4958.13	4817.43	4383.94	4560.73	4547.84	4456.42	4370.45	4471.83	4441.69	4682.77	4438.02	4402.93	4138.91	4208.41	A2ATK9	Fam171a1	NA	NA
A2AUD5	18539.4	18773	19503.6	20500.1	20435.3	20078.9	20448.3	21560.2	21579.3	18186.7	18610	19073.8	19663.5	19666.1	18890.4	18439.9	17260.4	18031.9	A2AUD5	Tpd52l2	NA	NA
A2AUM9	1263.77	1046.61	815.062	691.866	755.132	771.318	819.898	590.832	597.817	1460.3	1168.39	923.272	751.118	759.586	880.443	941.284	891.908	958.202	A2AUM9	Cep152	ENSMUSP00000087208	ENSMUSG00000068394
A2AV25	339.338	467.47	400.037	471.333	326.465	386.258	398.836	330.292	499.062	379.67	519.915	442.95	406.64	500.958	344.953	620.316	299.302	455.347	A2AV25	Fibcd1	ENSMUSP00000028188	ENSMUSG00000026841
A2AWA9	19637.3	19915.8	19706.4	18679.9	18854.9	19049.8	18854.1	19014.9	19068	18775.6	19732.8	18767.2	18277.5	18846.8	18213.5	18694.7	19197.7	18867	A2AWA9	Rabgap1	ENSMUSP00000068835;ENSMUSP00000108542;ENSMUSP00000061624	ENSMUSG00000035437;ENSMUSG00000035437;ENSMUSG00000035437
A2AWI7	503.127	470.791	547.668	544.656	500.766	520.683	534.068	547.691	506.88	540.351	511.733	481.238	398.229	571.433	593.105	471.384	463.319	527.457	A2AWI7	Sh3glb2	NA	NA
A2AWL7	275.559	257.273	272.968	229.049	197.434	254.094	189.596	173.075	173.055	252.213	270.731	267.238	251.81	191.722	226.945	310.962	260.399	270.973	A2AWL7	Mga	ENSMUSP00000043795;ENSMUSP00000119044;ENSMUSP00000106400	ENSMUSG00000033943;ENSMUSG00000033943;ENSMUSG00000033943
A2AWP8	1395.67	1350.35	1388.52	1317.04	1278	1324.98	1187.51	1503.22	1495.64	1269.53	1236.04	1497.92	1254.9	1362.64	1341.24	1260.64	1320.92	1246.56	A2AWP8	Arhgef10l	ENSMUSP00000066249;ENSMUSP00000095431;ENSMUSP00000101425;ENSMUSP00000101423;ENSMUSP00000040531	ENSMUSG00000040964;ENSMUSG00000040964;ENSMUSG00000040964;ENSMUSG00000040964;ENSMUSG00000040964
A2AWR3	521.56	561.291	491.733	471.463	472.341	467.883	413.111	453.249	486.897	557.251	562.52	533.524	540.761	509.249	675.383	497.981	558.962	559.637	A2AWR3	Gpr155	ENSMUSP00000075788;ENSMUSP00000107674	ENSMUSG00000041762;ENSMUSG00000041762
A2AWT3	241.266	205.938	177.878	196.092	163.134	180.847	218.83	283.291	223.708	179.304	229.967	173.561	187.096	191.743	182.191	198.907	190.054	169.551	A2AWT3	Atxn7l3	ENSMUSP00000102752;ENSMUSP00000072967;ENSMUSP00000102750	ENSMUSG00000059995;ENSMUSG00000059995;ENSMUSG00000059995
A2BDX3	5937.58	6248.89	5836.37	5809.61	5670.72	5537.52	6001.57	5857.31	5350.49	6473.24	6419.71	6508.84	6053	6125.61	6710.43	6823.61	6505.15	6470.42	A2BDX3	Mocs3	ENSMUSP00000096670	ENSMUSG00000074576
A2BDX4	267.387	286.306	249.016	227.198	207.278	229.287	260.893	244.18	236.465	318.25	335.759	316.67	261.471	218.646	288.153	273.257	269.32	288.014	A2BDX4	Kcng1	ENSMUSP00000104815;ENSMUSP00000096668	ENSMUSG00000074575;ENSMUSG00000074575
A2BE28	3305.51	3453.31	3097.03	3106.41	3086.55	3060.15	2796.5	2702.2	2691.35	3227.4	3213.24	3255.17	2932.09	2990.37	3310.98	3242.76	3048.08	3282.67	A2BE28	Las1l	ENSMUSP00000078901;ENSMUSP00000109495	ENSMUSG00000057421;ENSMUSG00000057421
A2BFF9	10605.1	10309.3	10940.5	11184.8	10917	10881.3	10953.6	11490.1	11056.2	11332.4	10929.2	10895.4	11078.7	10798.9	10065.6	10504.5	10269.5	10436.7	A2BFF9	Dync1i2	NA	NA
A2BGN7	272.587	258.509	213.182	166.731	236.379	274.064	223.138	182.779	180.308	267.066	229.551	186.418	144.908	200.082	176.342	303.775	236.104	225.373	A2BGN7	Manbal	NA	NA
A2BH40	7044.76	7363.39	6887.85	6637.17	6623.86	7003.53	6353.24	6226.17	6335.36	7425.9	7176.7	6575.28	6214.11	6316.58	6179.31	6550.47	6270.84	6639.69	A2BH40	Arid1a	ENSMUSP00000008024;ENSMUSP00000101517	ENSMUSG00000007880;ENSMUSG00000007880
A2BI12	642.482	754.317	826.951	697.201	730.807	615.539	862.227	847.535	755.045	761.828	765.307	697.061	629.872	689.435	594.417	719.992	651.367	624.178	A2BI12	Psip1	NA	NA
A2CG49	31758	30270.2	30802.3	30317.7	30463.6	30332.8	26710.7	26260.7	25539	29057	29414.6	29409.9	26702	27090.2	27643.5	27687	26620	27580.5	A2CG49	Kalrn	ENSMUSP00000076088;ENSMUSP00000156147;ENSMUSP00000110611;ENSMUSP00000110604;ENSMUSP00000087084;ENSMUSP00000110603;ENSMUSP00000110599	ENSMUSG00000061751;ENSMUSG00000061751;ENSMUSG00000061751;ENSMUSG00000061751;ENSMUSG00000061751;ENSMUSG00000061751;ENSMUSG00000061751
A2CG49-4	88.5334	100.655	107.045	116.362	114.025	70.7809	118.581	78.172	127.838	87.1629	121.108	74.7819	102.88	104.379	94.092	95.7286	87.8776	97.0629	A2CG49	Kalrn	ENSMUSP00000076088;ENSMUSP00000156147;ENSMUSP00000110611;ENSMUSP00000110604;ENSMUSP00000087084;ENSMUSP00000110603;ENSMUSP00000110599	ENSMUSG00000061751;ENSMUSG00000061751;ENSMUSG00000061751;ENSMUSG00000061751;ENSMUSG00000061751;ENSMUSG00000061751;ENSMUSG00000061751
A2CG49-8	448.204	429.085	506.475	428.349	440.923	455.226	468.861	443.752	363.479	392.842	425.623	479.099	406.488	385.437	390.833	368.295	351.691	463.444	A2CG49	Kalrn	ENSMUSP00000076088;ENSMUSP00000156147;ENSMUSP00000110611;ENSMUSP00000110604;ENSMUSP00000087084;ENSMUSP00000110603;ENSMUSP00000110599	ENSMUSG00000061751;ENSMUSG00000061751;ENSMUSG00000061751;ENSMUSG00000061751;ENSMUSG00000061751;ENSMUSG00000061751;ENSMUSG00000061751
A2CG63	709.218	776.003	608.941	518.76	560.253	559.916	624.951	579.83	598.895	652.72	669.276	649.885	508.495	530.315	593.903	626.716	647.215	488.14	A2CG63	Arid4b	ENSMUSP00000106165;ENSMUSP00000106163;ENSMUSP00000043889	ENSMUSG00000039219;ENSMUSG00000039219;ENSMUSG00000039219
A2RSJ4	13259.1	12794.4	12722.4	12179.2	12680	12295.2	12226.4	12247.9	11860.8	12931	12500.4	12519.7	12356.9	12574.4	11853.3	12834	12246.4	12721.1	A2RSJ4	Uhrf1bp1l	ENSMUSP00000020112	ENSMUSG00000019951
A2RSQ0	3592.67	3220.83	3423.53	3737.36	3937.3	3888.98	3331.46	3828.98	3545.93	3343.79	3269.76	3510.88	3439.22	3496.36	3378.55	3278.8	3081.69	3166.76	A2RSQ0	Dennd5b	ENSMUSP00000107182	ENSMUSG00000030313
A2RSX7	3250.29	3163.52	2787.13	2630.88	2810.48	2613.67	2858.69	2685.53	2628.99	3250.38	3185.88	2841.54	2697.89	2608.92	3065.29	2914.68	3045.36	3001	A2RSX7	Tyw5	ENSMUSP00000125427;ENSMUSP00000078912	ENSMUSG00000048495;ENSMUSG00000048495
A2RSY1	342.218	337.982	341.086	321.257	299.742	356.175	277.45	265.169	329.31	286.419	357.579	360.221	350.926	420.131	293.686	353.099	321.762	301.55	A2RSY1	Kansl3	ENSMUSP00000140547;ENSMUSP00000010597;ENSMUSP00000140597	ENSMUSG00000010453;ENSMUSG00000010453;ENSMUSG00000010453
A2RSY6	756.036	715.059	556.916	665.978	560.321	636.917	599.513	497.927	490.08	751.435	795.464	639.775	595.713	614.561	659.211	695.146	1134.34	644.285	A2RSY6	Trmt1l	NA	NA
A2RT62	9293.06	8858.43	8728.36	8744.57	8842.05	8866.58	8066.97	7940.02	7905.94	8854.11	8596.53	8439.82	8470.78	8488.79	8317.13	8374.16	7965.36	8269.26	A2RT62	Fbxl16	ENSMUSP00000048562;ENSMUSP00000157536	ENSMUSG00000025738;ENSMUSG00000025738
A2RT67	154.223	210.693	136.193	127.944	153.17	172.374	139.732	126.174	163.002	194.689	160.709	176.64	178.138	176.333	161.899	211.999	177.98	175.478	A2RT67	Dennd3	ENSMUSP00000046774	ENSMUSG00000036661
A2RT81	763.044	697.755	516.102	489.059	541.297	593.029	565.875	415.149	399.213	689.038	699.724	561.775	511.517	502.984	587.417	665.458	1306.16	683.555	A2RT81	Rnf39	NA	NA
A2RTH5	21093.2	21654.7	21655.1	21506.2	21534.7	20683.9	21506.3	21001.6	21339.6	20444	21849.8	21371.1	21611.8	21191.5	21840.1	22257.1	20995.9	21547	A2RTH5	Lcmt1	NA	NA
A2TJV2	1230.81	1329.07	1162.43	1088.76	1206.56	1208.38	1028.69	1159.15	1075.26	1253.8	1343.34	1186.55	1063.16	1244.82	1181.52	1190.35	1091.37	1196.3	A2TJV2	Palm3	ENSMUSP00000051396	ENSMUSG00000047986
A3KFM7	1779.79	1803.48	1783.97	1949.62	1954.72	1893.99	1879.36	1639.82	1716.97	1783.68	1858.08	1758.93	1971.92	1978.18	1685.05	1865.31	1940.27	1825.55	A3KFM7	Chd6	ENSMUSP00000042291	ENSMUSG00000057133
A3KFX0	2975.37	3309.5	3362.08	3322.5	3357.73	3184.11	3887.26	4383.43	4229.37	3169.57	3276.65	3387.44	3625.07	3909.15	3719.47	3698.66	4028.14	3999.22	A3KFX0	Nt5c1a	ENSMUSP00000069422	ENSMUSG00000054958
A3KG57	1269.18	1332.57	1016.41	995.779	1036.37	1114.71	1034.58	946.467	938.27	1175.13	1128.46	1118.5	936.306	1035.46	1006.22	1135.81	1095.52	1090.87	A3KG57	Srsf12	NA	NA
A3KGB4	2572.48	2833.4	2555.41	2257	2367.49	2460.22	2300.38	2406.3	2521.93	2707.14	2566.5	2503.42	2507.58	2300.35	2404.11	2808.03	2367.22	2508.26	A3KGB4	Tbc1d8b	ENSMUSP00000094036	ENSMUSG00000042473
A3KGC5	195	180.508	151.79	89.5508	125.471	97.4512	128.07	55.4292	76.8292	173.32	241.829	199.086	130.81	95.0542	186.763	259.509	173.64	171.307	A3KGC5	Pak3	NA	NA
A3KGS3	2001.63	2069.14	2049.22	1952.14	2049.67	2082.16	2096.39	1906.63	1861.32	1960.71	2027.46	2025.75	1854.99	1866.74	1744.07	1948.84	1905.49	2202.29	A3KGS3	Ralgapa2	ENSMUSP00000122039	ENSMUSG00000037110
A3KGU7	2926.3	2808.84	3015.67	2965.67	3135.45	3101.58	3002.24	3003.95	3066.96	2922.13	3015.25	3017.61	2943.63	3048.4	2929.63	3132.37	2974.55	2922.92	A3KGU7	Sptan1	NA	NA
A3KGV1	1622.32	1479.83	1208.92	1330.27	1200.95	1382.05	1222.22	1230.48	1068.68	1415.34	1502.85	1430.38	1241.23	1237.28	1468.58	1337.17	1304.23	1298.28	A3KGV1	Odf2	ENSMUSP00000109392;ENSMUSP00000109386;ENSMUSP00000109385;ENSMUSP00000109388;ENSMUSP00000109384;ENSMUSP00000049272;ENSMUSP00000028128;ENSMUSP00000109394;ENSMUSP00000109393	ENSMUSG00000026790;ENSMUSG00000026790;ENSMUSG00000026790;ENSMUSG00000026790;ENSMUSG00000026790;ENSMUSG00000026790;ENSMUSG00000026790;ENSMUSG00000026790;ENSMUSG00000026790
A3KMP2	3290.7	3527.24	3499.88	3093.72	3299.02	3453.98	3636.14	3159.54	3525.98	3529.3	3453.4	3384.94	3159.03	3509.05	3496.74	3897.98	3564.99	3739.18	A3KMP2	Ttc38	ENSMUSP00000114504	ENSMUSG00000035944
A3QM89	10376.2	10301.8	9457.95	8435.65	8562.73	8679.18	7922.32	7871.18	7966.42	10664.2	10320.9	9293.47	9395.88	8509.29	10305.5	8911.92	10406.6	9071.9	A3QM89	Rtn1	NA	NA
A4FUP9	926.236	952.923	790.578	800.487	794.139	756.354	747.551	746.179	709.281	1047.31	1037.77	827.183	779.72	855.539	770.718	978.342	799.346	795.767	A4FUP9	Glt1d1	ENSMUSP00000113864	ENSMUSG00000049971
A4Q9F0	1333.32	1476.36	1638.59	1693.19	1726.44	1565.86	1457.52	1776.09	1556.14	1564.65	1332.6	1481	1664.57	1640.73	1501.03	1394.99	1507.12	1479	A4Q9F0	Ttll7	NA	NA
A5A4Y9	3299.07	3306.85	3687.87	4020.9	3681.25	3922.36	3573.97	3877.83	3909.4	3417.18	3317.23	3349.06	3532.49	3721.45	3200.16	3338.37	3417.73	3330.2	A5A4Y9	Ppp1r11	NA	NA
A6H5Y1	139.605	185.053	132.672	130.517	131.452	149.862	94.3325	112.6	129.598	140.766	129.39	141.942	93.0879	93.0819	139.944	142.111	136.748	103.919	A6H5Y1	Mphosph9	ENSMUSP00000031344	ENSMUSG00000038126
A6H5Y3	5499.44	5903.17	6044.65	5438.45	5738.71	5945.2	6064.49	5357.64	5701.13	5766.25	6214.34	5639.8	5685.3	5720.51	5980.76	5660.11	5513.2	5784.98	A6H5Y3	Mtr	ENSMUSP00000097442	ENSMUSG00000021311
A6H5Z3	9713.62	9992.48	9350.21	9954.94	9944.13	9530.51	9479.76	9579.71	9234.23	9438.98	9508.27	9367.91	9844.98	9405.01	8823.94	9666.06	9023.05	9243.51	A6H5Z3	Exoc6b	ENSMUSP00000125312	ENSMUSG00000033769
A6H603	222.803	210.729	234.133	228.471	266.549	262.462	214.895	233.973	199.144	253.725	222.181	239.512	252.373	245.612	183.529	211.62	256.703	305.42	A6H603	Nwd1	ENSMUSP00000091135	ENSMUSG00000048148
A6H611	6269.68	6483.82	6678.92	6568.8	6326.58	6638.69	6770.72	6641.01	6643.87	6484.53	6479.39	6232.55	6571.6	6668.05	6557.64	6684.77	6664.21	6796.39	A6H611	Mipep	ENSMUSP00000069840;ENSMUSP00000153502	ENSMUSG00000021993;ENSMUSG00000021993
A6H619	114.269	94.0093	111.13	116.323	145.913	95.2846	87.4911	77.3132	110.95	119.799	117.051	91.3512	121.7	73.4121	107.06	74.5602	304.394	105.988	A6H619	Phrf1	ENSMUSP00000101648;ENSMUSP00000113195	ENSMUSG00000038611;ENSMUSG00000038611
A6H630	8163.43	7754.92	7682.54	7992.66	7429.57	7663.85	7399.41	7302.67	6895.02	8551.27	8592.66	8133.08	7847.76	7475.2	8225.73	8030.24	7802.63	7445.78	A6H630	Armt1	ENSMUSP00000093581;ENSMUSP00000114073;ENSMUSP00000114025	ENSMUSG00000061759;ENSMUSG00000061759;ENSMUSG00000061759
A6H687	725.11	774.233	842.641	918.087	790.492	825.358	765.641	822.657	938.903	758.408	812.218	900.478	797.606	917.69	824.957	860.075	849.385	811.253	A6H687	Sac3d1	NA	NA
A6H6A9	9722.93	9544.61	9195.57	9738.51	9631.08	9607.11	9241.23	9594.54	9058.16	9551.37	10078.6	9065.8	9183.78	9338.52	9004.22	9439.28	9150.36	9323.88	A6H6A9	Rabgap1l	ENSMUSP00000028052;ENSMUSP00000028049;ENSMUSP00000141666	ENSMUSG00000026721;ENSMUSG00000026721;ENSMUSG00000026721
A6H6A9-3	6586.67	6571.92	6574.38	6484.57	6515.24	6662.52	6285.54	6549.12	6680.08	6319.1	6424.96	6490.91	6234.45	6361.57	6266.41	6479.21	6179.33	6350.97	A6H6A9	Rabgap1l	ENSMUSP00000028052;ENSMUSP00000028049;ENSMUSP00000141666	ENSMUSG00000026721;ENSMUSG00000026721;ENSMUSG00000026721
A6H6E2	284.21	407.955	269.133	285.159	310.037	345.926	319.656	235.959	239.864	338.164	310.582	284.283	275.145	298.072	351.491	308.498	309.157	344.424	A6H6E2	Mmrn2	ENSMUSP00000107539	ENSMUSG00000041445
A6H6S0	831.573	953.159	1317.68	1366.56	1404.83	1218.72	1280.01	1755.66	1572.07	830.188	793.234	941.499	1397.81	1513.85	1211.27	1315.75	1531.08	1546.85	A6H6S0	Herc3	NA	NA
A6H8H2	2149.9	2455.34	2211.08	2404.26	2208.67	2174.25	2112.5	2379.82	2165.97	2144.87	2227.7	2317.98	2166.54	2251.89	2197.35	2276.56	2137.9	2494.69	A6H8H2	Dennd4c	ENSMUSP00000080685;ENSMUSP00000123367	ENSMUSG00000038024;ENSMUSG00000038024
A6H8H5	2783.48	2527.79	2531.35	2516.93	2561.19	2699.78	2300.08	2345.1	2300.4	2767.2	2558.48	2605.04	2502.52	2420.22	2826.86	2496.23	2891.29	2553.81	A6H8H5	Kcnb2	ENSMUSP00000135382;ENSMUSP00000126656	ENSMUSG00000092083;ENSMUSG00000092083
A6X8Z5	825.337	915.139	741.384	742.353	852.598	821.18	754.692	701.519	849.154	774.389	749.084	790.142	761.342	791.044	742.182	735.106	700.008	718.032	A6X8Z5	Arhgap31	ENSMUSP00000023487	ENSMUSG00000022799
A6X919	2685.33	2731.8	2577.4	2498.16	2804.85	2713.69	2796.09	2430.96	2450.75	2675.51	2608.16	2754.71	2686.48	2680.21	2947.53	2867.57	2810.78	2796.19	A6X919	Dpy19l1	ENSMUSP00000110932;ENSMUSP00000119986;ENSMUSP00000129575	ENSMUSG00000043067;ENSMUSG00000043067;ENSMUSG00000043067
A6X935	2813.64	2862.74	3028.47	2452.04	2718.61	2798.86	2309.45	2813.85	2906.46	3037.78	2751.33	3850.12	3608.56	2733.94	3869.42	3798.56	4282.69	2757.71	A6X935	Itih4	ENSMUSP00000112798	ENSMUSG00000021922
A6X940	1089.57	1019.79	1121.27	1015.86	1258.22	1105.28	1073.82	943.959	954.311	981.197	1122.3	1000.38	995.782	916.597	925.061	980.134	949.52	899.283	A6X940	Fermt2	NA	NA
A6ZI46	269.844	243.284	370.4	348.727	305.726	249.84	395.752	392.896	356.894	313.709	302.31	333.171	296.235	315.474	342.651	363.603	432.09	380.156	A6ZI46	Aldoart1	NA	NA
A7UAK5	277.65	265.286	242.182	272.402	233.021	265.482	228.065	279.528	248.804	298.112	275.675	254.686	306.579	230.545	260.193	274.939	296.417	259.769	A7UAK5	Pfkfb3	NA	NA
A7YQ68	15738.1	16823.3	16923.7	17202.5	17179.5	17164.7	16089.7	16703.9	16665.7	14903.2	15430.1	15649.9	14918.6	16279	15448.4	14745.8	14662	15316	A7YQ68	Prickle2	NA	NA
A8C756	454.019	528.815	430.703	483.695	437.232	492.383	539.977	467.197	443.175	495.754	496.42	494.958	440.172	504.869	392.45	558.147	478.744	508.538	A8C756	Thada	ENSMUSP00000041701	ENSMUSG00000024251
A8DUK4	53944.7	47864.5	71252	45592	46805.1	44924.7	34914.6	51551.5	78671.3	38445.4	32295.6	53167.8	49590.7	48670.2	44425.7	43941.2	55118.4	35537.3	A8DUK4	Hbb-bs	NA	NA
A8Y5H7	7779.67	7892.77	7465.91	7306.75	7197.53	7266.75	7679.4	7277.55	7146.73	8032.39	7931.3	8013.87	7315.36	7579.35	7706.11	8037.62	8616.47	8188.82	A8Y5H7	Sec14l1	ENSMUSP00000021177;ENSMUSP00000099315;ENSMUSP00000087916	ENSMUSG00000020823;ENSMUSG00000020823;ENSMUSG00000020823
A8Y5P4	12856.2	13448.9	14544.7	14868.2	14248.7	14097.6	14542.8	14853.3	14283	13063.3	13576.4	13920.6	14470.9	15128.6	13375.3	13468.1	13386.4	13656.4	A8Y5P4	Map7d1	NA	NA
B0F2B4	7545.95	7410.6	6202.25	5897.26	6036.12	6436.26	5871.79	4947.79	4962.81	7390.86	7585.12	6493.84	5764.47	5545.2	6828.27	6758.69	6713.14	6726.38	B0F2B4	Nlgn4l	NA	NA
B0V2N1	27237.3	27036.1	27901.2	28234.5	27891.7	28232.9	27353.8	28562.1	28131.7	25587.7	26374.9	26415.2	26388.4	27465.2	26387.1	26642.1	25785.8	26078.8	B0V2N1	Ptprs	ENSMUSP00000153134;ENSMUSP00000084038;ENSMUSP00000064048	ENSMUSG00000013236;ENSMUSG00000013236;ENSMUSG00000013236
B0V2N1-3	864.169	853.503	907.145	919.032	872.45	862.955	803.675	855.941	802.881	942.728	833.514	949.093	880.508	895.558	828.61	864.192	867.023	819.866	B0V2N1	Ptprs	ENSMUSP00000153134;ENSMUSP00000084038;ENSMUSP00000064048	ENSMUSG00000013236;ENSMUSG00000013236;ENSMUSG00000013236
B1AQW2	1356.45	1429.79	2056.58	2339.63	2269.64	2148.7	2353.49	2598.97	2592.79	1676.24	1552.59	1927.46	2223.33	2251.87	1928.67	1840.44	2024.02	1983.45	B1AQW2	Mapt	NA	NA
B1AQX9	3707.33	3723.55	3704.63	3482.61	3576.97	3557.19	3680.94	3395.58	3377.71	3906.67	3742.64	3674.55	3251.89	3415.68	3498.62	3670.2	3477.89	3727.22	B1AQX9	Srcin1	NA	NA
B1AQZ0	16619.7	16502.9	17229.8	17203.9	17032.3	16797.3	18089.8	16942.5	16380.4	17565.5	16850.9	17368.5	16961.6	17146.7	16501.9	17234.3	16762	17116.8	B1AQZ0	Septin8	NA	NA
B1AR13	8266.26	8188.24	7835.91	7183.53	7589.03	7558.66	7746.58	7517.05	7799.04	8686.53	7989.61	7882.19	7780.63	7634.95	8224.86	7790.35	7992.89	7606.04	B1AR13	Cisd3	ENSMUSP00000103209	ENSMUSG00000078695
B1AR17	4388.88	4638.4	4478.81	4196.92	4083.12	4340.35	3854.42	4062.13	3873.1	4096.58	4299.51	4350.97	3885.5	4090.91	3998.07	4261.9	3875.17	4437.8	B1AR17	Chd3	NA	NA
B1AR51	1830.67	1537.22	952.328	778.431	861.457	899.498	868.9	530.314	526.275	2066.27	1719.3	1303.19	977.904	817.392	1061.29	1380.83	1077.97	948.172	B1AR51	Dnah9	NA	NA
B1AR74	998.3	912.198	944.381	917.241	1101.98	876.394	854.111	998.925	1052.84	933.11	938.888	895.368	981.728	1024.73	989.719	948.071	939.678	878.948	B1AR74	Bcas3	NA	NA
B1ART2	20819.9	20823.5	19900.4	19651.4	20366.9	20034.9	18931.7	18855.7	19299.4	20993.3	20709.1	20218.7	19499.9	19965.9	20507.3	19959.4	21793.5	19456.7	B1ART2	Vps13d	NA	NA
B1AS29	6903.1	7176.18	7335.5	7655.91	7943.04	7670.21	7393.11	7769.96	7331.94	7037.48	7044.72	7308.82	7215.06	7570.31	7161.08	7231.43	7007.24	7278.24	B1AS29	Grik3	ENSMUSP00000030676	ENSMUSG00000001985
B1ASA5	151.397	173.598	154.28	131.64	158.183	150.271	142.616	155.1	146.586	147.81	206.993	145.386	156.629	171.557	147.638	190.73	138.586	146.655	B1ASA5	Zfp362	NA	NA
B1ASP2	7133.6	7219	6998.14	7331.73	7309.44	7533.12	6811.42	7849.99	7353.18	7291.18	7378.21	7661.52	7393.44	7543.27	7528.55	7765.96	7554.12	7734.4	B1ASP2	Jak1	NA	NA
B1ASU0	14509.4	13925.9	12283.2	12485.6	12664.9	12947.7	11609.1	9889.14	10130.2	14155.2	13598.8	12699.3	12157.7	11558	12693.2	13367.9	13012.3	12799.1	B1ASU0	Il1rapl1	NA	NA
B1AUE5	149.202	186.89	120.349	154.872	140.778	142.934	149.598	94.7006	71.6756	206.259	156.909	168.138	138.48	129.145	191.319	193.154	173.579	179.061	B1AUE5	Pex10	ENSMUSP00000099469	ENSMUSG00000029047
B1AUH1	1286.04	1208.96	1146.51	1192.84	1133.27	1315.43	1350.94	1101	1089.76	1248.82	1218.47	1241.22	1168.71	1230.27	1225.7	1220.68	1209.46	1237.95	B1AUH1	Ptpru	ENSMUSP00000101607;ENSMUSP00000030741	ENSMUSG00000028909;ENSMUSG00000028909
B1AUH5	639.844	533.877	468.085	471.841	496.518	435.517	486.695	436.231	465.547	444.643	484.085	445.314	392.363	381.678	423.705	488.014	450.323	492.528	B1AUH5	Cask	NA	NA
B1AUN2	7063.83	7336.99	7598.74	7649.64	7729.99	7565.19	7606.49	7608.32	7645.5	7201.62	6977.48	7811.28	7801.9	7912.65	7599.51	7805.84	8344.08	8027.62	B1AUN2	Eif2b3	NA	NA
B1AVK5	264.297	291.693	287.767	296.897	269.919	228.291	325.87	313.182	375.893	312.489	372.038	338.136	398.56	371.563	489.491	466.755	372.33	363.091	B1AVK5	Col4a6	NA	NA
B1AVP0	1458.44	1499.7	1772.84	1637.47	1576.07	1654.59	1603.72	1596.94	1823.46	1634.91	1900.1	1763.49	1700.16	1780.11	1736.5	1467.78	1531.9	1637.42	B1AVP0	Phactr2	NA	NA
B1AVY7	1539.75	1728.95	1443.74	1385.21	1470.87	1464.59	1542.53	1518.26	1385.63	1753.58	1668.22	1505.25	1530.89	1391.07	1275.56	1488.72	1352.6	1440.44	B1AVY7	Kif16b	ENSMUSP00000042551	ENSMUSG00000038844
B1AVZ0	2736.51	2895.65	2854.96	2740.4	2809.93	2986.21	2796.39	2668.25	2934.83	2764.63	2968.34	2656.81	2714.15	2722.76	2782.29	2779.08	2525.6	2497.07	B1AVZ0	Uprt	ENSMUSP00000085175	ENSMUSG00000073016
B1AWC9	14555.2	14131	13810.1	13604.9	13790.9	14244.2	13176.3	13186	12896.9	14637	14240.6	13662.6	13373.6	13963.3	13083.9	13250.8	15123.9	13320	B1AWC9	Pde4b	NA	NA
B1AWJ4	327.063	384.381	381.285	325.049	365.336	294.741	305.834	351.749	312.92	368.461	417.042	367.645	344.497	337.301	363.224	304.598	343.137	404.195	B1AWJ4	Tmem8b	NA	NA
B1AWL2	225.735	326.918	269.954	229.002	306.228	244.751	255.865	278.681	288.628	317.497	339.666	290.814	254.877	264.143	196.098	283.98	253.472	283.986	B1AWL2	Znf462	ENSMUSP00000095677	ENSMUSG00000060206
B1AWN6	20152.5	19929.1	21854.5	22647.2	20947.4	21685.9	20464.4	19626.1	20540.3	21772.1	22197.4	21830.7	21350.3	21675.2	22349.1	20584	20916.4	21068.1	B1AWN6	Scn2a	ENSMUSP00000028377;ENSMUSP00000097645	ENSMUSG00000075318;ENSMUSG00000075318
B1AX58	28337.5	29076.8	28189.7	30447.9	31142.4	29472.9	30827	33426.6	32101.1	29404.2	29230.8	29769.4	30434.1	29742.8	29711.9	29823.1	30237.9	30197.3	B1AX58	Pls3	NA	NA
B1AXH1	4722.58	5156.43	5279.36	4711.14	4951.5	4832.4	4551.86	4784.3	5029.67	4831.64	5274.3	4726.22	4622.23	4985.83	4696.09	4800.95	4572.45	4701.89	B1AXH1	Nhsl2	ENSMUSP00000098893	ENSMUSG00000079481
B1AXI9	658.673	609.62	542.962	616.412	591.117	605.062	520.887	616.107	575.94	632.347	628.102	603.527	574.209	561.344	597.862	625.23	494.171	628.048	B1AXI9	Cep131	NA	NA
B1AXP6	1476.61	1494.79	1880.13	1857.6	2053.55	1908.48	1739.19	2716.15	2439.07	1400.42	1339.52	1445.58	1971.97	2067	1569.1	1523.64	1730.81	1461.77	B1AXP6	Tomm5	ENSMUSP00000103440;ENSMUSP00000103439;ENSMUSP00000103438;ENSMUSP00000103437	ENSMUSG00000078713;ENSMUSG00000078713;ENSMUSG00000078713;ENSMUSG00000078713
B1AXV0	1800.31	1408.18	1945.9	2677.18	2465.8	2276.39	2214.53	2890.01	2655.53	2014.49	2010.41	2210.93	2384.83	2661.84	1619.41	1680.56	1806.17	1829.14	B1AXV0	Frrs1l	ENSMUSP00000052507	ENSMUSG00000045589
B1AXZ4	3279.04	3319.79	3594.04	3836.16	3783.51	3421.81	3504.7	3966.6	3794.84	3167.75	3294.46	3308.2	3512.67	3595.41	3275.05	3435.82	3488.8	3214.59	B1AXZ4	Elavl2	NA	NA
B1AY10	3154.41	3330.43	3378.45	3133.83	3234.83	3189.22	3213.86	2901.87	2527.15	3192.79	3374.17	3361.25	3356.84	3116.92	3011.25	3453.29	2987.12	3245.18	B1AY10	Nfx1	ENSMUSP00000095747;ENSMUSP00000030133;ENSMUSP00000089203	ENSMUSG00000028423;ENSMUSG00000028423;ENSMUSG00000028423
B1AY13	23024.8	23624.7	21822.7	21063.9	20924.6	20895.1	20656.8	20194.3	20375.2	23390.7	23521.7	22850.7	21471.1	21416	21307.6	22722.7	21661.9	22993.5	B1AY13	Usp24	ENSMUSP00000092538	ENSMUSG00000028514
B1AYL1	117.917	119.34	118.721	105.832	122.33	110.654	105.751	127.161	111.756	108.259	169.005	129.264	122.995	128.853	127.216	111.756	111.807	94.3334	B1AYL1	Scn7a	NA	NA
B1AZ42	242.395	194.52	110.336	53.9433	74.4027	108.143	76.5204	45.3792	43.78	222.266	190.493	131.22	73.2117	71.9726	86.5543	92.6559	108.862	143.447	B1AZ42	Chmp6	NA	NA
B1AZA5	2019.27	2201.17	2043.12	2290.74	2230.2	2309.93	2317.04	2451.85	2436.67	1999.64	2136.93	2322.44	2036.96	2257.13	2182.24	2415.97	2171.07	2279.81	B1AZA5	Tmem245	ENSMUSP00000067421	ENSMUSG00000055296
B1AZI6	2575.35	2947.7	2766.13	2606.45	2642.67	2530.55	2562.62	2718.44	2599.23	2845.89	2781.83	2819.28	2442.24	2645.29	2501.52	2653.3	2484.25	2518.65	B1AZI6	Thoc2	ENSMUSP00000044677	ENSMUSG00000037475
B1AZP2	24655.6	25344.1	24317.2	25102.7	25651.1	25334.6	24463.4	25048.7	24539.4	24142.5	24495	24177.4	23467.5	24380.3	23287.4	23327.6	22689.2	23172.2	B1AZP2	Dlgap4	ENSMUSP00000126980;ENSMUSP00000068745;ENSMUSP00000096749;ENSMUSP00000105195	ENSMUSG00000061689;ENSMUSG00000061689;ENSMUSG00000061689;ENSMUSG00000061689
B1AZP2-2	2145.01	2022.25	2102.56	2105.55	2100.26	2130.92	2012.38	1996.38	2011.5	1993.78	1932.19	1835.91	1857.95	1925.64	2034.07	1826.02	1900.21	1818.78	B1AZP2	Dlgap4	ENSMUSP00000126980;ENSMUSP00000068745;ENSMUSP00000096749;ENSMUSP00000105195	ENSMUSG00000061689;ENSMUSG00000061689;ENSMUSG00000061689;ENSMUSG00000061689
B1AZR0	763.223	780.999	724.656	563.384	566.308	711.275	651.171	686.013	612.386	807.711	785.937	779.764	681.213	631.836	677.117	716.666	674.181	652.34	B1AZR0	Klhl4	NA	NA
B1B0B8	485.968	452.084	338.582	149.556	186.383	246.818	211.356	98.0465	121.646	465.507	464.779	338.422	211.958	131.41	190.229	216.442	150.986	180.332	B1B0B8	Dnajc6	NA	NA
B2B9E1	215.438	359.954	212.255	223.769	185.906	178.035	182.092	185.891	179.696	247.9	285.474	216.331	178.056	184.65	275.229	263.485	216.903	200.816	B2B9E1	Triqk	ENSMUSP00000139205;ENSMUSP00000138966	ENSMUSG00000055963;ENSMUSG00000055963
B2KF50	8906.44	8762.94	8600.74	9123.14	8931.3	8604.01	8192.81	8423.06	8345.29	8674.4	8917.81	8774.58	8298.59	8616.42	8689.97	8743.03	8531	8361.19	B2KF50	Uhrf1bp1	NA	NA
B2M1R6	3960.86	4222.13	4074.21	3821.23	3873.23	3934.63	3938.11	3655.76	3442.53	3926.65	4041.58	3983.6	3831.57	3770.09	3887.38	3787.73	3913.56	3824.9	B2M1R6	Hnrnpk	NA	NA
B2RPU2	1682.71	1503.41	1894.21	1695.66	1705.9	1821.39	2116.97	1551.33	1360.64	2049.42	1875.06	1873.64	1686.73	1742.66	1840.03	1562.96	1847.73	1740.01	B2RPU2	Plekhd1	ENSMUSP00000119711	ENSMUSG00000066438
B2RQ57	668.142	685.726	700.171	685.874	588.786	700.478	536.732	598.833	650.844	630.634	595.166	639.836	547.971	606.458	724.279	734.799	533.097	530.855	B2RQ57	Abl2	NA	NA
B2RQ80	2792	2830.98	3097.91	3316.19	3336.91	3215.04	2788.79	3414.45	3334.71	2573.45	2672.26	2990.06	2916.8	3055.76	2844.38	2649.46	2569.91	2735.23	B2RQ80	Tnik	NA	NA
B2RQC6	20031	21988.6	21746.6	20555.5	20603.1	20862	20515.2	18751.2	19965.8	21031.4	21851.5	21333.2	20186.9	21248.3	21045.5	21342.4	20006.5	19444.4	B2RQC6	Cad	ENSMUSP00000013773;ENSMUSP00000144684	ENSMUSG00000013629;ENSMUSG00000013629
B2RQC7	124.967	137.44	125.669	102.413	124.617	114.547	140.579	109.357	100.392	132.578	162.348	135.279	123.225	123.87	117.328	132.66	104.262	101.696	B2RQC7	Dip2b	NA	NA
B2RQE8	954.928	821.178	814.021	875.181	729.145	787.85	766.19	805.833	803.647	866.083	803.427	777.18	895.727	788.11	744.93	811.427	738.079	696.258	B2RQE8	Arhgap42	ENSMUSP00000091419	ENSMUSG00000050730
B2RQG2	4569.67	4834.86	4514.81	4616.91	4647.54	4650.73	4834.43	4797.66	4612.11	4958.14	4738.62	4786.64	4785.75	4671.12	4484.66	4369.14	4684.49	4738.93	B2RQG2	Phf3	NA	NA
B2RQR5	8918.65	9428.51	9124.38	9408.09	9046.43	9110.63	8492.56	8611.28	9046.7	8568.43	9124.53	8899.09	8593.87	9112.41	8650.69	8627.27	8270.37	8824.4	B2RQR5	Sgsm1	NA	NA
B2RQS1	774.632	799.972	748.965	753.38	813.088	792.965	733.296	708.186	690.525	748.258	810.348	747.738	738.647	815.035	706.25	804.654	794.255	735.193	B2RQS1	Strn3	NA	NA
B2RR83	6482.52	6509.81	6140.73	6091.21	6132.39	6374.55	5860.38	5790.56	5975.04	6255.72	6348.94	6420.09	6166.88	6195	5896.83	6493.33	6515.35	6431.22	B2RR83	Ythdc2	ENSMUSP00000048340	ENSMUSG00000034653
B2RRD7	2450.71	2449	2773.88	2767.69	2696.47	3019.57	2722.97	2487.84	2721.37	2416.82	2558.3	2630.31	2969.86	2876.61	2778.69	2983.72	2842.64	2724.14	B2RRD7	Brpf1	ENSMUSP00000108747	ENSMUSG00000001632
B2RRE7	2126.89	2018.43	2081.23	2172.36	2106.82	2089.35	2106.3	2158.56	2174	1970.89	2037.49	2060.25	1942.53	2096.48	1843.97	2048.15	1819.02	1952.22	B2RRE7	Otud4	ENSMUSP00000133939	ENSMUSG00000036990
B2RRI2	3707.18	3969.83	4060.9	4614.9	4252.78	4080.65	3997.12	4315.69	3792.61	3819.17	3967.84	4178.65	3982.73	3857.4	3662.99	3577.71	3466.41	3771.23	B2RRI2	Sbno1	NA	NA
B2RS91	531.391	454.506	425.012	434.085	472.334	423.085	443.363	392.523	408.782	409.154	468.807	448.32	492.925	433.813	408.018	363.628	359.496	467.21	B2RS91	Rrn3	ENSMUSP00000023363	ENSMUSG00000022682
B2RSH2	8835.56	8581.79	8686.76	8783.27	9018.34	9211.82	9170.42	8633.38	8212.72	9760.68	9366.92	9109.98	8736.74	8475.23	9183.8	9186.63	9018.86	9027.81	B2RSH2	Gnai1	ENSMUSP00000074259	ENSMUSG00000057614
B2RT41	295.117	347.688	305.955	366.075	287.545	299.52	251.091	238.115	292.962	296.812	277.548	267.37	355.012	208.587	363.264	305.683	245.367	348.302	B2RT41	Zfc3h1	NA	NA
B2RU80	3515.96	3512.7	2738.58	2562.14	2670.6	2906	2541.18	2102.18	2113.84	3567.75	3464.78	3019.42	2532.5	2447.46	2808.15	2912.84	2730.11	2706.49	B2RU80	Ptprb	ENSMUSP00000089805	ENSMUSG00000020154
B2RUJ5	5429.77	5555.19	5194.86	5756.2	5421.41	5393.58	5226.74	5814.15	5720.27	5529.43	5491.59	5294.46	5330.43	5492.9	5081.92	5471.99	4888.24	5444.47	B2RUJ5	Apba1	ENSMUSP00000025830;ENSMUSP00000157770	ENSMUSG00000024897;ENSMUSG00000024897
B2RUR8	1377.74	1167.53	1238.62	1230.91	1248.53	1358.7	1365.34	1342.31	1205.82	1422.66	1459.1	1301.5	1469.18	1260.58	1336.04	1389.95	1479.14	1252.83	B2RUR8	Otud7b	ENSMUSP00000088291;ENSMUSP00000096449;ENSMUSP00000046413	ENSMUSG00000038495;ENSMUSG00000038495;ENSMUSG00000038495
B2RUS7	3663.81	3558.49	3621.24	4334.34	4109.97	3773.27	3891.78	4116.88	3842.91	4088.08	3757.23	3784.54	4176.75	4004.61	4269.83	4177.4	4539.24	4362.3	B2RUS7	Abcc8	NA	NA
B2RVB9	151.629	81.687	155.545	124.045	126.488	148.791	116.197	125.461	142.58	127.116	159.021	150.301	169.058	160.172	150.56	124.587	176.518	144.642	B2RVB9	Tmem243	NA	NA
B2RVL6	451.464	465.144	455.634	565.123	513.777	424.664	453.28	534.07	505.032	523.38	457.854	467.358	508.414	541.969	474.361	416.735	446.742	442.725	B2RVL6	Zcchc24	ENSMUSP00000068677	ENSMUSG00000055538
B2RW11	522.928	582.063	599.874	543.786	527.222	582.567	574.729	563.205	567.83	567.827	572.264	588.579	521.393	453.976	470.332	529.874	559.364	503.287	B2RW11	Ankrd34a	NA	NA
B2RWC4	2124.87	2034.81	1692.97	1695.04	1835.54	1778.41	1657.49	1703.47	1640.14	1907.31	1868.64	1815.26	1708.75	1651.52	1767.65	1584.83	1609.07	1793.91	B2RWC4	Lrrc73	NA	NA
B2RWJ3	814.565	766.213	888.156	798.593	825.76	812.301	772.995	754.811	731.187	889.167	855.17	756.113	787.369	769.766	835.547	865.715	764.778	763.447	B2RWJ3	Tmem240	ENSMUSP00000127341	ENSMUSG00000084845
B2RWS6	857.342	956.977	866.941	837.806	847.491	842.259	717.785	831.921	764.98	852.735	874.666	872.737	825.696	855.229	891.671	750.846	949.165	813.163	B2RWS6	Ep300	ENSMUSP00000066789	ENSMUSG00000055024
B2RX12	386.425	489.293	303.301	303.295	371.718	306.413	316.341	273.058	375.383	356.71	432.681	381.787	371.836	335.249	432.495	416.116	301.428	196.286	B2RX12	Abcc3	ENSMUSP00000136343;ENSMUSP00000021231	ENSMUSG00000020865;ENSMUSG00000020865
B2RX14	1039.12	1029.18	936.187	987.156	952.015	971.589	907.935	868.095	896.753	1060.35	1058.07	911.159	984.227	1004.85	970.375	1024.33	1042.35	1070	B2RX14	Tut4	ENSMUSP00000044836	ENSMUSG00000034610
B2RX88	156.095	153.742	86.9902	128.898	146.566	97.977	128.947	282.174	214.298	187.339	161.649	127.698	124.37	143.374	141.594	137.863	114.432	120.718	B2RX88	Cspp1	ENSMUSP00000068804;ENSMUSP00000112800;ENSMUSP00000112476;ENSMUSP00000113663;ENSMUSP00000114091;ENSMUSP00000139775	ENSMUSG00000056763;ENSMUSG00000056763;ENSMUSG00000056763;ENSMUSG00000056763;ENSMUSG00000056763;ENSMUSG00000056763
B2RXA1	182.026	161.835	191.235	173.743	180.462	190.81	176.439	92.5251	123.095	173.732	153.411	210.008	154.826	174.929	195.601	151.385	153.756	172.927	B2RXA1	Plcxd2	ENSMUSP00000114852	ENSMUSG00000087141
B2RXC1	10295.1	9853.67	9893.41	9798.62	10121.6	10159	9372.29	9118.58	9252.08	10558.7	10601.3	10284	10533.1	9784.73	9458.05	9626.07	9481.06	10020.8	B2RXC1	Trappc11	ENSMUSP00000047562;ENSMUSP00000113779	ENSMUSG00000038102;ENSMUSG00000038102
B2RXC2	493.017	566.561	453.686	440.51	501.448	513.105	381.486	473.125	557.859	608.616	628.065	482.556	542.79	516.181	518.745	582.99	429.804	532.965	B2RXC2	Itpkb	NA	NA
B2RXC6	2445.91	2447.08	2565.47	2606.54	2432.83	2561.4	2566.08	2620.43	2598.11	2466.77	2508.78	2472.88	2432.85	2552.73	2526.53	2408	2565.11	2474.7	B2RXC6	Polr3a	NA	NA
B2RXC8	773.897	762.578	728.923	784.828	654.519	825.359	745.864	740.49	714.425	826.846	828.338	728.716	736.759	806.137	817.962	774.012	799.655	791.015	B2RXC8	Ppp2r3a	NA	NA
B2RXE2	813.074	848.546	900.014	981.624	963.342	1034.74	930.49	850.66	1002.83	1011.45	939.403	859.382	921.044	878.024	862.628	895.462	821.021	871.028	B2RXE2	Slc9a5	ENSMUSP00000072893	ENSMUSG00000014786
B2RXQ2	1850.5	1910.07	1935.06	1814	1805.86	1990.15	1888.89	1990.95	1826.44	1862.48	1856.92	2021.82	1751.45	1910.77	1809.06	2071.39	1724.06	1762.27	B2RXQ2	Ppfia1	NA	NA
B2RXR6	2948.22	3178.32	2906.35	2615.26	2728.19	2838.55	2625.83	2671.63	2502.37	2736.45	2793.25	2800.04	2706.52	2712.21	2638.69	2933.62	3314.95	2548.93	B2RXR6	Ankrd44	ENSMUSP00000137616	ENSMUSG00000052331
B2RXS4	14257.5	14690.6	14240.2	12985	13641.3	13588.4	14703.8	13600.4	13781.2	14419.4	14273.9	14213.8	12617.8	13024.8	13971.6	14391.5	13383.9	13824	B2RXS4	Plxnb2	ENSMUSP00000104955;ENSMUSP00000051731	ENSMUSG00000036606;ENSMUSG00000036606
B2RXT3	47141	47093	44707.1	47427.9	45768.9	47848.5	48226.9	48909.5	46419.7	51087.5	47753.1	47626.1	48380.5	47907	49240.2	50653.1	50822.4	50431.3	B2RXT3	Ogdhl	NA	NA
B2RY04	3614.45	3449.26	3046.81	3138.65	3161.35	3243.79	3243.97	3315.02	3090.57	3922.71	3869.4	3766.52	3892.49	3544.62	4220.53	4344.99	4237.51	4057.63	B2RY04	Dock5	ENSMUSP00000036674	ENSMUSG00000044447
B2RY56	9603.37	9985.02	9801.07	8925.11	9314.13	8999.52	9138.31	9161.04	8902.14	9635.58	9986.64	9395.26	8878.88	8998.14	8946.24	9073.36	8803.71	8711.85	B2RY56	Rbm25	ENSMUSP00000048470	ENSMUSG00000010608
B2RY58	435.772	452.007	458.272	526.908	401.766	375.906	403.567	387.9	351.329	431.553	455.132	437.531	375.87	442.512	443.371	370.37	394.407	429.637	B2RY58	Hcn4	NA	NA
B2Z893	204.289	290.354	304.804	231.89	274.295	235.542	258.682	226.443	253.151	244.772	331.311	255.882	209.967	178.684	207.478	270.077	221.53	264.805	B2Z893	Pfkfb2	NA	NA
B5TVM2	7453.2	7674.78	7162	7656.25	7029.47	7501.78	6731.99	6455.54	6658.49	7791.78	7434.35	7279.12	6714.37	7245.28	7569.97	7346.09	6593.85	7072.58	B5TVM2	Ildr2	ENSMUSP00000107047;ENSMUSP00000142311;ENSMUSP00000141502;ENSMUSP00000141323;ENSMUSP00000142152	ENSMUSG00000040612;ENSMUSG00000040612;ENSMUSG00000040612;ENSMUSG00000040612;ENSMUSG00000040612
B7ZBW1	611.136	709.15	646.902	651.774	661.98	746.218	574.245	576.588	611.675	789.219	749.193	819.245	665.803	825.272	922.01	881.119	925.252	902.788	B7ZBW1	Kcnq2	NA	NA
B7ZBW2	1026.16	918.519	1018.79	1076.85	1089.04	964.67	857.411	1049.16	992.178	915.319	1023.21	1004.02	965.941	1081.98	1052.2	1104.15	1049.09	982.8	B7ZBW2	Kcnq2	NA	NA
B7ZCJ1	21356	21766.5	21664.7	21495.2	21666.5	21247.2	21124	21249.2	20994.8	20761.1	20963.7	20813.7	20233.9	20605.8	20505.5	20120.4	19908.2	20712.5	B7ZCJ1	Arhgap21	NA	NA
B7ZCR6	827.501	881.214	912.014	895.05	890.232	840.331	836.964	841.777	796.567	879.328	837.318	817.975	821.239	745.644	838.64	859.377	907.705	812.034	B7ZCR6	Zfp512b	NA	NA
B7ZMP1	4077.26	4347.46	4036.61	3974.42	4037.02	3746.35	4537.62	4215.84	4051.28	4055.32	4065.42	4069.05	4041.66	4073.26	4186.01	4491.44	4157.9	4009.39	B7ZMP1	Xpnpep3	ENSMUSP00000132822;ENSMUSP00000038331	ENSMUSG00000022401;ENSMUSG00000022401
B7ZMZ7	465.88	471.967	484.02	499.315	553.41	466.849	549.02	483.609	460.999	476.415	472.341	465.262	485.397	454.82	413.537	458.14	475.727	509.713	B7ZMZ7	Dip2c	NA	NA
B7ZNL9	545.097	574.151	571.323	594.27	556.971	519.031	629.961	703.483	590.467	587.005	665.869	617.942	622.733	560.158	571.619	690.758	667.272	642.771	B7ZNL9	Tatdn2	NA	NA
B8JJ69	4440.13	4400.14	3646.72	3603.25	3790.21	3866.46	3751.84	3096.24	3089.51	5019.13	4590.58	3917.24	3779.72	3420.63	4446.08	4161.46	4069.79	4021.28	B8JJ69	2310061I04Rik	NA	NA
B8JK32	379.389	336.924	461.15	388.555	324.483	326.611	280.016	318.447	288.478	413.917	319.831	330.629	319.304	357.229	306.683	359.924	311.419	217.084	B8JK32	Hnrnpm	NA	NA
B8JKV0	407.433	384.412	474.831	355.289	290.034	366.693	358.854	273.777	341.128	298.441	296.769	355.192	346.842	348.34	326.868	314.967	309.851	306.364	B8JKV0	Amn1	ENSMUSP00000107160	ENSMUSG00000068250
B8QI36	4158.34	4240.74	4150.29	3876.7	3716.62	3921.59	3851.9	4075.43	4004.65	4142.62	4120.5	3784.94	3607.15	3919.08	3735.48	3928.76	3747.43	3605.5	B8QI36	Ppfia4	NA	NA
B8ZXI1	2203.71	2053.61	1807.86	1987.23	1845.85	1692.65	1899.67	1917.06	1941.29	1983.23	1996.87	2081.94	1927.09	1790.66	1865.25	1773.63	1948.38	1764.38	B8ZXI1	Qtrt2	NA	NA
B9EHJ3	26976.5	28100.1	26829.7	27060.6	27513.3	28371	26501.6	26381.7	27372.5	27721.7	27690.7	27755.4	26867	26695.4	27801.1	27101.6	26270.2	26263.1	B9EHJ3	Tjp1	NA	NA
B9EHT4	5687.12	5999.48	5891.52	5954.46	5964.08	5414.42	5697.48	5875.93	5950.67	6227.28	5852.31	5865.36	5572.45	5557.07	5752.25	6037.43	6160.54	5666.1	B9EHT4	Clip3	ENSMUSP00000014065	ENSMUSG00000013921
B9EIW5	15381.3	15531.8	15447.7	15583	15357.1	15423	14667.7	14754.3	14035.2	16077.4	15727.9	15486.6	14841.7	14497.9	14903.6	14552.3	13930.2	14156.8	B9EIW5	Ncoa7	NA	NA
B9EJ57	61.8063	86.3141	63.3016	102.732	90.8799	72.0814	92.0977	78.0738	74.2521	114.64	95.1813	87.5534	99.1159	92.6909	88.9346	137.734	106.684	91.4884	B9EJ57	Mterf1b	ENSMUSP00000135408	ENSMUSG00000053178
B9EJ80	12431.1	12688.8	11842.7	11854.6	12005.3	12053.5	10911.7	10326.9	11086.2	12087.2	12530.4	11771.3	12030.1	11151.2	11988.9	11856	11718.4	11642.7	B9EJ80	Pdzd8	ENSMUSP00000096880	ENSMUSG00000074746
B9EJ86	16871.2	16439.2	15947.7	16917.3	16696.6	16473.8	15523.2	15714	15019.9	16387.2	15859.9	16616.2	15946.9	15885.5	15256.9	15643.2	15769.9	15978.2	B9EJ86	Osbpl8	ENSMUSP00000100911	ENSMUSG00000020189
B9EJA2	25107.7	25110.7	27876.7	28202.4	28154.3	27065.3	27001.2	28036.3	29174	23703.3	24769.3	25435.9	25856.3	27110.8	24562.1	24174.5	23676.2	25139.1	B9EJA2	Cttnbp2	ENSMUSP00000118432;ENSMUSP00000088089	ENSMUSG00000000416;ENSMUSG00000000416
B9EJR8	121.275	138.337	136.661	125.936	171.295	119.537	135.605	144.718	128.143	126.841	126.16	151.521	161.106	139.931	140.219	136.809	171.831	142.569	B9EJR8	Dnaaf5	ENSMUSP00000026975	ENSMUSG00000025857
B9EKF4	191.693	250.163	189.519	155.661	137.034	143.698	192.293	118.53	130.52	179.991	217.773	192.149	133.155	190.395	184.911	159.452	90.3254	166.598	B9EKF4	Zfp777	NA	NA
B9EKI3	3496.15	3422.37	3325.01	3255.56	3147.5	3384.53	2897.38	2924.26	3031.6	3554.57	3371.41	3264.86	3209.2	3174.71	3304.87	3044.34	3093.07	3263.13	B9EKI3	Tmf1	ENSMUSP00000093325	ENSMUSG00000030059
B9EKR1	55100.7	56553.9	55814.8	54683.7	55105.2	53734.6	55650.4	52896.3	53018.8	53632.7	55504.4	53168.3	51245.7	53299.2	52606.4	54546.9	51498.8	53058.5	B9EKR1	Ptprz1	ENSMUSP00000088056	ENSMUSG00000068748
C0HK79	4386.28	4800	4128.27	3935.06	3765.58	3944.44	3827.87	3669.28	3852.31	4284.14	4547.65	4314.84	3947.07	4210.64	4322.7	4467.45	3918.28	4209.15	C0HK79	Arxes1	ENSMUSP00000051250;ENSMUSP00000062660	ENSMUSG00000048040;ENSMUSG00000048355
C0HKD9	2044.34	2011.89	2639.94	2894.17	2726.64	2417.16	2431.74	2954.92	2852.59	2131.09	2240.86	2490.66	2506.82	2778.71	2178.81	2090.81	2274.32	2531.1	C0HKD9	Mfap1b	ENSMUSP00000049548;ENSMUSP00000087372	ENSMUSG00000048222;ENSMUSG00000068479
C0HKG6	572.381	588.332	598.96	573.154	660.835	688.307	652.414	579.803	747.373	550.204	587.563	573.634	607.284	718.055	569.816	725.575	546.504	603.12	C0HKG6	Rnaset2b	ENSMUSP00000086519;ENSMUSP00000137303;ENSMUSP00000156290;ENSMUSP00000156372;ENSMUSP00000156083;ENSMUSP00000095031	ENSMUSG00000094724;ENSMUSG00000094724;ENSMUSG00000116876;ENSMUSG00000116988;ENSMUSG00000095687;ENSMUSG00000095687
D3YTP3	8086.41	8154.73	7799.54	7479.63	7544.17	7584.52	7748.81	7474.34	7227.34	8708.01	8257.7	8254.8	7925.24	7905.31	7621.96	8045.95	8598.71	7981.84	D3YTP3	Mtx3	NA	NA
D3YTQ3	15424.5	14761.2	14371.3	13547	14404.6	13745.8	14277.6	14086.5	13804.4	14718.9	14644.1	14007.4	13884	13538.8	13027.6	13259.7	14375.8	13385.6	D3YTQ3	Hnrnpdl	NA	NA
D3YTT6	5225.86	5049.56	4910.29	4875.1	5021.29	4685.43	4551.99	4471.08	4370.49	5252.15	5062.22	4654.68	4636.79	4394.4	4777.68	4565.75	4805.65	4605.15	D3YTT6	Osbpl3	NA	NA
D3YUE4	5268.24	5621.41	4928.15	4656.6	4887.89	4863.04	5218.2	4347.12	4532.98	5169.95	5293.36	4972.25	4762.74	4516.51	4612.38	4873.16	4723.84	4688.22	D3YUE4	Fam151b	NA	NA
D3YUJ3	1494.26	1489.75	1300.72	1453.72	1501.97	1382.14	1232.63	1223.24	1195.21	1352.6	1498.79	1347.35	1284.86	1274.06	1344.07	1390.76	1124.29	1253.35	D3YUJ3	Ccnyl1	NA	NA
D3YVE8	1147.55	1249.52	1265.11	1137.22	999.421	1146.44	1089.55	1090.37	1317.87	1092.88	1312.44	1253.81	1145.06	1229.5	1324.51	1039.01	1640.76	1159.08	D3YVE8	Slc35g2	ENSMUSP00000091308	ENSMUSG00000070287
D3YVF0	24435.8	24606.4	25333.3	25427.2	25319	24807.3	23342.3	23823.1	24757.2	23935.5	25172.3	23694.4	23359.8	24377.5	22147.1	21046.9	19442.4	22052.2	D3YVF0	Akap5	ENSMUSP00000114495	ENSMUSG00000021057
D3YVV3	5369.74	5318.58	4410.46	4962.72	4991.53	4797.09	5123.05	5625.53	5018.54	5904.11	5148.46	5242.73	5499.83	5349.89	5530.1	5999.83	6318.57	5856.69	D3YVV3	Ankrd29	NA	NA
D3YWJ4	5054.74	5000.02	5085.68	5279.58	5252.8	4956.34	5165.03	5087.23	4852.99	5035.93	5409.45	5328.26	5278.91	5316.26	5414.75	5366.38	5332.17	5436.43	D3YWJ4	Fntb	NA	NA
D3YWQ0-2	17165.6	17116.6	17528.7	17550.3	17591	17108.1	17208.5	16412.4	16554.8	16976	16966.6	16980.2	16884	16837.8	16760.5	16604.6	16929.5	16834	D3YWQ0	Dgki	ENSMUSP00000099071;ENSMUSP00000087788	ENSMUSG00000038665;ENSMUSG00000038665
D3YWS8	114.313	114.853	123.705	123.9	136.847	99.2666	129.414	114.669	139.746	161.393	174.645	130.22	118.384	118.858	131.836	168.56	157.736	184.009	D3YWS8	Leng8	NA	NA
D3YWX2	9924.98	9959.69	9493.09	9273.31	9239.95	9609.85	9140.73	9137.94	9531.73	9727.6	9838.15	9446.17	9123.91	9238.57	9078.45	9069.86	8720.59	9349.26	D3YWX2	Ylpm1	NA	NA
D3YXF5	4324.85	4127.48	3147.97	2018.09	2012.8	2622.25	2610.71	1987.75	2016.3	4239.96	3949.87	3027.84	2167.11	2119.88	2780.09	2964.68	2938.99	2700.97	D3YXF5	C7	NA	NA
D3YXG0	751.586	833.788	424.273	361.461	403.17	424.248	466.889	304.228	273.847	947.565	723.132	592.685	430.129	376.259	537.932	541.182	488.852	489.796	D3YXG0	Hmcn1	ENSMUSP00000074340;ENSMUSP00000121500	ENSMUSG00000066842;ENSMUSG00000066842
D3YXJ0	11785.8	11393.3	11104.6	10582.3	11002.9	11357.5	10366.7	10884.4	10351.7	11970.8	11534.7	11157.5	10705.2	10667	10713.1	10533.2	10398.5	10660.7	D3YXJ0	Dgkh	ENSMUSP00000074290	ENSMUSG00000034731
D3YXJ5	412.409	435.293	306.189	265.411	263.179	316.887	238.879	295.518	256.075	416.239	377.578	295.497	274.539	298.238	361.406	311.518	281.979	276.065	D3YXJ5	Lratd2	NA	NA
D3YXK0	6095.38	6438.5	7604.85	7251.82	7277.27	6957.25	7127.28	7263.01	7465.69	6179.52	6175.72	6533.91	6842.39	7141.92	6167	6050.02	6359.31	6555.93	D3YXK0	Jakmip2	NA	NA
D3YXK1	97.0483	84.4723	83.597	77.0913	29.5099	56.6309	83.2992	97.8647	77.5307	92.8273	86.7835	120.868	50.336	73.8944	69.101	127.428	81.8271	70.9672	D3YXK1	Samd1	ENSMUSP00000092853	ENSMUSG00000079003
D3YXK2	9082.5	9425.23	9416.03	9699.97	9474.56	9397.54	9197.75	9664.08	9757.75	9289.07	9155.58	9253.54	8951.53	9138.07	8323.73	8840.4	9144.38	9162.48	D3YXK2	Safb	ENSMUSP00000092849	ENSMUSG00000071054
D3YYA5	288.131	283.789	243.928	223.538	212.992	225.208	231.023	158.226	123.711	290.388	287.972	242.698	145.632	180.56	234.024	209.133	209.903	242.446	D3YYA5	Usp5	NA	NA
D3YYH0	938.639	1000.23	1029.85	1136.46	1078.3	1176.37	1141.33	1048.74	1040.64	1057.39	992.001	1063.71	1223.04	1305.48	1124.21	992.114	1008.88	989.663	D3YYH0	Pex5l	NA	NA
D3YYT1	6596.07	7631.88	7527.82	7424.73	6583.92	6661.75	7516.91	7593.4	7484.5	7391.67	7667.65	7577.32	7728.3	7328.93	7199.04	7328.09	7058.53	7200.34	D3YYT1	Glyr1	NA	NA
D3YYU8	255.353	277.256	259.217	273.921	251.929	224.236	243.131	206.018	258.902	245.333	263.079	282.313	219.27	259.049	205.3	272.425	204.725	270.181	D3YYU8	Obsl1	NA	NA
D3YYY8	2771.64	2987.5	3013.64	2831.91	2878.34	2672.61	2733.37	2660.78	2696.78	2759.69	2758.22	2791.25	2798.55	2532.02	2743.02	2844.19	2807.17	2697.52	D3YYY8	Arhgef26	NA	NA
D3YZG8	787.37	923.588	851.081	832.397	789.937	788.789	819.254	812.806	885.368	1055.4	881.98	977.842	994.391	911.627	936.061	1018.5	822.114	940.805	D3YZG8	Mthfd2l	ENSMUSP00000071578	ENSMUSG00000029376
D3YZI9	7797.97	7636.97	7712.2	8090.72	8150.56	7979.17	7037.2	7086.48	7278.45	8105.66	8369.13	7814.24	7710.79	7795.1	7824.32	8118.12	8143.13	8035.73	D3YZI9	Pgbd5	ENSMUSP00000120984;ENSMUSP00000123265	ENSMUSG00000050751;ENSMUSG00000050751
D3YZP9	11354.3	11882.8	11807.2	11556.6	11209.2	11485.7	11477.8	11330.8	11551	11429.3	12512.7	11793.4	11563.6	11966.2	11309.2	11419.6	11054.2	11863.6	D3YZP9	Ccdc6	ENSMUSP00000123374	ENSMUSG00000048701
D3YZU4	52638.7	51037	53994.3	54465.2	55119.4	54223.2	48392.9	49111.8	47171.5	50154.8	50444.4	50542.5	47882.7	49874.5	46280.4	46426.1	44456.5	46890.6	D3YZU4	Shank1	NA	NA
D3YZU5	554.537	653.345	530.333	507.61	604.937	518.933	500.059	605.195	593.859	514.961	522.453	513.963	488.894	569.14	435.618	552.419	446.94	489.119	D3YZU5	Shank1	NA	NA
D3YZZ5	3101	3336.46	3068.43	3099.64	3227	3103.29	3084.17	3114.13	3128.66	3646.18	3558.62	3507.71	3264.78	3226.45	3450.43	3392.32	3306.59	3481.7	D3YZZ5	Tmed7	NA	NA
D3Z030	7030.01	7658.21	6702.38	5761.49	5986.62	6100.81	6132.67	5702.56	5408.25	6752.1	6916.55	6433.24	5936.68	5883.12	6324.34	6913.91	6183.17	6069.41	D3Z030	Carmil1	NA	NA
D3Z080	1473.27	1294.35	1404.56	1063.95	1321.18	1235.92	930.491	733.868	767.089	1377.58	1464.42	1245.64	1211.57	1072.48	1131.12	1277.19	1005.44	998.608	D3Z080	Sorbs2	NA	NA
D3Z0K6	686.73	584.369	588.955	561.726	571.782	476.674	491.89	454.983	411.638	663.107	700.692	558.031	502.637	450.498	566.798	603.343	531.845	526.764	D3Z0K6	Rsbn1l	NA	NA
D3Z0L4	1361.71	1239.4	1361.63	1306.47	1239.66	1350	1306.3	1258.72	1270.68	1300.51	1470.92	1322.95	1308.05	1208.96	1120.44	1346.55	1489.04	1335.04	D3Z0L4	Chchd3	NA	NA
D3Z0M9	8220.36	8231.04	8184.93	8510.62	8437.41	8181.5	8316.28	8738.85	8784.98	8128.58	8139.71	8068.62	8263.84	8167.14	7773.82	8157.79	7944.83	8008.08	D3Z0M9	Ddx23	NA	NA
D3Z105	208.922	275.565	100.378	74.8391	86.3991	75.0485	107.179	73.2389	38.7686	184.431	191.648	141.772	89.6965	65.8957	149.291	187.765	124.54	137.586	D3Z105	Hk1	NA	NA
D3Z1M4	1414.27	1376.32	1384.02	1448.68	1473.55	1387	1400.59	1352.38	1388.95	1460.36	1208.75	1573.2	1532.1	1360.2	1298.45	1205.91	1260.53	1426.34	D3Z1M4	Cabp1	NA	NA
D3Z286	520.55	555.261	567.426	541.099	617.176	580.384	507.6	561.172	601.088	532.883	594.529	591.407	593.767	514.784	614.166	617.71	639.95	607.133	D3Z286	Tmppe	NA	NA
D3Z2G8	201.122	171.29	183.844	193.275	193.75	185.087	198.783	148.588	162.753	185.813	156.179	136.007	221.292	254.966	166.983	153.972	164.196	139.405	D3Z2G8	Acsbg1	NA	NA
D3Z2H9	6135.77	6395.36	10040.4	10287.9	5513.16	7238.21	5654.8	6299.04	7258.25	6039.68	6488.56	8023.99	6899.41	6868.84	6803.2	6565.99	6919.37	5547.05	D3Z2H9	Tpm3-rs7	NA	NA
D3Z2R5	449.827	538.639	540.371	617.124	562.438	608.788	562.276	479.681	474.473	547.62	614.519	656.036	555.461	540.294	517.215	586.351	631.24	534.427	D3Z2R5	Selenon	ENSMUSP00000060026	ENSMUSG00000050989
D3Z2Z1	976.841	1044.58	950.124	933.305	984.04	1078.69	877.12	915.803	900.496	944.946	912.203	957.096	997.91	914.5	1002.85	970.66	779.682	871.359	D3Z2Z1	Clip1	NA	NA
D3Z3A8	7487.66	7329.43	7399.34	7414.97	7448.9	7392.9	6864.54	6798.69	6566.69	7900.58	7833.15	7439.98	7493.79	7488.26	7218.8	7353.29	7114.83	7142.38	D3Z3A8	Myo9a	NA	NA
D3Z3B8	1160.77	1096.97	1083.45	1204.81	1218.34	1219.09	1143.21	1194.75	1180.54	1103.87	1088.42	1144.82	1129.28	1034.26	1040.49	983.849	919.781	1094.8	D3Z3B8	Dlg1	NA	NA
D3Z3L3	315.082	282.142	389.1	292.082	349.069	264.402	499.883	307.207	358.307	288.991	273.721	329.18	322.125	332.565	357.688	342.37	264.32	270.597	D3Z3L3	Trim12c	NA	NA
D3Z3N4	3434.83	3791.03	3965.06	3857.82	3858.13	3787.63	3870.07	3609.65	3964.28	3560.43	3835.14	3734.83	3988.62	3871.9	3891.24	3710.34	3426.37	3470.25	D3Z3N4	Hnrnph3	NA	NA
D3Z3Y1	1078.77	1154.23	1125.83	1046.68	977.436	1006.24	1012.1	1088.15	902.996	1176.37	1133.67	1137.87	981.683	1062.09	1162.44	1128.52	1157.95	1089.73	D3Z3Y1	Pigg	NA	NA
D3Z4I3	1122.17	1262.1	1351.92	1256.17	1289.71	1301.49	1436.51	1303.67	1325.4	1200.14	1189.61	1294.55	1323.96	1300.86	1159.54	1004.92	1162.5	1241.49	D3Z4I3	Rbm24	ENSMUSP00000043120	ENSMUSG00000038132
D3Z4J3	136508	133517	134529	142573	141062	139287	133335	138527	131524	135345	134744	136207	137215	136812	132858	135969	135375	135894	D3Z4J3	Myo5a	NA	NA
D3Z4L1	795.723	709.359	708.864	735.595	728.67	687.254	676.98	686.54	639.845	658.98	752.881	755.984	690.69	659.453	767.616	796.333	628.799	756.652	D3Z4L1	Mthfsd	NA	NA
D3Z4S3	3320.56	2743.26	3108.23	2661.41	2897.15	2763.08	2586.78	3147.69	3176.56	2983.32	2741	2828.31	3388.1	3314.28	2754.52	2619.93	3211.46	2669.27	D3Z4S3	Ptrhd1	ENSMUSP00000137070	ENSMUSG00000096199
D3Z4U5	1230.3	1191.82	1210.42	1072.82	1039.24	1230.82	1230.89	964.852	881.388	1221.94	1217.48	1225.39	1118.63	1145.09	1238.46	1177.58	1116.51	1119.29	D3Z4U5	Jakmip1	NA	NA
D3Z4Z0	485.434	511.406	465.734	411.825	444.566	389.886	419.505	372.582	404.491	459.246	474.094	470.965	386.341	406.426	417.515	440.723	497.405	417.788	D3Z4Z0	Tada2b	NA	NA
D3Z508	392.761	390.648	368.07	463.758	360.858	413.719	326.113	389.316	331.004	471.606	393.978	419.586	336.656	365.871	389.831	339.834	343.514	354.563	D3Z508	Dlgap1	NA	NA
D3Z510	1185.13	1187.87	1023.51	855.249	1031.52	1014.6	996.572	1016.1	758.927	1304.95	1170.04	1083.19	1033.29	930.553	1086.11	1229.32	1072.35	1032.98	D3Z510	Aldoa	NA	NA
D3Z5F7	1157.75	1337.71	1176.38	1200.83	1175.86	995.251	1067.17	1136.44	1093	1096.03	1110.06	1123.16	989.638	1009.35	1076.17	1164.83	1076.11	1183.95	D3Z5F7	Gm20521	NA	NA
D3Z5K8	274.793	335.509	356.966	319.129	262.307	283.613	330.668	307.038	361.105	311.195	376.24	263.811	282.658	358.465	316.036	351.181	332.019	276.26	D3Z5K8	Shank2	NA	NA
D3Z5N5	13406.6	13781.5	13459.9	13239.9	13915.1	13779.3	13318.9	13711.1	13253.3	13602.6	13603.4	13833.7	13591	13701.1	13171.9	12985.9	12901.8	13390.5	D3Z5N5	Pikfyve	NA	NA
D3Z5V4	430.332	415.44	315.951	354.704	327.978	328.015	268.876	338.017	430.097	319.319	358.956	328.126	320.676	383.773	401.832	449.481	348.024	380.748	D3Z5V4	Fam124a	NA	NA
D3Z623	109.613	94.4991	125.024	98.5684	110.593	97.8466	98.963	131.644	115.794	137.732	99.4691	135.524	116.64	106.838	123.387	101.065	115.502	126.574	D3Z623	9330159F19Rik	NA	NA
D3Z649	1763.81	1530.42	1359.9	1554.55	1595.11	1401.17	1399.76	1242.87	1197.89	1771.85	1555.94	1486.47	1400.29	1317.2	1443.81	1484.74	1653.65	1487.9	D3Z649	Kcnt2	NA	NA
D3Z6G3	173.597	122.917	151.869	180.281	200.507	172.746	144.728	153.027	197.117	182.283	146.595	186.777	143.022	195.623	153.211	169.731	152.119	177.81	D3Z6G3	Mapre3	NA	NA
D3Z6H8	1777.03	1709.85	1574.77	1583.54	1473.63	1480.77	1564.93	1437.04	1354.79	1835.88	1643.84	1575.19	1433.87	1445.31	1482.82	1537.16	1485.64	1497.36	D3Z6H8	Amd2	ENSMUSP00000079703	ENSMUSG00000063953
D3Z6I8	1166.37	1288.59	1693.72	1648.3	1019.5	1344.83	919.38	1105.25	1247.34	1251.6	1216.02	1146.53	1202.9	1216.43	1099.59	1234.8	1114.67	910.214	D3Z6I8	Tpm3	NA	NA
D3Z6Q9	549.084	516.992	516.457	497.541	583.309	497.459	487.001	564.067	638.499	638.066	523.265	673.554	555.601	630.553	621.687	580.551	608.598	622.248	D3Z6Q9	Bin2	NA	NA
D3Z729	2060.7	1882.37	2211.62	2047.43	2211.11	1906.88	2139.99	2193.03	2160.29	2159.65	2018.45	1941.98	2133.15	1964.9	2028.24	1949.39	1918.59	2149.25	D3Z729	Eif4e2	NA	NA
D3Z742	6028.38	5718.16	5232.5	5143.66	5255.95	5254.02	4905.22	4734.47	4733.11	5848.75	5721.15	5281.82	5069.67	4913.59	4988.22	5081.99	4831.47	4955.68	D3Z742	Mb21d2	NA	NA
D3Z781	788.619	717.927	781.829	823.939	888.369	814.588	860.229	840.889	816.129	867.949	770.986	788.832	818.719	924.28	958.244	822.147	1373.08	1032.62	D3Z781	Etl4	NA	NA
D3Z7D3	12099.3	12061.7	11008.9	11728.8	12097.6	11731.5	11370.9	11865.8	11945.2	13082.2	12558.3	12684.6	12431.1	12668.5	11700.5	12479.3	12496.2	13201	D3Z7D3	Dip2a	NA	NA
D3Z7H4	2465.09	2481.61	2122.79	2354.82	2281.4	2313.47	2091.18	2014.63	2047.51	2817.16	2483.46	2317.33	2070.82	2100.58	2515.12	2419.56	2280.62	2263.08	D3Z7H4	Gsg1l	ENSMUSP00000073591	ENSMUSG00000046182
D3Z7P3	56024.2	53834.5	56337.9	55717.8	55006.6	58810.7	56920.6	52924.3	52056.5	55989.6	55041	54348.1	52494.2	55685.8	55665.5	56841.8	51993.5	53356.1	D3Z7P3	Gls	ENSMUSP00000110158;ENSMUSP00000110155	ENSMUSG00000026103;ENSMUSG00000026103
D3Z7P3-2	512.611	526.143	601.135	630.026	560.636	592.829	676.363	531.471	612.811	589.229	543.758	649.749	624.995	587.267	562.048	606.748	603.509	493.302	D3Z7P3	Gls	ENSMUSP00000110158;ENSMUSP00000110155	ENSMUSG00000026103;ENSMUSG00000026103
D3Z7X0	843.578	862.097	874.653	804.011	820.497	890.226	1006.61	807.554	869.049	923.822	895.754	893.515	893.725	898.336	1032.11	1023.07	879.304	796.983	D3Z7X0	Acad12	NA	NA
D4AFX7	22219.9	23851.2	21946.1	20774.4	21164.3	20486.3	20697.3	19308.3	19977.9	22362.9	23334.7	21779.8	20906.1	21029	21278.3	22039.7	20704.3	22072.6	D4AFX7	Dnajc13	NA	NA
D4PHA7	132.92	74.3125	88.5197	62.6587	85.9527	68.6942	79.4473	93.4609	92.8759	108.188	98.7487	148.976	78.7554	68.6756	98.2279	86.9859	127.901	82.1627	D4PHA7	Wscd2	ENSMUSP00000092021	ENSMUSG00000063430
D6RGU4	458.54	403.671	318.086	472.595	411.917	382.582	329.327	318.499	384.055	486.171	516.4	449.749	416.968	361.741	395.999	401.047	394.19	325.72	D6RGU4	Cnih1	NA	NA
D9HP81	9689.49	9622.68	9105.16	9581.31	9483.1	9529.34	9440.41	9801.07	9326.32	9419.89	9234.1	9229.93	9090.75	9374.52	8954.58	9000.26	9360.98	9257.19	D9HP81	Rims2	NA	NA
E0CX32	3384.31	3133.35	3014.81	3254.36	3148.1	3282.32	2844.66	3106.72	3243.2	3163.89	3332.57	3124.78	3242.07	3100.93	3083.86	2913.38	2803.27	3046.49	E0CX32	Ccdc85a	NA	NA
E0CX35	136.634	162.842	143.806	154.912	103.866	122.093	132.996	181.969	178.298	160.929	144.607	123.617	89.0974	114.317	105.782	147.544	132.691	85.5336	E0CX35	Mfsd4a	NA	NA
E0CXD4	5679.85	5937.36	5893.63	5877.93	5518.15	5730.15	5469.48	5812.57	5694.93	5145.32	5752.14	5464.56	5190.3	5507.33	5474.61	5293.87	4737.78	5273.08	E0CXD4	Pcdh1	NA	NA
E0CXT7	2220.44	2317.68	2520.61	2596.92	2690.38	2911.56	2469.49	2915.07	2992.58	2307.94	2197.34	2655.01	2655.38	2618.02	2181.7	2210.33	2351.37	2499.45	E0CXT7	Cpsf4	NA	NA
E0CYH4	12024.5	11884.9	10960.7	11458.1	11297	11499.8	10785.8	10085.2	10289.4	11673.9	11520.9	11250.6	10899.8	10972.5	11293.3	11069	10438.8	10858.5	E0CYH4	Wdr26	NA	NA
E0CZ16	2254.65	2440.53	2444.43	2498.06	2535.96	2477.2	2240.95	2450.88	2589.06	2297.24	2547.8	2526.17	2390.8	2529.96	2378.75	2256.37	2247.21	2313.64	E0CZ16	Klhl3	ENSMUSP00000123701	ENSMUSG00000014164
E0CZ22	1853.15	2207.9	1588.08	1649.16	1893.43	1745.69	1546.01	1916.68	1793.67	1698.36	1832.91	1679.18	1891.85	1684.93	1604.81	1819.18	1582.53	1815.62	E0CZ22	Mroh1	NA	NA
E0CZ72	25353.9	24766.2	25225.4	23085.1	23832.4	23533.9	22759.7	21321.8	21863.7	24424.6	24434.9	23897.3	23485	22477.2	22828.6	22817.9	21137	22084.1	E0CZ72	Kif2a	NA	NA
E1AZ71	383.969	381.754	169.1	152.211	174.551	138.992	142.522	74.2712	86.5498	432.798	365.228	197.488	123.99	180.787	136.099	210.417	136.765	184.209	E1AZ71	Cngb1	NA	NA
E1U8D0	1478.68	1546.96	1406.83	1402.09	1500.58	1441.07	1574.02	1536.67	1432.75	1526.5	1536.75	1475.83	1386.29	1604	1400.73	1470.55	1500.63	1465.2	E1U8D0	Soga1	NA	NA
E3VRY9	18293.6	18145.6	17589.4	17689.8	17245.1	17393.4	16343.8	15082.7	15041	18480	17716.7	16627	16178.8	16174.8	17089.8	17170	16354.6	16333.6	E3VRY9	Kcnma1	NA	NA
E4W7Y4	4619.25	4819.48	4573.99	4520.22	4562.73	4454.28	4582.62	5731.66	5341.59	4864.79	4982.77	4991.84	4864.42	4946.94	4959.13	4694.6	5052.11	4814.56	E4W7Y4	Agbl4	NA	NA
E9PU87	18825.5	19685.8	19128.5	18890.4	18757.8	19255.5	18439.1	18117.2	17929.5	20563	20204.9	19234.7	18715.8	18840	18561.9	20128.4	19055.3	19081.2	E9PU87	Sik3	NA	NA
E9PUA3	28132	27330.7	27343.6	27656.5	27942.8	27437.6	26649.3	27622.7	26093	27348.8	27460.5	26984.8	26699.3	26590	25800.7	26787.3	28215.8	25866.6	E9PUA3	Iqsec1	NA	NA
E9PUA6	252.942	301.254	235.422	247.489	268.31	272.036	274.08	298.453	242.814	236.881	290.977	278.987	269.152	289.636	273.793	277.37	311.387	262.096	E9PUA6	Kctd9	NA	NA
E9PUD2	4577.15	4756.57	4123.25	4482.55	4189.41	4346.37	4468.58	4622.09	4558.04	4315.75	4572.41	4364.78	4376.92	4723.74	4266.33	4597.34	4495.65	4886.89	E9PUD2	Dnm1l	NA	NA
E9PUI5	14874.4	14274.2	14713.2	14554.6	14987.1	15291	13085.3	14107.6	13740.3	14347.1	13894.4	13946.5	12847.7	13244.1	13623.8	13042.3	12937.9	12763.8	E9PUI5	Fnbp1l	NA	NA
E9PUL5	4079.16	3838.63	4171.74	4486.79	4727.83	5025.12	5091.4	5349.17	4041.12	4158.54	3938.57	4498.52	4092.92	4491.81	4530.2	4117.78	4622.56	4449.3	E9PUL5	Prrt2	ENSMUSP00000124520	ENSMUSG00000045114
E9PUP1	382.727	417.048	440.564	378.911	369.976	376.248	413.172	303.786	342.852	329.531	506.785	404.195	383.404	331.059	308.066	464.383	1154.79	397.214	E9PUP1	Syde2	NA	NA
E9PUQ0	2248.61	2697.98	3091.44	3372.8	3423.99	3013.89	2881.1	3230.52	3301.28	2515.8	2725.3	2973.52	2960.61	3030.16	2748.03	2548.29	2766.09	2750.45	E9PUQ0	Epha5	NA	NA
E9PUQ8	10397.8	9860.44	9840.18	9732.62	9920.88	9808.75	9439.72	9129.88	9398.27	10167.8	9802.04	9905.48	9054.81	9138.71	9332.6	9193.18	9258.01	9299.88	E9PUQ8	Dgkd	ENSMUSP00000027517	ENSMUSG00000070738
E9PUR0	3714.81	3557.26	3695.66	3868.78	3837.77	3882.25	3822.65	3631.53	3952.87	3758.35	3506.87	3674.7	3947.31	4154.41	3746.64	3601.78	3911.41	3785.25	E9PUR0	Ankhd1	NA	NA
E9PUR2	210.057	216.752	230.254	226.375	289.979	198.017	222.583	137.283	151.882	290.947	273.164	255.048	223.373	177.952	167.26	257.629	899.26	196.104	E9PUR2	Myo18a	NA	NA
E9PUS2	345.961	266.449	281.524	280.63	240.886	278.449	277.317	258.975	217.223	295.099	243.146	286.917	194	203.503	230.65	258.017	268.786	292.877	E9PUS2	Btbd2	NA	NA
E9PV14	18910.7	17832.2	18592.8	18007.8	17966.6	18288.9	18272.5	17621	17892.9	19535.7	19069.8	18818.4	17999.5	18632.3	17958.7	18096.7	17067.9	17303	E9PV14	Epb41l1	NA	NA
E9PV24	11735.3	14438.7	15309.2	9509.53	10976.4	10071.4	10927	14069	18559.1	13100.7	9522.76	17644.3	13320.2	10006.5	16299	16482	21566.9	12485.5	E9PV24	Fga	ENSMUSP00000029630;ENSMUSP00000133117	ENSMUSG00000028001;ENSMUSG00000028001
E9PV26	2596.11	2774.24	2660.62	2566.29	2660.63	2572.45	2540.24	2700.27	2477.88	2809.59	2762.35	2904.16	2572.21	2467.32	2732.67	2631.73	2515.34	2641.44	E9PV26	Prr36	NA	NA
E9PV41	25066.7	26329.3	25605	25352.4	24853	24527.6	24505.6	24263	25078.5	25399	27085.9	26893.6	24343.9	25082.5	24918.6	24862.1	23907.6	24170.2	E9PV41	Diaph1	NA	NA
E9PV44	3254.24	3001.04	3891.97	3512.04	3358.86	3443.55	3688.96	5524.82	4852.62	2811.5	2901.98	2850.22	3414.31	3527.25	2913.37	3146.51	2897.02	2934.25	E9PV44	Atpif1	NA	NA
E9PV86	10047.9	10296.1	9835.14	9477.98	9222.52	9397.35	9268.84	9258.93	9157.35	9348.79	9836.16	9544.79	9350.43	9578.23	9513.41	9642.79	9584.74	9454.12	E9PV86	Mctp1	ENSMUSP00000118958	ENSMUSG00000021596
E9PV87	116.776	148.777	125.843	122.655	97.2836	180.857	150.064	134.065	61.0786	144.814	139.278	136.371	122.591	133.667	120.623	192.32	112.283	134.073	E9PV87	Talpid3	ENSMUSP00000118956	ENSMUSG00000034601
E9PVA6	1502.24	1584.3	1552.13	1304.72	1417.03	1512.27	1481.49	1360.23	1566.94	1572.82	1582.98	1453.39	1456.51	1425.41	1349.18	1475.92	1431.46	1553.17	E9PVA6	Git2	NA	NA
E9PVA8	37043.2	38935.7	37490.8	36390.6	36556.4	36261.9	36381.3	36236.5	35614.3	37489.7	37783.1	37890.8	36541.4	37296	37165.9	37909.5	36013.3	37157.1	E9PVA8	Gcn1	ENSMUSP00000069432	ENSMUSG00000041638
E9PVD3	303.283	272.065	276.385	255.306	257.533	250.169	288.361	285.968	232.2	287.332	329.694	292.547	267.449	270.044	258.726	288.94	307.415	242.788	E9PVD3	Dchs1	ENSMUSP00000077574	ENSMUSG00000036862
E9PVS5	292.055	275.36	397.399	417.064	331.709	249.168	373.17	374.88	388.749	302.88	283.611	230.476	311.33	359.508	293.803	385.272	262.907	322.981	E9PVS5	Immt	NA	NA
E9PVU0	7751.6	7920.11	7471.86	8161.99	8017.49	8388.61	7882.22	8468.76	7874.54	8500.2	8166.03	8505.35	8499.64	8827.61	8813.35	9376.04	8316.22	8419.51	E9PVU0	Myo6	NA	NA
E9PVY8	4924.43	4989.75	5558.45	4869.44	5293.01	4849.55	5781.47	5004.41	4916.72	4845.14	5206.73	4871.71	4783.42	4839.13	4794.22	4783.68	4760.54	5080.76	E9PVY8	Macf1	NA	NA
E9PVZ8	22185.3	22532.6	22006.5	21455.8	21400.5	21621.3	20862.9	20930.3	21849.3	22075.7	22408.6	21796.3	20552.1	20942.1	20744.9	21790.6	20555.3	21057.4	E9PVZ8	Golgb1	NA	NA
E9PW06	5034.24	4685.9	5333.75	5151.07	5239.71	5293.1	7333.3	6821.53	5580.21	6546	5640.47	6502.73	7118.2	6640.99	6755.85	7325.65	7493.97	6675.11	E9PW06	Nfasc	NA	NA
E9PW37	18420.6	17361.2	17438.7	17502.2	18317.2	18216.7	17581.3	16842.8	15267.3	17639.4	17401.1	17319.7	17034.5	17074.3	16249.2	16155.4	16858.1	16981.9	E9PW37	Rasal2	NA	NA
E9PW83	4317.34	4387.72	3994.34	3611.89	3550.17	3960.75	3861.86	3162.08	3328.82	4475.76	4659.11	4022.96	3562.77	3548.72	3710.66	3896.53	3413.97	3841.21	E9PW83	Fam184a	NA	NA
E9PWE8	28229.6	28758.9	31742.6	29934.2	31168.9	29746.9	23412.9	24375.1	23460.3	22745.4	22268.6	22856.1	21369.1	22742.3	21313.6	22160.9	20664.4	21361.6	E9PWE8	Dpysl3	NA	NA
E9PWI3	2093.93	1943.36	2304.66	2350.65	2308.58	2268.23	2495.86	2265.22	2062.67	1980.63	1958.02	2106.82	2187.02	2202.3	2022.55	2174.56	1946.03	2121.81	E9PWI3	Mcc	NA	NA
E9PWJ0	86.8373	83.4322	76.3621	102.442	123.145	100.698	76.824	74.3676	79.7764	81.2565	95.2801	87.3445	63.4035	80.5282	104.846	103.553	111.394	131.955	E9PWJ0	Csmd3	NA	NA
E9PWM3	2044.05	2057.48	1936.4	1820.3	1801.37	1982.67	2021.75	1923.73	2030.77	2236.88	2385.08	2137.26	2000.04	2000.39	1995.12	2018.04	2241.09	2014.59	E9PWM3	Armcx4	NA	NA
E9PWQ3	10144.8	12127	10484	12305	12668	11949.2	13323.1	8966.14	10901.8	11652.4	15016.3	12912.9	18099	14232	18755.6	14423.8	12693.3	11019.1	E9PWQ3	Col6a3	NA	NA
E9PWR4	22515.1	23082.3	21331.3	21107.1	21184.3	21068.4	20272.4	19495.4	19145.3	22499.7	22640.4	21693.1	20914.4	20687.6	20138.5	21586.8	20247.9	20749.2	E9PWR4	Dip2c	NA	NA
E9PWW6	469.757	533.06	561.644	608.048	497.083	686.383	566.254	544.242	604.694	621.266	603.979	639.424	539.453	596.527	589.258	625.049	620.02	644.586	E9PWW6	Zc3h7a	NA	NA
E9PWW9	1622.88	1957.31	1887.59	2038.88	1893.77	1874.15	2147.29	1978.49	2047.33	1812.64	1810.15	1812.67	1909.43	1882.56	1660.23	1786.58	1861.08	1744.53	E9PWW9	Rsf1	NA	NA
E9PWX1	34664	35611.7	35125.5	34168.3	32577.2	35434	32701.8	30526.1	30178.1	32598	33946.6	32550.8	30079.2	32865.5	33409.4	33497.2	30270.5	31612.4	E9PWX1	Dpp6	NA	NA
E9PX01	57.3008	38.7931	88.5967	109.628	149.668	91.7462	72.9294	85.0059	119.776	85.8593	70.8808	80.7123	82.8388	127.343	78.3941	62.0825	57.2833	92.4621	E9PX01	Gria4	NA	NA
E9PX29	50704.4	50340.4	47429.2	47498.6	47591.4	48066.2	50436.4	51627.5	47436.6	52975	50829.3	50554.4	49476.8	47022.3	48697.5	51082.7	50288.2	50913	E9PX29	Sptbn4	NA	NA
E9PX50	3158.1	3320.82	3318.62	3262.33	2988.09	3152.72	3700.96	3003.72	3408.1	3572.77	3641.11	3575.32	3526.2	3564.95	3604.8	3777.65	3586.56	3856.64	E9PX50	Slc8a3	NA	NA
E9PX52	1337.53	1246.19	1327.3	1194.95	1415.79	1333.16	1400.09	1469.95	1256.12	1371.17	1309.56	1356.49	1308.95	1297.32	1184.54	1239.7	1227.35	1320.81	E9PX52	Asap2	NA	NA
E9PX68	3880.31	3929.66	3635.93	3634.99	3433.42	3694.53	3537.61	3675.32	3708.21	3754.03	3845.71	3860.99	3602.25	3442.16	3352.4	3319.65	3141.72	3393.89	E9PX68	Slc4a1ap	NA	NA
E9PXD2	83.1469	111.306	88.4321	79.9315	56.717	95.9962	93.7879	105.064	92.23	83.1223	100.096	97.7482	76.3316	75.4686	62.7766	88.3605	79.6827	65.585	E9PXD2	Dlc1	NA	NA
E9PXE2	5606.63	5725.09	5677.11	5526.87	5399.17	5398.39	5127.33	5577.61	5212.75	5335.65	5454.55	5202.44	5079.73	5166.06	4979.53	5193.62	5080.59	5021.23	E9PXE2	Mcf2l	NA	NA
E9PXF0	2270.55	2552.39	2523.77	2529.27	2211.71	2083.87	2148.17	2332.06	2166.71	2390.57	2465.11	2302.54	2105.98	2367.2	2382.7	2346.96	1924.06	2326.07	E9PXF0	Pcdh17	NA	NA
E9PXF8	10158	10572.3	9963.58	9871.6	9486.41	10063.5	9806.22	9789.89	9633.59	10289.8	10608.4	10023.2	9699.97	9836.03	9852.6	9901.03	9363.05	9579.92	E9PXF8	Sbf2	ENSMUSP00000132072;ENSMUSP00000033058	ENSMUSG00000038371;ENSMUSG00000038371
E9PXQ7	13100	13004.1	12406.2	12790.9	12847	12710.5	12119.5	11576.2	11340.9	12682.1	13294.7	12679.4	11636	12084.3	11812.6	12339.9	12295	12185.3	E9PXQ7	Pcdh10	NA	NA
E9PY16	23987.5	23808.8	24292.7	24632.1	24617	24709.4	23046.7	22536	21527.9	23997	23198.5	23304.8	23293.9	22507.2	22581.6	23686.1	22064.1	23230.6	E9PY16	Adap1	NA	NA
E9PY46	1638.29	1730.19	1732.39	1626.07	1772.99	1700.65	1632.18	1635.08	1673.82	1764.11	1713	1677.73	1752.84	1858.84	1629.69	1647.41	1814.87	1583.25	E9PY46	Ift140	ENSMUSP00000024983	ENSMUSG00000024169
E9PY62	879.083	902.276	762.825	650.863	708.614	810.932	753.79	775.749	628.825	810.472	832.695	770.693	742.688	712.608	819.548	821.557	694.545	799.348	E9PY62	Cntnap3	NA	NA
E9PY90	9864.93	10818.2	10198.3	9671.82	10021.8	10446.6	9516.74	9268.83	9271.05	10609.8	10501.8	10039	9623.12	9970.65	9876.99	10034	9224.52	9947.78	E9PY90	Mia2	NA	NA
E9PYD1	2475.06	2694.12	2558.49	2567.1	2391.87	2464.89	2507.54	2508.64	2463.57	2525.77	2523.58	2738.55	2596.28	2498.97	2519.9	2448.75	2477.59	2505.54	E9PYD1	Fam98c	NA	NA
E9PYF4	12452.3	12650.7	12305.3	13071.7	12221	11885	11993	13069.7	13704.7	12223.7	13171	12570.8	12608.9	12922.3	11426.5	11540.7	11103	12117.2	E9PYF4	Lmo7	NA	NA
E9PYF7	193.937	613.051	202.749	298.909	233.225	158.613	153.309	448.18	233.842	241.554	222.601	152.48	148.295	193.055	273.028	190.997	299.736	191.51	E9PYF7	Ap1ar	NA	NA
E9PYG6	12356.4	12831.2	14795.1	15177.1	14852.3	14672.6	14139.2	14920.7	15328.6	12664.1	13244.4	13566.7	14866.5	14399.5	13111.1	13185.7	13137.1	13506.3	E9PYG6	Rasa1	NA	NA
E9PYH0	350.366	394.938	464.861	490.297	363.295	430.393	407.423	447.074	401.745	272.389	330.221	384.74	313.193	401.731	335.105	381.041	368.704	390.287	E9PYH0	Vcan	NA	NA
E9PYH6	1530.03	1631.45	1531.53	1244.39	1139.78	1166.76	1362.71	1160.63	1278.69	1507	1587.56	1318.22	1258.53	1428.25	1421.45	1428.25	1403	1388.03	E9PYH6	Setd1a	ENSMUSP00000047672;ENSMUSP00000037600	ENSMUSG00000042308;ENSMUSG00000042308
E9PYJ7	25934.8	25846.2	26499.3	26258.6	26093.4	25810.9	25570.4	25072.1	24684.8	25668.4	26435	25618	25560.5	26681.9	25608.9	26124.3	25435.6	24824.6	E9PYJ7	Pitpnm2	NA	NA
E9PYK3	440.391	401.96	480.453	430.339	425.649	378.263	408.468	393.101	343.612	478.504	444.441	365.392	375.05	433.513	469.921	467.935	388.044	390.305	E9PYK3	Parp4	ENSMUSP00000124258	ENSMUSG00000054509
E9PYL2	1920.81	1880.39	1751.54	1738.51	1782.87	1793.83	1708.23	1573.96	1534.48	1806.43	1860.36	1647.42	1686.32	1753.91	1641.49	1723.83	1734.87	1586.32	E9PYL2	Prr12	ENSMUSP00000054702	ENSMUSG00000046574
E9PYP2	412.791	449.036	443.977	439.549	471.355	485.929	451.805	405.485	373.049	509.792	491.709	497.438	437.668	518.447	515.193	515.297	379.732	431.292	E9PYP2	Nbeal1	NA	NA
E9PYR1	3441.12	3496.64	3287.82	3381.24	3344.86	3421.51	3211.77	3152.12	3333.42	3286.43	3422.78	3317.03	3380.92	3254.37	3278.17	3410.66	3388.46	3438.15	E9PYR1	Fbxl18	NA	NA
E9PYT0	22907.1	22348.4	22678.6	22201.5	21992.6	23058.8	21034.4	21631.7	21035.7	22310.1	21863.2	21538.7	21589.8	22078.1	22345.9	21617.5	21140.5	21095.1	E9PYT0	Arhgap5	NA	NA
E9PYX7	256.943	255.29	259.782	253.436	236.406	280.605	219.737	284.237	174.774	299.561	232.945	244.796	251.886	251.565	252.025	284.731	241.591	225.876	E9PYX7	Afdn	NA	NA
E9PZ11	344.317	409.397	316.622	273.414	300.999	333.861	285.67	364.455	342.865	373.889	391.938	359.907	324.562	284.308	339.45	309.464	323.283	354.021	E9PZ11	Zfp651	NA	NA
E9PZ16	26778.9	28287.2	25489.9	26344.3	27905.5	26811.8	28687.2	27775.8	28875.3	29342.5	31834	31363.9	32632.9	29562.2	34019.9	31738.1	32783.1	28750	E9PZ16	Hspg2	NA	NA
E9PZ19	5942.59	6155.66	6096.86	6077.42	5948.66	6014.51	6728.99	6338.69	6308.47	7605.24	7060.64	7168.41	6916.39	6741.09	7128.46	7339.92	6981.41	7176.5	E9PZ19	Igsf9b	NA	NA
E9PZ36	529.106	523.655	568.259	448.146	485.658	607.763	540.75	584.513	484.118	496.607	603.562	619.184	523.341	501.926	591.109	531.764	554.48	489.373	E9PZ36	Pkhd1	ENSMUSP00000085794	ENSMUSG00000043760
E9PZF0	13758.7	14164.1	13132.1	12180.3	12000	12154.4	12841.4	11637.6	11226.1	14269.4	14194.3	13063	12242.4	11842.8	12854	13020.1	12615.4	12469.2	E9PZF0	Gm20390	NA	NA
E9PZJ8	3604.99	3818.91	3658.75	3467.31	3485.38	3798.19	3485.16	3108.46	3286.33	3892.68	3654.55	3740.13	3480.03	3592.32	3570.9	3782.98	3406.78	3467.69	E9PZJ8	Ascc3	ENSMUSP00000036726	ENSMUSG00000038774
E9PZM4	2102.73	2272.91	2518	2603.35	2707.36	2512.43	2328.79	2488.84	2788.58	2209.68	1991.76	2336.68	2422.43	2343.16	1874.98	2088.93	2306.72	2316.53	E9PZM4	Chd2	ENSMUSP00000126352	ENSMUSG00000078671
E9PZM8	11932.2	13683.9	13835.7	13486.8	12439.5	12478.6	12177.6	11220.3	13535.1	11521.6	13830.9	12677.2	12281.2	13578.9	12457.4	11822.5	10364.2	11548.9	E9PZM8	Nptxr	NA	NA
E9PZP8	14988.5	14826.5	13968.4	13421	13630.4	13875.8	13054	12608.5	12212	14711.7	14515.9	14069.1	13686	13160	13458.5	14256	13375.1	13725.9	E9PZP8	Herc1	NA	NA
E9PZQ0	5433.46	5298.34	5097.1	4992.07	5089.38	5077.88	4911.21	4685.18	4962.93	5271.92	5436.38	5409.11	5289.67	5234.94	5092.66	5298.98	6041.57	5342.68	E9PZQ0	Ryr1	ENSMUSP00000137123	ENSMUSG00000030592
E9Q0J2	12796.2	12040.6	12496.1	13128.9	13086.8	12776.4	12142.1	12334.1	12522.3	12887.3	12280.7	12369.1	12833.7	12589.7	11637.5	11864	11955.7	12272	E9Q0J2	Ralgapb	NA	NA
E9Q0N0	1742.73	1837.16	1793.99	1810.92	1731.92	1620.45	1769.88	1757.22	1568.78	1740.2	1701.98	1759.09	1766.62	1718.13	1724.82	1608.16	1661.42	1665.56	E9Q0N0	Itsn1	NA	NA
E9Q0P8	5372.24	4870.14	4563.38	4294.83	4310.34	4387.23	4213.21	4296.34	4203.9	4497.01	4808.16	4401.3	4500.78	4341.29	4569.36	4205.97	4287.48	4373.34	E9Q0P8	Araf	NA	NA
E9Q0S6	10904.3	12155.4	10218.2	10224.1	11171.5	10111.7	10598.3	9883.33	11913.4	10975.6	11061.4	11647.8	10933.5	10068.8	10373.9	10142.6	10024.4	10263.6	E9Q0S6	Tns1	ENSMUSP00000127715	ENSMUSG00000055322
E9Q137	2221.02	2247.06	2194.92	2258.59	2151.91	2053.55	2072.56	2280.67	2345.79	2347.36	2330.16	2227.49	2191.89	2013.99	2261.76	2216.13	2050.15	2190.34	E9Q137	Tex264	ENSMUSP00000133194;ENSMUSP00000132247;ENSMUSP00000044654	ENSMUSG00000040813;ENSMUSG00000040813;ENSMUSG00000040813
E9Q166	622.922	713.176	717.106	704.913	625.414	772.766	599.038	568.794	674.686	642.888	635.668	770.731	758.863	707.878	584.998	640.032	734.708	703.794	E9Q166	Atad2b	NA	NA
E9Q1A5	93.4692	119.337	113.808	147.29	128.068	92.5828	116.453	106.263	147.768	95.6226	89.9262	107.784	102.646	100.692	129.663	106.812	111.455	126.998	E9Q1A5	Zfp384	NA	NA
E9Q1G8	2993.39	2964.79	3377.67	2953.62	2920.06	3056.02	2918.69	3208.14	2802.51	2921.17	3093.82	2810.28	2792.88	2930.95	2626.86	2803.46	2485.46	2963.06	E9Q1G8	Septin7	NA	NA
E9Q1K3	2648.09	2750.02	2787.38	2893.88	2465.06	2701.56	2774.67	2870.76	3075.48	2718.66	2553.44	2750.67	2649.32	2584.83	2540.03	2509.18	2448.4	2798.14	E9Q1K3	Add1	NA	NA
E9Q1M1	2282.57	2421.35	2298.94	2359.63	2203.72	2421.71	2305.91	2292.69	1964.29	2300.62	2511.53	2276.63	2289.2	2189.11	2368.2	2342.33	2126.98	2306.61	E9Q1M1	Pdzd2	NA	NA
E9Q1P8	1315.03	1354.2	1392.67	1379.46	1421.11	1508.63	1442.11	1370.71	1405.29	1216.41	1319.34	1290.5	1326.58	1417.88	1210.86	1149.4	1189.46	1167.57	E9Q1P8	Irf2bp2	ENSMUSP00000062753	ENSMUSG00000051495
E9Q1Q9	188.555	204.402	231.687	242.13	256.786	247.33	229.062	268.686	263.612	217.961	214.37	249.938	258.683	269.379	282.884	254.749	308.569	263.377	E9Q1Q9	Khk	NA	NA
E9Q1U1	580.238	666.908	535.695	495.563	472.19	379.062	489.467	481.406	461.352	512.552	535.287	461.325	435.185	434.022	442.156	453.356	283.912	292.688	E9Q1U1	Ccdc171	ENSMUSP00000056520;ENSMUSP00000155912	ENSMUSG00000052407;ENSMUSG00000052407
E9Q1V2	1309.17	1168.7	933.492	845.621	913.849	1046.64	909.796	659.12	733.266	1240.32	1228.95	1042.45	955.255	838.887	1013.28	1190.77	912.638	938.313	E9Q1V2	Cpne5	NA	NA
E9Q1W7	4654.99	4776.73	4689.68	4563.87	4537.01	4660.37	4349.84	4279.46	4427.54	4590.88	4648.59	4689.45	4606.33	4596.73	4510.87	4850.36	4593.81	4598.75	E9Q1W7	Tbck	NA	NA
E9Q236	2495.86	2779.91	2532.5	2059.16	2507.56	2562.2	2301.33	2226.58	2383.23	2541.55	2487.34	2357.7	2615.3	2627.35	2858.12	2411.66	2605.32	2483.63	E9Q236	Abcc4	ENSMUSP00000042186;ENSMUSP00000129677	ENSMUSG00000032849;ENSMUSG00000032849
E9Q238	511.099	534.141	507.709	337.991	365.828	499.52	456.309	315.119	381.133	610.953	582.523	496.14	438.326	432.984	518.265	451.896	399.012	415.594	E9Q238	Kank1	NA	NA
E9Q271	4068.16	4372.99	4070.96	3946.17	3511.44	3679.65	4272.57	3888.22	3772.44	4218.07	4580.41	4140.23	4120.9	3891.03	3895.73	4389.73	4458.4	4310.4	E9Q271	Wdr17	NA	NA
E9Q286	873.513	837.83	879.075	927.444	783.875	774.888	819.47	757.105	707.56	744.181	916.469	868.543	800.987	850.422	879.634	779.385	873.546	856.224	E9Q286	Ice1	ENSMUSP00000036482	ENSMUSG00000034525
E9Q2E4	35067.8	35484.9	34283.9	33156.5	34519.3	34035.3	32099	32529.8	31935.5	34630.1	34936.3	34010.4	33644.6	33337.2	32714.2	34567.9	32985.5	33054.4	E9Q2E4	Hectd4	NA	NA
E9Q2I4	106.783	152.054	163.395	154.045	123.242	78.304	89.94	92.8707	142.909	98.2759	102.997	140.732	140.576	153.453	181.178	181.975	166.539	157.495	E9Q2I4	Mideas	NA	NA
E9Q2M9	242.682	269.9	272.625	242.234	269.861	266.859	269.73	255.053	245.115	308.783	270.683	292.045	272.636	272.674	243.175	295.506	261.866	261.5	E9Q2M9	Wdfy4	ENSMUSP00000117068	ENSMUSG00000051506
E9Q2U6	217.921	263.035	234.925	240.886	232.386	337.185	213.194	254.737	190.822	224.077	272.64	276.951	273.295	246.68	282.026	205.036	219.357	314.14	E9Q2U6	Csnk1a1	NA	NA
E9Q2W9	2077.93	2002.76	2042.88	2020.84	2085.94	1994.57	2010	1857.5	1808.86	1963.5	1940.68	1986.46	1814.63	1857.25	1824.68	1769.5	1517.62	1720.77	E9Q2W9	Actn4	NA	NA
E9Q3A7	797.021	629.063	705.973	637.983	754.658	583.558	839.007	714.961	697.464	786.022	791.574	702.575	812.282	701.355	626.895	780.333	759.027	707.212	E9Q3A7	Cdh19	NA	NA
E9Q3C1	714.61	794.928	821.753	675.555	768.077	795.906	779.882	750.688	653.339	748.809	671.973	808.214	801.22	706.106	763.537	774.963	753.581	717.977	E9Q3C1	C2cd2	ENSMUSP00000127368	ENSMUSG00000045975
E9Q3G8	6721.84	6829.98	7118.22	7177.64	7267.14	7131.88	7154.88	7335.59	7400.03	6983.08	7036.68	7044.35	7329.27	7046.88	6219.92	6704.06	6349.49	6600.51	E9Q3G8	Nup153	NA	NA
E9Q3H6	2299.68	2560.79	2127.66	2027.49	2017.09	2192.02	2238.5	2059.76	2293.96	2699.15	2605.24	2344.76	2237.63	2304.99	2543.57	2636.37	2582.94	2652.3	E9Q3H6	Coq10a	NA	NA
E9Q3K3	1078.93	1184.02	1152.45	1195.5	1067.4	1190.74	1246.74	1391.21	1195.79	1062.74	1125.54	1110.28	1125.18	1205.38	1062.11	1029.88	1051.91	1040.66	E9Q3K3	Agap1	NA	NA
E9Q3L2	86055.2	85698.3	84944.3	89326.5	90473.6	88968.6	86570.5	85264.6	82930.9	88170.1	85898.2	87107.5	88923.8	86970.2	83657.1	85811.3	81657.8	86493.3	E9Q3L2	Pi4ka	ENSMUSP00000156049	ENSMUSG00000041720
E9Q3M9	21875.8	23216.1	23435.2	23497.6	22487.5	23053.1	23235.5	22963.2	22954.8	23225.9	24284.4	22393.8	22160.8	23598.9	22248.8	21153.2	19407.3	21445.6	E9Q3M9	Cracdl	NA	NA
E9Q3P4	3163.23	3072.2	2678.4	2206.85	2337.03	2300.58	2409.89	2281.35	2164.9	3116.57	2903.73	2682.55	2380.29	2275.12	2714.13	3137.99	2683.73	2511.02	E9Q3P4	Cenpf	NA	NA
E9Q3Q6	36591	38847.6	38778.3	38457.7	38356.4	37426.5	37539.4	32456.4	37731.6	35972.8	38978.9	37705	35208.8	35071.2	35533.8	34401.6	30837.3	33456.8	E9Q3Q6	Alcam	NA	NA
E9Q3V9	18666.8	18478.5	18621.1	19186.2	19386.5	19693.7	18520.8	18193.8	17489.7	18972.2	19063.9	18991.6	17957.4	18951.7	17800.4	17386.1	17660.5	18464	E9Q3V9	Adgrl1	NA	NA
E9Q3Y4	12778.7	12697.5	11045.8	10405.9	10907	11495.1	10789.3	10050.8	10602.9	13388.1	13054.4	11542.3	10703.5	10888.8	11337.7	11641.7	10318.9	11160.4	E9Q3Y4	Lrba	NA	NA
E9Q401	108519	106140	104456	108029	105448	106775	101034	103573	101637	109921	109326	107285	108819	108126	106862	106915	102910	106503	E9Q401	Ryr2	ENSMUSP00000021750	ENSMUSG00000021313
E9Q411	6629.79	6962.28	6055.14	5800.05	6026.66	5934.85	5822.89	5744.69	6324.83	6465.59	6255.64	6307.65	5973.12	6129.95	6072.66	6766.58	6069.66	6055.31	E9Q411	Nbas	NA	NA
E9Q414	610.94	664.491	634.919	636.26	653.756	636.798	833.394	908.94	579.431	1064.73	904.235	870.605	1206.12	934.729	953.95	1017.27	962.35	1072.93	E9Q414	Apob	ENSMUSP00000036044	ENSMUSG00000020609
E9Q447	388769	384183	385782	392943	392445	394766	389400	397010	393967	373673	380485	381428	370181	381116	369725	371278	357714	369155	E9Q447	Sptan1	NA	NA
E9Q448	4609.51	8910.99	3980.91	3803.75	4319.99	4464.04	3796.03	3527.42	7611.21	4270.03	4813.45	6725.17	4262.77	3765.81	4176.87	4371.5	3711.43	4391.58	E9Q448	Tpm1	NA	NA
E9Q453	2805.71	2719.47	3667.78	3793.11	2648.83	3251.18	2530.48	3347.93	3531.3	2537.78	2447.32	2869.75	2874.73	2984.64	2671.16	2753.41	2727.53	2539.39	E9Q453	Tpm1	NA	NA
E9Q4F7	342.94	329.255	344.684	205.066	308.966	387.889	273.304	316.767	226.047	348.166	343.201	269.138	258.433	243.014	269.63	298.331	354.324	350.508	E9Q4F7	Ankrd11	ENSMUSP00000095939	ENSMUSG00000035569
E9Q4K0	2805.05	2820.79	3051.23	3396.32	3132.42	3026.13	3581.83	3929.3	3839.4	2860.88	3148.5	3015.73	3177.69	3324.92	2851.59	3058.01	3203.6	3302.43	E9Q4K0	Ablim2	NA	NA
E9Q4M0	250.099	326.989	339.868	321.614	284.147	315.983	325.48	403.663	272.623	302.752	302.27	289.616	207.009	244.731	275.507	316.099	236.883	335.62	E9Q4M0	Tmem44	NA	NA
E9Q4M4	12664.2	12817.1	14775.4	14836.5	15486.1	14974.4	14500.7	15606.6	16083.3	12814	12922	13083.4	14524.9	14416.6	13728.9	13378.7	12915	13195.5	E9Q4M4	Chchd6	NA	NA
E9Q4N7	5303.65	5051.74	5151.24	4759.16	4936.88	5120.72	4634.1	4369.69	4392.56	5194.75	5186.6	4974.07	4679.55	4928.33	4576.78	4749.52	4875.51	4747.35	E9Q4N7	Arid1b	NA	NA
E9Q4P1	182.169	208.986	267.804	194.257	160.928	235.18	239.959	248.252	167.681	229.316	250.104	241.634	204.41	180.024	214.492	190.948	211.164	273.264	E9Q4P1	Wdfy1	ENSMUSP00000109140;ENSMUSP00000109141;ENSMUSP00000109143;ENSMUSP00000109142	ENSMUSG00000073643;ENSMUSG00000073643;ENSMUSG00000073643;ENSMUSG00000073643
E9Q4S1	5512.88	5125.24	5272.65	5526.7	5624.35	5563.3	5278.61	5135.75	5073.4	5931.68	5440.08	5526.15	5532.08	5290.98	5402.06	5569.55	5318.5	5119.38	E9Q4S1	Pde8b	ENSMUSP00000070465	ENSMUSG00000021684
E9Q4Y4	1938.43	2086.13	1659.5	1041.85	1828.26	1715.5	2829.24	2282.3	2861.41	1561.41	2352.3	1291.77	1042.58	1732.6	962.232	1734.62	1790.28	2144.42	E9Q4Y4	Cep192	NA	NA
E9Q512	4733.97	5073.81	5237.53	5240.83	5125.99	5053.9	5582.76	5617.9	5386.58	4865.74	4751.66	4989.24	5013.21	4987.01	4811.61	4905.53	5206.25	5160.33	E9Q512	Trip11	NA	NA
E9Q555	1594.28	1615.56	1591.03	1471.16	1562.53	1558.49	1556.5	1472.1	1518.9	1819.49	1860.51	1731.59	1635.84	1837.04	1759.05	1725.69	1794.47	1586.09	E9Q555	Rnf213	NA	NA
E9Q5C9	3224.09	3153.18	3874.63	3947.11	3674.96	3410.64	4132.94	4215.64	4113.37	3329.66	3690.79	3516.42	3736.89	3588.59	3375.11	3445.57	3529.12	3822.35	E9Q5C9	Nolc1	ENSMUSP00000157687;ENSMUSP00000128331	ENSMUSG00000015176;ENSMUSG00000015176
E9Q5F4	5696.44	5149.52	3493.5	2828.1	2956.58	3482.39	3170.46	2382.71	2202.68	5528.57	5221.86	4226.48	3151.88	3130.81	3495.74	3782.96	3168.06	2980.87	E9Q5F4	Actb	NA	NA
E9Q5F9	2455.13	2118.71	2096.92	1901.63	1901.57	1878.1	1727.75	1874.03	1870.91	2100.81	2058.54	2036.5	1881.37	1983.68	1752.01	1866.36	1728.97	1689.78	E9Q5F9	Setd2	ENSMUSP00000116313	ENSMUSG00000044791
E9Q5G2	424.781	501.081	550.158	427.763	438.714	418.207	532.296	489.876	441.267	533.51	528.36	479.199	602.584	616.202	550.353	635.582	607.794	492.081	E9Q5G2	Pcdhb9	NA	NA
E9Q5K9-3	503.339	532.83	470.337	515.889	403.429	377.644	400.509	383.377	428.955	443.241	517.384	485.572	513.725	434.79	478.212	442.34	402.197	436.321	E9Q5K9	Ythdc1	ENSMUSP00000113000;ENSMUSP00000113951;ENSMUSP00000039133	ENSMUSG00000035851;ENSMUSG00000035851;ENSMUSG00000035851
E9Q5M4	5236.93	5645.29	5360.81	5001.27	4749.07	5231	5437.07	5188.57	4608.14	5311.83	5371.27	5427.4	5005.6	5170.64	5010.17	5535.85	5377.95	5380.48	E9Q5M4	Zfr2	NA	NA
E9Q612	222.5	253.359	258.27	252.047	213.233	291.495	178.152	145.135	258.163	190.483	263.616	250.855	186.1	274.685	247.086	241.523	163.002	237.472	E9Q612	Ptpro	ENSMUSP00000076364	ENSMUSG00000030223
E9Q616	58689.3	73172	59175.9	54729.9	64003.2	60364.3	59824.8	50236.5	73688.6	62227.1	61016.9	68153.5	62567.5	57584.3	60073.5	60280.4	51668.2	56367.2	E9Q616	Ahnak	NA	NA
E9Q634	2512.76	2278.05	2307.04	2294.81	2240.77	2293.04	2442.25	2438.55	2390.42	2700.11	2412.35	2519	2597.77	2493.3	2668.44	2560.06	2861.3	2682.44	E9Q634	Myo1e	ENSMUSP00000034745	ENSMUSG00000032220
E9Q6B2	1347.27	1262.54	1158.08	1246.92	1226.84	1237.39	1101.69	1074.22	1064.88	1368.85	1258.48	1406.95	1286.35	1068.92	1139.77	1125.79	1054.99	1217.18	E9Q6B2	Ccdc85c	ENSMUSP00000152421	ENSMUSG00000084883
E9Q6C8	315.331	292.233	268.284	217.044	230.727	292.921	276.19	149.364	116.07	439.366	341.192	287.821	249.863	192.022	344.259	380.843	296.608	325.446	E9Q6C8	Xkr6	ENSMUSP00000113708;ENSMUSP00000112691	ENSMUSG00000035067;ENSMUSG00000035067
E9Q6E5	5223.44	5108.18	5357	5296.05	5080.85	5294.21	5351.04	5437.81	5619.91	4908.84	4968.85	5211.67	5115.5	5176.89	5097.97	5143.21	5344.74	5227.63	E9Q6E5	Srsf11	NA	NA
E9Q6H8	12220	12186.2	12403.7	12316.1	12150.5	12384.9	11976.5	12085.1	11813.5	12762.1	11969.9	12229.6	11762.4	11777.2	11911.2	12265.2	11839.3	12012.4	E9Q6H8	Plekha5	NA	NA
E9Q6J5	2133.47	2088.54	2538.27	1985.94	2068.45	2098.54	2080.8	2137.22	2223.4	2085.78	2189.93	2005.34	1962.51	2063.72	1872.66	2057.11	1959.36	1962.68	E9Q6J5	Bod1l	ENSMUSP00000058618;ENSMUSP00000144359	ENSMUSG00000061755;ENSMUSG00000061755
E9Q6K3	149.257	197.081	147.936	142.315	168.073	143.912	142.282	114.944	125.479	148.535	185.336	161.589	104.96	123.375	153.931	131.157	136.472	173.73	E9Q6K3	Pibf1	NA	NA
E9Q6L9	34922.3	35411.2	36729	35402.5	35449.5	35352.6	33855.2	33807.9	34356.9	34046.5	35017.3	34317.3	32249.3	34068.9	32273.5	31763.7	30135.8	32740.6	E9Q6L9	Lrrc7	NA	NA
E9Q6P5	27465.4	27310.4	26401.4	26695.1	26910.3	26718.4	25953.3	25184.8	24986.7	28034	28003.8	27168	26855.8	26200.7	25988	26154.3	26071.1	26906.4	E9Q6P5	Ttc7b	ENSMUSP00000052107	ENSMUSG00000033530
E9Q6R7	18598.5	20011.7	17029.3	18012.4	19041	19192.5	17397.7	18539.5	21888.8	18966.4	19127.4	19551.1	18693.5	17677.7	18309.2	18399.7	18170.9	18248.1	E9Q6R7	Utrn	NA	NA
E9Q6Y8	5458.65	5582.68	6294.59	6720.74	6667.75	6475.27	6025.24	6397.31	6043.09	6051.64	5976.21	6551.93	6445.87	6401.5	5935.97	5661.61	6071.25	5970.03	E9Q6Y8	Usp31	NA	NA
E9Q777	3405.67	3306.96	3456.63	3383.12	3262.71	3334.92	3355.82	3459.77	3461.32	3381.91	3496.21	3407.52	3021.59	3068.02	3278.12	3146.66	3052.94	3118.07	E9Q777	Akap11	NA	NA
E9Q784	1386.93	1420.07	1195.64	1170.83	1099.15	1142.69	1034.9	1222.14	1139.11	1379.6	1331.53	1218.86	1127.36	1216.34	1220.5	1171.7	1371.8	1175.29	E9Q784	Zc3h13	ENSMUSP00000022577	ENSMUSG00000022000
E9Q7E2	3020.38	3066.89	2909.95	2893.63	2956.07	2720.75	2769.67	2585.83	2548.03	2840.28	3032.04	2866.98	2667.93	2722.54	3058.12	2784.84	3094.23	2835.14	E9Q7E2	Arid2	ENSMUSP00000093969	ENSMUSG00000033237
E9Q7G0	22304.6	23566.4	22814.1	22305.7	22657.6	21627.3	23558.4	22632.1	22985.1	22565.4	23412	23136.7	22893.6	22265.2	22374.1	22119	21834.9	22371.1	E9Q7G0	Numa1	ENSMUSP00000081912	ENSMUSG00000066306
E9Q7L1	1654.36	1603.32	1573.75	1504.62	1512.93	1497.27	1552.6	1349.12	1520.95	1598.5	1752.76	1662.41	1499.44	1420.51	1573.91	1461.23	1477.41	1595.68	E9Q7L1	Urb2	NA	NA
E9Q7M2	1151.72	1176.37	1289.96	1216.34	1253.45	1319.22	1281.34	1258.05	1184.04	1216.84	1122.62	1222.11	1226.13	1219.08	1068.14	1128.04	1162.11	1220.98	E9Q7M2	Tsc22d2	ENSMUSP00000096688;ENSMUSP00000143364	ENSMUSG00000027806;ENSMUSG00000027806
E9Q7N9	921.465	986.533	690.644	522.85	555.243	627.72	636.316	350.517	407.022	885.746	879.199	800.737	636.78	575.628	720.525	864.069	722.189	695.246	E9Q7N9	Dnah11	NA	NA
E9Q7P2	1058.34	1085.37	1142.72	975.97	927.033	1002.89	979.025	825.582	704.542	1133.68	954.433	1005.7	921.896	938.897	912.679	968.639	983.442	952.978	E9Q7P2	Cacna1i	NA	NA
E9Q7T7	185.851	167.383	169.823	126.813	121.212	180.944	124.96	130.231	133.672	120.432	146.378	112.346	103.013	187.908	111.532	161.631	168.636	162.067	E9Q7T7	Chadl	ENSMUSP00000072682	ENSMUSG00000063765
E9Q7X6	89.7587	102.563	72.9966	88.4408	90.4459	81.9834	87.7138	80.8923	73.1151	139.846	93.2079	78.5103	73.7827	107.674	114.206	117.066	69.9748	102.078	E9Q7X6	Heg1	ENSMUSP00000119790	ENSMUSG00000075254
E9Q7X7	25491.5	26665	25974.3	26600.3	25899.1	26819.3	23460.6	24381.5	24746.6	25507.2	26299.3	25488.1	24364.9	25962	25290.7	25257.5	24311.1	24671.8	E9Q7X7	Nrxn2	ENSMUSP00000119762	ENSMUSG00000033768
E9Q800	392.098	470.782	594.812	492.479	475.719	573.301	441.187	504.13	456.95	497.203	539.707	611.923	550.023	537.512	502.971	619.473	465.618	426.503	E9Q800	Immt	NA	NA
E9Q828	40278.3	42971.1	41512.7	40401.5	38032.8	40016.8	39029.2	36198.9	38633.4	40232	45428.7	40374.5	36753.6	40300.4	42716.5	42363.5	38363.1	40538.8	E9Q828	Atp2b4	NA	NA
E9Q842	2817.67	2543.11	1227.35	849.374	1204.76	1460.15	1033.29	457.094	428.284	3056.22	2434.51	1800.83	1107.07	978.023	1683.96	1636.57	1509.71	1452.41	E9Q842	Nav2	NA	NA
E9Q8D0	144.446	138.541	84.1383	140.426	125.439	133.196	136.759	99.9162	85.315	134.689	132.247	94.1057	126.472	105.322	88.5983	98.5364	148.929	125.604	E9Q8D0	Dnajc21	ENSMUSP00000116865	ENSMUSG00000044224
E9Q8I7	2116.84	2266.54	1679.39	1724.24	1689.52	1767.2	1853.61	1750.52	1896.01	2162.88	1974.77	1849.69	1762.44	1676.68	1659.38	1940.7	1647.21	1614.18	E9Q8I7	Nfxl1	NA	NA
E9Q8I9-2	22003.1	21549.1	20177.4	20992	20863.9	20432.3	19225.8	19717.7	19297.3	21144.2	21007.4	20441.9	19713.2	19749.7	19972.2	20094.3	20011.9	19876.2	E9Q8I9	Fry	ENSMUSP00000084454	ENSMUSG00000056602
E9Q8M1	310.567	359.212	250.283	309.487	251.835	201.874	202.627	331.3	248.133	276.545	312.061	386.008	381.907	222.401	266.169	306.604	284.495	216.051	E9Q8M1	Zfp358	NA	NA
E9Q8N8	3133.01	3079.74	3087.72	3192.23	3012.33	3167.09	3047.75	3367.27	2849.79	3009.03	3048.92	2932.47	3355.72	3278	3168.81	3051.65	2802.36	3044.38	E9Q8N8	Slc4a4	NA	NA
E9Q8Q6	3189.43	3246.66	3161.59	2939.31	3199.55	3154.85	3160.83	2896.82	3256.02	3060.32	3093.5	3122.13	3300.09	3091.03	3189.65	3298.48	3373.23	3055.6	E9Q8Q6	Ccdc141	NA	NA
E9Q8T2	361.358	313.469	355.493	279.456	332.951	288.154	304.725	327.363	213.169	332.988	316.352	313.699	348.529	240.088	308.806	304.776	257.893	252.796	E9Q8T2	Prdm15	ENSMUSP00000093533;ENSMUSP00000113791	ENSMUSG00000014039;ENSMUSG00000014039
E9Q8V6	5516.51	5364.17	4899.36	4788.97	4889.12	5033.44	4425.66	4962.53	4642.62	4873.79	5182.64	4914.85	4818.49	4702.09	4663.23	5005.5	4945.87	4677.47	E9Q8V6	Dennd4a	NA	NA
E9Q912	41991.2	39469.6	36866.9	38525.8	40725.6	40745	38552.7	39037.1	38030.1	40095.3	39484.9	38599	38576.5	38502.8	38891.5	39257.1	38345	37778	E9Q912	Rap1gds1	ENSMUSP00000096173;ENSMUSP00000143181;ENSMUSP00000029796	ENSMUSG00000028149;ENSMUSG00000028149;ENSMUSG00000028149
E9Q912-2	219.728	186.068	194.145	123.403	187.176	200.719	206.758	168.658	195.615	230.361	239.58	213.611	233.333	206.307	197.068	257.86	224.999	223.247	E9Q912	Rap1gds1	ENSMUSP00000096173;ENSMUSP00000143181;ENSMUSP00000029796	ENSMUSG00000028149;ENSMUSG00000028149;ENSMUSG00000028149
E9Q969	5148.22	5464.08	5668.04	5420.79	5385.97	5344.49	5142.84	5181.86	4476.51	5865.37	5486.82	5343.43	5433.88	5245.86	5128.07	5123.11	5935.33	5098.93	E9Q969	Cpeb2	NA	NA
E9Q9B3	198.143	225.647	226.176	186.13	242.645	209.468	256.545	228.35	207.504	181.706	225.184	254.52	227.308	174.529	233.148	204.451	200.966	184.084	E9Q9B3	Spryd3	NA	NA
E9Q9B7	14196.5	14046.8	14433.7	13861.9	13706.4	14097.8	13199.9	12454.9	12997.5	14069.2	14184.2	14106.7	13342.8	13773.4	13664.6	13817.9	13415.3	13235.6	E9Q9B7	Kidins220	NA	NA
E9Q9D5	1109.61	1218.82	1222.02	1109.31	1151.82	1206.21	1113.64	1017.04	1091.65	1181.86	1267.41	1278.46	1238.35	1267.08	1162.71	1388.42	1229.37	1282.18	E9Q9D5	Rabl2	ENSMUSP00000023294;ENSMUSP00000091598	ENSMUSG00000022621;ENSMUSG00000022621
E9Q9K8	2563.22	2657.27	2539.82	2608.18	2686.83	2751.59	2599.43	2627.83	2307.85	2750.31	2693.23	2691.92	2633.91	2820.01	2475.61	2487.11	2542.2	2658.86	E9Q9K8	Akap6	NA	NA
E9Q9Q2	206.5	195.072	212.916	296.873	283.963	192.446	167.738	233.048	169.03	258.065	252.349	251.322	239.285	196.298	230.118	227.053	265.942	215.96	E9Q9Q2	R3hdm1	NA	NA
E9Q9Q6	2173.54	2062.7	1952.8	2050.34	2009.39	1992.62	1944.21	1877.56	1862.23	2188.22	2029.67	2066.28	1971.81	2034.89	2039.79	2008.11	1950.31	2030.89	E9Q9Q6	Cdh18	NA	NA
E9Q9R9	2654.55	2971.8	2766.37	2611.15	2538.85	2568.34	2581.56	2464.45	2579.2	2990.72	2951.84	2650.8	2709.78	2661.64	2721.85	2701.76	2534.65	2658.35	E9Q9R9	Dlg5	ENSMUSP00000087879	ENSMUSG00000021782
E9Q9S3	666.456	670.823	672.677	633.091	622.747	615.872	652.398	716.249	725.839	751.12	779.138	685.595	635.492	662.415	746.955	714.336	561.688	538.663	E9Q9S3	Utp14b	NA	NA
E9QA15	10740.5	14097.7	10088.7	9686.15	10913.4	10799	11181.2	9227.34	14006.8	10990	11243	12987	10734.1	10333.5	10429	10749.3	9692.21	10107.8	E9QA15	Cald1	NA	NA
E9QAD8	26827.7	26822.4	26203.1	26660.5	27694	27266.1	25822.3	25710	24284.3	26731.7	26920.9	25617.7	25092	26014	25069.4	25294.7	24953	24645.9	E9QAD8	Iqsec2	NA	NA
E9QAE3	1877.83	1785.69	1887.46	1666.15	1825.1	1783.55	1928.57	1770.83	2304.41	1676.61	1789.66	1774.47	1762.52	1700.09	1705.56	1593.04	1551.15	1703.27	E9QAE3	Btaf1	NA	NA
E9QAN8	191.517	158.743	139.784	186.495	167.103	203.505	175.275	136.066	155.777	194.934	181.528	187.822	171.997	159.485	282.183	172.773	205.878	183.337	E9QAN8	Pik3c2b	NA	NA
E9QAP7	130.418	154.543	172.309	156.877	128.695	164.351	157.661	166.554	146.91	154.666	148.819	154.564	135.3	156.423	161.462	149.163	94.9771	108.243	E9QAP7	Taf4	NA	NA
E9QAT4-2	13961.9	14541.1	14147.9	14078.6	14178.5	14226.1	13370.3	13007.1	13609.4	13314.8	14178.4	14361.5	13655.7	13952.7	13490.2	13335.4	13188.4	13572.8	E9QAT4	Sec16a	ENSMUSP00000109716;ENSMUSP00000088796	ENSMUSG00000026924;ENSMUSG00000026924
E9QAU4	42164.5	41933.9	42178.4	41333.9	43569	42266.9	43571.8	43980.9	41367.1	41880.3	42059.8	40739.6	40532.7	40812.6	39589.7	40844.3	40458.6	41186.9	E9QAU4	Etl4	NA	NA
E9QB01	4942.91	5475.9	5887.91	5990.66	5756.09	5705.37	5133.8	5667.29	5627.92	4673.55	5005.2	5420.94	5166.42	5462.65	4737.83	5049.31	4504.26	4870.9	E9QB01	Ncam1	NA	NA
E9QB02	21878.2	21897.7	22603.3	21815	21518.2	22459.4	20840.9	21496.3	21801	21380.2	21457.5	21457.1	21878.4	21729	21188.3	20962.5	19772.4	20043.1	E9QB02	Mars1	NA	NA
E9QJU7	127.04	140.73	140.866	115.594	188.688	152.099	134.116	144.676	213.841	115.9	141.318	119.9	146.614	195.54	168.681	148.756	135.737	173.43	E9QJU7	Sh3bp2	NA	NA
E9QJX9	1843.87	1967.3	2043.37	1964.91	1884.71	1941.57	2161.9	1991.32	1824.2	1885.76	1860.8	1974.27	1927.92	2215.33	1831.86	1951.38	1826.96	2081.92	E9QJX9	Stat2	NA	NA
E9QK04	15960.8	15874.2	17018.7	16157.1	16149.6	16695.1	16682.7	15865.4	15749.7	15770.1	16314.8	15641.7	15758.4	16079	15596.3	15855.2	15063.2	15668.2	E9QK04	Neo1	NA	NA
E9QK48	12612.8	12962.1	12998.8	13226	13261.1	13133.9	14698.2	13743.4	14125.1	12481.8	12479.8	12987.4	13252.3	13585.6	12607.4	13110.9	12975.8	13614	E9QK48	Eml2	NA	NA
E9QKB2	177.644	198.35	165.46	178.969	138.314	171.722	158.621	187.678	113.694	127.933	142.65	173.005	125.378	141.872	109.106	132.887	109.568	120.003	E9QKB2	Habp4	NA	NA
E9QKE4	27941.4	28193.9	27626.9	28416.3	28532.1	27233.8	27694.3	29041.9	27885.2	28244.7	28495.7	28456.4	27830.2	28368.7	27046.5	28052.5	27388.1	28116.8	E9QKE4	Rab3gap2	NA	NA
E9QKH8	24624.3	24826.7	26570.7	27321.3	26980.2	27194	26197.7	27357.7	26548.2	24719.2	24949	25094.7	24375.4	25721.6	24260	24687	24024.9	25209.7	E9QKH8	Ctnnd2	NA	NA
E9QKR1	126.626	201.374	106.442	160.057	120.839	101.84	136.25	113.944	157.087	133.542	140.522	167.551	120.477	137.738	131.004	86.7578	128.884	147.697	E9QKR1	Enah	NA	NA
E9QLA5	8973.43	7309.84	8084.35	8947.23	9258.25	8761.37	7804.59	8067.92	7276.51	9380.78	8382.96	9210.39	9509.98	8870.42	9043.36	8484.6	8975.55	8184.86	E9QLA5	Inf2	NA	NA
E9QLH4	277.149	364.38	352.985	376.226	344.714	307.459	337.387	473.978	386.084	318.714	340.371	338.404	362.403	359.749	351.139	294.981	273.954	385.56	E9QLH4	Trim9	NA	NA
E9QLP0	951.2	963.619	1109.12	1168.88	1120.74	1262.61	1232.37	982.787	1122.63	1186.6	1225.71	1235.04	1195.57	1145.42	1037.49	1157.44	1207.74	1166.9	E9QLP0	Tpgs2	NA	NA
E9QLZ1	4330.95	3993.43	4502.41	4608.17	4687.61	4668.45	4175.46	5372.43	5016.07	3991.47	4156.67	4005.97	4302.52	4738.55	3545.86	3822.05	4357.08	4104.75	E9QLZ1	Tsc22d1	NA	NA
E9QM38	20934.1	20106.4	19499.6	22256	24643.3	23957.7	21278.8	23127.3	23632.7	23084.3	21586.6	23041.2	24833.4	23211	24032.4	23306.8	27018.9	23441.4	E9QM38	Slc12a2	NA	NA
E9QM73	575.13	493.408	582.705	599.32	608.713	634.695	613.993	604.233	591.058	642.145	584.794	555.107	594.796	639.258	575.233	600.455	587.795	604.514	E9QM73	Wnk2	NA	NA
E9QM90	834.433	821.985	730.691	700.665	737.359	705.532	760.07	623.987	674.476	837.153	901.482	713.913	686.63	704.954	650.802	836.959	646.498	699.771	E9QM90	Relch	NA	NA
E9QML5	9617.39	9779.67	9545.32	9091.45	9111.03	9438.93	8684.34	8839.94	9121.56	9166.42	9969.04	9524.77	9477.22	9220.38	9122.2	9260.84	9328.69	9039.46	E9QML5	Zfp638	NA	NA
E9QN14	527.247	549.918	446.669	381.334	429.333	463.898	453.95	390.579	393.347	524.066	533.448	474.696	459.917	437.293	410.514	528.934	527.021	414.96	E9QN14	Srgap3	NA	NA
E9QN59	7024.34	6924.67	6769.44	6392.79	6155.15	6680.19	6645.33	6059.2	6354.85	6861.12	7061.42	6726.32	5748.82	6044.46	6343.86	6946.43	6639.73	6540.82	E9QN59	Mapk10	NA	NA
E9QNF7	18742.9	18071.7	15647.7	16976	16951.5	16835.1	17375.2	18092.4	16715.3	19984.7	19016.5	18586.8	18425.7	17471.5	18224.5	19413.5	19772.3	19102.4	E9QNF7	Cntnap2	NA	NA
E9QNN1	3886.33	3944.28	3832.12	3892.48	3981.29	3772.28	3847.15	3829.11	3867.05	3835.67	3938	3975.34	3897.04	3678.71	3884.98	3910.54	3935.39	4086.81	E9QNN1	Dhx9	NA	NA
E9QP44	11491.3	11253.7	10956.6	11316.5	11141.3	11550.6	10705.9	11057.9	10009.8	11520.4	11313.4	11676	11223.9	11289.1	11367.4	10983.9	11176.1	11222.6	E9QP44	Arap2	NA	NA
E9QP94	6317.47	5957.11	6093.91	6169.42	5877.01	6134.93	6228.33	6338.46	5382.02	6427.92	6198.6	6239.06	5998.55	6002.77	5984.45	6237.97	6314.87	6169.63	E9QP94	Ccdc136	NA	NA
E9QP99	12952.9	13306	13163.4	13826.7	13729.5	13798.4	13471.7	14055.5	14606.2	12822.8	13211.3	12969.2	13474	13719.2	12480.6	12694.5	12038.5	12777.1	E9QP99	Golga3	NA	NA
E9QPQ8	1852.5	1969.2	1881.98	1636.49	1776.95	1724.59	1975.89	2003.66	1879.48	1885.12	1907.61	1822.03	1857.81	1767.1	1749.92	1883.48	1855.86	1811.3	E9QPQ8	Mrpl48	NA	NA
E9QQ10	12414.3	13084.2	13079.8	12351	12320.6	12373.8	12373.6	12609	12615.8	12271	12899.2	12511.7	12244.9	12311.9	11810.3	12312.4	11495.3	12486.2	E9QQ10	Akap9	NA	NA
F2Z3U3	13253.2	13204.9	13954.2	14029.3	13677.7	13185.5	12875.6	12992	12861.3	13097.7	13205.5	12926.9	12618.3	12691.1	12676.9	11748.5	12623.8	12391.4	F2Z3U3	Raph1	NA	NA
F2Z3V2	150.22	198.622	133.489	115.04	124.655	158.847	120.014	79.3284	111.908	225.21	241.072	171.845	85.742	113.52	141.78	154.321	125.219	121.549	F2Z3V2	Clk4	NA	NA
F2Z461	93.8738	133.06	110.705	120.711	127.562	99.751	114.966	87.3785	153.455	169.273	84.9515	148.29	112.735	122.081	104.995	119.931	109.675	140.084	F2Z461	Herc6	ENSMUSP00000031817	ENSMUSG00000029798
F6Q750	1700.97	1881.53	1726.86	1801.46	1747.09	1827.46	1773.45	1707.8	1631.02	1892.41	1768.77	1571.46	1662.39	1771.63	1613.44	1719.71	1581.6	1650.02	F6Q750	Macf1	NA	NA
F6QB26	12525.3	13018.3	14175.3	14992.2	14931.2	13926.2	14936.1	17030.6	16242.7	12447.7	12571.6	13145.6	13624.7	14169.2	12101	12063.4	11879.6	12744	F6QB26	Gas7	NA	NA
F6RQ26	2780.9	2667.2	2511.58	2329.94	2790.31	2237.44	2512.68	2153.22	2135.8	2504.95	2481.93	2270.33	2259.04	2364.64	2502.83	2595.87	2255.31	2113.07	F6RQ26	Ntm	NA	NA
F6RWZ9	258.36	220.407	295.561	337.292	238.738	281.11	281.621	305.901	380.673	256.787	356.411	275.659	291.059	363.299	358.826	341.748	196.453	274.284	F6RWZ9	Camk2d	NA	NA
F6SB80	150.022	130.328	85.5124	110.87	58.6757	110.618	37.0166	69.2731	59.9199	103.871	137.267	103.795	61.4755	79.9922	77.6968	119.909	123.833	116.089	F6SB80	Lsamp	NA	NA
F6SEU4	98882.7	102344	103052	103792	102501	101552	100356	103221	105155	93912	99866.1	98241	94407.9	98928.1	93987.8	94145.7	92174.3	96244	F6SEU4	Syngap1	ENSMUSP00000141686	ENSMUSG00000067629
F6SPK0	3071.14	3309.36	3254.89	3105.15	3045.57	2909.27	2748.51	2972.04	2813.89	3029.63	3027.34	3135.83	3022.83	2961.14	3066.31	2844.01	3034.06	2955.62	F6SPK0	Ube2j1	NA	NA
F6SSC9	621.555	679.022	688.457	635.877	605.805	613.63	647.478	690.315	623.305	683.036	767.127	593.33	692.506	678.424	712.087	666.069	608.766	623.18	F6SSC9	Zkscan5	NA	NA
F6TQW2	2742.12	2811.72	2880.39	2777.97	2695.5	3019.5	3643.04	5387.84	5083.5	5627.6	3976.71	7556.9	4005	4674.24	4667.27	3783.08	4740.64	2807.28	F6TQW2	Ighg2c	NA	NA
F6TRJ8	1303.85	1168.29	1261.62	1234.59	1348.84	1297.69	1148.55	1170.87	1338.17	1142.28	1210.52	1189.49	1203.86	1251.79	1225.06	1102.68	1075.9	994.758	F6TRJ8	Ccdc85a	NA	NA
F6U3S2	273.205	281.013	351.3	324.027	266.001	292.364	321.33	285.123	313.202	348.325	379.612	296.559	284.463	310.975	328.731	290.131	264.514	273.626	F6U3S2	Mfsd6	NA	NA
F6U5V1	130.692	127.302	91.3634	150.252	115.803	153.866	101.632	101.501	115.653	125.487	131.422	109.614	123.327	132.741	131.027	128.222	103.854	112.487	F6U5V1	Larp1b	NA	NA
F6V035	1575.04	1499.24	1262.08	1259.08	1174.09	1377.19	1341.56	1481.55	1268.86	1523.38	1425.7	1441.21	1293.12	1396.99	1381.96	1457.76	1336.99	1480.95	F6V035	Ccdc149	NA	NA
F6V2U0	13990.3	13776.6	13680.3	13487.6	13845.4	13318.2	12930.1	13029.8	12188.7	13798.3	13597.6	13552.2	13053.1	13011.5	12974.5	13320.6	12624.5	13101.2	F6V2U0	Inpp4a	NA	NA
F6VBV0	35514.3	36287.2	36465.8	36315.5	36152.2	36884.6	34849.6	34001.2	33419.6	35331.4	35482.1	35235.1	33921.1	35076.7	33852.4	33223.8	34841.3	33214	F6VBV0	Rims1	NA	NA
F6VSS8	125.096	119.442	94.1398	67.053	93.2838	100.021	135.431	91.6056	66.457	158.381	156.845	118.853	134.514	82.254	106.02	178.253	152.995	129.281	F6VSS8	Synj1	NA	NA
F6W8I0	4076.17	4180.07	3596.86	3280.81	3213.16	3570.21	3694.71	3852.47	3275.95	4105.39	4081.71	3928.33	3631.87	3560.11	4043.8	4380.62	3855.34	3862.81	F6W8I0	Yjefn3	ENSMUSP00000118931	ENSMUSG00000048967
F6WHQ7	117.342	157.44	118.74	78.1853	114.09	113.732	92.9449	74.43	81.004	150.903	139.445	114.653	78.6816	92.0144	112.907	135.399	90.5685	102.433	F6WHQ7	Gstm1	NA	NA
F6XIX0	388.283	358.171	314.314	277.973	320.669	329.272	287.303	288.469	352.883	493.41	478.739	296.81	331.861	351.031	350.084	393.019	381.048	395.279	F6XIX0	Synj1	NA	NA
F6Y3V0	210.597	295.441	316.19	247.232	381.981	335.626	213.719	228.788	285.363	244.263	350.97	331.734	232.419	235.202	304.518	197.491	233.815	243.949	F6Y3V0	Ptprf	NA	NA
F6Y616	8046.61	7503.76	7728.84	7704.42	7914.57	7909.97	7161.54	6780.38	7260.78	7636.52	7442.8	7394.2	7529.08	7427.1	7397.95	7665.21	7571.57	7203.93	F6Y616	Paip1	NA	NA
F6YKN8	286.179	277.585	155.454	163.443	159.462	200.844	179.041	157.316	157.867	209.446	222.858	158.419	166.06	164.529	228.757	269.687	159.154	176.426	F6YKN8	Macf1	NA	NA
F6ZBR8	885.133	908.01	865.6	740.481	767.794	873.341	777.139	770.85	765.028	901.032	938.382	862.235	826.16	795.895	807.487	856.138	921.335	890.993	F6ZBR8	Wiz	NA	NA
F6ZDS4	38845.7	39290.3	38113	37450.9	37939.4	37698.7	38103.8	38128.2	38855.4	38110.9	38417.9	38536.2	36767.4	37298.3	35945.8	37629.1	37156	37828.7	F6ZDS4	Tpr	ENSMUSP00000117616	ENSMUSG00000006005
F6ZE64	2242.72	2254.79	2238.05	2356.06	2226.58	2155.05	2022.83	2258.16	2166.25	2379.31	2548.5	2163.37	2139.73	2173.74	2365.52	2226.12	2029.44	2058.57	F6ZE64	Lonrf2	NA	NA
F6ZNL5	74.1285	85.4107	108.398	82.7401	70.3179	96.418	76.1155	88.8444	88.2014	64.9047	96.7278	84.3649	71.303	84.1213	70.5353	66.8327	81.7861	95.4052	F6ZNL5	Pcdh11x	NA	NA
F6ZQL0	474.193	438.237	460.917	538.348	516.016	524.296	618.973	643.438	614.121	534.859	486.664	597.479	487.407	579.487	500.261	566.8	563.922	627.448	F6ZQL0	Mtdh	NA	NA
F7A465	524.024	486.273	428.183	354.293	448.389	385.632	383.345	250.587	254.19	436.096	591.144	435.72	433.358	308.941	360.66	555.899	360.774	416.357	F7A465	Hnrnpd	NA	NA
F7AA26	7326.84	7851.99	8109.81	7217.59	7604.59	7488.85	7530.97	7998.11	8251.71	7713.79	7618.71	7804.58	7341.48	7418.32	7445.06	7403.45	7578.59	7712.49	F7AA26	Pakap	NA	NA
F7AAP4	405.118	544.523	407.693	440.32	455.689	462.044	480.87	495.471	455.051	422.777	486.905	528.829	417.821	478.703	488.513	523.671	396.921	422.267	F7AAP4	Atp2b4	NA	NA
F7ACR9	310.759	336.099	406.623	416.329	490.466	493.789	409.125	423.598	548.647	333.36	343.456	385.792	320.87	481.488	399.897	387.503	378.701	426.071	F7ACR9	Macf1	NA	NA
F7B0R9	591.244	617.012	902.777	816.689	760.734	749.039	870.842	795.188	835.556	792.444	776.034	696.48	889.112	846.6	734.886	725.693	678.096	894.906	F7B0R9	Cracdl	NA	NA
F7BAB2	9600.9	9631.19	10188.3	10163.1	10000.3	10072.9	9287.78	9392.45	8948.03	9856.73	9553.99	9506.14	9329.23	9238.8	9231.96	9185.2	9311.66	9335	F7BAB2	Tmem132b	NA	NA
F7BE84	4869.93	4982.49	4593.26	4419.85	4385.58	4501.87	3959.52	4004.34	4187.52	4669.24	4725.47	4584.93	4270.31	4252.22	4305.35	4390.19	4097.76	4379.77	F7BE84	Ankrd50	NA	NA
F7BJB9	559.514	501.886	459.04	553.115	510.639	517.107	459.304	439.495	478.206	485.616	604.433	474.762	475.58	573.619	497.676	450.042	1046.19	496.204	F7BJB9	Morc3	ENSMUSP00000144369	ENSMUSG00000039456
F7BJK1	20970.2	20924.1	21040.7	20965.6	20864.9	21243.5	19575.5	19785.1	18975.2	20249.2	21514	20973.2	18704.1	20132.3	19959.5	19266	18069.3	18942.3	F7BJK1	Pcdh1	NA	NA
F7BQW7	328.714	284.802	243.608	376.422	291.604	310.469	300.298	347.993	373.076	294.363	269.267	279.389	275.289	284.064	247.586	254.955	226.988	221.837	F7BQW7	Synj1	NA	NA
F7BWT7	841.043	890.436	931.416	976.725	935.721	951.589	1269.92	1326.35	1204.63	1179.11	972.655	1082.45	1217.44	1269.59	1322.52	1229.86	1434.45	1210.41	F7BWT7	Tspan15	ENSMUSP00000047029	ENSMUSG00000037031
F7BX07	933.718	777.203	504.403	316.364	317.293	418.837	380.992	185.046	207.369	908.15	823	539.198	360.484	308.298	465.442	438.616	399.65	459.4	F7BX07	Sun1	NA	NA
F7C0E4	115.039	132.242	81.6645	96.47	85.7551	94.8963	77.1143	88.5361	93.9094	82.1043	89.348	74.3452	72.6074	85.7633	59.7996	87.7176	114.603	83.4437	F7C0E4	Atxn7l1	NA	NA
F7C3A0	13867.4	15048.4	14573.2	14732.5	14413.2	14253.4	15944.7	16702.2	16584.4	14318.2	15588.8	15127.5	14908.3	16414.8	14473	14706.8	14187.8	15562.7	F7C3A0	Plch2	NA	NA
F7CFA5	526.465	555.821	460.084	450.465	514.07	529.898	443.725	479.976	492.529	496.006	554.239	491.007	410.085	428.457	429.799	491.458	462.108	587.188	F7CFA5	Glud1	NA	NA
F7D3W5	39025.3	40655.1	40650.1	40262.4	39711.3	41341	37959.7	36679	37775.1	39128.9	41137.7	39113.1	38760.9	40805.1	40271.3	39976.9	35247.6	38278.4	F7D3W5	Gm45837	NA	NA
F7D6K4	8562.66	8136.19	7350.78	7608.33	7679.66	8145.56	6975.82	6530.02	6227.87	9917.52	8475.72	8836.47	8028.77	7569.98	7961.4	8224.15	8086.59	7915.36	F7D6K4	Scn8a	NA	NA
F8SLQ1	21170.3	20271.9	19970.3	21037.3	21569.2	21068.5	20481.9	22285.7	21085.9	20785.9	20204.7	21343.6	22180.9	20923	20884.1	20658.4	19945	20210.1	F8SLQ1	Pex5l	NA	NA
F8VPK0	9090.43	8896.72	8652.3	8376.08	8534.13	8193.48	7709.69	7487.08	7288.97	9323.04	9247.38	8813.66	8408.59	8136.66	8322.02	8859.12	8232.28	8338.94	F8VPK0	Ttc37	ENSMUSP00000153521;ENSMUSP00000089045	ENSMUSG00000033991;ENSMUSG00000033991
F8VPK8	8089.55	8084.02	7635.43	7940.72	7770.88	7992.88	7530.91	7508.32	6700.62	7881.36	7745.97	7764.9	7441	7435.53	7255.91	7502.81	7126.02	7408.22	F8VPK8	Pcdh9	NA	NA
F8VPL5	139.37	165.528	145.076	168.385	124.41	140.396	168.015	133.901	128.252	126.289	137.27	124.131	185.766	169.606	135.256	151.971	126.638	142.565	F8VPL5	Map4k4	NA	NA
F8VPN4	39240.4	38796.7	36488.4	41360.6	38869.5	40979.1	33600.2	39807.1	40253.4	40547	39531.3	41307.7	42684	42209.7	41632.9	40294.7	40623.8	39264.9	F8VPN4	Agl	NA	NA
F8VPN7	23811	24803.5	23177.8	22929.8	23261.2	22704.3	24314.8	23406.9	22820	25052	24115	24166.9	24285.9	23320.8	24035.7	24640.9	24711.4	24198.7	F8VPN7	Dock9	NA	NA
F8VPP8	6153.36	6334.75	6426.74	6264.71	6353.27	6258.23	6015.29	6194.89	6155.15	6166.41	5940.28	5942.69	5939.58	6139.46	6136.74	6107.39	6301	6230.91	F8VPP8	Zc3h7b	NA	NA
F8VPQ2	164.807	176.882	142.321	162.058	147.361	137.377	167.599	151.501	147.003	136.815	146.996	193.377	136.157	93.1753	141.269	101.142	164.738	151.426	F8VPQ2	Arid4a	ENSMUSP00000035512	ENSMUSG00000048118
F8VPQ4	28861.4	29559.2	29200.7	28398.1	28387.8	28699.8	28019.8	28264	27678.5	28933.8	29062	28846.8	27733.8	27725.7	27625.1	27883.3	27308.9	28162.1	F8VPQ4	Srgap3	NA	NA
F8VPU2	25928.6	27130.6	26634.7	27199.2	26541.5	27158.1	26877.4	26731	26776.3	25434.5	27546.9	26203.8	25966.9	27817.1	27187.6	27673.7	25974.3	26046.6	F8VPU2	Farp1	ENSMUSP00000026635	ENSMUSG00000025555
F8VPX1	35585.3	35268.8	33079.1	32703.7	32896.3	32659.2	33940	34187.8	33345.2	33988.1	34874.3	33949.6	32576.6	32140.9	33736.7	34318	34260.2	33731.1	F8VPX1	Usp7	NA	NA
F8VPY2	943.513	995.917	969.896	917.519	949.952	883.564	851.329	824.873	871.286	1033.32	1027	982.696	942.265	868.424	955.508	997.619	922.813	941.924	F8VPY2	Taf5	NA	NA
F8VPZ3	4845.11	5016.83	5289.84	5279.5	5204.22	5125.86	5067.81	5152.54	5017.85	5150.9	5208.57	5347.72	5180.32	5042.93	4900.58	4908.95	4560	4961.73	F8VPZ3	Usp32	ENSMUSP00000103710	ENSMUSG00000000804
F8VPZ9	551.777	582.339	715.019	620.54	590.143	583.135	602.203	497.683	523.484	626.831	527.339	662.355	453.633	559.389	595.871	587.156	566.717	532.125	F8VPZ9	Bicra	ENSMUSP00000148012;ENSMUSP00000092416	ENSMUSG00000070808;ENSMUSG00000070808
F8VQ05	10880.1	10714.8	10979.1	11580.1	11774.3	11948.5	11790.6	11353	11165.9	11680.5	11592.2	11540.1	11375.9	12136.6	11852.2	11407.4	11473.9	11362.7	F8VQ05	Fryl	NA	NA
F8VQ39	70.6437	74.5152	73.1883	58.8526	73.1734	87.0249	104.753	105.772	77.1617	88.1073	92.2942	103.066	82.4622	104.315	114.46	102.004	77.7288	72.5291	F8VQ39	Ankdd1a	NA	NA
F8VQ52	1469.77	1501.31	1572.64	1808.82	1724.02	1724.24	1620.1	1652.17	1541.05	1424.15	1573.78	1586.21	1508.87	1460.17	1455.17	1383.22	1498.57	1565.96	F8VQ52	Adcy6	NA	NA
F8VQ70	5168.24	5536.82	5150.36	5422.94	5252.25	4975.3	5202.1	5657.95	5097.85	5328.53	5146.2	5355.18	5015.41	5370.28	5307.16	5103.83	5178.18	5286.17	F8VQ70	Scaper	NA	NA
F8VQ87	4038.18	4102.82	3642.18	3736.55	3761.11	3520.99	3764.41	3681	3359.18	4116.64	4349.52	3813.02	3539.09	3601.3	3809.42	4043.88	3849.07	3832.81	F8VQ87	Xrn1	NA	NA
F8VQ95	14374.6	13557.3	14853.8	14848.7	14348.7	15177.8	14295.5	13949.1	13524.9	13745.6	13711	14342.4	13668.4	14391.9	13035.2	12781.6	12295.5	13034.4	F8VQ95	Tacc1	NA	NA
F8VQB6	1118.24	933.665	873.623	792.939	954.092	810.441	860.397	826.756	674.437	983.194	1642.69	1961.41	1759.76	1256.83	1801.1	1436.79	1653.01	1022.03	F8VQB6	Myo10	ENSMUSP00000106087	ENSMUSG00000022272
F8VQC1	8533.34	8476.56	9204.18	9256.29	8940.18	8982.35	9210.27	9140.21	8834.98	8231.89	8435.29	9107.33	8928.11	9120.76	8650.08	8170.83	8496.6	8058.43	F8VQC1	Srp72	NA	NA
F8VQH0	4167.47	4311.56	4305.84	4221.84	4403.36	4167.86	4186.21	4169.99	4569.86	4370.13	4379.64	4159.57	4410.46	4274.78	4431.69	4050.83	4019.27	4200.36	F8VQH0	Abl2	NA	NA
F8VQJ3	22713.6	23466.6	21775.9	21108.6	23254.2	22791.1	24690.8	23412.9	22963.9	24955.1	27622.1	25579.3	27701.5	24561.4	30443.9	28304	28797.5	24659.6	F8VQJ3	Lamc1	NA	NA
F8VQK3	21661	21641.4	20880.3	22619.1	22307.3	21850	21240.4	23009	22179	21658.6	22083.2	21099.2	21124.5	21353.9	20925.1	20815.9	21755.1	21696.3	F8VQK3	Gucy1a2	NA	NA
F8VQK5	2406.86	2409.06	2338.46	2476.17	2301.48	2363.28	2201.97	2624.53	2289.68	2275.07	2373.55	2446.71	2277.42	2309.6	1914.9	2013.48	2146.29	2324.23	F8VQK5	Sash1	NA	NA
F8VQL9	6574.82	7057.18	5804.56	5418.52	5362.27	5966.13	5970.96	5288.14	5538.84	6630.01	6403.9	6274.21	5394.16	5770.55	5460.52	6294	5511.82	5595.23	F8VQL9	Ncor2	NA	NA
F8VQN6	153.265	147.329	161.106	159.748	162.346	175.352	173.843	157.933	150.443	184.677	169.032	169.32	162.426	165.416	133.945	167.535	169.618	184.668	F8VQN6	Arhgef12	NA	NA
F8WGR0	1885.99	2103.69	2078.34	1960.43	2041.74	2229.9	2249.55	2041.5	1933.4	2100.78	2082.3	2115.85	2091.97	2059.55	1954.15	1990.43	1925.46	2010.55	F8WGR0	Add1	NA	NA
F8WGT1	2493.23	2455.46	3351.23	3972.11	3683.45	3380.37	3342.61	4374.83	4098.23	2538.4	2755.56	2802.99	3275.93	3661.91	3253.21	3091.5	3006.95	3257.12	F8WGT1	Ahcyl2	NA	NA
F8WHD8	862.527	968.448	844.902	815.294	905.371	895.286	870.193	1026.25	771.965	972.021	1026.91	973.552	900.998	893.929	1070.62	1084.63	981.509	1009.84	F8WHD8	Synj2	NA	NA
F8WHQ1	298.841	344.371	719.531	828.274	877.485	775.846	787.252	1045.02	879.779	327.246	401.774	481.396	703.963	729.238	461.202	393.281	540.644	517.989	F8WHQ1	Tpd52	NA	NA
F8WHT3	6041.25	6225.8	6813.99	6080.57	6205.73	6007.96	6066.48	6439.9	6246.85	6241.1	6570.42	6369.88	6262.59	6023.66	5852.27	5808.17	5710.69	5961.45	F8WHT3	Prrc2b	NA	NA
F8WI30	5770.08	5700.01	5925.92	5843.5	5862.99	5601.88	5681.51	4946.07	5244.1	5250.63	5650.22	5641.24	5195.94	5181.55	5395.56	5287.79	5045.45	5064.1	F8WI30	Snx7	NA	NA
F8WIA1	1467.82	1291.55	1516.95	1589.43	1468.67	1417.6	1567.93	1615.34	1544.76	1312.95	1467.71	1469.5	1384.2	1305.55	1347.23	1355.24	1168.53	1448.09	F8WIA1	Clip1	NA	NA
F8WIE5	16546.6	16488.7	15565.7	15900.6	15447.6	15918.8	14867.8	15093.8	14892.4	16757.4	16470.8	16414.2	16063.6	15397.2	15689.7	16523.7	16513.3	16412.1	F8WIE5	Hectd1	NA	NA
F8WIG2	13585.9	12493.8	13276.9	14104.3	14108.3	13619.1	12584.4	13137.5	12619.5	11795.4	12425.1	12262.4	12378.8	12529.2	12030.6	11231.5	11229.8	12084.4	F8WIG2	Begain	NA	NA
F8WIH0	733.95	688.272	808.407	823.859	784.726	774.946	603.142	686.957	705.773	766.862	714.949	795.835	695.982	695.082	785.877	667.452	683.978	686.373	F8WIH0	Slmap	NA	NA
F8WIJ5	1828.35	1714.55	1958.11	1853.79	1770.45	1943.33	1756.24	1837.95	1864.6	1899.87	2025.92	2017.44	1841.55	1943.18	1959.1	1899.83	1760.31	1749.28	F8WIJ5	Ddhd1	NA	NA
F8WIT2	94.2868	88.7597	343.732	496.738	393.733	362.616	336.715	399.062	497.494	186.24	200.799	291.029	447.571	389.729	194.46	158.724	169.145	205.845	F8WIT2	Anxa6	NA	NA
F8WJF7	1840.77	1932.76	1765.09	1953.95	1798.09	1831.71	1881.34	1791	1665.26	1927.74	2052.23	1886.07	1740.49	1941.8	1625.57	1756.46	1706.52	1722.61	F8WJF7	Traf7	NA	NA
G3UVU2	2148.9	2341.25	2206.27	1873.57	2059.37	2003.6	2085.83	2202.37	2755.92	2240.95	2356.35	1950.18	2383.25	1993.87	1983.63	1977.33	2151.3	1988.21	G3UVU2	Sf3a2	NA	NA
G3UW60	1693.33	1632.45	1691.62	1798.77	1664.59	1688.48	1573.33	1478.7	1607.25	1525.34	1525.28	1733.59	1458.25	1516.31	1560.69	1476.82	1511.21	1548.39	G3UW60	Susd5	NA	NA
G3UWG2	9691.49	11344	11324.8	10531.2	9900.75	10181.9	10483.5	9993.58	10560.7	9954.23	11756.5	10376	10128.6	11113.9	10302.7	10460	9566.06	10076.4	G3UWG2	Tiam1	NA	NA
G3UWV4	197.75	239.338	323.382	403.266	372.939	385.191	384.508	596.381	511.389	356.46	229.015	293.766	272.606	308.367	256.732	255.946	248.798	332.921	G3UWV4	Brsk2	NA	NA
G3UX33	3152.04	3069.55	3139.26	3186.23	3074.56	2857.83	2938.36	2938.66	2785.07	3290.24	3072.29	3174.37	2902.98	2944.8	2936.2	3054.76	3128.55	2918.96	G3UX33	Snx14	NA	NA
G3UX35	236.679	288.355	299.448	265.41	263.701	275.546	245.677	270.538	309.727	252.743	269.72	221.483	304.624	274.211	254.682	259.006	299.036	249.972	G3UX35	Smarca4	NA	NA
G3UXW9	18046.7	18025	18520.8	19249.3	18528.9	18900.9	18427.8	19312.9	19364.6	18598.2	18376.7	18639.8	19071.3	19415.7	17222.6	18685.4	16734.5	18336.9	G3UXW9	Gps1	NA	NA
G3UY52	941.138	1096.04	1223.69	1137.39	1264.87	1195.03	1139.38	1154.19	1177.48	1169.97	1064.12	1191.37	1205.61	1159.39	1081.18	1123.49	1018.82	1071.47	G3UY52	Usp9x	NA	NA
G3UYZ1	19370	19724.7	17295.9	17086.4	17051.3	17122	18738.5	18583	17656.6	20090.2	19867.3	18775.1	17048	17376.4	18337.2	19309.6	19033.8	17411.3	G3UYZ1	Igsf8	NA	NA
G3UZJ2	3251.34	3484.55	3238.16	3253.87	3093.07	3329.07	3149.89	3166.41	3363.03	3348.17	3490.57	3305.46	3118.67	3220.9	3003.09	3216.65	2554.25	3007.28	G3UZJ2	Map2	NA	NA
G3UZR1	489.625	555.512	381.668	281.854	305.229	347.424	284.13	305.24	230.503	675.595	601.487	443.799	357.517	330.938	490.257	404.81	457.001	339.736	G3UZR1	Tubb5	NA	NA
G3UZS3	361.123	355.442	374.205	379.869	418.864	451.585	368.032	366.904	342.959	385.946	435.86	401.386	366.229	367.366	302.376	355.863	463.394	403.244	G3UZS3	Usp9x	NA	NA
G3X8Q1	81.1625	107.566	98.6109	98.6102	95.6191	104.637	100.357	127.004	90.2745	90.218	98.4036	115.577	131.565	75.3125	107.824	79.9046	102.565	86.9244	G3X8Q1	Cabin1	NA	NA
G3X8Q6	3059.31	3247.82	2786.22	2731.31	2519.97	2710.13	2494.31	2622.3	2678.56	3076.61	3111.58	2996.44	2614.15	2573.57	2667.64	2648.15	2535.16	2732.05	G3X8Q6	Kifc2	NA	NA
G3X8R0	16415.1	17141.6	16322.2	16743.8	16784.7	16603.5	16540.6	17787.8	16827.6	16897.5	16812	16992.6	16593.5	17148.1	16411.5	16753	16069.3	16915.2	G3X8R0	Reep5	NA	NA
G3X8S8	452.776	518.34	448.899	529.343	607.687	531.912	570.525	606.607	519.835	523.134	423.523	496.491	516.648	625.068	505.452	494.916	529.77	558.84	G3X8S8	Tsen15	NA	NA
G3X8T9	700.892	651.898	698.015	589.803	612.458	662.574	577.768	653.558	673.955	786.16	760.562	833.448	760.503	989.501	1089.27	1038.09	902.979	758.396	G3X8T9	Serpina3n	NA	NA
G3X8U3	2037.39	1947.25	1575.23	1482.67	1389.48	1666.62	1500.73	1340.68	1358.93	2185.74	2112.78	2118.72	1577.9	1515.28	1951.27	2126.54	1860.96	1951.7	G3X8U3	2210016F16Rik	ENSMUSP00000022032	ENSMUSG00000021550
G3X8X0	255.375	242.405	269.522	285.138	261.807	171.685	265.124	274.775	356.184	242.829	237.851	222.41	231.583	251.593	185.843	230.524	245.234	252.303	G3X8X0	Dhx16	NA	NA
G3X8Y3	24160.2	24443.6	25475.7	26613.3	25582.9	25472.4	23849.6	25239.7	26025.5	24822.7	24746.6	25101.7	25864.7	25885.6	23232.7	23401.9	23090.9	23667.8	G3X8Y3	Naa15	NA	NA
G3X928	8745.17	8561.73	9639.26	9524.18	10013.8	9571.61	9340.33	9773.56	9962.26	8904.26	9036.65	8990.29	9547.44	9434.44	9061.99	8194.62	8458.57	8802.72	G3X928	Sec23ip	NA	NA
G3X942	357.994	327.046	365.45	340.602	294.032	332.013	288.805	321.205	262.877	386.634	379.836	343.837	285.919	325.884	412.683	362.769	414.59	349.497	G3X942	Galnt9	NA	NA
G3X972	19066.2	19111.5	18207.9	17951	18770.7	18494.3	17116	17243.4	17245.2	18945.5	19330.8	17707.8	17771.4	17928.8	17979	17866.2	17562.5	17566.6	G3X972	Sec24c	NA	NA
G3X975	107.762	96.4594	106.542	102.532	104.508	107.225	123.597	130.913	156.844	135.706	120.523	100.956	102.09	122.27	114.169	144.695	121.071	121.385	G3X975	Cars2	NA	NA
G3X982	477.615	647.069	466.061	423.27	515.464	407.578	486.782	572.74	716.132	522.854	545.904	547.074	530.211	616.741	571.045	495.275	453.247	481.91	G3X982	Aox3	ENSMUSP00000049391	ENSMUSG00000064294
G3X9B1	1263.07	1487.76	1353.49	1152.24	1232.54	1313.8	1266.01	1177.25	1164.86	1276.83	1271.5	1216.68	1336.34	1190.16	1246.12	1307.34	1191.35	1208.35	G3X9B1	Heatr1	NA	NA
G3X9I4	64.0718	47.5888	57.1568	108.666	113.715	91.5906	113.531	146.072	138.494	45.9522	85.5901	90.9109	78.0204	93.3465	38.9529	70.5666	83.0639	71.255	G3X9I4	Alyref2	NA	NA
G3X9I7	689.726	714.811	733.06	611.46	675.32	596.844	572.8	664.45	555.876	622.864	707.822	631.075	643.997	621.212	637.033	626.224	638.024	659.572	G3X9I7	Zc3h12b	NA	NA
G3X9J0	7631.92	7861.94	7219.29	5983.86	6095.59	6601.64	6082.64	6273.38	5998	7578.2	7872.21	7365.2	6469.35	6292.45	6630.06	6603.26	5964.65	6513.98	G3X9J0	Sipa1l3	ENSMUSP00000138171;ENSMUSP00000082965	ENSMUSG00000030583;ENSMUSG00000030583
G3X9K3	34778.6	34697.8	32029	33038.5	32155.9	32289.2	29956.8	29337.8	29037.8	34730.9	34556	32553	31371.9	31266.9	32642	32204.1	31094.4	31062.8	G3X9K3	Arfgef1	ENSMUSP00000085986	ENSMUSG00000067851
G3X9N3	5005.11	5628.46	5530.51	5317.61	5135.39	5221.42	5932.61	5313.45	5751.4	5129.69	5794.44	5529.67	5277.7	5505.82	5502.77	5264.63	5039.04	5462.3	G3X9N3	Pnmal2	NA	NA
G3X9X1	4693.73	4875.08	4111.77	3918.45	4062.02	4002.87	3934.34	2829.16	3140.86	4774.53	5254.36	4256.66	4168	3712.54	4247.89	4767.52	4060.72	4372.26	G3X9X1	Kbtbd2	ENSMUSP00000109962;ENSMUSP00000109960	ENSMUSG00000059486;ENSMUSG00000059486
G3X9Y1	7533.88	7390.76	6880.32	7203.67	7275.14	6890.44	7153.44	6982.93	6734.82	7240.41	7343.08	6691.83	6640.43	7028.66	6792.67	7043.3	6572.14	6984.26	G3X9Y1	Syt3	NA	NA
G3X9Y5	9391.09	9158.91	9363.58	9341.26	9346.32	9407.65	9633.03	9859	9507.47	9160.72	8938.49	9315.96	9364.86	9616.41	8850.84	9372.42	9484.64	9274.57	G3X9Y5	Ube4a	NA	NA
G3X9Z4	1233.78	1315.92	1407.87	1331.59	1316.82	1403.94	1302.16	1290.22	1288.25	1476.59	1398.57	1306.68	1337.83	1360.42	1302.67	1335.27	1312.3	1335.88	G3X9Z4	Pcf11	ENSMUSP00000113717	ENSMUSG00000041328
G3XA17	21562.9	21829.9	22380.2	22156.6	22656.5	22674.2	21433.4	21584	21354.4	21907.4	21383.9	22256.2	22015.4	22273.2	21477.6	20777.7	20855.1	21249.1	G3XA17	Eif4g2	NA	NA
G3XA20	6658.5	6320.83	5701.33	5787.58	6116.96	6032.79	5874.91	6043.17	6289.13	5843.98	5838.25	5933.57	5695.44	5895.03	5958.45	5899.7	6168.65	5536.29	G3XA20	Grip2	NA	NA
G3XA57	10134	10521.4	9978.86	9985.42	10108.2	9960.22	9770.51	9949.91	9572.81	9210.78	9857.6	9590.69	9119.57	9707.42	9373.83	9051.77	8774.52	9379.99	G3XA57	Rab11fip2	ENSMUSP00000059978;ENSMUSP00000133151	ENSMUSG00000040022;ENSMUSG00000040022
G3XA75	778.117	909.577	440.136	347.717	422.827	537.007	373.025	278.557	291.13	638.464	684.221	398.666	344.731	369.419	476.679	573.309	486.394	418.737	G3XA75	Mtx1	NA	NA
G5E829	100372	93817	90362.1	92660.1	93230.6	93263.6	86197	80591.7	78428.4	98534.1	92368.7	89876.2	87422.6	85483	91602.5	91157.4	93725	90767.6	G5E829	Atp2b1	ENSMUSP00000020107	ENSMUSG00000019943
G5E861	109.781	111.119	142.632	134.849	106.395	122.273	92.7751	70.8606	107.874	78.5071	121.357	129.088	117.269	89.5588	88.7932	128.409	93.5614	121.486	G5E861	Sclt1	ENSMUSP00000026866;ENSMUSP00000123392	ENSMUSG00000059834;ENSMUSG00000059834
G5E863	1232.37	1204.01	1075.25	1323.75	1317.43	1364.34	1071.34	1136.87	943.07	1297.13	1181.13	1085.96	1047.91	1179.21	1158.44	1337.22	1183.63	1153.21	G5E863	Gria4	NA	NA
G5E866	15022.2	15322.9	15427	16200.3	15909.6	15544.7	15399.3	16794.7	16234.4	14999.9	15469.8	15509.9	15775.4	15725.7	15114.8	15488.3	14976.6	15616.5	G5E866	Sf3b1	NA	NA
G5E867	1958.96	1816.2	2015.72	2001.46	2015.75	1976.87	1878.94	1700.22	1509.66	1785.89	1924.48	1842.99	1778.91	1869.48	1633.09	1854.8	1856.43	1766.63	G5E867	Raph1	NA	NA
G5E870	10553.2	10979.9	10814.8	10684.3	10335.5	10439.7	10437.8	10586	10718.2	10810.7	10976.2	10890.6	10370.8	11023.1	10597	11011.4	10103	10440.1	G5E870	Trip12	ENSMUSP00000140224;ENSMUSP00000027421	ENSMUSG00000026219;ENSMUSG00000026219
G5E884	44232	41720.7	44303.4	44900.3	46095.8	44974.8	43236.1	41860.2	42210.7	43834.8	43379.6	43465.8	43779.5	42893	40844.9	39541.2	38786.1	39707	G5E884	Pak1	NA	NA
G5E891	105.982	118.663	108.771	82.9462	75.3965	143.402	90.4473	114.619	109.42	113.197	73.1753	81.1536	98.0542	101.997	109.374	115.171	95.11	89.1211	G5E891	Pdgfa	NA	NA
G5E893	237.286	364.146	306.488	311.424	213.626	250.43	208.63	201.657	211.894	313.428	270.042	314.076	297.979	244.327	231.084	243.015	285.606	229.269	G5E893	Ankrd12	NA	NA
G5E895	6489.26	6627.47	6137.35	6105.95	6578.66	5550.78	7229.67	6097.65	5573.08	7011.53	6866.54	6694.29	6711.06	6197.05	6678.54	6904.13	6747.68	6662.32	G5E895	Akr1b10	NA	NA
G5E897	109.807	89.7613	96.465	112.773	123.405	139.985	131.457	112.347	177.7	95.4725	76.103	116.94	161.548	125.009	111.734	123.45	108.347	109.809	G5E897	Poglut3	ENSMUSP00000039313	ENSMUSG00000034487
G5E8A0	2956.81	3208.03	3009.98	3132.31	3018.81	2947.44	2870.05	2644.23	2937.61	3115.8	3190.31	3016.76	2825.08	2873.67	2939.76	2777.37	2541.65	2933.71	G5E8A0	Osbpl11	NA	NA
G5E8B9	223.687	177.702	232.775	177.419	157.889	175.191	181.374	149.123	170.893	169.443	221.762	179.782	192.525	160.775	158.735	169.759	126.242	154.117	G5E8B9	Zbtb11	ENSMUSP00000056923	ENSMUSG00000022601
G5E8C2	669.54	794.311	629.425	710.542	734.73	762.939	613.006	720.812	577.471	631.055	705.58	765.645	636.863	761.297	615.05	715.964	708.847	683.071	G5E8C2	Kbtbd7	NA	NA
G5E8G3	15602.3	14657.7	14673.6	13682.5	14389.9	13734.5	13277.3	13172.1	12369	14001.3	13531.5	13065.8	12446.7	11955.4	12446.4	12677.8	12495.1	12702.1	G5E8G3	Opcml	NA	NA
G5E8K5	61906.7	61482	63087.8	65630.3	63441.7	64305.1	64825.5	67159.4	63068.4	64610.2	63175.9	64938.2	64953.2	64445.5	60808	61717	62082.1	62171.6	G5E8K5	Ank3	ENSMUSP00000138326;ENSMUSP00000138347;ENSMUSP00000090089;ENSMUSP00000138337;ENSMUSP00000138285;ENSMUSP00000090090;ENSMUSP00000061698	ENSMUSG00000069601;ENSMUSG00000069601;ENSMUSG00000069601;ENSMUSG00000069601;ENSMUSG00000069601;ENSMUSG00000069601;ENSMUSG00000069601
G5E8N7	5508.44	5601.51	4904.04	4731.35	4895.95	4836.69	5297.37	4865.8	4455.71	5201.53	5197.38	5135.18	4922.31	4826.47	4804.63	4951.97	5253.87	5237.41	G5E8N7	Pnkp	NA	NA
G5E8P0	1001.11	960.408	1025.78	1185.68	1031.37	967.104	1139.8	1167.66	1020.09	986.404	1003.4	1196.25	1130.64	1064.54	1008.75	1161.67	1046.04	1104.97	G5E8P0	Tubgcp6	ENSMUSP00000104977	ENSMUSG00000051786
G5E8P1	1214.58	1318.69	1318.94	1249.61	1158.86	1073.5	1152.57	1170.72	1196.2	1278.55	1272.05	1220.62	1179.11	1074.66	1099.24	1272.98	1307.08	1290.06	G5E8P1	Brd1	ENSMUSP00000105007;ENSMUSP00000105006	ENSMUSG00000022387;ENSMUSG00000022387
G5E8Q0	9880.41	10017.6	10249.2	9853.23	10132.6	9833.79	9996.02	10599.7	10177.3	10282.3	10211.9	9826.9	9868.7	9946.58	9660.39	9485.25	9482.86	9375.19	G5E8Q0	Lyst	NA	NA
G5E8Q8	2342.7	2325.83	1725.99	1428.92	1511.14	1660.78	1520.45	1221.26	1053.28	2265.04	2112.42	1930.08	1491.81	1443.55	1449.06	1653.19	1371.48	1568.55	G5E8Q8	Adgrf5	ENSMUSP00000153049;ENSMUSP00000109229	ENSMUSG00000056492;ENSMUSG00000056492
G5E8R8	3397.52	3367.77	3354.35	3660.35	3767.76	3688.96	3551.45	3574.55	3403.31	3545.54	3489.77	3704.37	3384.71	3601.57	3380.59	3245.59	3717.14	3659.48	G5E8R8	Ubxn7	NA	NA
G5E8T2	388.36	462.822	432.583	405.182	402.308	446.858	482.484	475.516	469.078	433.666	442.637	430.448	438.023	480.43	429.771	386.637	410.212	519.043	G5E8T2	Ttc3	NA	NA
G5E8V9	7063.42	10939.7	5900.77	7725.88	5186.25	5405.67	5352.39	4942.29	5162.49	7404.14	6555.05	5897.35	5108.93	4903.56	5662.32	6179.48	5269.23	5510.18	G5E8V9	Arfip1	ENSMUSP00000096588;ENSMUSP00000103315;ENSMUSP00000122964	ENSMUSG00000074513;ENSMUSG00000074513;ENSMUSG00000074513
G5E905	240.19	247.69	263.808	156.414	179.031	219.528	183.512	169.953	152.906	261.328	235.227	261.714	203.787	188.337	204.062	250.299	204.673	206.896	G5E905	Zfp871	NA	NA
G5E924	35855.7	36817.4	38291.6	37393.1	38235.7	37110.3	37323.3	38419.3	38549.6	36214.6	36261.2	36843.5	36643.4	37699.8	36235.6	36584	36829.5	36745.6	G5E924	Hnrnpl	NA	NA
H3BIY0	1790.72	1783.74	933.703	834.503	772.153	1018.25	1012.9	537.995	608.45	1993.53	1908.29	1355.31	993.501	744.612	1272.41	1265.94	1034.83	1175.12	H3BIY0	Naa60	NA	NA
H3BJ88	584.74	591.3	525.794	675.165	521.18	564.557	569.646	630.553	576.043	638.997	587.024	451.844	460.264	578.011	671.498	445.967	572.127	514.26	H3BJ88	Vmn2r3	NA	NA
H3BJD6	25643.6	23958.9	24888.5	24951.4	25553.2	25145.8	24214.4	25229	23985.3	24092.8	23809.2	23921.2	23283.9	23478.6	22430.5	21991.5	22227.6	23045.4	H3BJD6	Ppp1r9a	NA	NA
H3BKQ3	8890.39	8731.49	8197.5	8225.15	8332.14	8247.85	8000.71	7723.74	7457.58	8542.34	8739.83	8568.27	8028.08	7858.83	8318.69	8327.56	8515.94	8219.16	H3BKQ3	Evi5l	NA	NA
H3BKW8	492.306	507.516	415.742	421.146	400.379	462.11	429.914	267.61	309.075	479.659	496.653	479.662	363.502	362.778	479.55	501.807	451.891	458.793	H3BKW8	Otud7a	NA	NA
H3BL83	1084.98	1095.74	983.21	990.685	953.922	1059.58	868.396	827.758	795.777	1211.09	1113.5	1059.24	879.629	885.417	997.243	1002.03	907.517	880.654	H3BL83	Mtcl1	NA	NA
H3BLH0	10408.7	10881.3	10186.3	9686.13	10075.6	9678.96	9860.25	9981.5	9875.75	10370.6	10819	9856.9	9744.91	9851.04	9812.64	9579.92	9953.4	9890.85	H3BLH0	Smarca2	NA	NA
H7BWY8	1407.02	1446.95	1736.4	1456.32	1482.76	1526.8	1311	1480.62	1572.43	1429.95	1514.57	1435.68	1405.04	1298.71	1320.03	1478.5	1398.74	1178.76	H7BWY8	Tsr2	NA	NA
H9KV00	12100.5	12306.1	11968.8	12145.1	11821.3	11703.9	11499.6	11606.1	11637.9	12125.9	12326.5	12200.1	12146.8	11490.9	11357.7	11419.1	11530.6	11958.2	H9KV00	Son	NA	NA
J3QK46	1165.17	1058.63	1048.19	931.861	1023.27	981.932	907.365	930.962	842.122	1053.74	1057.1	1113.5	1045.61	887.652	1042.42	1075.04	926.28	946.278	J3QK46	Tmem200c	NA	NA
J3QMX0	2444.83	2499.3	2203.15	2434.1	2372.92	2501.83	2356.4	2575.64	2573.8	2538.3	2646.96	2547.64	2434.26	2326.79	2543.14	2443.01	2488.92	2510.45	J3QMX0	Rpp14	NA	NA
J3QN89	4199.59	4366.32	3970.46	4257.99	4106.7	3790.2	4040.18	3900.22	4229.96	4511.9	4302.11	4236.27	4055.3	4085.94	4384.92	4285.48	4332.86	4356.6	J3QN89	Aamp	NA	NA
J3QNH8	107.278	99.3026	119.093	135.454	108.213	137.695	98.2833	126.038	123.908	107.007	115.355	97.8581	144.088	126.231	113.067	111.475	96.9947	115.201	J3QNH8	Gm7694	NA	NA
J3QNP2	647.917	720.4	628.72	618.603	600.126	582.794	645.009	526.254	582.184	621.397	598.994	595.449	569.635	621.608	613.083	615.881	568.037	621.858	J3QNP2	Smim18	NA	NA
J3QNT7	150.878	118.637	156.298	138.506	96.6598	121.974	127.521	113.26	133.42	157.607	119.928	165.796	137.071	132.491	126.645	107.153	134.397	109.73	J3QNT7	Epn2	NA	NA
J3QPC3	197.269	235.076	242.646	153.262	184.831	186.244	181.341	257.252	207.67	232.294	279.963	195.34	186.855	159.398	215.828	289.081	259.521	204.311	J3QPC3	BC024978	ENSMUSP00000137189;ENSMUSP00000104016	ENSMUSG00000078786;ENSMUSG00000078786
J9S314	4563.81	5522.37	5189.27	5618.13	4512.02	4764.84	4851.36	4598.82	5568.96	4837.89	6204.84	5473.26	5217.92	6106.68	5597.38	5314.88	4921.99	5602.01	J9S314	Trpm3	NA	NA
M0QW48	144.372	161.928	115.744	161.655	145.167	141.917	155.512	134.119	100.314	159.374	115.797	159.484	149.57	109.652	123.51	151.258	102.294	105.23	M0QW48	Metap2	NA	NA
M0QWF2	379.963	292.474	108.498	136.557	154.46	195.649	109.217	83.3981	47.6596	322.798	299.855	259.577	160.406	122.862	227.492	260.285	194.933	170.769	M0QWF2	Apol11b	NA	NA
M0QWN7	3281.44	3494.75	3612.32	3733.11	3728.22	3653.61	3598.72	3775.32	3770.42	3711.92	3748.76	3705.2	3602.97	3458.2	3339.41	3372.96	3193.82	3586.54	M0QWN7	Usp35	NA	NA
M0QWP1	3538.09	3715.5	3156.59	2910.81	3197.31	3051.72	3494.53	3199.89	3162.23	3832.17	4051.48	3569.94	3565.14	3288.34	3797.04	3537.23	3714.19	3530.49	M0QWP1	Agrn	NA	NA
M0QWX7	1998.67	1855.94	986.884	815.724	885.167	1117.92	955.169	482.109	583.578	2025.08	1815.15	1238.75	860.744	722.865	1115.1	1120.67	875.593	873.986	M0QWX7	Cox4i1	NA	NA
O08528	25019	25342.9	23451.3	22571.7	23957.3	23847.2	24060.7	23818.6	23973.7	24774.9	25088	23946.9	24350.4	24533	25498	26265.3	24505.9	23947.8	O08528	Hk2	ENSMUSP00000000642	ENSMUSG00000000628
O08529	24936.9	25201.4	23992.7	24448.8	24702.8	25094.7	24777.6	24565.6	25736	26009.9	25601.6	25371.8	25729	25816.5	26268.7	26154.1	23872.7	24599	O08529	Capn2	ENSMUSP00000068895	ENSMUSG00000026509
O08530	3710.42	3606.85	3530.58	3393.99	3413.45	3793.33	2855.07	3077.75	3048.94	3700.16	3597.51	3336.52	3328.86	3312.03	3603.53	3530.82	3403.75	3561.23	O08530	S1pr1	ENSMUSP00000050897	ENSMUSG00000045092
O08532	64677	64742.8	71010.5	69997.5	66771.3	70564.4	68462.7	68945.7	69513.6	62861.5	66429.1	65461	64003.3	71417.6	66822.8	66211.9	60853.7	63746.6	O08532	Cacna2d1	ENSMUSP00000099117;ENSMUSP00000049457;ENSMUSP00000136260;ENSMUSP00000142881;ENSMUSP00000077391	ENSMUSG00000040118;ENSMUSG00000040118;ENSMUSG00000040118;ENSMUSG00000040118;ENSMUSG00000040118
O08532-5	726.642	723.794	803.917	802.154	760.138	802.45	814.783	746.225	836.209	724.514	796.482	798.172	735.031	856.418	796.723	791.784	748.028	770.402	O08532	Cacna2d1	ENSMUSP00000099117;ENSMUSP00000049457;ENSMUSP00000136260;ENSMUSP00000142881;ENSMUSP00000077391	ENSMUSG00000040118;ENSMUSG00000040118;ENSMUSG00000040118;ENSMUSG00000040118;ENSMUSG00000040118
O08539	50960.6	49829.4	50740.9	53285.6	55074	53827.8	56375.8	61257.4	56472.8	53939.3	51432.9	54204.5	55875	57421.4	52604.3	53139.8	50353.4	53885.1	O08539	Bin1	ENSMUSP00000157259;ENSMUSP00000025239	ENSMUSG00000024381;ENSMUSG00000024381
O08539-2	1041.43	1004.11	953.839	989.824	975.079	1004.15	1424.97	1391.49	1304.8	1527.39	1383.2	1359.5	1763.18	1434.47	1579.95	1471.14	1604.23	1492.04	O08539	Bin1	ENSMUSP00000157259;ENSMUSP00000025239	ENSMUSG00000024381;ENSMUSG00000024381
O08543	788.39	747.993	692.314	842.001	872.987	835.139	768.504	694.309	693.134	781.939	744.462	842.85	702.103	696.698	656.833	805.274	804.388	803.486	O08543	Efna5	ENSMUSP00000076115;ENSMUSP00000077883	ENSMUSG00000048915;ENSMUSG00000048915
O08545	317.012	241.223	286.334	293.842	304.178	296.833	327.256	294.773	329.457	343.896	247.82	339.703	314.864	301.981	308.206	343.525	376.016	314.268	O08545	Efna3	ENSMUSP00000029673	ENSMUSG00000028039
O08547	8407.27	8496.59	8988.95	9279.74	9377.87	9095.35	9010.14	9580.27	9064.89	8749.62	8802.42	8600.21	9120.35	9081.12	9086.67	8524.26	9081.44	8700.1	O08547	Sec22b	ENSMUSP00000029476	ENSMUSG00000027879
O08550	1005.13	1025.57	1015.67	992.954	1032.91	980.519	949.272	881.967	846.006	1158.8	1197.73	1112.61	966.108	942.615	978.169	1064.88	895.263	1067.18	O08550	Kmt2b	ENSMUSP00000103789	ENSMUSG00000006307
O08553	161299	166937	163429	162157	161676	162188	170027	178837	172652	182343	180355	176640	175599	171488	172040	173118	173884	174933	O08553	Dpysl2	ENSMUSP00000022629	ENSMUSG00000022048
O08576	7543.09	7789.47	7602.04	7114.91	7106.59	7452.82	6726.79	6311.07	6077.38	7411.88	7628.27	7056.82	6934.68	6855.8	7328.97	6929.31	6928.75	6958.73	O08576	Rundc3a	ENSMUSP00000102719;ENSMUSP00000102720;ENSMUSP00000102722;ENSMUSP00000006750	ENSMUSG00000006575;ENSMUSG00000006575;ENSMUSG00000006575;ENSMUSG00000006575
O08576-4	199.945	204.387	160.255	174.901	186.765	249.86	182.087	167.025	169.778	239.613	198.374	238.591	213.212	181.416	150.059	202.898	192.38	182.868	O08576	Rundc3a	ENSMUSP00000102719;ENSMUSP00000102720;ENSMUSP00000102722;ENSMUSP00000006750	ENSMUSG00000006575;ENSMUSG00000006575;ENSMUSG00000006575;ENSMUSG00000006575
O08579	9552.09	9814.02	8915.59	8301.16	8484.54	8739.74	8966.91	7885.4	7679.44	9524.49	9865.27	9598.47	8433.18	8184.22	8865.01	9311.32	9288.94	9335.4	O08579	Emd	ENSMUSP00000002029	ENSMUSG00000001964
O08580	725.931	785.349	748.936	700.848	742.495	752.69	655.253	832.288	701.802	754.124	851.586	844.194	706.736	756.407	696.162	785.668	804.827	741.823	O08580	Esrra	ENSMUSP00000025906	ENSMUSG00000024955
O08581	573.716	489.823	532.272	557.455	581.055	573.41	541.497	454.903	489.885	620.373	599.038	601.329	540.791	557.457	596.322	551.17	735.334	624.312	O08581	Kcnk1	ENSMUSP00000046103	ENSMUSG00000033998
O08582	9898.81	10199.7	10162.2	10069.5	10103.2	10209.4	10610.5	10224.9	10275	10118.2	9832.23	10070.3	10333.7	10203.8	9915.83	10391.2	9716.04	10163.1	O08582	Gtpbp1	ENSMUSP00000043575	ENSMUSG00000042535
O08583	10134.2	10436	10878	10121.2	10574	9862.36	10568.3	10156.2	10277.4	10775.1	10693.8	10137.4	10040.9	9885.96	10081.3	9997.12	10089.9	9810.37	O08583	Alyref	ENSMUSP00000026125	ENSMUSG00000025134
O08585	9059.38	9367.8	11095.8	8617.02	7465.47	8663.12	9267.12	8942.74	9360.66	8410.17	9461.98	8653.13	8839	8228.6	8790.86	9827.11	8608.34	7502.54	O08585	Clta	NA	NA
O08586	9981.73	10145.5	10359.2	10316.6	10099.3	10221.2	10389.8	10300.1	10109.4	9721.22	9601.44	9772.99	9731.37	10282.2	9587.46	10357.9	9556.57	9724	O08586	Pten	ENSMUSP00000013807	ENSMUSG00000013663
O08599	139784	136222	144587	141396	142056	143446	145231	147946	140576	141061	139456	140908	139604	143025	142986	138930	136678	136687	O08599	Stxbp1	ENSMUSP00000052440;ENSMUSP00000089051	ENSMUSG00000026797;ENSMUSG00000026797
O08599-2	2386.84	2400	2032.83	2111.31	2250.43	2200.43	2203.55	2720.09	2445.26	2665.1	2280.37	2226.16	2181.33	2250.77	2039.92	2384.12	2334.65	2476.22	O08599	Stxbp1	ENSMUSP00000052440;ENSMUSP00000089051	ENSMUSG00000026797;ENSMUSG00000026797
O08600	1495.09	1549.07	1269.99	1356.77	1420.62	1477.45	1303.73	1468.56	1415.89	1548.1	1415.02	1542.38	1430.1	1470.6	1437.27	1546.71	1569.65	1430.53	O08600	Endog	ENSMUSP00000015481	ENSMUSG00000015337
O08601	1475.99	1632.6	1762.12	1486.88	1441.63	1503.53	1635.92	1770.4	1622.55	1497.64	1611.09	1433.28	1570.55	1500.3	1603.35	1911.64	1582.52	1544.42	O08601	Mttp	ENSMUSP00000029805;ENSMUSP00000096179	ENSMUSG00000028158;ENSMUSG00000028158
O08605	1141.87	1119.29	1095.19	996.34	833.072	1068.98	941.851	820.116	766.752	1046.88	928.187	1171.74	977.159	944.479	1088.77	1065.99	1004.96	959.28	O08605	Mknk1	NA	NA
O08638	39016	69323.3	39074.7	35953.6	43985.3	40668.4	39710.1	37038.8	64820.5	37468.8	41826.3	55190.8	43267.2	36838.6	44156.4	44358.4	36367.6	40491.3	O08638	Myh11	NA	NA
O08641	439.763	410.487	308.505	322.523	358.784	334.913	362.727	291.958	397.877	329.344	402.9	270.493	319.848	316.925	324.015	352.332	310.325	337.566	O08641	Sh3yl1	ENSMUSP00000020997;ENSMUSP00000106504	ENSMUSG00000020669;ENSMUSG00000020669
O08644	3628.62	3508.35	3497.5	3344.52	3791.48	3464.97	3458.18	3195.22	2894.87	3593.09	3378.31	3346.36	3249.88	3250.06	3282.95	3408.59	3562.4	3352.99	O08644	Ephb6	ENSMUSP00000110380	ENSMUSG00000029869
O08648	5246.36	5526.95	5133.52	5111.8	4877.42	5372.18	5242.5	4953.27	5218.39	5380.16	5520.11	5366.93	5307.69	5432.51	5008.69	5503.29	5296.77	5426.85	O08648	Map3k4	ENSMUSP00000156730;ENSMUSP00000086459	ENSMUSG00000014426;ENSMUSG00000014426
O08663	10982.6	11283.8	11284.8	10517.9	10780.7	11324.7	11183.1	10474.3	10490.8	11088.7	11081.8	10393.4	10777.4	11617.2	11299.9	11512.2	10489	10464.7	O08663	Metap2	ENSMUSP00000048285;ENSMUSP00000138006	ENSMUSG00000036112;ENSMUSG00000036112
O08664	1491.58	1575.04	1072.58	921.321	977.064	1068.6	894.875	732.571	656.709	1528.37	1459.18	1325.1	1009.04	867.109	1086.17	1085.26	1058.59	1165.15	O08664	Bcl7c	ENSMUSP00000057937	ENSMUSG00000030814
O08665	219.899	252.125	254.805	220.516	251.693	238.803	224.359	173.747	236	220.607	256.275	244.881	167.058	269.087	201.344	170.156	192.003	188.915	O08665	Sema3a	NA	NA
O08677	11014.4	10613.4	13767.5	9118.16	10509.8	10253.1	8585.58	16403.9	16101.4	10361.3	8343.72	13446.2	11434.1	10155.3	14632.9	14540.4	14942.2	9589.99	O08677	Kng1	ENSMUSP00000040485	ENSMUSG00000022875
O08688	17858.2	17628.5	17658.2	16252.9	17013.5	17326	16204.6	15181.2	14662.1	17031.2	16777	16321.7	15925.4	16138.9	16555.6	16982.5	16602.9	16315.6	O08688	Capn5	ENSMUSP00000048183;ENSMUSP00000102729	ENSMUSG00000035547;ENSMUSG00000035547
O08715	2720.63	2802.14	2903.92	2717.56	2797.09	2725.01	2732.14	2710.52	2593.11	2870.33	2805.01	2742.34	2765.5	2909.23	2754.74	2897.51	2651.97	2640.66	O08715	Akap1	ENSMUSP00000103536;ENSMUSP00000122295;ENSMUSP00000018572;ENSMUSP00000103537	ENSMUSG00000018428;ENSMUSG00000018428;ENSMUSG00000018428;ENSMUSG00000018428
O08738	678.559	764.399	557.828	512.975	651.152	638.713	675.262	499.888	495.745	648.226	651.051	666.402	492.482	591.087	670.691	663.359	636.422	546.162	O08738	Casp6	ENSMUSP00000029626	ENSMUSG00000027997
O08739	7076.68	7391.7	7254.7	7459.99	7413.2	7016.51	7153.37	7328.51	7902.44	7576.18	7442.56	7515.19	7519.74	7265.92	7153.7	6982.82	6546.01	6862.72	O08739	Ampd3	ENSMUSP00000130495;ENSMUSP00000005829	ENSMUSG00000005686;ENSMUSG00000005686
O08740	573.961	597.322	582.091	559.85	605.255	517.069	615.173	753.76	638.452	551.474	664.373	635.381	659.438	761.651	509.354	546.828	564.311	582.599	O08740	Polr2j	NA	NA
O08746	65.9146	57.8532	76.9158	92.1297	103.882	73.2352	70.9829	90.4772	97.6238	84.8878	56.017	92.162	96.5261	101.489	29.754	76.956	165.624	99.7735	O08746	Matn2	ENSMUSP00000022947;ENSMUSP00000154040	ENSMUSG00000022324;ENSMUSG00000022324
O08747	3260.68	3363.88	3302.24	3196.75	3272.85	3345.23	3237.4	2868.07	2991.54	3283.68	3335.44	3195.56	3028.89	3261.82	3092.97	3099.4	2935.64	3193.52	O08747	Unc5c	ENSMUSP00000101843;ENSMUSP00000074758;ENSMUSP00000118212	ENSMUSG00000059921;ENSMUSG00000059921;ENSMUSG00000059921
O08749	59268.6	61954.7	60085.5	58326.9	59022.4	59478	62697.9	62001.3	61789	62217.4	61346.6	61242.4	60983.2	62567.1	61719.1	63606.1	61611.8	62129	O08749	Dld	ENSMUSP00000106481	ENSMUSG00000020664
O08759	19908.4	19859.2	19837.6	20318.3	19841.5	19896.7	20693.4	19999.3	19318.3	20260.3	20413.8	20197.2	19472.7	19944.4	19355.9	20469.2	19599.9	20742.3	O08759	Ube3a	ENSMUSP00000143962;ENSMUSP00000103161;ENSMUSP00000143859	ENSMUSG00000025326;ENSMUSG00000025326;ENSMUSG00000025326
O08762	1003.88	1162.38	1084.16	910.544	1142.83	1162.01	1124.27	1085.42	976.586	1180.23	1047.83	1062.14	1052.85	1082.62	1062.24	1004.08	1090.25	935.087	O08762	Prss12	ENSMUSP00000029603	ENSMUSG00000027978
O08784	7450.8	7249.04	7387.7	6861.25	7107.38	6912.39	7253.45	7409.25	7500.44	7377.89	7315.93	7480.22	7173.78	6844.18	6876.15	7090.36	6862.96	6585.15	O08784	Tcof1	ENSMUSP00000135476	ENSMUSG00000024613
O08788	50533.2	51102.6	52654.2	52333.8	53849.7	52551.6	53716.3	54627.9	53659.4	50074.1	50899.2	50944.5	51641.3	52734.3	50989	51578.3	50752.8	51128.7	O08788	Dctn1	ENSMUSP00000109552;ENSMUSP00000109551	ENSMUSG00000031865;ENSMUSG00000031865
O08789	373.718	374.043	307.858	277.153	300.504	264.385	305.875	274.583	269.903	370.59	306.545	305.139	293.088	309.577	216.632	300.238	236.506	267.436	O08789	Mnt	ENSMUSP00000000291	ENSMUSG00000000282
O08795-2	9782.93	9508.32	11169.2	11224.1	11100.2	11536.1	10988.1	10299.6	11236.2	9765.16	9950.7	10798.8	10954.9	11221.8	10246.7	10643.2	10182.2	10342.2	O08795	Prkcsh	ENSMUSP00000149936;ENSMUSP00000003493;ENSMUSP00000110987	ENSMUSG00000003402;ENSMUSG00000003402;ENSMUSG00000003402
O08796	495.71	534.026	476.327	461.811	459.046	500.966	456.381	461.134	456.427	488.224	483.107	536.566	434.566	534.962	427.015	430.219	484.598	436.482	O08796	Eef2k	ENSMUSP00000046595;ENSMUSP00000102098;ENSMUSP00000102097	ENSMUSG00000035064;ENSMUSG00000035064;ENSMUSG00000035064
O08797	9719.7	10803.1	9696.14	8898.85	9731.54	10086.7	11368.1	10253.4	9951.8	11003.2	11074.5	11092.1	10962.6	10516.2	11341.1	11729	10571.3	10383.8	O08797	Serpinb9	NA	NA
O08800	3394.78	3052.22	3156.83	3655.36	3680.31	3759.4	4047.68	3578.66	3176.24	3815.55	3438.89	3498.96	3720.98	3367.12	3249.81	3381.79	3155.46	3373.1	O08800	Serpinb8	ENSMUSP00000000514;ENSMUSP00000108326	ENSMUSG00000026315;ENSMUSG00000026315
O08807	16434.1	15921.9	15067.2	14133.2	14852.6	15225.7	16125.8	15257.3	15477.3	16555.6	16956.1	16167.6	15272.4	15706.2	16428.9	16553.6	15781.6	15416.6	O08807	Prdx4	ENSMUSP00000026328	ENSMUSG00000025289
O08810	30563	30294.9	30594.2	30604.5	30392.1	29538.6	30936.5	30465	30631.5	29371.9	29182.5	30079.8	28924.5	29718.4	28770.9	28949.3	29448.3	29210.6	O08810	Eftud2	ENSMUSP00000102675	ENSMUSG00000020929
O08811	857.15	860.247	1089.67	766.419	773.338	738.612	739.173	900.497	872.49	817.402	813.438	743.772	770.075	714.673	827.28	821.722	860.921	788.407	O08811	Ercc2	ENSMUSP00000054380	ENSMUSG00000030400
O08842	5686.11	5184.68	5745.34	5907.56	5997.46	6068.65	5138.5	5576.16	5073.57	5380.19	5057.08	5674.3	5336.73	5219.83	5328.85	5365.32	5388.9	5392.24	O08842	Gfra2	ENSMUSP00000022699;ENSMUSP00000154391	ENSMUSG00000022103;ENSMUSG00000022103
O08848	11200.9	11338.8	10362.9	11087	10614	11068.5	9594.23	10625.4	10518.5	11688.2	11508.3	11434.3	11029.5	10907.4	10613.3	11301.1	10640.8	10681.1	O08848	RO60	ENSMUSP00000125623	ENSMUSG00000018199
O08852	189.325	211.59	172.247	134.175	161.924	181.266	126.072	81.3417	90.1927	157.984	189.073	185.281	154.043	158.733	154.971	195.693	133.66	179.389	O08852	Pkd1	ENSMUSP00000049296	ENSMUSG00000032855
O08856	366.743	310.835	364.599	330.199	373.302	260.569	342.034	270.622	334.911	320.489	366.386	305.234	384.688	333.368	316.244	301.081	323.209	317.883	O08856	Ell	ENSMUSP00000091163	ENSMUSG00000070002
O08859	1129.8	1033.01	835.294	857.936	842.286	920.263	810.543	734.131	688.533	1122.35	1040.4	1000.05	872.09	754.907	957.402	1028.7	912.445	812.63	O08859	Tnfaip6	ENSMUSP00000069231	ENSMUSG00000053475
O08908	6167.95	6374.84	6027.99	6098.42	6204.58	6164.32	6442.18	6483.94	6214.27	6543.07	6577.52	6314.22	6593.85	6017.18	6096.55	6663.93	5952.26	6395.07	O08908	Pik3r2	ENSMUSP00000034296	ENSMUSG00000031834
O08912	1649.69	1567.56	1742.08	1782.48	1580.2	1836.1	1572.29	1699.37	1714.42	1826.71	1876.44	1703.44	1770.43	1731.41	1735.51	1764.79	1628.23	1766.21	O08912	Galnt1	ENSMUSP00000000430;ENSMUSP00000132142;ENSMUSP00000137427	ENSMUSG00000000420;ENSMUSG00000000420;ENSMUSG00000000420
O08914	16427.1	15435.9	15592.9	15427.5	15294.9	15252.6	14509.8	14613.8	13988.6	16288.4	16274.3	16186	15433.4	14878.4	15755.3	15625.7	15477.2	15126.2	O08914	Faah	ENSMUSP00000041543	ENSMUSG00000034171
O08915	8699.43	9715.08	9401.78	9332.8	9967.79	9176.27	10001.8	10201.6	10041.3	8919.31	9064.08	9612.38	9888.4	9701.12	9688.95	9295.75	9628.21	9732.82	O08915	Aip	ENSMUSP00000113807;ENSMUSP00000025767	ENSMUSG00000024847;ENSMUSG00000024847
O08917	31633.7	32971.4	35614.5	31515.1	30788.5	33621.1	36518.4	33870.7	33652.1	32356.3	35225.7	33474.7	32532.4	35875.9	34995.1	34972.1	30318.1	33155.7	O08917	Flot1	ENSMUSP00000001569	ENSMUSG00000059714
O08919	16313.2	16473.9	16424.7	16087	16503.1	16564.4	15631.1	15641.8	15850.8	15818.4	16800.2	16034.8	15947.5	16142	14822.3	15111.2	14188.2	15351.4	O08919	Numbl	ENSMUSP00000078245	ENSMUSG00000063160
O08967	8836.35	8693.7	8295.97	8328.13	8432.01	8281.75	8502.01	8728.63	8756.08	8545.62	8893.97	8253.42	7858.79	8476.01	8612.59	8635.99	8446.37	8374.29	O08967	Cyth3	ENSMUSP00000112157	ENSMUSG00000018001
O08989	14336.4	14119.9	15067.3	16091.9	16144.9	15734.8	16016.7	15480.8	14891.5	14963.6	14710.3	15681	14956.5	15929.7	15525	14167.1	14469.2	14243.9	O08989	Mras	ENSMUSP00000035045;ENSMUSP00000113275;ENSMUSP00000112407	ENSMUSG00000032470;ENSMUSG00000032470;ENSMUSG00000032470
O08992	3367.35	3463.74	3360.57	3356.37	3650.35	3419.2	3415.81	3293	3377.95	3927.18	3652.77	3678.89	3611.36	3472.66	3522.09	3721.3	3705.53	3432.32	O08992	Sdcbp	ENSMUSP00000029912	ENSMUSG00000028249
O08997	2165.16	2083.78	2799.96	2196.4	2155.22	2328.73	2313.03	2711.21	2813.01	1915.59	2007.68	2062.81	2193.41	2324.54	2106.34	2426.04	2378.8	2197.52	O08997	Atox1	ENSMUSP00000104485	ENSMUSG00000018585
O09000	579.862	571.957	560.926	553.483	547.301	574.006	544.624	622.524	536.691	657.279	544.306	596.747	480.397	541.641	538.186	521.426	475.7	489.977	O09000	Ncoa3	NA	NA
O09005	753.383	881.529	859.621	798.237	780.723	805.922	764.077	736.968	765.943	737.899	856.814	803.051	765.56	791.67	860.262	948.173	893.356	826.799	O09005	Degs1	ENSMUSP00000048519	ENSMUSG00000038633
O09012	3151.6	3323.1	3664.93	3320.04	3103.95	3394.57	3166.51	2944.39	3293.66	3191.81	3422.34	3475.6	3200.96	3353.44	3189.7	3170.97	3050.63	2966	O09012	Pex5	ENSMUSP00000108150;ENSMUSP00000079398;ENSMUSP00000049132;ENSMUSP00000108151	ENSMUSG00000005069;ENSMUSG00000005069;ENSMUSG00000005069;ENSMUSG00000005069
O09044	9111.8	8670.1	7690.78	7973.12	8077.55	7940.29	8135.5	8607.6	8635.46	8957.49	8649.25	8829.11	8639.39	8095.27	8122.89	8734.22	9014.46	8533.67	O09044	Snap23	ENSMUSP00000106339;ENSMUSP00000028743	ENSMUSG00000027287;ENSMUSG00000027287
O09061	9808.43	10528.3	9386.22	9409.35	8870.14	9175.03	9642.99	9647.21	8888.93	10336.1	10275.4	9329.29	9509.56	9499.16	10132	10905.5	9854.15	10096	O09061	Psmb1	ENSMUSP00000014913	ENSMUSG00000014769
O09106	2742.17	3072.81	3071.41	3403.89	3247.77	3206.55	3267.33	3449.7	3472.94	2962.85	2928.39	3208.43	2914.5	3485.97	3172.63	3096.54	3247.77	3480.14	O09106	Hdac1	ENSMUSP00000099657	ENSMUSG00000028800
O09110	4425.34	4617.76	4415.05	4157.69	4277.88	4478.55	4111.24	4096.17	4464.36	4186.27	4242.96	4150.83	4215.12	4059.3	4260.4	4087.79	5017.83	3974.79	O09110	Map2k3	ENSMUSP00000019076	ENSMUSG00000018932
O09111	9381.52	9588.83	9940.32	10277.1	10007	10210.2	10748.3	10331.3	9929.57	10181.8	9966.27	9837.07	9574.69	10411.8	10500.5	10260.7	10873.3	9781.83	O09111	Ndufb11	ENSMUSP00000112320	ENSMUSG00000031059
O09114	4724.72	5487.31	5127.19	5542.71	5356.56	5146.3	5458.34	5763.65	6151.15	5331.15	5471.31	5757.35	5773.26	5169.81	5089.31	5123.64	4928.26	5055.8	O09114	Ptgds	ENSMUSP00000109889;ENSMUSP00000015234;ENSMUSP00000109897	ENSMUSG00000015090;ENSMUSG00000015090;ENSMUSG00000015090
O09117	3083.27	3152.94	2638.47	3037.54	3085.72	3210.13	3436.98	3708.5	3489.51	3590	3122.38	3542.33	3805.04	3917.4	4525.02	3951.38	4661.47	3613.64	O09117	Sypl1	ENSMUSP00000075990;ENSMUSP00000020885	ENSMUSG00000020570;ENSMUSG00000020570
O09126	5787.37	6330.75	6134.9	6196.47	5872.79	5926.71	5899.49	6042.36	6195.94	6192.53	6466.31	6312.36	5981.37	6278.86	6345.06	6486.76	6090.01	6090.01	O09126	Sema4d	ENSMUSP00000105667;ENSMUSP00000021900;ENSMUSP00000105666	ENSMUSG00000021451;ENSMUSG00000021451;ENSMUSG00000021451
O09131	20253.2	22031	19556.8	17143.2	18468.9	18169.1	20516.1	18356.6	17704.2	20059.4	19406.3	17718.2	17671.2	18913.7	19409.4	20839.2	18366.8	18994.2	O09131	Gsto1	ENSMUSP00000026050	ENSMUSG00000025068
O09159	3596.48	3600.52	3837.01	3463.95	3499.55	3462.67	3925.2	3753.12	3537.38	3768.25	3648.47	3847.9	3736.72	3981.48	3896.16	3813	3800.96	3782.96	O09159	Man2b1	ENSMUSP00000034121	ENSMUSG00000005142
O09161	1759.47	1691.83	1700.88	1394.27	1503.51	1789.75	4507.78	4110.21	2879.83	3270.04	3731.29	3485.55	5214.75	4313.49	4462.74	5498.18	6903.9	6363.12	O09161	Casq2	ENSMUSP00000029454	ENSMUSG00000027861
O09164	871.909	843.025	920.051	998.265	1032.27	930.147	890.9	1013.79	883.876	822.943	902.321	1003.44	937.953	1049.66	1058.72	943.666	1018.84	936.843	O09164	Sod3	ENSMUSP00000098768	ENSMUSG00000072941
O09172	6771.28	7011.72	7339.68	6948.68	6951.77	7021.89	7361.78	6916.98	7053.35	6991.94	6816.51	7327.66	7251.4	7280.02	6841.86	7018.04	7244.99	6708.07	O09172	Gclm	ENSMUSP00000029769	ENSMUSG00000028124
O09174	2306.69	2647.72	2473.14	2409.38	2236.43	2292.69	2528.25	2251.13	2344.9	2362.59	2584.09	2467.99	2431.47	2348.08	2445.47	2608.53	2405.39	2424.22	O09174	Amacr	ENSMUSP00000066915	ENSMUSG00000022244
O35066	7825.18	7846.85	8673.24	7841.55	7807.03	8015.46	7992.11	7599.04	7747.12	8119.92	8762.49	8235.55	7899.14	8308.8	8338.7	8068.62	7823.43	8031.47	O35066	Kif3c	ENSMUSP00000151286;ENSMUSP00000020999	ENSMUSG00000020668;ENSMUSG00000020668
O35071	2794.56	3086.44	2935.85	2626.26	2754.94	2957.94	2512.11	2662.04	2757	2890.81	3088.15	2879.32	2727.79	2737.19	2595.94	2627.16	2482.57	2616.19	O35071	Kif1c	ENSMUSP00000099614;ENSMUSP00000092075;ENSMUSP00000123242	ENSMUSG00000020821;ENSMUSG00000020821;ENSMUSG00000020821
O35074	434.237	780.562	423.272	434.077	494.544	543.928	453.226	431.762	776.369	567.924	563.975	669.308	461.903	508.887	566.608	487.476	527.731	564.755	O35074	Ptgis	ENSMUSP00000018113	ENSMUSG00000017969
O35075	955.249	1017.49	1096.99	1009.38	1055.27	1040.42	1072.65	1047.76	1021.41	992.361	1050.56	1103.89	1197.84	1067.56	1006.18	1021.1	1078.74	1064.95	O35075	Vps26c	ENSMUSP00000023615	ENSMUSG00000022898
O35098	42196.1	45757.9	43542	41962.4	42079.3	41521.6	40491.9	41131.3	41329.2	41322.2	44025.2	40682.2	37980.1	39883.6	40309.5	42127.9	40432.4	42130.1	O35098	Dpysl4	NA	NA
O35099	11992.5	11119.4	11166.3	11656	11854	11550.1	10365.4	10925.9	10674.4	11967.2	11515.5	11772.8	11301.2	11236.6	10178.8	10543.2	10646.8	10856.3	O35099	Map3k5	ENSMUSP00000093485	ENSMUSG00000071369
O35114	6029.59	6189.26	5722.76	5604.98	5720	5988.29	6487.73	5993.28	5879.52	7126.19	7089.51	6766.46	6874.37	7155.92	7393.99	8330.55	7311.43	7314.29	O35114	Scarb2	ENSMUSP00000031377	ENSMUSG00000029426
O35126	63.8217	89.7631	117.201	99.8578	83.4185	87.9084	114.361	97.7494	103.369	106.761	117.323	121.024	108.729	109.471	99.6481	82.6256	93.2695	84.003	O35126	Atn1	ENSMUSP00000115407;ENSMUSP00000085695	ENSMUSG00000107478;ENSMUSG00000004263
O35129	32254.8	34601.6	32109.8	31865.4	30409.3	31257.6	31795.9	30308.7	29427.8	34699.2	34906.2	33153.7	31800.2	30740.4	32893.7	34391.6	32351.8	32240	O35129	Phb2	ENSMUSP00000004375	ENSMUSG00000004264
O35130	122.089	134.561	106.73	129.231	111.606	128.803	116.237	129.587	112.903	126.752	116.898	107.055	140.87	113.729	130.962	131.001	157.917	150.82	O35130	Emg1	ENSMUSP00000004379	ENSMUSG00000004268
O35134	653.426	758.523	570.551	614.89	602.054	563.169	601.843	501.963	516.928	604.434	640.851	527.852	572.596	485.489	549.231	588.81	585.069	551.629	O35134	Polr1a	ENSMUSP00000060858	ENSMUSG00000049553
O35136	42311.8	45499.1	45000.7	43638	41949.6	42406.8	39968.1	37429	39113.9	39682.4	44956.6	42284.7	38528.7	40415.7	39922.9	40568.6	36159.5	41351.9	O35136	Ncam2	ENSMUSP00000049390;ENSMUSP00000063468	ENSMUSG00000022762;ENSMUSG00000022762
O35144	1394.47	1584.74	1802.79	1782.54	1669.59	1700.88	1824.45	1674.38	1609.6	1547.79	1585.01	1826.96	1764.99	1610.48	1752.91	1565.65	1641.83	1680.89	O35144	Terf2	ENSMUSP00000112126;ENSMUSP00000068948	ENSMUSG00000031921;ENSMUSG00000031921
O35161	299.932	333.619	274.824	271.252	288.182	304.635	338.778	269.09	257.189	378.259	369.01	349.114	213.573	293.246	307.927	282.536	315.991	329.227	O35161	Celsr1	ENSMUSP00000016172	ENSMUSG00000016028
O35166	158.59	203.106	201.414	260.757	220.056	205.033	221.078	173.033	220.333	210.553	199.084	179.299	185.061	245.092	217.597	217.766	167.27	192.769	O35166	Gosr2	ENSMUSP00000021329	ENSMUSG00000020946
O35174	1017.06	1169.77	1196.89	1110.16	988.512	1075.24	1022.33	999.381	883.764	1158.74	1034.95	1084.4	1105.82	1093.65	1085.64	1014.9	1061.08	1050.21	O35174	Kcns2	ENSMUSP00000072645;ENSMUSP00000153984	ENSMUSG00000050963;ENSMUSG00000050963
O35185	556.191	622.015	550.476	624.682	420.506	407.24	473.925	522.832	612.501	422.289	512.395	547.316	567.095	400.702	491.368	520.282	410.634	470.254	O35185	Bhlhe40	ENSMUSP00000032194	ENSMUSG00000030103
O35188	1709.81	1723.43	1724.3	1751.63	1769.03	1789.8	1599.64	1714.73	1662.09	1615.22	1597.9	1668.46	1595.36	1591.72	1379.57	1414.2	1393.93	1404.06	O35188	Cx3cl1	ENSMUSP00000034230	ENSMUSG00000031778
O35206	142.988	113.004	128.339	133.763	124.422	135.456	91.56	68.4056	106.76	79.3859	136.9	119.181	158.484	106.817	149.879	113.289	59.456	85.9439	O35206	Col15a1	ENSMUSP00000099981	ENSMUSG00000028339
O35215	9229.5	8366.59	8310.45	9709.04	10442.3	10207.2	11057.6	11808.3	10060.4	10455.5	9136.57	10520.6	10905.9	10637.3	12141.1	11963.9	13028	11555	O35215	Ddt	ENSMUSP00000001716	ENSMUSG00000001666
O35218	4124.04	3897.24	3777.78	3863.84	3817.86	3974.41	3645.3	3793.86	4086.98	3828.28	3708.33	3870.77	3698.55	3793.96	3813.84	3838.42	3900.81	3654.58	O35218	Cpsf2	ENSMUSP00000047797	ENSMUSG00000041781
O35226	12809.7	12859	13356.9	13464.1	14009.6	13359.5	13654.6	14396.2	14414	12140.5	12417.6	12793.1	13283.6	13309	11583.6	12974.4	11366.7	12950.3	O35226	Psmd4	ENSMUSP00000102857;ENSMUSP00000071589;ENSMUSP00000113554	ENSMUSG00000005625;ENSMUSG00000005625;ENSMUSG00000005625
O35226-2	383.716	290.088	284.641	280.783	307.043	341.79	348.818	235.31	318.967	326.405	365.473	301.18	297.922	251.212	232.084	300.324	291.307	289.236	O35226	Psmd4	ENSMUSP00000102857;ENSMUSP00000071589;ENSMUSP00000113554	ENSMUSG00000005625;ENSMUSG00000005625;ENSMUSG00000005625
O35231	116.897	87.1146	87.0898	99.0207	93.9058	73.2402	101.285	117.483	124.992	105.951	120.763	83.6667	56.6516	137.132	118.374	68.6096	145.878	77.7361	O35231	Kifc3	ENSMUSP00000127427;ENSMUSP00000034240	ENSMUSG00000031788;ENSMUSG00000031788
O35239	15524.9	14605.5	14349.9	14552.6	15189	14965.8	14818.4	13925.6	14935.5	15487.6	15629	15370.5	14891.6	14721.9	14627	15070.3	13605.8	14657.5	O35239	Ptpn9	ENSMUSP00000034832	ENSMUSG00000032290
O35245	1007.34	916.622	367.911	358.63	351.676	382.28	394.643	206.526	134.095	1093.65	977.728	552.011	438.016	325.244	582.485	702.184	507.157	551.323	O35245	Pkd2	ENSMUSP00000084041	ENSMUSG00000034462
O35250	26558.5	26107.1	26339.1	25474.8	26325	26392.8	25320	24826.8	24746.3	25884.4	26290.8	25697.3	25347.2	25055.3	25205.1	24187.8	23979.3	24826.9	O35250	Exoc7	ENSMUSP00000102019;ENSMUSP00000021147	ENSMUSG00000020792;ENSMUSG00000020792
O35286	17283.5	17645.2	15985.4	16193.5	16265.2	15915.1	15479.7	16620.3	16624.8	17619.5	17176.7	16187.4	15691	15630.8	15858.3	16768	16362.3	16392.6	O35286	Dhx15	ENSMUSP00000031061	ENSMUSG00000029169
O35295	19492.4	18883.2	18446.6	17820.4	18130.1	18784.1	16255.1	16627.3	16593.7	17125.5	16835.9	17407.5	16065.9	16343.9	15938.3	16410.7	15694.4	15844.6	O35295	Purb	ENSMUSP00000136957	ENSMUSG00000094483
O35309	541.163	548.615	526.839	496.918	482.257	483.775	474.157	484.161	466.672	553.548	529.495	472.556	471.498	589.223	449.072	577.177	450.498	518.458	O35309	Nmi	ENSMUSP00000028314;ENSMUSP00000108325;ENSMUSP00000120647	ENSMUSG00000026946;ENSMUSG00000026946;ENSMUSG00000026946
O35310	1423.9	1426.14	1339.16	1187.3	1247.72	1308.81	1552.88	1104.86	1309.74	1559.62	1542.76	1344.44	1277.81	1263.84	1527.49	1489.27	1216.73	1305.98	O35310	Hs3st1	ENSMUSP00000113919;ENSMUSP00000051055	ENSMUSG00000051022;ENSMUSG00000051022
O35316	359.889	449.226	449.848	523.523	476.729	511.744	483.336	463.239	472.417	402.565	409.96	447.882	453.355	495.097	410.735	473.469	490.252	449.176	O35316	Slc6a6	ENSMUSP00000032185	ENSMUSG00000030096
O35326	5986.29	6122.5	6942.41	7112.41	7118.6	6396.97	7313.96	7978.36	7800.98	5699.67	5823.93	6442.61	6711.32	7174.45	5426.68	5944.5	5631.3	6311.28	O35326	Srsf5	ENSMUSP00000105981;ENSMUSP00000105985;ENSMUSP00000131323	ENSMUSG00000021134;ENSMUSG00000021134;ENSMUSG00000021134
O35343	1610.16	1839.99	1746.56	1840.07	1768.61	1833.64	1762.47	1777.97	1877.33	1869.76	1819.97	1805.22	1907.38	1811.13	1838.79	1811.36	1700.04	1863.8	O35343	Kpna4	ENSMUSP00000141227	ENSMUSG00000027782
O35344	10736.8	10675.3	10533.9	9680.78	10285.5	10171.1	9815.61	9465.4	9844.49	10165.4	10610.3	9797.08	9809.29	10166.3	9997.86	9833.9	9341.42	9364.15	O35344	Kpna3	ENSMUSP00000022496	ENSMUSG00000021929
O35345	7368.18	7614.57	7223.7	6997.93	6961.91	7116.11	7002.66	6641.31	6502.54	7519.99	7597.5	7451.84	6822.35	6891.89	6819.92	7010.89	6375.92	6963.67	O35345	Kpna6	ENSMUSP00000099650	ENSMUSG00000003731
O35350	17660.5	17485.6	17600.5	17199.4	17532.1	17798.7	17773.6	16618.8	17642.8	18084.3	17534.6	17750.4	18060.6	17625.4	17554.2	17859.3	17305.3	16805.7	O35350	Capn1	ENSMUSP00000025891;ENSMUSP00000127498	ENSMUSG00000024942;ENSMUSG00000024942
O35375	4348.39	5613.17	5432.2	5209.96	4579.45	4690.42	5176.01	5047.21	5671.99	4474.68	5530.58	4922.89	4528.91	5252.58	5103.16	4784.77	4052.32	4900.59	O35375	Nrp2	ENSMUSP00000099886;ENSMUSP00000074642;ENSMUSP00000027112;ENSMUSP00000109792;ENSMUSP00000069379;ENSMUSP00000109794	ENSMUSG00000025969;ENSMUSG00000025969;ENSMUSG00000025969;ENSMUSG00000025969;ENSMUSG00000025969;ENSMUSG00000025969
O35379	1533.47	1592.26	1391.63	1554.95	1370.3	1470.72	1257.94	1163.02	1103.94	1674.47	1532.71	1428.38	1508.44	1436.75	1601.03	1589.06	1516.36	1423.57	O35379	Abcc1	ENSMUSP00000097743	ENSMUSG00000023088
O35381	8744.5	6668.43	9753.71	10450.6	10425.8	9823.23	10508.5	12278.3	10143.8	9489.33	9523.54	9905.2	9938.76	11029.4	10126.4	8248.1	10343.8	9965.37	O35381	Anp32a	ENSMUSP00000082652	ENSMUSG00000032249
O35382	24108.9	24335.8	23252.7	23888.3	24422.6	23000.2	22553.2	23092.5	22210.5	23305.9	24029.7	23166.1	23011.6	22413.3	22599.6	22173.6	20940.2	21736.4	O35382	Exoc4	ENSMUSP00000051965	ENSMUSG00000029763
O35386	1977.79	2124.91	2145.63	1566.95	1689.9	1704.96	1717.41	1619.96	1635.76	2022.89	1871.16	1859.04	1789.41	1858.91	1979.77	2124.44	1868.94	1819.77	O35386	Phyh	ENSMUSP00000027975	ENSMUSG00000026664
O35387	3287.82	3407.9	3712.41	3610.78	3201.95	3414.84	3506.59	3417.66	3208.33	3243.57	3550.62	3657.17	3655.43	3396.94	3465.58	3765.57	3347.16	3523.06	O35387	Hax1	ENSMUSP00000078661	ENSMUSG00000027944
O35393	3954.97	4152.6	3855	3571.29	3572.42	3685.63	4288.23	3969.59	3755.02	4705.07	4669.66	4829.88	4470.44	4471.27	4539.46	5018.08	4783.58	4890.19	O35393	Efnb3	ENSMUSP00000004036	ENSMUSG00000003934
O35405	8411.16	8027.81	7815.28	7874.52	7947.3	7887.14	7393.75	6749.69	6852.35	8432.41	8014.91	8011.12	7843.01	7572.55	7571.58	7596.71	7426.45	7510.8	O35405	Pld3	ENSMUSP00000113820;ENSMUSP00000112942	ENSMUSG00000003363;ENSMUSG00000003363
O35409	5911	6858.02	5127.02	6361.28	5856.04	5436.22	6346.38	7820.08	7462.11	7905.27	7938.19	7553.82	7588.84	6812.31	7103.24	7407.13	8205.63	8221.74	O35409	Folh1	ENSMUSP00000001824	ENSMUSG00000001773
O35425	2369.83	2249.95	1879.62	1770.38	1840.34	1605.35	1806.88	1943.67	2123.59	2301.65	2248.39	1975.05	2150.07	1785.1	1894.02	1829.52	2047.05	2119	O35425	Bok	ENSMUSP00000027499;ENSMUSP00000144347	ENSMUSG00000026278;ENSMUSG00000026278
O35427	138.807	113.798	54.0504	93.0757	95.9428	54.9693	102.391	164.45	89.1243	79.6478	47.5252	114.528	106.429	87.7704	111.904	101.105	98.1659	89.2234	O35427	Crcp	ENSMUSP00000026608	ENSMUSG00000025532
O35435	7205.64	7640.34	7097.58	6593.32	6399.71	6653.35	7187.06	7153.85	7145.01	7439.33	7326.83	7130.08	6840.32	7085.11	7687.67	8205.63	7774.43	7838.76	O35435	Dhodh	ENSMUSP00000115934	ENSMUSG00000031730
O35448	220.35	278.136	327.655	280.501	278.663	295.587	225.018	364.099	264.128	205.508	249.163	233.823	290.411	328.18	275.873	230.348	315.364	204.176	O35448	Ppt2	ENSMUSP00000127745;ENSMUSP00000068071;ENSMUSP00000131243;ENSMUSP00000132339;ENSMUSP00000127372;ENSMUSP00000132006	ENSMUSG00000015474;ENSMUSG00000015474;ENSMUSG00000015474;ENSMUSG00000015474;ENSMUSG00000015474;ENSMUSG00000015474
O35449	2989.29	3342.02	3290.19	3271.14	3258.93	3140.44	3227.48	3321.44	3157.35	3087.06	3256.49	3135.9	3086.81	3169.51	3164.9	3094.11	3410.1	3115.54	O35449	Prrt1	ENSMUSP00000015620	ENSMUSG00000015476
O35450	1084.8	1224.44	1151.1	961.965	1086.84	1134.56	1088.14	1161.1	1055.56	1126.17	1177.26	1237.41	1043.14	1175	1058.85	1039.98	1080.57	1029.65	O35450	Fkbpl	ENSMUSP00000037273	ENSMUSG00000033739
O35454	3428.27	3368.23	3386.19	3489.99	3078.61	3277.62	2969.6	2939.08	3225.96	3549.39	3428.34	3357.01	3459.21	3344.44	3389.47	3319.74	3742.45	3189.05	O35454	Clcn6	ENSMUSP00000030879	ENSMUSG00000029016
O35459	13311.2	13829.9	12873.6	12874	12520.2	13482	14395.9	13338.5	13467	13938.2	14483.7	13970.7	13935.6	14408.5	14683.8	15797.1	14086.2	14126.1	O35459	Ech1	ENSMUSP00000066092	ENSMUSG00000053898
O35464	1595.57	2374.2	1495.36	1329.3	1318.95	1428.56	1345.8	1193.43	1189.28	1082.22	1397.07	1273.65	1196.38	1309	1251.43	1707.9	1211.75	1259.78	O35464	Sema6a	ENSMUSP00000019791;ENSMUSP00000075420;ENSMUSP00000121442	ENSMUSG00000019647;ENSMUSG00000019647;ENSMUSG00000019647
O35465	7260.21	7272.81	6947.55	7113.5	6950.98	7190.44	7207.43	6884.94	6767.92	7571.45	7253.28	7050.64	7362.56	7272.79	7318.3	7238.44	6990.56	7307.72	O35465	Fkbp8	ENSMUSP00000112527;ENSMUSP00000074935;ENSMUSP00000114069	ENSMUSG00000019428;ENSMUSG00000019428;ENSMUSG00000019428
O35474	8755.19	8521.96	8494.32	8145.07	8427.71	8973.22	10420.5	9379.14	8626.53	10164.4	9189.05	9556.59	10693.9	12523.6	13106.4	12756.7	10842.7	9932.95	O35474	Edil3	ENSMUSP00000080462	ENSMUSG00000034488
O35488	2451.78	2461.25	2304.75	2234.44	2018.74	2382.57	2400.32	2116.89	2091.83	2681.31	2903.39	2684.89	2420.87	2331.13	2551.05	2894.42	2531.41	2586.49	O35488	Slc27a2	ENSMUSP00000057595	ENSMUSG00000027359
O35492	236.937	239.49	254.631	278.88	223.912	205.549	239.879	229.253	258.888	274.708	231.455	275.46	262.707	206.706	276.876	201.171	187.921	208.464	O35492	Clk3	NA	NA
O35495	8621.37	8572.65	9313.62	9509.75	8999.94	9420.83	9094.75	9002.73	8949.44	9360.15	9465.08	9245.43	10100	9621.06	9568.89	9310.29	8884.3	9184.48	O35495	Cdk14	ENSMUSP00000111111;ENSMUSP00000030763;ENSMUSP00000111110	ENSMUSG00000028926;ENSMUSG00000028926;ENSMUSG00000028926
O35516	727.543	696.396	748.266	697.778	547.702	653.135	741.598	666.076	661.831	646.31	627.244	716.171	566.054	622.271	782.578	735.535	664.926	575.962	O35516	Notch2	ENSMUSP00000078741	ENSMUSG00000027878
O35526	41861.5	39786.8	40239.6	39226.9	41143	40927.1	39739.3	40426.5	37542.8	41278	39497.8	37747.5	36219.5	38090.8	37718.8	37604.2	35355.7	36246.9	O35526	Stx1a	ENSMUSP00000005509	ENSMUSG00000007207
O35544	3500.85	3618.21	3488.9	3491.54	3493.33	3467.9	3269.84	3287.75	3357.55	3243.62	3227.32	3200.57	3087.57	3362.88	3373.53	3539.36	3435.64	3360.98	O35544	Slc1a6	ENSMUSP00000005490	ENSMUSG00000005357
O35551	21175.3	19753.4	23562.9	24964	18153.8	22317.6	18431.4	20098.3	22258.9	20481.8	19865.9	20007	21068.3	20562.7	19397.4	20680.9	20231.7	19057.2	O35551	Rabep1	ENSMUSP00000075619;ENSMUSP00000098488;ENSMUSP00000104173;ENSMUSP00000080102;ENSMUSP00000137267	ENSMUSG00000020817;ENSMUSG00000020817;ENSMUSG00000020817;ENSMUSG00000020817;ENSMUSG00000020817
O35566	1778.68	1852.7	1188.54	1000.49	1042.06	1186.41	1313.61	989.848	953.862	1826.73	1720.22	1362.15	1035.13	1043.91	1486.25	1621.33	1480.52	1407.76	O35566	Cd151	ENSMUSP00000101622;ENSMUSP00000136331;ENSMUSP00000061636	ENSMUSG00000025510;ENSMUSG00000025510;ENSMUSG00000025510
O35593	12101	13125.9	12463	11811.6	11635.3	11689.7	11698.4	12173	11255.8	12173.7	12232.1	11823.3	11286.7	11537.7	11476.1	12342.7	11311.6	11583.2	O35593	Psmd14	ENSMUSP00000028278	ENSMUSG00000026914
O35594	2594.36	2654.3	2474.67	2675.87	2580.96	2760.15	2557.71	2469.95	2498.75	2707.01	2546.31	2638.56	2435.78	2533.08	2575.38	2876.2	3037.41	2483.55	O35594	Ift81	ENSMUSP00000031426	ENSMUSG00000029469
O35598	9142.22	9119.77	9154	9527.11	9467.4	9403.87	10598.1	10541	10243	10520.8	10007.2	10513.1	10963.7	10750.4	11011.6	11473.9	11224	10948.7	O35598	Adam10	ENSMUSP00000063839	ENSMUSG00000054693
O35601	133.855	128.985	143.101	86.945	154.977	158.368	125.736	131.491	142.462	139.174	123.927	158.484	113.039	97.7148	139.611	77.969	98.0637	120.136	O35601	Fyb1	ENSMUSP00000087947	ENSMUSG00000022148
O35604	1313.82	1350.34	1294.1	1173.45	1241.4	1319.52	1534.76	1336.03	1303.25	1409.6	1376.05	1380.76	1364.19	1567.78	1542.81	1724.82	1443.84	1321.09	O35604	Npc1	ENSMUSP00000025279	ENSMUSG00000024413
O35607	7665.01	7390.63	7712.07	8006.41	7623.16	7526.63	7268.66	7017.23	7134.3	7030.16	7721.12	7783.82	6924.29	7275.31	7424.43	6939.93	7005.37	6900.55	O35607	Bmpr2	ENSMUSP00000084701	ENSMUSG00000067336
O35609	2254.03	2317.16	2280.29	2295.12	2273.68	2223.22	2016.44	2035.57	2126.88	2186.03	2310.73	2217.09	2084.28	2230.52	2338.68	2283.19	2315.63	2262.96	O35609	Scamp3	ENSMUSP00000029684	ENSMUSG00000028049
O35621	7946.94	8355.87	8199.51	8199.11	7699.83	7886.6	8465.53	9613.87	9474.02	7711.95	8152.84	8173.72	7650.59	8220.04	7992.5	7994.41	7471.15	8155.19	O35621	Pmm1	ENSMUSP00000023112	ENSMUSG00000022474
O35623	1137.23	1351.9	1304.91	1071.45	1255.17	1133.83	1147.39	1132.55	1177.28	1266.71	1267.73	1139.4	1192.06	1056.96	1216.01	1199.9	1208.38	1159.04	O35623	Bet1	ENSMUSP00000044877	ENSMUSG00000032757
O35625	153.011	191.855	170.542	197.912	166.448	173.13	125.753	181.956	170.626	104.464	160.154	182.557	132.558	151.168	116.958	168.686	182.978	188.977	O35625	Axin1	ENSMUSP00000073974;ENSMUSP00001091662	ENSMUSG00000024182;ENSMUSG00000024182
O35633	13457.1	13358.3	13813.9	13773.8	13435.8	13489.4	13430.7	13322.9	13003.2	13737.8	13894.9	13580	13923.1	13898.3	14218.1	13636.9	14632.9	14165.8	O35633	Slc32a1	ENSMUSP00000036299	ENSMUSG00000037771
O35638	3153.67	3226.2	3046.84	2898.19	3135.6	3136.02	3187.68	2977.48	2995.5	3406.3	3151.68	3234.12	3278.9	3075.47	3079.57	3163.11	5466.17	3353.89	O35638	Stag2	ENSMUSP00000063250;ENSMUSP00000110724	ENSMUSG00000025862;ENSMUSG00000025862
O35639	13984.4	15024.7	12712.6	12183.6	13728.5	14086.7	13340.7	11869.8	14812	14017.7	13579.3	14098.5	13333.4	13270.3	15062.7	14449.7	12647.9	12843.5	O35639	Anxa3	ENSMUSP00000031447	ENSMUSG00000029484
O35643	92109.1	93108.5	94053.9	96908.5	96178.8	94230.5	94756.7	95094.3	97409.3	93170.4	95713.4	93925.2	93399	94522.9	90340	93186.9	89810.1	94381.8	O35643	Ap1b1	ENSMUSP00000009234	ENSMUSG00000009090
O35648	1039.69	1012.81	1040.26	1078.99	1090.5	980.542	1010.68	889.774	1033.41	1226.37	1057.92	1087.51	1059.26	1091.84	865.784	967.453	1209.76	1085.32	O35648	Cetn3	ENSMUSP00000022009	ENSMUSG00000021537
O35654	252.391	257.493	246.19	233.858	216.629	242.803	213.078	194.723	219.49	227.443	307.45	278.421	269.428	223.768	275.9	295.246	283.292	278.142	O35654	Pold2	ENSMUSP00000099986	ENSMUSG00000020471
O35657	915.763	942.744	980.67	917.696	850.727	799.658	1148.74	1075.45	852.633	877.091	867.495	915.261	911.011	926.087	1008.51	1079.54	957.227	1029.96	O35657	Neu1	ENSMUSP00000007253	ENSMUSG00000007038
O35660	6248.74	6550.18	7058.27	6752.56	6082.04	6780.33	7825.91	6842.11	6257.88	6709.61	7006.17	6814.16	7085.13	7409.1	7374.68	7581.42	6999.84	6986.71	O35660	Gstm6	ENSMUSP00000102296	ENSMUSG00000068762
O35668	4401.14	5804.83	6286.06	4818.3	4285.42	4278.67	5064.64	4145.1	5830.33	4788.36	6696.86	5166.52	5466.62	5665.94	5502.29	5708.41	4284.81	5552.56	O35668	Hap1	ENSMUSP00000133356;ENSMUSP00000099413	ENSMUSG00000006930;ENSMUSG00000006930
O35671	911.249	805.707	889.813	844.606	814.121	768.977	793.383	859.845	735.164	752.712	799.948	771.349	794.288	896.918	665.911	815.626	726.961	849.243	O35671	Itgb1bp1	ENSMUSP00000156312;ENSMUSP00000075609;ENSMUSP00000134627	ENSMUSG00000062352;ENSMUSG00000062352;ENSMUSG00000062352
O35678	13546.1	13236.3	13477.8	14272.6	14794.8	13982.4	13831.2	14386.7	12756.9	12984.7	12911.2	13485.7	13390.2	13511.5	12273.8	13116.1	13859	13489.9	O35678	Mgll	ENSMUSP00000109215;ENSMUSP00000145068;ENSMUSP00000086872	ENSMUSG00000033174;ENSMUSG00000033174;ENSMUSG00000033174
O35680	1729.72	1770.16	1692.4	1510.26	1733.2	1677.39	1834.1	1634.53	1700.89	1693.95	1713.54	1616.07	1862.63	1718.82	1803.9	1604.73	1568.46	1672.05	O35680	Mrps12	ENSMUSP00000132443;ENSMUSP00000062066	ENSMUSG00000045948;ENSMUSG00000045948
O35682	1694.8	1721.65	1451.9	1388.02	1399.92	1451.68	1607.95	1372.51	1289.41	1874.76	1790.26	1666.9	1614.72	1434.33	2162.67	1999.94	2164.28	1692.33	O35682	Myadm	ENSMUSP00000144984;ENSMUSP00000094505;ENSMUSP00000145120;ENSMUSP00000131318	ENSMUSG00000068566;ENSMUSG00000068566;ENSMUSG00000068566;ENSMUSG00000068566
O35683	3253.43	3587.3	3542.43	3484.72	3264.56	3532.57	3841.95	3711.9	3334.65	3471.71	3450.66	3891.18	4021.38	3791.57	3779.52	3759.18	3900.12	3705.72	O35683	Ndufa1	ENSMUSP00000016571	ENSMUSG00000016427
O35684	6505.18	6652.67	6247.01	6117.64	6167.86	6280.92	6807.59	6442.19	6047.49	6626.08	6553.19	6433.05	6123.27	6451.61	6336.12	7077.28	7567.18	6462.65	O35684	Serpini1	ENSMUSP00000029423	ENSMUSG00000027834
O35685	32331.6	32534.1	31833.7	31855	31746.7	32261.7	30612.7	29924	30977.7	31995.4	31525.5	31125.5	31300.6	30272.2	29866	29113.2	28657.5	29009.4	O35685	Nudc	ENSMUSP00000030665	ENSMUSG00000028851
O35691	7741.69	8549.92	9343.76	9094.33	8911.48	9079.11	9366.37	10283.2	9654.75	7726.68	8153.28	8830.9	8985.29	9491.98	7912.58	7882.36	8253.84	8799.67	O35691	Pnn	NA	NA
O35696	3342.73	3572.85	3456.57	3688.63	3509.54	3413.32	3767.64	3893.66	3665.79	3594.57	3640.86	3554.48	3748.08	3629.45	3522.94	3638.68	3372.5	3699.26	O35696	St8sia2	ENSMUSP00000026896	ENSMUSG00000025789
O35704	289.646	297.032	278.668	348.494	246.441	270.08	339.063	264.662	256.258	229.576	325.629	275.503	287.485	304.046	294.466	255.702	287.946	329.495	O35704	Sptlc1	ENSMUSP00000021920	ENSMUSG00000021468
O35709	2266.66	2215.96	1967.73	2141.01	1871.05	2357.03	2049.5	2041.89	1827.78	2112.81	2564.36	2453.2	1798	1880.68	1868.6	2009.58	1904.37	1970.08	O35709	Enc1	ENSMUSP00000038783	ENSMUSG00000041773
O35710	6346.79	6663.87	6304.56	6731.55	6206.37	6342.42	6175.51	6245.84	6162.16	6011.99	6251.35	6315.74	5706.12	6285.63	6231.56	6139.89	6372.02	6205.94	O35710	Noct	ENSMUSP00000023849;ENSMUSP00000141416	ENSMUSG00000023087;ENSMUSG00000023087
O35711	584.741	631.667	542.349	564.951	673.74	630.287	677.589	541.016	637.901	697.548	603.029	623.748	740.468	620.505	612.029	628.384	568.322	575.25	O35711	Ppfibp2	ENSMUSP00000095738	ENSMUSG00000036528
O35730	1473.84	1431.38	1515.67	1367.52	1490.36	1450.29	1493.58	1438.6	1526.25	1468.87	1556.44	1505.89	1519.02	1512.92	1418.11	1551.86	1585.47	1495.54	O35730	Ring1	ENSMUSP00000025183	ENSMUSG00000024325
O35737	3055.74	3050.99	3171.43	3156.84	3112.4	3061.42	2837.07	2944.64	3035.85	3095.27	3213.99	3072.19	3127.68	2864.48	2984.16	3077.12	2857.55	2925.08	O35737	Hnrnph1	ENSMUSP00000104770;ENSMUSP00000070503	ENSMUSG00000007850;ENSMUSG00000007850
O35841	20741.4	21587.8	19609.8	19381.6	19170.5	19819.8	18447.5	17821.4	18037.7	20983.5	20603.4	20440.3	19433.3	18585.3	18867.4	19492.2	18838.7	19484.7	O35841	Api5	ENSMUSP00000028617	ENSMUSG00000027193
O35855	6554.9	7547.89	6639.84	6249.91	6876.97	6923.34	6070.01	6321.7	6743.49	7064.43	6736.7	6601.26	6519.68	6287.27	6940.07	6260.31	6382.37	6238.54	O35855	Bcat2	ENSMUSP00000033098	ENSMUSG00000030826
O35857	14665.2	15085.8	15101.5	15886.9	15924.5	15385.1	15691.9	17354	17016.5	14987.4	14698.5	15077.6	14847.4	15316.7	14945.5	14450	14949	15423.2	O35857	Timm44	ENSMUSP00000003029	ENSMUSG00000002949
O35864	13254.6	13350.3	12540.5	12871.9	13190.4	13221.6	12696.5	12741.3	12508.7	13629	13165.5	13149.9	12800.5	12780.4	13207.6	13133.9	12482.4	12940.8	O35864	Cops5	ENSMUSP00000027050	ENSMUSG00000025917
O35874	4319.09	4439.08	4917.48	4507.01	4952.78	4702.85	4875.27	4701.38	4624.66	4368.8	4543.17	4530.98	4352	4897.69	4626.68	4664.1	4777.3	4583.74	O35874	Slc1a4	ENSMUSP00000105223	ENSMUSG00000020142
O35887	14080	14359.7	14958.3	14377.9	13024.8	14808.6	13828.2	13189.1	14348.6	13056.6	13539.7	13442.1	12900.1	13455.2	12707	13594	12341.2	12711.6	O35887	Calu	ENSMUSP00000031779	ENSMUSG00000029767
O35900	5947.42	7130.11	6150.86	5409.64	5399.54	5345.99	5982.63	5773.35	4984.01	6866.12	6870.99	6249.47	6100.15	5590.52	5980.06	6479.54	6084.71	5566.24	O35900	Lsm2	ENSMUSP00000109644	ENSMUSG00000007050
O35904	1296.29	1312.59	1322.49	1326.61	1330.06	1253.37	1370.77	1550.02	1469.56	1289.49	1322.72	1392.29	1354.19	1287.81	1369.89	1305.8	1304.8	1407.46	O35904	Pik3cd	ENSMUSP00000101314	ENSMUSG00000039936
O35926	2379.99	2110.27	2065.74	2338.06	2389.81	2497.85	2125.68	1976.41	1859.5	2288.17	2183.24	2297.17	2243.88	2008.85	2334.9	2287.76	2661.77	2348.51	O35926	Cdk5r2	ENSMUSP00000125322	ENSMUSG00000090071
O35943	107.065	107.214	172.425	174.216	159.556	136.946	160.372	187.8	202.237	105.762	105.392	178.179	187.6	121.665	138.196	123.053	128.168	160.396	O35943	Fxn	ENSMUSP00000080081	ENSMUSG00000059363
O35954	24057.2	24032.1	21864.3	21563.1	22081.2	21671.3	21448.7	21108.3	21494.1	24113	24663.1	23319.7	22010.4	21707.5	22020.4	22888.6	21952.1	23040.5	O35954	Pitpnm1	ENSMUSP00000054309;ENSMUSP00000097599	ENSMUSG00000024851;ENSMUSG00000024851
O35955	640.571	782.231	702.263	668.788	627.433	731.829	704.885	617.837	645.276	743.387	782.06	703.547	690.325	692.123	736.619	735.385	668.404	615.389	O35955	Psmb10	ENSMUSP00000034369	ENSMUSG00000031897
O35963	5813.39	5874.56	5949.34	6202.36	6043.79	6481.95	6314.46	6457.4	6129.94	5642.73	6206.83	6193.6	6003.02	6894.97	7040.69	6513.61	6837.65	6295.2	O35963	Rab33b	ENSMUSP00000063054	ENSMUSG00000027739
O35969	3882.6	3616.84	3623.55	3316.43	3908.18	3804.44	3635.33	3684.63	3511.38	3686.07	3659.51	3578.59	3843.1	3605.08	3973.99	3947.5	3349.04	3610.75	O35969	Gamt	ENSMUSP00000101002;ENSMUSP00000020359	ENSMUSG00000020150;ENSMUSG00000020150
O35972	1296.6	1415.6	1092.51	1009.54	1093.7	1125.93	1167.32	859.395	779.302	1640.14	1526.97	1374.73	1195.59	1195.54	1477.59	1689.23	1463.29	1451.06	O35972	Mrpl23	ENSMUSP00000039784	ENSMUSG00000037772
O35973	1592.06	1544.7	1421.59	1453.4	1613.67	1551.56	1319.15	1521.1	1643.7	1618.61	1528.79	1646.5	1475.83	1498.68	1498.64	1477.53	1673.77	1244.83	O35973	Per1	ENSMUSP00000021271;ENSMUSP00000132635	ENSMUSG00000020893;ENSMUSG00000020893
O35988	4296.56	4304.24	4399.47	4538.53	4146.58	4332.34	4433.41	4522.65	4480.65	4092.72	4382.8	4398.85	4399.91	4712.93	5137.09	4867.85	4355.3	4298.29	O35988	Sdc4	ENSMUSP00000017153	ENSMUSG00000017009
O54692	2457.76	2484.44	2370.99	2281.45	2516.1	2295.63	2217.38	2374.06	2271.84	2568.38	2612.39	2581.93	2367.35	2359.36	2383.49	2479.2	2494.77	2348.13	O54692	Zw10	ENSMUSP00000034803	ENSMUSG00000032264
O54714	114.785	122.809	115.151	97.8596	120.127	124.76	88.4768	69.405	127.46	195.049	132.86	110.381	72.7821	110.965	135.012	136.321	105.617	92.3996	O54714	Pias3	ENSMUSP00000102691;ENSMUSP00000069259;ENSMUSP00000102692	ENSMUSG00000028101;ENSMUSG00000028101;ENSMUSG00000028101
O54724	8235.23	10521.7	8653.67	8074.46	9369.38	8946.72	9517.3	8634.56	11085.3	9524.14	9567.07	10758.2	10206	9677.19	9779.1	9224.81	8294.76	9343.13	O54724	Cavin1	ENSMUSP00000058321	ENSMUSG00000004044
O54734	17906.6	17834.5	14862.2	14727.2	15230.4	15494.8	14382.6	12420.2	12516.4	17672.2	16979.8	16774.3	14970	15008.9	17785.1	17249.8	16047.7	15662.7	O54734	Ddost	ENSMUSP00000030538	ENSMUSG00000028757
O54754	336.395	379.46	393.211	470.072	446.695	380.58	467.961	423.378	451.656	335.125	352.432	401.993	360.174	416.174	344.646	318.697	394.303	315.731	O54754	Aox1	NA	NA
O54774	73034.9	71842.3	68937.1	71087.9	70856.5	71395.9	66116	65277.6	65623.1	72806.6	73245.5	70134.8	69311.5	68931.3	70010.5	69856	66215.1	68227.9	O54774	Ap3d1	ENSMUSP00000020420	ENSMUSG00000020198
O54782	797.718	785.587	837.643	803.11	803.78	848.021	927.715	908.064	881.774	1031.56	885.552	830.536	849.962	829.238	1227.02	1153.63	1239.84	1000.01	O54782	Man2b2	ENSMUSP00000031002	ENSMUSG00000029119
O54784	2312.91	2179.79	2189.35	2104.36	2149.92	2268.25	2033.03	2186.48	1955.75	2255.05	2092.3	2333.69	2023.58	2105.72	2178.05	2233.24	2222.08	2248.97	O54784	Dapk3	ENSMUSP00000137333;ENSMUSP00000035962;ENSMUSP00000151577	ENSMUSG00000034974;ENSMUSG00000034974;ENSMUSG00000034974
O54785	756.377	822.234	735.371	707.788	650.456	690.189	754.171	541.113	609.724	834.082	780.885	788.054	748.481	707.216	845.864	761.243	717.586	686.417	O54785	Limk2	ENSMUSP00000105656;ENSMUSP00000099165;ENSMUSP00000099162	ENSMUSG00000020451;ENSMUSG00000020451;ENSMUSG00000020451
O54786	916.787	892.273	801.566	861.587	785.896	898.003	739.386	835.984	782.571	910.936	869.244	712.077	838.979	769.205	858.554	794.416	741.215	750.446	O54786	Dffa	ENSMUSP00000099505;ENSMUSP00000030816	ENSMUSG00000028974;ENSMUSG00000028974
O54790	400.386	404.912	332.476	340.317	324.895	295.632	391.898	442.084	422.928	413.578	418.031	445.319	396.698	359.694	363.428	285.469	328.837	282.628	O54790	Mafg	ENSMUSP00000053899;ENSMUSP00000101788;ENSMUSP00000101787;ENSMUSP00000101786	ENSMUSG00000051510;ENSMUSG00000051510;ENSMUSG00000051510;ENSMUSG00000051510
O54804	851.599	859.936	926.55	949.213	815.092	952.082	885.732	823.597	698.063	914.6	922.771	886.29	806.129	889.088	946.612	929.308	985.056	1169.2	O54804	Chka	ENSMUSP00000071933;ENSMUSP00000025760	ENSMUSG00000024843;ENSMUSG00000024843
O54818	1501.9	1615.72	1730.05	1650.26	1730.45	1671.21	2053.73	1899.82	1814.34	1731.12	1684.25	1735.95	1737.38	1823.75	1735.78	1931.25	1805.79	1872.79	O54818	Tpd52l1	ENSMUSP00000000305	ENSMUSG00000000296
O54824	1236.13	1265.28	1238.08	1230.93	1142.55	1208.79	1203.78	1159.87	1285	1071.64	1135.84	1192.24	1193.73	1089.13	1165.12	1227.03	1051.13	1206.34	O54824	Il16	ENSMUSP00000001792;ENSMUSP00000146496	ENSMUSG00000001741;ENSMUSG00000001741
O54825	210.946	223.527	233.752	291.566	264.311	208.382	260.411	476.35	380.973	213.28	181.715	175.032	277.301	285.839	249.179	220.095	210.774	219.849	O54825	Bysl	ENSMUSP00000024783	ENSMUSG00000023988
O54829	17566	17088.2	16361	16422.8	17074.5	16598.1	16986.7	15797.1	15784.7	17002.9	16843.6	16308	15807.1	15503.7	16217.9	16601.3	15291.6	15457.1	O54829	Rgs7	ENSMUSP00000142278;ENSMUSP00000027812	ENSMUSG00000026527;ENSMUSG00000026527
O54833	11156.8	11240.7	11520.6	11483.9	11347	11102.6	10988.6	10726.1	10709.9	11273.5	11126.1	10929.2	10732.7	11040.6	10673.9	10892.1	10884.8	10925.3	O54833	Csnk2a2	ENSMUSP00000055919;ENSMUSP00000148404	ENSMUSG00000046707;ENSMUSG00000046707
O54834	205.592	359.235	368.794	352.511	272.917	341.097	341.446	281.963	429.788	321.922	411.985	367.03	279.867	402.599	411.012	338.428	220.16	365.384	O54834	Arhgap6	ENSMUSP00000033721;ENSMUSP00000107759;ENSMUSP00000107755	ENSMUSG00000031355;ENSMUSG00000031355;ENSMUSG00000031355
O54836	421.028	506.722	481.78	462.44	434.528	470.418	472.285	451.218	493.571	422.268	512.795	552.032	435.045	504.498	359.384	384.232	359.627	469.338	O54836	Zmat3	NA	NA
O54865	24594.7	25007.7	26224.5	28070.4	27477.1	26750	26489.8	28638.1	28523.7	24846.1	25543.4	26612.1	27610.1	28650.3	26969.6	24220.3	21464.7	27380.9	O54865	Gucy1b1	ENSMUSP00000029635	ENSMUSG00000028005
O54879	1023.86	931.28	1085.18	1226.58	1278.16	1143.32	1228.01	1270.15	1200.7	1078.17	1030.78	1271.85	1126.27	1207.38	1058.6	1067.64	1225.66	1152.23	O54879	Hmgb3	ENSMUSP00000110232;ENSMUSP00000015361;ENSMUSP00000110229;ENSMUSP00000086260	ENSMUSG00000015217;ENSMUSG00000015217;ENSMUSG00000015217;ENSMUSG00000015217
O54890	1100.49	1174.98	970.875	916.537	1041.4	973.004	820.542	1221.31	1267.71	900.605	839.491	1078.96	896.637	750.217	864.699	943.148	1195.72	992.52	O54890	Itgb3	ENSMUSP00000021028	ENSMUSG00000020689
O54901	8712.39	9630.36	10215.7	10279.5	9727.23	10299.7	9259.9	9467.56	9746.21	8835.82	9380.07	9260.7	8998.48	9978.7	9093.37	9393.65	8355.19	9554.16	O54901	Cd200	NA	NA
O54916	15329	15002.2	14515.2	14208.8	14460.5	14579.3	14162.2	14120.9	14397.5	14907.8	15075.9	14683.1	14623.2	14452.1	13931.3	14167.3	13325.2	14175	O54916	Reps1	ENSMUSP00000123238	ENSMUSG00000019854
O54929	451.915	433.447	452.868	382.046	424.515	493.855	377.011	371.973	448.633	488.812	481.571	471.813	516.434	550.303	398.159	444.973	454.333	396.455	O54929	Wsb2	ENSMUSP00000031309	ENSMUSG00000029364
O54940	317.156	435.928	391.081	286.016	290.257	354.216	303.419	279.436	279.854	353.827	398.347	340.959	336.759	247.125	333.04	365.428	343.819	362.387	O54940	Bnip2	ENSMUSP00000034754	ENSMUSG00000011958
O54941	756.423	710.632	708.455	664.101	647.864	627.915	640.868	643.042	726.306	707.916	679.014	696.899	585.68	682.574	530.626	679.535	568.52	640.893	O54941	Smarce1	ENSMUSP00000099422	ENSMUSG00000037935
O54946	14707.3	13433.1	13512.5	13384.1	13910.5	12653.3	14879.3	13174.3	13698.8	14861.4	15323.2	14378.8	15086.7	13937.5	14621.1	14135.1	14968.9	14401	O54946	Dnajb6	ENSMUSP00000008733;ENSMUSP00000110488	ENSMUSG00000029131;ENSMUSG00000029131
O54949	2696.12	2756.6	2948.26	3255.17	3012.09	3031.65	2617.92	3013.67	2735.79	2856.91	2804.02	2778.64	2749.77	2813.25	2666.06	2362.38	2676.69	2618.13	O54949	Nlk	ENSMUSP00000119345	ENSMUSG00000017376
O54950	7293.93	6764.94	6479.49	6629.59	6577.82	6597.12	6390.56	5920.41	5963.62	7321.9	7362.76	7276.57	6713.45	6513.18	6780.75	7141.61	8172.49	6850.68	O54950	Prkag1	ENSMUSP00000132499	ENSMUSG00000067713
O54951	295.403	401.946	298.118	229.037	220.52	244.346	257.16	181.233	171.25	303.51	298.815	282.331	209.227	196.237	244.787	331.989	224.732	231.664	O54951	Sema6b	ENSMUSP00000001256;ENSMUSP00000130985	ENSMUSG00000001227;ENSMUSG00000001227
O54962	4140.2	4713.44	4310.73	3974.21	4029.11	3939.92	4506.25	5671.59	4938.83	4172.53	4304.51	4588.66	4226.38	4225.04	4547.78	5195.47	4273.71	4906.28	O54962	Banf1	ENSMUSP00000025762;ENSMUSP00000126202;ENSMUSP00000158117	ENSMUSG00000024844;ENSMUSG00000024844;ENSMUSG00000024844
O54967	1594.13	1693.99	1621.6	1406.49	1526.04	1502.91	1472.56	1451.45	1367.96	1559.52	1649.66	1581.47	1427.66	1438.35	1510.88	1432.54	1459.95	1530.4	O54967	Tnk2	NA	NA
O54983	20413.6	26853.6	24258.8	21564.3	19199	20045.6	22607.2	21797.2	24679.2	20580.4	25867.7	22872.4	22135.3	23137.9	24138	24849.7	19438.1	24633.9	O54983	Crym	ENSMUSP00000033198	ENSMUSG00000030905
O54984	11807.4	11712.2	12030.2	12105.5	11897.6	11797.7	12104.3	12315.4	12065.7	11721.6	12148.9	12130.7	12378.5	11819.2	11774.1	11654.3	11013.5	11421	O54984	Get3	ENSMUSP00000065337	ENSMUSG00000052456
O54988-2	20565	21131.8	20982	20185.9	20759.8	20340.6	21251.8	20363.3	20300.8	20294	21330.3	20745.1	19796.5	20711.2	19546.9	20288.2	18561.9	19838.4	O54988	Slk	ENSMUSP00000026043;ENSMUSP00000049977	ENSMUSG00000025060;ENSMUSG00000025060
O54990	4700.23	4549.99	4240.29	4337.07	4691.9	4588.31	3041.1	2607.35	2638.02	2906.63	2800.61	2648.69	2561.46	2291.84	2436.39	2609.47	2864.53	2419.62	O54990	Prom1	NA	NA
O54991	29977	30100.8	28199.9	27866.6	27277.5	29908.2	34034.8	31270.2	29096.6	35322.6	33272.1	32865.5	32412.1	33493.5	34555.7	37918.4	35966.6	34610.9	O54991	Cntnap1	ENSMUSP00000099398	ENSMUSG00000017167
O54992	962.022	972.899	1063.17	1011.58	995.618	1049.69	1051.97	1089.72	983.292	974.6	1039.05	1086.31	955.084	996.911	973.664	958.312	1041.92	995.101	O54992	Mapkapk5	ENSMUSP00000031410;ENSMUSP00000107413;ENSMUSP00000107412;ENSMUSP00000107416	ENSMUSG00000029454;ENSMUSG00000029454;ENSMUSG00000029454;ENSMUSG00000029454
O54998	653.986	872.327	795.698	591.472	638.018	834.537	724.813	443.628	844.545	668.583	575.337	779.953	733.346	679.696	680.923	667.109	634.082	633.884	O54998	Fkbp7	ENSMUSP00000002809	ENSMUSG00000002732
O55003	2219	2223.33	2202.92	2293.95	2150	2298.5	2350.17	2338.29	2182.03	2246.67	2236.94	2176.25	2162.47	2093.62	2359.67	2264.38	2182.44	2124.92	O55003	Bnip3	ENSMUSP00000101718	ENSMUSG00000078566
O55013	8778.1	8678.23	8192.37	8109.67	8069.66	8326.18	8288.88	7762.51	8181.72	8943.79	9210.01	8596.24	8273.25	8123.29	8378.21	8160.98	8303.03	8616.41	O55013	Trappc3	ENSMUSP00000030660	ENSMUSG00000028847
O55017	8879.44	8809.03	8735.65	8671.91	8534.71	8724.15	8076.9	8276.34	8321.16	9048.19	8694.29	8776.73	8897.64	8671.74	8672.17	8390.34	8537.64	8448.72	O55017	Cacna1b	ENSMUSP00000037416	ENSMUSG00000004113
O55022	7348.28	8168.56	9311.25	8190.69	7039.26	7792.26	8716.74	9270.38	9635.74	6684.92	8486.36	8263.21	8065.8	8747.12	7880.78	8542.16	7306.12	7685.94	O55022	Pgrmc1	ENSMUSP00000073061	ENSMUSG00000006373
O55026	3849.31	4273.95	3323.91	3598.5	3643.89	3416.28	3550.35	3725.44	3465.57	3897.97	4045	3823.61	3654.46	3237.15	3561.61	3636.88	4207.35	4292.54	O55026	Entpd2	ENSMUSP00000028328	ENSMUSG00000015085
O55028	2306.45	2325.01	2415.45	2483.77	2452.58	2374.4	2596.37	2738.27	2638.07	2230.36	2332.34	2341.94	2427.56	2524.56	2143.23	2187.48	2256.98	2427.21	O55028	Bckdk	ENSMUSP00000070345	ENSMUSG00000030802
O55029	18350.1	18821.7	17845.7	17652.7	17901.2	18527.7	17505.1	17104.3	17726.9	18863.1	18413.6	18351.7	17382.4	17331.8	18115.4	18019.5	16870.3	17955	O55029	Copb2	ENSMUSP00000035033	ENSMUSG00000032458
O55033	17848.8	17330.5	16967	16226.8	16968.4	16636.3	16507	16338	15820.6	17460.9	16705.6	16532.4	15982.9	15564.3	15046.1	15137	15103.1	16080.6	O55033	Nck2	ENSMUSP00000083611	ENSMUSG00000066877
O55042	19144.7	18391.7	21679.8	20785.3	20322	21244.9	18207	19779.5	17918.6	16539.6	16446.6	19075	18195.6	19070.2	15055.1	14052.8	12474.6	16045.7	O55042	Snca	ENSMUSP00000126067;ENSMUSP00000109907	ENSMUSG00000025889;ENSMUSG00000025889
O55047	620.874	605.17	656.376	615.706	694.174	710.301	672.512	538.501	661.009	681.335	723.158	631.277	641.628	630.118	678.917	678.103	656.378	749.289	O55047	Tlk2	ENSMUSP00000102552;ENSMUSP00000090198;ENSMUSP00000015107	ENSMUSG00000020694;ENSMUSG00000020694;ENSMUSG00000020694
O55057	6500.06	7249.3	6327.58	6303.8	5949.22	6264.61	6247.87	6056.7	6075.18	6049.1	6288.38	5917.24	5937.37	5933.53	6428.76	6418.52	5724.01	6088.24	O55057	Pde6d	ENSMUSP00000027444	ENSMUSG00000026239
O55060	2557.71	2495.05	2244.33	2356.95	2325.48	2479.6	2486.19	2288.52	2217.31	2724.3	2594.02	2383.75	2377.29	2753.06	2686.14	2627.92	2287.64	2418.24	O55060	Tpmt	NA	NA
O55091	15488.9	16125.4	15480.4	15786.6	15473.2	15447.2	16299.9	17401.3	16362.7	16237.7	16061.1	15833	15291.1	16236.1	15600	16328.3	14946.1	15683	O55091	Impact	ENSMUSP00000025290	ENSMUSG00000024423
O55098	1474.91	1372.83	1402.86	1426.78	1487.8	1524.34	1367.2	1416.87	1374.21	1575.83	1479.1	1425.97	1419.62	1555.57	1493.95	1439.68	1300.52	1403.98	O55098	Stk10	ENSMUSP00000099885	ENSMUSG00000020272
O55100	5040.22	5179.89	4731.64	4631.65	4737.86	4803.81	4529.33	3908.83	4094.96	4811.62	4936.05	4981.72	4536.43	4590.57	4961.87	5175.36	4651.65	4856.45	O55100	Syngr1	ENSMUSP00000009728;ENSMUSP00000009727	ENSMUSG00000022415;ENSMUSG00000022415
O55102	1932.94	1862.27	2184.83	1893.65	2052.95	2127.42	2096.68	2175.5	2179.68	1809.47	1899.44	2054.17	2293.15	2259.79	2182.89	1959.06	2039.63	2068.46	O55102	Bloc1s1	ENSMUSP00000026405	ENSMUSG00000090247
O55106	20007.9	20338.9	21423.9	22330.7	21675.3	21211.2	21017.3	21893.6	22926.4	19120.1	20397.4	20546.5	20717.3	21621.5	19754.2	20173.2	19417	20436.1	O55106	Strn	ENSMUSP00000120830	ENSMUSG00000024077
O55125	22296	22778.9	22808.3	23752.4	23625.8	23258.3	24823	25088.6	24703.6	23994.8	24602.1	24131.8	23839	23997.4	23224.6	25228.3	22834.1	24096.8	O55125	Nipsnap1	ENSMUSP00000049338	ENSMUSG00000034285
O55126	19502.1	19498.7	18279.3	19858.7	17887.3	19942.1	18722.6	19806.1	19881.1	21318.6	21094.5	20464.7	20330.9	20659.4	19880.2	22226.9	20012.8	20622	O55126	Nipsnap2	NA	NA
O55128	6212.04	6879.31	6681.96	6987.28	6611.9	6469.11	6790.41	7378.92	7169.53	6137.27	6475.39	6701.97	6687.43	6722.28	6763	6975.26	6706.49	6829.59	O55128	Sap18	NA	NA
O55131	54491.3	52829.9	58975.9	58049.8	58211.2	57100.1	59028	61954.1	59049.7	55973.5	54814.2	57178.3	56964.5	57912.4	53475.7	54042.3	51551.3	54182.4	O55131	Septin7	NA	NA
O55134	853.457	845.579	755.557	869.05	867.988	902.657	808.319	852.321	878.694	752.705	869.303	851.633	822.501	859.779	801.956	807.266	854.4	782.108	O55134	Pcdh12	ENSMUSP00000025311	ENSMUSG00000024440
O55135	1394.97	1517.92	1282.46	1173.12	1142.2	1236.99	1156.87	1082.76	1124.25	1420.23	1359.57	1281.5	1227.62	1138.04	1285.13	1473.89	1321.68	1350.56	O55135	Eif6	ENSMUSP00000029142	ENSMUSG00000027613
O55137	2185.41	2197.74	2654.15	2855.74	2845.9	2596.73	2831.28	3445.86	3109.31	2189.82	2361.06	2329.54	2784.18	3102.01	2505.76	2636.41	2592.58	2685.49	O55137	Acot1	ENSMUSP00000126448	ENSMUSG00000072949
O55142	7794.9	7775.88	6758.78	6394.64	6347.75	6376.4	6022.23	5003.85	5116.91	7378.54	7280.63	6506.2	5812.96	5940.03	7025.29	7042	6589.14	6021.66	O55142	Rpl35a	ENSMUSP00000077857;ENSMUSP00000110731;ENSMUSP00000110730;ENSMUSP00000110728;ENSMUSP00000110727	ENSMUSG00000060636;ENSMUSG00000060636;ENSMUSG00000060636;ENSMUSG00000060636;ENSMUSG00000060636
O55143	86503.4	82756.4	75904.1	75391	75911.2	76012.8	70489	64678.2	62070.6	88558.9	81952.6	80295.7	75040.4	72803.6	81698.1	80186.9	80486.2	77955.9	O55143	Atp2a2	ENSMUSP00000135935;ENSMUSP00000136104;ENSMUSP00000031423	ENSMUSG00000029467;ENSMUSG00000029467;ENSMUSG00000029467
O55176	2113.64	2130.66	2313.5	2368.15	2369.33	2354.63	2379.06	2664.12	2507.89	2075.42	2107.96	2250.07	2200.74	2243.41	2225.51	2400.98	2243.67	2533.56	O55176	Pja1	ENSMUSP00000109423;ENSMUSP00000109420;ENSMUSP00000132393	ENSMUSG00000034403;ENSMUSG00000034403;ENSMUSG00000034403
O55187	1201.38	1049.64	1414.34	1122.66	1171.04	1144.21	1052.77	1176.1	1126.8	1147.78	1197.16	1224.48	1139.26	1040.15	1022.66	1090.58	1188.13	1105.36	O55187	Cbx4	ENSMUSP00000026665	ENSMUSG00000039989
O55192	552.085	606.415	520.086	509.651	429.674	529	614.238	539.571	500.702	604.858	514.482	573.498	556.958	525.548	643.141	559.656	509.474	595.12	O55192	Slc6a2	ENSMUSP00000129869;ENSMUSP00000072709	ENSMUSG00000055368;ENSMUSG00000055368
O55201	8997.7	9007.84	8544.14	8907.49	9095.21	8709.78	8494.61	8592.99	8681.01	8997.92	9073.04	9141.82	8908.47	8504.35	8595.52	8889.32	8750.6	8681.16	O55201	Supt5h	ENSMUSP00000003527;ENSMUSP00000147164	ENSMUSG00000003435;ENSMUSG00000003435
O55222	13865.9	15069.3	14170.5	13033.4	13964.4	13239.5	14031.1	13638.4	15132.6	13562.9	13625.6	14673.1	13514.2	13030.9	13533.7	13500.8	13499.3	13057	O55222	Ilk	ENSMUSP00000033182;ENSMUSP00000130341	ENSMUSG00000030890;ENSMUSG00000030890
O55229	7951.33	7685.75	7476.35	7433.09	7478.41	7661.02	7203.48	7556.05	7568.24	7903.18	7644.41	8033.28	7513.64	7503.36	7180.09	7711.79	7698.1	7450.82	O55229	Chkb	ENSMUSP00000023289	ENSMUSG00000022617
O55234	15910.8	17344	15851.6	15368.9	14483.4	14389.6	15271.3	14474.6	13731	17609.9	17315.2	16497.1	15305.5	14963	15938.3	17235.6	16149.1	15650.9	O55234	Psmb5	ENSMUSP00000022803	ENSMUSG00000022193
O55236	762.327	735.305	636.779	608.067	669.159	699.942	636.764	633.776	571.273	782.872	722.638	706.477	566.597	622.227	554.495	607.992	766.369	611.483	O55236	Rngtt	ENSMUSP00000103788	ENSMUSG00000028274
O55240	621.878	489.754	277.766	166.029	162.115	246.959	271.925	78.3585	57.4929	585.936	591.397	421.81	202.664	186.673	279.544	330.523	263.968	319.266	O55240	Rdh5	ENSMUSP00000026406	ENSMUSG00000025350
O70133	39029.1	39546.1	37151.4	36553.2	38482.9	36854	35069.4	35266.3	36179.6	39923.6	39455	36920.2	37011.4	36719	37353.1	38092.3	37170.3	37511.2	O70133	Dhx9	NA	NA
O70145	116.151	74.6537	96.0053	105.88	96.1381	76.2089	128.832	104.9	143.334	99.0201	96.1666	133.33	96.9084	152.06	94.9306	104.319	112.751	168.141	O70145	Ncf2	ENSMUSP00000140404;ENSMUSP00000027754	ENSMUSG00000026480;ENSMUSG00000026480
O70146	1030.34	1110.14	1032.55	956.266	1033.31	990.995	1011.69	897.672	1022.24	1098.44	1028.39	1025.35	1021.82	1037.86	968.503	1066.09	983.627	997.675	O70146	Tesk1	ENSMUSP00000050087	ENSMUSG00000028458
O70152	3238.82	3274.9	2976.08	3079.06	2920.81	3121.75	3234.22	3100.81	3120.85	3174.95	3270.94	3372.44	3063.07	3111.54	3387.47	3440.06	3388.67	3607.48	O70152	Dpm1	ENSMUSP00000139070;ENSMUSP00000118776	ENSMUSG00000093752;ENSMUSG00000078919
O70157	206.789	219.253	229.858	265.307	258.928	258.128	214.476	187.736	206.27	253.75	200.035	264.193	216.559	241.882	216.067	256.84	275.332	263.507	O70157	Top3a	ENSMUSP00000002891	ENSMUSG00000002814
O70161	30570.4	29780.6	29135.5	30112.5	29757	30761	29572.2	30267.7	29791.1	29631	29981.1	29754.5	29023.2	30239.9	28938.2	28862.7	27260.4	27806.2	O70161	Pip5k1c	ENSMUSP00000124155;ENSMUSP00000100964	ENSMUSG00000034902;ENSMUSG00000034902
O70166	6308.93	6138.02	6185.52	6511.14	6007.27	6143.85	5697.54	6067.26	5879.65	6063.58	6413.57	5860.96	5672.7	6048.8	5668.8	5796.75	5599.23	5985.97	O70166	Stmn3	ENSMUSP00000099334	ENSMUSG00000027581
O70172	5534.03	5605.15	5267.21	5551.93	5594.67	5633.8	5503.59	5729.72	5380.95	5748.41	5701.25	5805.47	5980.56	5670.72	5288.05	5798.87	5096.8	5520.21	O70172	Pip4k2a	ENSMUSP00000006912	ENSMUSG00000026737
O70174	1666.67	1593.66	1412.09	1336.44	1443.75	1485.39	1577.63	1057.06	1295.51	1443.76	1442.19	1500.59	1404.57	1372.64	1616.16	1644.76	1476.17	1418.55	O70174	Chrna4	ENSMUSP00000066338	ENSMUSG00000027577
O70194	13354.8	13205.1	14820.4	14207.4	14346.3	14102.2	13762	14590.6	14189.4	13604.4	13698.5	14141.9	14288.6	14489.8	12303.7	13818.9	12176.7	13695.8	O70194	Eif3d	ENSMUSP00000098053	ENSMUSG00000016554
O70200	3682.72	3593.73	3457.24	3440.63	3566.16	3725.01	3462.48	3544.03	3311.76	3707.94	3782.91	3828.52	3462.57	3683.07	3752.86	3835.6	3440.44	3624.04	O70200	Aif1	ENSMUSP00000134214;ENSMUSP00000133709;ENSMUSP00000025257	ENSMUSG00000024397;ENSMUSG00000024397;ENSMUSG00000024397
O70209	1443.48	2081.18	1305.67	1162.11	1282.02	1162.42	1290.47	1316.18	1859.12	1291.27	1386.92	1765.57	1372.69	1237.39	1292.69	1210.87	1136.76	1215.59	O70209	Pdlim3	ENSMUSP00000034053	ENSMUSG00000031636
O70250	1629.17	1832.76	1603.38	1606.29	1388.59	1712.98	1617.14	1643.12	1359.12	1972.8	1893.4	1866.79	1573.94	1660.1	1758.54	1815.55	1615.38	1852.66	O70250	Pgam2	ENSMUSP00000020768	ENSMUSG00000020475
O70251	14642.1	15304.2	17056.6	16170.8	13908.8	15509.5	13528.9	15069.8	16028.8	13227.3	13979.4	14025.1	15019.4	14729.1	13901.4	14655.6	13626.3	13733.5	O70251	Eef1b	ENSMUSP00000116492	ENSMUSG00000025967
O70252	11807.7	11632.7	11144.7	11391.2	11697.2	11360.4	11633	12204.8	11866.1	11560.7	11281.3	11592	11653.7	11868.3	11169.6	11883.1	11424.2	11773	O70252	Hmox2	ENSMUSP00000004172;ENSMUSP00000112397;ENSMUSP00000113110	ENSMUSG00000004070;ENSMUSG00000004070;ENSMUSG00000004070
O70274	180.983	160.555	156.445	143.021	151.505	163.159	159.888	185.552	200.063	159.458	167.596	140.672	184.939	161.026	153.165	185.069	220.9	208.863	O70274	Ptp4a2	ENSMUSP00000030578;ENSMUSP00000125901	ENSMUSG00000028788;ENSMUSG00000028788
O70279	339.445	270.25	232.173	241.934	197.521	255.205	244.783	164.247	171.56	264.524	250.127	246.483	218.938	228.407	261.095	278.66	259.901	291.463	O70279	Ess2	ENSMUSP00000156085	ENSMUSG00000003527
O70281	138.806	132.405	110.073	133.986	115.1	137.206	167.524	159.115	136.643	136.871	104.175	153.972	160.198	87.4368	144.56	160.131	124.28	150.022	O70281	Tpst1	ENSMUSP00000112571;ENSMUSP00000035614	ENSMUSG00000034118;ENSMUSG00000034118
O70293	4738.13	5000.23	4827.35	4521.44	4389.12	4570.97	4341.34	4260.83	4385.3	4978.35	5177.9	4798.19	4616.99	4355.64	4826.93	4383.53	4574.04	4540.82	O70293	Grk6	ENSMUSP00000001115;ENSMUSP00000152968	ENSMUSG00000074886;ENSMUSG00000074886
O70305	14195.6	14025.3	14810.3	14890.2	14646.5	14638.5	13425.2	14372.3	14391.7	13373.8	13944.2	13594.5	14289	14184	13471.8	13809.4	13667.4	13307.7	O70305	Atxn2	NA	NA
O70309	1465.37	1349.06	1166.04	1157.27	1283.4	1255.45	1271.96	1219.39	1253.12	1350.2	1421.68	1438.72	1440.07	1359.44	1332.5	1372.76	1290.98	1267.36	O70309	Itgb5	NA	NA
O70310	10741.6	11008.1	12502.2	12710.3	12500	12074.4	12213.2	12979.7	13084.4	10534.2	11037.5	11490	12039.4	12700.3	11436.7	11166.5	10978.7	11509.3	O70310	Nmt1	ENSMUSP00000021314	ENSMUSG00000020936
O70311	18320.5	17308.7	15822.9	16430.7	16046.8	16607	16532.5	15708.6	15097.3	18682.5	18247	17124.5	16679.5	16006.5	16151.5	17359	17430.8	17235.8	O70311	Nmt2	ENSMUSP00000080600	ENSMUSG00000026643
O70318	54630.4	55549.4	55963.1	55963.8	54554.9	56273.3	58079.3	60631.2	58485.9	56048.6	57208.5	56272.4	56924.4	57918.4	57909.8	58618.2	54510.9	56690.9	O70318	Epb41l2	ENSMUSP00000055122;ENSMUSP00000090314	ENSMUSG00000019978;ENSMUSG00000019978
O70324	620.7	582.063	567.45	519.169	550.574	565.759	472.456	595.621	590.352	479.553	546.242	561.168	503.521	507.866	523.03	556.378	454.559	525.239	O70324	Slc16a2	ENSMUSP00000037629	ENSMUSG00000033965
O70325	15092.7	15465.7	15368.9	15959.9	15599	15495.8	16530	17493.9	16974.3	16135.3	15857.7	16643.6	16849.7	17074.6	16278	16451.4	15975.3	15372.1	O70325	Gpx4	ENSMUSP00000101011;ENSMUSP00000094863	ENSMUSG00000075706;ENSMUSG00000075706
O70340	2824.12	2699.49	3091.58	3451.01	3322.24	3440.91	3015.27	2893.13	3111.01	2920.71	3214.42	3059.01	2845.77	3004.47	2612.94	2702.18	2565.26	2584.39	O70340	Nptx2	ENSMUSP00000071687	ENSMUSG00000059991
O70348	133.353	170.599	180.738	171.83	205.529	181.297	182.78	206.478	205.479	174.324	157.952	228.301	246.09	206.757	151.766	191.71	222.733	198.301	O70348	Dxo	NA	NA
O70370	1160.2	1076.74	1143.79	1308.38	1118.78	1119.4	1256.92	1180.97	1257.43	1389.38	1187.84	1397.55	1341.61	1293.61	1398.18	1291.97	1467.14	1248.94	O70370	Ctss	ENSMUSP00000112006	ENSMUSG00000038642
O70374	386.197	466.22	464.245	395.413	374.143	405.22	412.349	379.294	402.839	463.599	434.166	415.957	390.308	420.033	355.581	340.964	346.615	399.764	O70374	Cbfa2t2	ENSMUSP00000043087	ENSMUSG00000038533
O70378	5772.25	6266.27	6414.01	6333.33	6653.72	6680.93	6460.09	6928.07	6650.52	5836.5	5739.24	6279.14	6387.33	6649.12	6299.71	5868.23	5808.36	6157.13	O70378	Emc8	ENSMUSP00000034277	ENSMUSG00000031819
O70400	6792.79	7361.61	6173.29	6338.29	7230.46	6771.17	7065.26	7629.1	8916.92	6979.51	6913.91	8133.55	7238.94	7628.53	6733.69	6896.91	7162.89	7580.11	O70400	Pdlim1	ENSMUSP00000064545	ENSMUSG00000055044
O70401	356.335	463.562	389.322	353.164	341.46	372.147	379.318	281.363	274.596	441.678	446.354	377.282	343.885	389.714	473.62	384.181	344.86	350.196	O70401	Tspan6	NA	NA
O70404	396.313	441.072	426.104	499.178	388.184	590.652	387.898	365.427	630.726	491.933	408.129	438.097	452.368	455.976	615.497	447.253	477.742	418.677	O70404	Vamp8	NA	NA
O70405	1535.64	1532.68	1511.73	1371.51	1364.94	1436.25	1398.52	1149.18	1172.04	1457.31	1515.04	1394.2	1323.72	1322.95	1321.63	1393.8	1360.97	1302.59	O70405	Ulk1	NA	NA
O70421	222.821	209.174	228.904	263.718	454.66	416.96	375.443	300.46	250.891	274.39	284.024	250.825	428.02	392.263	304.868	383.523	224.8	252.272	O70421	Fzd1	ENSMUSP00000058629	ENSMUSG00000044674
O70422	1223.61	1012.83	998.968	977.659	959.316	950.648	884.03	945.768	876.232	920.393	1123.72	960.435	916.503	921.233	891.187	953.128	1020.99	1003.45	O70422	Gtf2h4	ENSMUSP00000001565;ENSMUSP00000124335	ENSMUSG00000001524;ENSMUSG00000001524
O70423	1351.79	2068.46	1173.72	1110.75	1363.09	1394.49	1192.87	954.948	1285.74	1281.84	1669.01	1688.79	1309.11	1064.97	1399.44	1615.3	1162.52	1114.08	O70423	Aoc3	ENSMUSP00000099394	ENSMUSG00000019326
O70433	13003.6	12503	12463.4	13057	13565.6	12934.8	12742	14301.7	14818	12281.2	12180.2	12247	12429.7	13116.1	12320.5	12070.2	12437.2	12693.1	O70433	Fhl2	ENSMUSP00000008280;ENSMUSP00000141170	ENSMUSG00000008136;ENSMUSG00000008136
O70435	18637.1	19769.3	18544.5	19251.4	19077	18888.1	19178.1	18988.2	18151.1	18492.5	18752.6	18551.9	18502.9	18961.6	18209.9	19453.4	18490.2	18665.4	O70435	Psma3	ENSMUSP00000125548	ENSMUSG00000060073
O70439	5791.19	6021.15	5919.99	5719.31	5617.36	5964.13	5929.79	5652.73	5511.01	5676.8	5766.65	5832.04	5610.21	5798.16	5454.67	5976.23	5560.16	6034.95	O70439	Stx7	NA	NA
O70443	28866.5	28732	27926.2	27598.2	27949.6	27439.3	26289.1	24012.8	24221.2	28086.6	28386.5	27000.1	26046.9	25368.3	26763	26620.3	26111.7	26100.4	O70443	Gnaz	ENSMUSP00000036087;ENSMUSP00000124639	ENSMUSG00000040009;ENSMUSG00000040009
O70451	1375.95	1234.41	938.233	1122.76	1055.66	985.906	800.936	632.265	623.585	1396.8	1275.84	947.031	892.178	979.188	1096.52	929.172	1140.47	988.992	O70451	Slc16a7	ENSMUSP00000147968;ENSMUSP00000065433;ENSMUSP00000147560;ENSMUSP00000100892	ENSMUSG00000020102;ENSMUSG00000020102;ENSMUSG00000020102;ENSMUSG00000020102
O70456	8922.49	9197.43	8539.38	8545.7	8136.15	8268.68	8021.02	7804.11	7696.55	9026.76	8787.76	8973.75	7994.21	8194.21	8554.02	8378.78	7760.9	8315.81	O70456	Sfn	ENSMUSP00000050374	ENSMUSG00000047281
O70472	565.133	617.556	640.886	648.791	714.297	684.123	586.799	687.569	661.276	645.831	578.155	615.168	639.633	577.112	508.223	663.79	580.142	690.565	O70472	Tmem131	ENSMUSP00000142307;ENSMUSP00000027290	ENSMUSG00000026116;ENSMUSG00000026116
O70475	1207.78	1481.09	1453.5	1472.86	1460.99	1415.53	1293.05	1210.09	1282.06	1253.61	1485.48	1393.69	1231.43	1449.39	1412.8	1385.16	1198.61	1209.28	O70475	Ugdh	ENSMUSP00000031103	ENSMUSG00000029201
O70480	2492.07	2465.52	2395.45	2258.08	2327.13	2400.2	2381.11	2226.79	2577.54	2415.4	2301.82	2366.17	2353.77	2127.64	2273.4	2307.15	2435.16	2271.52	O70480	Vamp4	ENSMUSP00000116376;ENSMUSP00000115133;ENSMUSP00000114172	ENSMUSG00000026696;ENSMUSG00000026696;ENSMUSG00000026696
O70481	9297.48	9416.58	8768.18	8431.53	8872.11	8803.7	8643.02	8130.13	8130.21	10089.4	9736.26	9348.67	9227.3	9120.02	8927.79	9398.12	8818.63	8902.66	O70481	Ubr1	ENSMUSP00000028728	ENSMUSG00000027272
O70494	604.502	507.25	263.72	153.533	161.437	240.182	225.706	146.185	191.417	601.931	624.809	387.918	223.053	191.55	299.057	415.089	219.728	264.697	O70494	Sp3	ENSMUSP00000099750;ENSMUSP00000065807	ENSMUSG00000027109;ENSMUSG00000027109
O70496	1669.84	1672.4	1435.97	1499.93	1571.3	1507.27	1537.64	1227.7	1186.38	1762.1	1675.01	1487.88	1504.21	1505.66	1686.84	1525.64	1673.58	1545.45	O70496	Clcn7	ENSMUSP00000035964	ENSMUSG00000036636
O70503	10967.5	10962.2	11449.3	11456.6	11606.4	12191.6	10541.8	9039.53	10330.1	12015.3	11863.5	12184	12548.3	11807.4	12712.2	12455.6	12016	11904.2	O70503	Hsd17b12	ENSMUSP00000028619	ENSMUSG00000027195
O70551	9481.41	9548.07	9098.76	8614.11	9181.29	9106.29	8488.36	7943.08	7824.54	9526.45	9263.64	8789.72	8774.07	8237.71	8638.83	8447.87	8562	8542.46	O70551	Srpk1	ENSMUSP00000116259	ENSMUSG00000004865
O70566	16829.2	17409.4	17133.1	17154.4	16519.9	16423.8	16322.8	15638.2	15874	17401.5	18655.8	17541.7	16943.3	16941.8	16899.3	17029.6	16170.3	16919.8	O70566	Diaph2	ENSMUSP00000108946	ENSMUSG00000034480
O70572	826.477	832.194	953.251	912.529	950.295	1011.75	851.916	941.13	965.4	912.196	957.608	878.1	930.677	921.141	917.296	869.17	829.444	885.404	O70572	Smpd2	ENSMUSP00000019965	ENSMUSG00000019822
O70579	761.507	907.07	821.881	898.359	688.927	835.71	751.558	655.015	740.696	855.734	1019.61	937.14	777.266	814.563	846.583	990.752	724.116	897.952	O70579	Slc25a17	ENSMUSP00000023040	ENSMUSG00000022404
O70585	2566.91	2519.97	2572.85	2552.44	2664.92	2767.13	2538.48	2442.1	2327.65	2920.14	3068.5	3008.49	2771.57	2821.78	2915.58	2616.74	2812.82	2768.55	O70585	Dtnb	ENSMUSP00000126194;ENSMUSP00000099161	ENSMUSG00000071454;ENSMUSG00000071454
O70589-3	36604.7	36089.5	35657	36722.3	37541.4	35394.1	35496.6	37541.8	36112.1	35100.5	35194.8	33900.5	34212.3	34091.2	32407.2	33163.8	32753.7	34850.2	O70589	Cask	ENSMUSP00000111098;ENSMUSP00000033321;ENSMUSP00000111096	ENSMUSG00000031012;ENSMUSG00000031012;ENSMUSG00000031012
O70591	11649.5	11382.8	11533.3	10760.9	11402.9	11314.4	11234.9	11506.4	11684.8	11760.6	11095	11014.5	11668.8	11275.8	10540.8	10576.3	10783.4	11109.7	O70591	Pfdn2	ENSMUSP00000120106	ENSMUSG00000006412
O70628	1497.71	1684.67	1636.71	1429.05	1422.2	1498.91	1666.24	1484.94	1485.47	1404.08	1709.85	1528.07	1503.92	1602.84	1517.26	1580.13	1478.41	1720.48	O70628	Pde9a	ENSMUSP00000038005;ENSMUSP00000117611	ENSMUSG00000041119;ENSMUSG00000041119
O88196-6	6759.61	7165.84	6895.76	7062.88	7147.52	6997.55	7083.37	7341.45	7089.94	6716.8	7032.67	6994.67	7042.08	6997.72	6539.39	6921.66	6925.24	7144.64	O88196	Ttc3	NA	NA
O88271	5334.26	5618.25	5754.56	5870.45	5788.14	5608.94	5550.13	5862.73	5549.14	5762.77	5645.09	5874.79	5484.21	5640.25	5164.38	5225.47	5078.65	5296.97	O88271	Cfdp1	ENSMUSP00000034432	ENSMUSG00000031954
O88291	16529.7	16855.2	18063.2	17475.6	17672.6	17132.2	16758.7	16911.9	16626.5	15677.3	16295.9	16822.7	16286.6	16916.6	15409.6	16267.5	15294.8	16497.1	O88291	Znf326	NA	NA
O88307	17108.7	16678.9	16271.5	17890.9	17217.3	16970	14975.6	16064.2	15536.8	16778.1	16479.2	17217.5	16556.9	16185.4	15662	15958.7	16059.6	16026.5	O88307	Sorl1	ENSMUSP00000058613	ENSMUSG00000049313
O88322	7959.09	7960.99	7658.36	8092.21	8297.25	8155.72	9073.03	8422.47	9654.31	9897.19	10108.6	9453.95	10248.1	9281.55	10424.5	9435.93	11322.5	9644.12	O88322	Nid2	ENSMUSP00000022340	ENSMUSG00000021806
O88325	4185.82	4189.59	4101.77	3412.7	3734.54	4423	4008.38	3470.92	3775.08	4272.34	4164.58	4115.88	4122.16	4283.03	4463.91	4743.66	4133.56	4007.55	O88325	Naglu	NA	NA
O88327	1308.76	1390.05	1267.55	1076.8	1257.76	1222.95	1285.02	1110.41	1337.39	1345.81	1214.37	1254.26	1191.09	1173.94	1389.16	1202.17	1318.71	1106.97	O88327	Ctnnal1	ENSMUSP00000036487	ENSMUSG00000038816
O88342	47583.9	48165.1	49288.4	48236.6	48985.6	49168.2	49041.8	48055.2	48920	48119.6	48777.3	48043.7	48301.4	48147.7	48912.7	50097.7	48223.7	48764.9	O88342	Wdr1	ENSMUSP00000005234	ENSMUSG00000005103
O88343	27097.9	26733.6	25775.4	25164.6	24544.2	26209.6	24054	22536	22605.1	27867.8	26927.3	25777.3	26107.5	26090.9	30515.3	28546.5	27744.5	26445	O88343	Slc4a4	ENSMUSP00000119325;ENSMUSP00000118413;ENSMUSP00000108842	ENSMUSG00000060961;ENSMUSG00000060961;ENSMUSG00000060961
O88351	3596.5	3733.9	3301.84	3356.35	3312.72	3287.54	3394.68	3726.83	3481.89	3815.4	3679.9	3454.49	3412.71	3296.85	3411.57	3386.44	3326.03	3604.27	O88351	Ikbkb	NA	NA
O88393	896.549	846.868	468.201	334.945	342.169	393.042	426.644	172.771	199.478	916.551	780.295	664.881	357.045	359.535	377.526	502.574	412.913	409.638	O88393	Tgfbr3	NA	NA
O88396	302.365	322.201	393.593	392.673	418.375	312.456	388.468	362.551	397.335	336.483	282.685	310.137	353.57	370.529	284.107	325.058	354.179	398.556	O88396	Grpel2	ENSMUSP00000053440	ENSMUSG00000024580
O88413	375.91	289.932	342.284	318.66	398.347	347.15	326.056	287.289	285.22	342.694	349.611	313.349	288.628	309.498	304.455	240.377	239.919	320.684	O88413	Tulp3	ENSMUSP00000001562	ENSMUSG00000001521
O88427	103.555	137.316	103.677	86.1131	77.3679	66.7374	113.964	92.3826	140.671	127.173	118.681	107.774	109.254	63.7305	76.4701	89.3338	77.3234	85.2007	O88427	Cacna1h	NA	NA
O88428	3809.36	4187.35	3644.33	3927.48	3320.49	4068.03	3159.27	3673.3	3732.01	4388.43	4510.09	3995.12	4013.61	4524.2	4568.04	4299.59	3619.89	3886.01	O88428	Papss2	ENSMUSP00000025833	ENSMUSG00000024899
O88441	9809.6	9720.17	9940	9425.2	9294.53	9695.75	9847.11	9065.25	9684.77	9955.07	10100.2	9381.11	9578.21	9212.56	9684.1	10008.8	9644.19	9854.92	O88441	Mtx2	ENSMUSP00000028511	ENSMUSG00000027099
O88444	3658.09	3320.12	3673.22	3265.89	3554.83	3730.26	3446.53	3001	2783.23	3657.28	3749.96	3676.6	3419.44	3499.67	3437.52	3435.45	3570.08	3482.97	O88444	Adcy1	ENSMUSP00000020706	ENSMUSG00000020431
O88454	155.973	152.179	165.008	183.822	172.203	202.231	155.026	186.025	143.198	258.925	209.308	178.139	174.074	270.655	203.377	169.586	195.793	183.991	O88454	Kcnk4	ENSMUSP00000025908;ENSMUSP00000157596	ENSMUSG00000024957;ENSMUSG00000024957
O88456	4700.99	5993.97	5443.76	4567.28	4490.49	4644.42	5152.6	5142.41	4735.7	5598.28	5635.65	5869.77	6039.34	5620.11	5474.79	5563.85	4866.98	5204.32	O88456	Capns1	ENSMUSP00000001845;ENSMUSP00000117951	ENSMUSG00000001794;ENSMUSG00000001794
O88485	12626.7	12988	13228.2	13484.8	13471.9	13209.9	13204.6	14140.9	13850.3	13073.1	13319	13292.6	13337.8	13095	12053.4	12641.6	12519	12583.5	O88485	Dync1i1	ENSMUSP00000111221;ENSMUSP00000111216	ENSMUSG00000029757;ENSMUSG00000029757
O88491	1525.01	1701.78	1476.05	1135.11	1252.91	1316.65	1189.93	1083.37	1010.54	1696.5	1555.78	1511.73	1251.59	1179.98	1257.18	1259.27	1580.08	1281.17	O88491	Nsd1	NA	NA
O88492	4934.5	6176.74	4510.46	5668.7	5196.88	4487.45	5194.66	6334.24	6264.32	7243.57	6828.88	6930.47	8621.46	6682.47	6483.92	6749.77	7618.32	6628.61	O88492	Plin4	ENSMUSP00000139859	ENSMUSG00000002831
O88502	1755.49	1663.85	1645.09	1600.85	1822.85	1696.62	1759.35	1933.04	1741.87	1837.07	1964.65	1991.24	1806.11	1770.94	1858.02	2033.58	2086.76	1761.05	O88502	Pde8a	ENSMUSP00000026672	ENSMUSG00000025584
O88507	3701.86	3698.83	4147.62	3943.2	4037.78	4184.36	3917.43	4017.49	4095.37	3817.66	4002.44	3582.55	4073.77	4033.59	4217.57	4223.54	4066.35	3984.02	O88507	Cntfr	ENSMUSP00000100026;ENSMUSP00000100027	ENSMUSG00000028444;ENSMUSG00000028444
O88508	282.954	392.862	266.394	319.276	353.177	280.883	285.917	320.117	339.819	320.43	335.05	305.696	343.058	325.477	344.921	330.44	209.585	314.807	O88508	Dnmt3a	ENSMUSP00000020991;ENSMUSP00000134009;ENSMUSP00000133543	ENSMUSG00000020661;ENSMUSG00000020661;ENSMUSG00000020661
O88520	6823.91	6638.31	6288.89	6384.73	6292.2	6324.14	6184.55	6343.95	6416.28	6250.97	6374	6514.19	6007.34	6307.35	6138.26	6117.81	5924.68	6242.39	O88520	Shoc2	ENSMUSP00000127932;ENSMUSP00000025932	ENSMUSG00000024976;ENSMUSG00000024976
O88522	1612.73	1662.51	1962.42	1794.46	1733.35	1847.9	1556.79	1803.77	1908.62	1758.06	1828.76	1787.52	1842.8	2012.97	1621.76	1795.11	1661.42	1480.94	O88522	Ikbkg	ENSMUSP00000109763;ENSMUSP00000109768;ENSMUSP00000109762;ENSMUSP00000126770	ENSMUSG00000004221;ENSMUSG00000004221;ENSMUSG00000004221;ENSMUSG00000004221
O88531	5710.04	5939.46	6668.5	6561	6492.51	6504.14	9709.34	10018.4	9975.36	8566.87	8444.26	8896.03	10879	11174	10638	10442.3	11470.7	10636.3	O88531	Ppt1	ENSMUSP00000030412	ENSMUSG00000028657
O88532	25603.3	26423.5	27426.4	27556	27553.5	26731.9	26466.3	27907.9	27589.9	26497.8	26499.7	26197	26422.9	26811.2	25857.8	25936.8	25346.2	26307.1	O88532	Zfr	ENSMUSP00000118911	ENSMUSG00000022201
O88533	3707.39	4016.34	3795.53	3752.09	3386.54	3534.5	4376.59	4258.16	4113.49	4435.14	4692.36	4375.82	4433.7	4089.78	4455.73	4543.44	4491.89	4735.58	O88533	Ddc	ENSMUSP00000068525;ENSMUSP00000105286;ENSMUSP00000136467	ENSMUSG00000020182;ENSMUSG00000020182;ENSMUSG00000020182
O88543	17985.1	17939.1	17988.1	18411.3	18539.7	18518.9	18369.1	18307.2	18736.2	17568.7	18243.1	17913	19290	18725.7	17983.3	18321.9	17275.1	18390.2	O88543	Cops3	ENSMUSP00000019517	ENSMUSG00000019373
O88544	17479.8	17888.7	18863.1	19705.2	19730.8	19413.8	19790.1	21527.3	22251	17868.1	17383	18755.9	19632.1	20843	18526.3	18223.2	17894.1	19454.1	O88544	Cops4	ENSMUSP00000048416	ENSMUSG00000035297
O88545	6878.48	7349.41	6699.66	6507.49	6502.59	6584.53	6698.02	6563.67	6360.5	7608.88	7432.21	7226.84	6930.19	6679.58	6593.58	6930.97	6718.07	6936.71	O88545	Cops6	ENSMUSP00000019638	ENSMUSG00000019494
O88559	551.611	570.346	572.017	489.557	495.536	488.242	528.099	514.627	410.947	541.638	628.951	559.238	504.25	467.781	538.192	541.044	545.476	570.903	O88559	Men1	ENSMUSP00000109132;ENSMUSP00000078306;ENSMUSP00000058149;ENSMUSP00000109128;ENSMUSP00000077272	ENSMUSG00000024947;ENSMUSG00000024947;ENSMUSG00000024947;ENSMUSG00000024947;ENSMUSG00000024947
O88569	44039.5	44019.6	41529.9	40187.2	42048.9	41237.8	39965.4	40901.7	41840.3	43185.2	42373.4	40861.4	39835.2	40014.8	39124.1	40386.7	41059	40736.7	O88569	Hnrnpa2b1	ENSMUSP00000067491;ENSMUSP00000145028;ENSMUSP00000145383;ENSMUSP00000145245;ENSMUSP00000145374;ENSMUSP00000110103;ENSMUSP00000087453	ENSMUSG00000004980;ENSMUSG00000004980;ENSMUSG00000004980;ENSMUSG00000004980;ENSMUSG00000004980;ENSMUSG00000004980;ENSMUSG00000004980
O88572	121.049	130.953	156.975	130.453	154.145	172.216	181.843	133.168	139.575	170.481	130.33	128.858	144.78	109.729	166.838	172.807	229.611	165.048	O88572	Lrp6	NA	NA
O88575	276.178	349.82	296.551	273.188	273.112	287.346	293.565	265.093	328.558	260.498	315.066	271.681	256.615	250.467	261.423	296.323	343.047	287.446	O88575	Slc6a20b	NA	NA
O88587	8977.71	8985.47	8371.88	7844.35	7937.62	8437.92	8172.16	7819.14	7511.68	9123.54	8961.69	9046.5	8483.71	8279.14	8671.06	9023.5	8450.23	8949.39	O88587	Comt	ENSMUSP00000130077;ENSMUSP00000111272;ENSMUSP00000000335	ENSMUSG00000000326;ENSMUSG00000000326;ENSMUSG00000000326
O88597	5050.71	5093.93	4963.1	5277.97	5346.06	5097.84	4986.29	5338.49	5322.19	5005.09	5152.51	5169.87	5198.77	4986.24	5183.54	4914.38	5239.23	5035.76	O88597	Becn1	ENSMUSP00000119369	ENSMUSG00000035086
O88602	6842.01	6828.29	7089.93	8443.25	8104.35	8370.18	7450.76	8149.94	6974.79	7006.39	6447.24	7921.66	7456.02	7719.73	7309.42	6942.23	7679.46	7820.44	O88602	Cacng2	ENSMUSP00000019290	ENSMUSG00000019146
O88622	2525.83	2781.47	2816.17	2791.86	2721.93	2550.18	2743.75	2820.66	2933.47	2560.56	2823.75	2732.83	2818.57	2810.74	2447.3	2583.78	3118.28	2841.02	O88622	Parg	ENSMUSP00000131566	ENSMUSG00000021911
O88630	3775.78	3713.51	3516.94	3749.19	3767.05	3912.07	3660.55	3679.52	3681.75	3802.71	3804.62	3729.28	3828.86	3812.93	3888.16	3734.25	3465.76	3532.04	O88630	Gosr1	ENSMUSP00000010536	ENSMUSG00000010392
O88653	6299.23	6628.95	5900.42	4874.83	5037.34	5495.97	5699.51	3622.9	3873.42	6535.09	6362.14	6266.73	5349.96	4720.53	6344.2	6217.75	5869.11	5975.31	O88653	Lamtor3	ENSMUSP00000142512;ENSMUSP00000130811	ENSMUSG00000091512;ENSMUSG00000091512
O88665	656.456	582.816	696.261	690.36	645.697	648.759	543.352	626.04	646.412	659.802	723.807	621.868	623.121	574.714	528.38	616.588	538.289	628.566	O88665	Brd7	ENSMUSP00000034085	ENSMUSG00000031660
O88673	1664.66	1751.32	1649.24	1569.48	1662	1458.86	1613.5	1436.74	1716.83	1651.89	1689.18	1595.9	1637.71	1719.99	1548.34	1608.42	1530.09	1709.74	O88673	Dgka	ENSMUSP00000026414	ENSMUSG00000025357
O88685	38261	39180.9	38280.4	37870.6	37694.7	37511	38832.9	38134.7	38750.5	37935.3	38564.9	37969	36874.8	37258.1	36901	38266.1	34682.3	37294.9	O88685	Psmc3	ENSMUSP00000071054	ENSMUSG00000002102
O88689	964.006	983.828	892.282	972.744	1001.78	891.642	831.113	969.765	1013.39	978.402	934.833	996.481	990.517	1001.17	1018.87	893.47	814.096	878.985	O88689	Pcdha4	ENSMUSP00000141408;ENSMUSP00000142103;ENSMUSP00000111325	ENSMUSG00000104252;ENSMUSG00000104252;ENSMUSG00000103458
O88693	639.553	700.243	512.693	419.079	541.406	474.893	450.297	489.655	440.708	600.46	617.583	532.419	433.217	519.632	581.206	543.579	463.013	466.799	O88693	Ugcg	ENSMUSP00000030074	ENSMUSG00000028381
O88696	9756.05	11100.8	10824.8	10018.8	9931.74	10218.6	11473.3	11105.8	11500.6	10674.3	11227.8	10736.3	11027.9	11094.1	10964.6	11552.7	10821	10731.1	O88696	Clpp	ENSMUSP00000002735	ENSMUSG00000002660
O88697	2391.9	2440.73	2204.53	2136.41	2039.88	2372.12	2288.32	2251.98	2099.36	2540.52	2471.2	2247.91	2273.07	2347.93	2152	2270.31	2258.38	2294.75	O88697	Stk16	ENSMUSP00000027401	ENSMUSG00000026201
O88703	6863.43	6313.26	6028.41	6509.23	6306.2	6408.96	5968.5	5755.68	5795.04	7588.74	6819.71	6765.02	7134.15	6538.35	7394.41	7083.51	7597.78	6781.24	O88703	Hcn2	ENSMUSP00000097113	ENSMUSG00000020331
O88704	17443.8	16854.6	15490.8	16131.1	15898.8	15938.7	15264.1	14446	14065.8	18266	17173.7	16496.2	16468.1	15381.4	17323	17121.9	17542.5	17561.7	O88704	Hcn1	ENSMUSP00000006991	ENSMUSG00000021730
O88705	170.704	176.484	179.795	176.736	147.198	191.133	145.006	175.827	149.834	141.634	189.566	196.019	172.903	150.786	157.503	184.367	181.471	200.869	O88705	Hcn3	ENSMUSP00000029686	ENSMUSG00000028051
O88708	149.05	94.5424	128.761	122.316	145.197	129.81	131.748	116.208	86.022	124.129	127.749	116.89	104.77	90.5539	122.308	103.323	146.588	139.902	O88708	Orc4	ENSMUSP00000028098	ENSMUSG00000026761
O88712	12588.1	12727.9	12334.9	12821.2	12922.3	12287.5	11857.5	12559.7	11916.4	12705.2	12014.1	12108.3	11989	12229.8	12067	12022.2	11701	11745.9	O88712	Ctbp1	ENSMUSP00000078682;ENSMUSP00000144554	ENSMUSG00000037373;ENSMUSG00000037373
O88735	5224.55	5194.68	5275.29	5633.63	5321.45	5580.6	5724.71	5968.06	5689.61	5771.59	5766.02	5488.42	5877.98	5818.27	5210.1	5413.3	5216.32	5317.65	O88735	Map7	NA	NA
O88735-2	763.194	779.831	881.569	874.688	710.109	826.023	852.423	853.164	816.779	787.791	788.808	844.384	781.033	846.019	753.079	773.77	714.891	809.912	O88735	Map7	NA	NA
O88736	2181.83	2216.83	2067.6	2149.76	2266.06	2174.51	2260.52	2169.85	2112.97	2261.13	2216.37	2108.67	2114.05	2272.18	2253.39	2509.8	2395.62	2437.5	O88736	Hsd17b7	ENSMUSP00000027989	ENSMUSG00000026675
O88737	122734	120050	123175	124060	124614	122198	118850	122348	120289	121503	122316	118765	118084	120240	106585	113033	104386	115438	O88737	Bsn	ENSMUSP00000035208	ENSMUSG00000032589
O88738	18328.8	18318.1	17993.4	17434.7	17819.3	17622	17013.4	16750.3	16242.3	18391.6	17552.7	17323.6	16610	16934.8	16933	17066.7	17247.8	17326.2	O88738	Birc6	ENSMUSP00000136329;ENSMUSP00000138333;ENSMUSP00000138693	ENSMUSG00000024073;ENSMUSG00000024073;ENSMUSG00000024073
O88741	9268.07	8903.67	8523.87	8510.16	8550	8829.51	8674.4	8007.47	7961.72	9668.05	9394.1	8772.37	8353.27	8514.39	9310.59	9058.4	9253.6	8732.87	O88741	Gdap1	ENSMUSP00000026879	ENSMUSG00000025777
O88745	3584.81	3403	3665.23	3840.08	3688.74	3489.54	3086.64	3629.4	3463.84	3384.22	3543.73	3570.03	3613.73	3618.68	3270.74	3045.53	3115.63	3572.02	O88745	Scrg1	ENSMUSP00000034023	ENSMUSG00000031610
O88746	7489.14	7712.79	7643.31	6979.33	7294.13	7425.14	7629.27	6971.83	6999.74	7846.34	8050.7	7742.23	8116.7	7469.1	7273.08	7503.53	7481.32	7389.98	O88746	Tom1	ENSMUSP00000130854	ENSMUSG00000042870
O88783	215.998	377.783	233.67	135.796	168.974	159.232	159.422	153.222	170.908	240.437	261.554	161.644	167.955	171.571	195.583	165.349	182.673	188.354	O88783	F5	ENSMUSP00000083204	ENSMUSG00000026579
O88792	136.046	94.5041	106.754	125.49	112.245	140.2	130.479	132.962	114.087	158.964	113.64	123.545	95.2486	139.685	135.878	157.488	106.394	132.407	O88792	F11r	ENSMUSP00000041907	ENSMUSG00000038235
O88796	1007.21	1126.92	888.573	899.345	1019.82	1057.09	927.866	1010.65	1006.36	943.307	982.16	958.559	850.183	991.039	912.106	998.014	875.995	1035.37	O88796	Rpp30	ENSMUSP00000025714	ENSMUSG00000024800
O88809	1999.49	2119.93	2044.18	1769.7	1833.44	1921.47	1699.44	1787.78	1726.43	1994.65	2094.08	1985.41	1761.91	1763.08	1879	1919.92	1896.92	1889.76	O88809	Dcx	ENSMUSP00000033642;ENSMUSP00000084570	ENSMUSG00000031285;ENSMUSG00000031285
O88811	4337.19	4581.39	4532.26	4531.7	4621.85	4734.33	4388.14	4569.74	4314.54	4547.43	4469.1	4448.58	4535.19	4461.77	4206.68	4281.6	4322.52	4588.65	O88811	Stam2	ENSMUSP00000099820;ENSMUSP00000121898	ENSMUSG00000055371;ENSMUSG00000055371
O88819	1989.35	1835.84	1493.13	1320.86	1267.74	1490.63	1497.29	1048.9	1083.86	2178.71	1859.69	1696.44	1228.31	1187.62	1588.67	1418.09	1422.84	1496.59	O88819	Fut9	ENSMUSP00000081826;ENSMUSP00000103834	ENSMUSG00000055373;ENSMUSG00000055373
O88822	819.565	743.326	776.901	643.396	709.914	795.26	687.997	640.431	664.011	776.034	785.449	759.844	744.169	712.402	824.29	784.408	807.216	717.988	O88822	Sc5d	ENSMUSP00000057354;ENSMUSP00000130438	ENSMUSG00000032018;ENSMUSG00000032018
O88824	123.11	97.1615	98.33	63.4018	62.6215	90.2316	59.5018	84.3033	71.9107	80.3216	80.4078	119.873	106.043	67.8731	125.999	109.604	126.403	85.0861	O88824	Jtb	ENSMUSP00000029546	ENSMUSG00000027937
O88829	1114.34	1152.97	1204.12	1121.14	1207.1	1132.58	1114.79	1199.32	1100.2	1405.17	1253.65	1302.26	1373.16	1248.47	1151.5	1168.77	1108.7	1153.79	O88829	St3gal5	ENSMUSP00000070414	ENSMUSG00000056091
O88834	4880.85	4787.12	4380.32	4284.54	4576.1	4485.03	4687.37	4184.82	4174.21	5043.21	4823.69	4418.03	4063.4	4286.34	4185.31	4497.35	4365.23	4466	O88834	Shd	ENSMUSP00000047656;ENSMUSP00000153605	ENSMUSG00000039154;ENSMUSG00000039154
O88842	123.959	122.065	81.0553	52.533	69.4019	99.9153	66.4396	40.5893	61.5387	125.292	133.436	88.078	65.4078	65.4409	45.2247	76.2622	104.067	119.956	O88842	Fgd3	NA	NA
O88844	37605.4	39993.6	38583.3	37117.3	39196.8	37788.2	39600.7	42224.7	40840.4	37397.5	39589.2	39078.8	40466	39954.1	39592.2	39560.9	37189.9	38738.7	O88844	Idh1	ENSMUSP00000095316;ENSMUSP00000127307	ENSMUSG00000025950;ENSMUSG00000025950
O88845	8406.67	8505.08	8394.19	8635.09	9211.91	8611.65	8900.56	9697.51	9316.19	8658.13	8494.53	8548.92	8459.8	8036.73	8360.39	8639.68	8646.15	8267.8	O88845	Akap10	ENSMUSP00000099710;ENSMUSP00000054418;ENSMUSP00000104350	ENSMUSG00000047804;ENSMUSG00000047804;ENSMUSG00000047804
O88848	4347.48	5297.01	6050.29	5618.32	5022.02	5179.01	6170.75	5878.96	5225.14	5272.88	5410.59	5745.91	5814.93	6192.27	5866.69	5091.52	5264.11	5391.72	O88848	Arl6	ENSMUSP00000023405;ENSMUSP00000097238;ENSMUSP00000113127	ENSMUSG00000022722;ENSMUSG00000022722;ENSMUSG00000022722
O88851	5281.51	5262.29	4959.65	5090.59	5180.35	5264.89	5515.29	5523.15	5699.46	5458.54	5224.19	5458.37	5490.8	5203.45	5525.84	5525.9	5458.49	5344.14	O88851	Rbbp9	ENSMUSP00000028915	ENSMUSG00000027428
O88852	191.048	243.55	229.474	230.893	264.798	259.536	230.548	179.101	181.363	267.05	322.208	256.175	232.162	208.547	277.095	226.698	223.086	192.699	O88852	Tspyl1	ENSMUSP00000063051	ENSMUSG00000047514
O88874	2243.73	2353.96	2057	1984.81	2163.35	2270.56	1955.54	1591.52	1885.56	2464.31	2415.59	2322.95	2084.36	1846.79	2028.21	2300.84	2045.5	2037.03	O88874	Ccnk	NA	NA
O88876	100.089	103.321	121.452	98.1237	120.477	135.024	100.022	112.143	92.7221	102.301	81.3492	118.281	93.329	122.636	95.3302	101.205	87.4468	134.796	O88876	Dhrs3	ENSMUSP00000122552;ENSMUSP00000101370	ENSMUSG00000066026;ENSMUSG00000066026
O88878	655.431	688.079	566.289	629.412	657.648	630.82	629.394	607.561	639.509	642.347	685.796	569.763	696.416	681.281	628.699	581.865	575.296	603.306	O88878	Zfand5	ENSMUSP00000158187;ENSMUSP00000025659	ENSMUSG00000024750;ENSMUSG00000024750
O88879	321.904	293.946	310.195	298.951	303.059	338.615	334.603	294.366	312.59	354.299	398.478	358.186	273.631	307.31	316.439	296.36	289.248	336.355	O88879	Apaf1	ENSMUSP00000125291;ENSMUSP00000020157	ENSMUSG00000019979;ENSMUSG00000019979
O88888	841.648	969.153	954.091	935.075	957.888	884.97	921.486	937.561	891.871	925.195	1013.18	959.722	947.511	981.418	914.618	986.409	1013.99	874.923	O88888	Apba3	ENSMUSP00000151985;ENSMUSP00000050995	ENSMUSG00000004931;ENSMUSG00000004931
O88895	2439.77	2607.67	2361.42	2511.97	2524.71	2467.85	2447.53	2371.14	2248.41	2426.21	2423.97	2418.83	2310.09	2300.99	2298	2347.03	2361.08	2451.44	O88895	Hdac3	ENSMUSP00000037981	ENSMUSG00000024454
O88907	240.911	234.324	206.009	270.37	223.967	248.601	247.738	230.891	226.633	259.961	235.699	227.596	190.971	210.693	176.439	198.782	184.742	234.362	O88907	Pias1	ENSMUSP00000096248	ENSMUSG00000032405
O88935	150816	150375	159637	155562	158458	157434	150249	156238	151393	158078	161031	155999	156764	157264	153132	138023	144802	146884	O88935	Syn1	ENSMUSP00000111002;ENSMUSP00000080568	ENSMUSG00000037217;ENSMUSG00000037217
O88935-1	4273.73	3819.51	5307.82	5746.18	5735.95	5618.85	5186.57	4940.05	5198.02	4975.34	4826.23	4893.24	5511.65	5592.3	4745.76	4754.85	4735.3	4908.77	O88935	Syn1	ENSMUSP00000111002;ENSMUSP00000080568	ENSMUSG00000037217;ENSMUSG00000037217
O88939	1971.11	2030.66	1991.85	1949.29	2002.13	1944.85	2282.27	2038.63	1805.26	2076.5	2030.46	1967.72	2012.99	1942.48	2053.58	1962.86	2276.92	2151.47	O88939	Zbtb7a	ENSMUSP00000047333;ENSMUSP00000113612;ENSMUSP00000113428	ENSMUSG00000035011;ENSMUSG00000035011;ENSMUSG00000035011
O88942	148.419	182.841	183.871	196.438	179.104	177.42	186.747	183.035	173.2	166.052	177.45	231.861	161.237	183.195	185.457	205.985	206.215	159.314	O88942	Nfatc1	NA	NA
O88947	945.005	695.169	437.311	284.583	402.499	496.232	524.649	186.103	168.305	947.792	778.458	590.68	381.518	322.033	455.026	484.293	575.251	470.207	O88947	F10	ENSMUSP00000068389	ENSMUSG00000031444
O88951	2892.8	4242.08	2589.91	2231.69	2438.87	2584.89	2403.44	2207.86	2280.98	2434.44	2577.67	2360.87	2064.8	2175.28	2404.54	2783.53	1868.93	2185.39	O88951	Lin7b	ENSMUSP00000003971	ENSMUSG00000003872
O88952	7789.44	8079.91	7449.37	7408.02	7749.38	7390.98	8069.8	7899.41	7959.77	7484.3	8237.3	7997.59	7863.37	7549.93	7094.53	7452.36	6831.65	7625.51	O88952	Lin7c	ENSMUSP00000028583	ENSMUSG00000027162
O88958	13038.7	13440.7	12703.2	12519.4	12284.5	12936	12955.9	12263.2	11661.7	13961.7	13876.1	13179.5	13183.9	13270.8	13579	13968.4	13483.9	13186.1	O88958	Gnpda1	ENSMUSP00000069081	ENSMUSG00000052102
O88967	6305.6	6515.45	5457.7	5742.35	5863.11	5959.88	5564.98	5079.43	4967.37	6776.5	6274.77	5725.27	5476.83	5737.46	6219.61	5822.32	6613.89	6070.7	O88967	Yme1l1	ENSMUSP00000028117	ENSMUSG00000026775
O88968	593.79	542.971	643.609	738.027	607.938	669.369	575.319	657.398	675.073	644.881	585.248	777.656	662.732	799.521	738.886	688.759	666.01	713.467	O88968	Tcn2	ENSMUSP00000105620;ENSMUSP00000105616;ENSMUSP00000105617;ENSMUSP00000105619;ENSMUSP00000105618;ENSMUSP00000020710;ENSMUSP00000105615	ENSMUSG00000020432;ENSMUSG00000020432;ENSMUSG00000020432;ENSMUSG00000020432;ENSMUSG00000020432;ENSMUSG00000020432;ENSMUSG00000020432
O88974	1042.86	862.658	981.001	1033.57	927.309	1036.91	888.378	873.18	963.27	1051.86	1039.92	1064.9	959.276	893.161	943.437	930.006	983.832	881.064	O88974	Setdb1	NA	NA
O88983	2108.28	2178.55	2024.27	2032.2	1848.72	2041.61	2053.26	1959.63	1956.35	2221.39	2162.44	2168.19	2041.93	1978.72	2085.47	2140.66	2185.36	2066.21	O88983	Stx8	ENSMUSP00000021285	ENSMUSG00000020903
O88986	6667.05	7078.66	6550.41	6757.08	6958.26	6388.32	8495.47	8604.61	8428.64	8361.2	7561.83	7538.32	8409.48	8080.89	7996.27	8514.37	8687.28	8407.34	O88986	Gcat	ENSMUSP00000006544	ENSMUSG00000006378
O88990	1043.99	1134.87	825.296	886.5	852.394	901.348	867.824	749.005	717.631	1061.04	941.363	889.132	818.319	780.725	878.482	876.085	829.035	924.599	O88990	Actn3	ENSMUSP00000006626	ENSMUSG00000006457
O88998	8210.03	8371.45	8511.33	8660.56	8230.01	8738.52	7901.34	7296.84	7457.73	8057.14	8310.23	8096.08	7414.79	8216.12	7833.69	7820.36	7524.84	7833.9	O88998	Olfm1	ENSMUSP00000099943	ENSMUSG00000026833
O89001	11378	11983.7	11521.8	11567.7	11238.4	11520.3	10938.2	11002.7	11539.7	11252	11851.7	11197.7	11354.6	11755.3	11230.4	10963.9	10501.5	11456.7	O89001	Cpd	ENSMUSP00000021201	ENSMUSG00000020841
O89016	106.727	112.603	151.935	78.5664	68.9278	98.112	117.409	129.204	146.701	98.568	106.463	115.591	81.6751	117.101	108.33	99.8798	127.224	97.5848	O89016	Abcd4	ENSMUSP00000021666	ENSMUSG00000021240
O89017	1824.1	1902.06	2061.52	1917.03	1829.77	2006.58	2020.19	2503.5	2350.52	1777.4	1734.17	1671.42	1993.85	2219.36	1897.2	1990.66	1948.81	1821.56	O89017	Lgmn	ENSMUSP00000105647;ENSMUSP00000021607	ENSMUSG00000021190;ENSMUSG00000021190
O89020	485.159	406.712	490.106	444.591	460.012	360.369	313.818	466.85	490.284	524.421	380.353	633.12	441.545	351.323	465.107	436.91	335.037	354.495	O89020	Afm	ENSMUSP00000108804;ENSMUSP00000117180	ENSMUSG00000029369;ENSMUSG00000029369
O89023	4577.7	4896.91	5061.3	4798.41	4698.42	4813.63	6426.61	6260.1	6394.57	6711.97	6776.26	6584.45	7507.12	7398.99	7676.82	7344.88	6808.55	7148.56	O89023	Tpp1	ENSMUSP00000033184	ENSMUSG00000030894
O89026	5200.71	5568.72	5241.49	5673.56	5247.01	5461.04	5003.55	5084.26	5449.8	5000.38	5534.81	5319.9	5308.64	5330.52	5038.5	5118.86	5138.25	5060.6	O89026	Robo1	NA	NA
O89029	4217.49	4774.28	4167.26	4075.93	4939.24	4063.59	4650.65	3860.67	3459.85	4042.31	4181.84	4039.67	3683.24	3768.23	3932.34	4144.02	3638.72	3862.6	O89029	Matn4	NA	NA
O89032	3721.33	3937.74	3952.01	3832.36	3956.46	4079.11	3674.38	3690.33	3972.2	3904.62	4199.08	3892.43	3821.62	4078.25	3962.12	4052.8	3835.23	3885.12	O89032	Sh3pxd2a	ENSMUSP00000080325;ENSMUSP00000107430	ENSMUSG00000053617;ENSMUSG00000053617
O89050	4202.4	4196.72	4278.79	3950.17	3688.74	4043.48	4181.68	4122.29	3663.14	4121.19	4259.92	4095.97	3826.84	3976.49	3762.63	4309.69	3832.85	3804.13	O89050	Mkln1	ENSMUSP00000026699	ENSMUSG00000025609
O89051	3883.44	3787.57	3854.52	4089.06	3824.03	4012.78	4093.16	3998.59	3578.6	3988.12	4161.37	4110.52	4039.22	4310.52	4331.7	4288.37	4254.32	4231.39	O89051	Itm2b	ENSMUSP00000022704	ENSMUSG00000022108
O89053	29802.3	29457.7	29675.6	28350.5	28716	28896.8	28987.5	27730.9	27283.8	28672.9	29489.5	28463.1	26268.2	27817.2	26956.1	28067.8	27447.7	28171.3	O89053	Coro1a	ENSMUSP00000101972;ENSMUSP00000032949	ENSMUSG00000030707;ENSMUSG00000030707
O89079	7469.94	7518.33	6407.27	6145.2	6601.05	6657.05	6409.12	5889.45	5550.74	7369.43	7096.36	6669.24	6485.73	6378.7	6280.74	6609.64	8101.34	6415.09	O89079	Cope	ENSMUSP00000071078	ENSMUSG00000055681
O89084	6984.74	6150.65	6145.63	6736.27	6746.44	6869.44	6306.28	6499.04	6522.12	6597.17	6439.58	6587.31	6357.23	5951.77	6067.65	6082.1	5666.2	5932.57	O89084	Pde4a	ENSMUSP00000037025;ENSMUSP00000111118;ENSMUSP00000003395	ENSMUSG00000032177;ENSMUSG00000032177;ENSMUSG00000032177
O89086	2812.06	2779.99	2365.85	2311.41	2210.07	1960.2	3211.08	3035.52	2913.04	2558.09	2570.39	2509.4	2344.33	2466.4	2218.98	3292.83	3312.79	3246.2	O89086	Rbm3	ENSMUSP00000111282;ENSMUSP00000111284;ENSMUSP00000111277	ENSMUSG00000031167;ENSMUSG00000031167;ENSMUSG00000031167
O89103	393.822	550.641	333.223	291.173	334.624	360.039	255.655	356.354	237.826	336.128	334.292	302.256	228.849	247.13	429.299	368.71	377.317	322.996	O89103	Cd93	ENSMUSP00000096876	ENSMUSG00000027435
O89106	410.595	457.408	388.896	305.816	341.685	384.207	295.701	320.498	591.473	442.654	475.052	452.686	379.971	336.593	405.184	432.374	490.273	399.726	O89106	Fhit	ENSMUSP00000123874;ENSMUSP00000124073;ENSMUSP00000136011	ENSMUSG00000060579;ENSMUSG00000060579;ENSMUSG00000060579
O89110	131.175	112.894	80.7347	112.533	130.874	165.092	135.881	97.8198	124.08	130.061	116.31	126.41	125.065	115.721	108.372	152.858	147.6	128.1	O89110	Casp8	ENSMUSP00000027189;ENSMUSP00000127375	ENSMUSG00000026029;ENSMUSG00000026029
O89112	14701.8	14817.7	13732.9	14440.6	14360.3	14803.1	14047.6	13738.8	13548.7	15350.5	15005.7	14758.1	14436.8	14429.6	14227.4	14378.2	13949.4	14624.3	O89112	Lancl1	ENSMUSP00000027149;ENSMUSP00000109612;ENSMUSP00000113080	ENSMUSG00000026000;ENSMUSG00000026000;ENSMUSG00000026000
O89116	2806.67	2883.59	2645.41	2887.92	2766.57	2708.08	2315.82	2516.11	2484	3038.03	2918.73	2784.39	2872.06	2625.99	2684.17	2652.73	2700.69	2438.79	O89116	Vti1a	ENSMUSP00000093644	ENSMUSG00000024983
P00158	576.155	636.902	825.658	1303.35	1047.13	1040.92	1090.56	1628.88	1407.05	812.034	739.99	902.399	941.39	1147.89	1322.26	1066.84	1339.09	1191.82	P00158	Mt-Cyb	ENSMUSP00000081003	ENSMUSG00000064370
P00329	1267.51	1497.91	1343.75	951.067	1375.93	1463.87	1177.46	1014.97	1267.45	1097.38	1145.2	1097.58	916.854	1001.57	1125.11	1260.35	973.121	996.754	P00329	Adh1	ENSMUSP00000004232	ENSMUSG00000074207
P00375	1095.36	972.42	1422.79	1307.82	1330.95	1279.63	1374.49	1692.44	1617.67	1203.32	1231.12	1339.42	1393.74	1521.45	1290.61	1340.58	1318.01	1336.58	P00375	Dhfr	ENSMUSP00000022218	ENSMUSG00000021707
P00397	1244.89	1206.35	1141.04	1297.73	1200.75	1076.77	1162.12	1200.37	1204.87	1403.76	1346.98	1240.78	1043.76	1363.23	1474.27	1247.95	1813.68	1426.16	P00397	Mtco1	ENSMUSP00000080993	ENSMUSG00000064351
P00405	14815.3	15092.3	14416	15774.1	14778.5	14954.1	14696.2	14684.2	13947.5	15900	15210.3	14867.2	14635.5	15171.1	17449.2	15468	17098.6	15258	P00405	Mtco2	ENSMUSP00000080994	ENSMUSG00000064354
P00493	20252.5	22139.8	20477.4	20341.9	20012.6	20683.8	23010.7	21808.9	21376.4	21408.9	21592.7	21450.9	20809.7	21510	21120.1	22985.5	21969.1	22436.4	P00493	Hprt1	ENSMUSP00000026723	ENSMUSG00000025630
P00520-4	1906.38	2010.76	1962.51	2192.62	2178.91	2216.14	2129	2142.11	2311.42	2065.82	2119.69	2230.96	2119.53	2225.29	1930.58	1885.8	2128.53	2068.84	P00520	Abl1	ENSMUSP00000075167;ENSMUSP00000028190	ENSMUSG00000026842;ENSMUSG00000026842
P00848	2671.74	2984.32	2568.8	2948.19	2937.76	3051.61	3053.35	2768.65	2758.24	4084.79	2975.93	2859.46	2875.17	2928.61	4873.27	3143.85	5486.9	3755.4	P00848	Mtatp6	ENSMUSP00000080996	ENSMUSG00000064357
P00920	27610.9	27152.2	26100.6	26852.7	27848.3	27010.7	28718.5	34623.2	31633.7	32343.1	28819.2	31363.9	33625.1	29845.1	30326.1	32060.1	35000.6	33424.4	P00920	Ca2	ENSMUSP00000029078	ENSMUSG00000027562
P01027	24660.8	22217.2	31228.8	23767.4	27218.1	27222.9	16305.4	25348.6	26425.5	21696.3	19717.8	27154.4	24258.7	19601.8	30589.5	24914.9	26809.1	17328.9	P01027	C3	ENSMUSP00000024988	ENSMUSG00000024164
P01029	4938.24	4921.93	5163.8	4013.16	4017.93	4304.74	4841.11	5090.56	5160.54	5140.11	4743.33	4857.49	6421.02	9003.49	10180.6	9943.99	7500.42	5961.67	P01029	C4b	ENSMUSP00000069418	ENSMUSG00000073418
P01633	145.425	134.788	167.415	177.787	98.7877	141.45	141.424	297.599	236.525	253.351	161.375	266.261	159.004	147.538	177.097	115.625	234.25	124.295	P01633	Igk-V19-17	NA	NA
P01635	429.983	371.917	896.314	505.515	437.53	485.856	439.677	787.768	979.425	744.358	639.706	1261.82	1216.83	1068.41	964.595	761.218	1074.9	457.065	P01635		ENSMUSP00000100170	ENSMUSG00000095007
P01636	117.807	124.967	292.373	287.92	206.87	246.356	186.205	324.807	396.011	162.343	159.066	332.579	270.931	164.353	294.904	232.988	266.508	256.561	P01636		NA	NA
P01642	98.0553	65.1624	167.308	89.523	69.5988	65.3907	95.8488	104.947	124.336	108.315	113.753	141.974	74.8769	76.3366	76.1155	67.9607	114.899	53.2176	P01642	Gm10881	ENSMUSP00000100165	ENSMUSG00000076563
P01645	237.998	273.375	334.748	385.646	369.374	381.745	315.617	1875.01	1375.17	1066.26	341.938	3840.99	1938.84	1005.85	1739.42	766.904	674.572	1778.78	P01645		NA	NA
P01655	209.942	161.02	133.191	139.882	135.43	139.329	119.087	143.015	143.829	250.769	230.212	154.861	139.897	143.86	175.232	190.214	98.6151	87.4414	P01655		NA	NA
P01727	727.417	713.289	971.763	538.702	717.953	708.011	911.762	936.239	1476.91	1367.14	1183.42	1709.95	968.396	3309.68	1549.84	2545.01	2380.49	580.403	P01727		NA	NA
P01831	20814.9	22077.2	25873.4	25164.3	24656.2	23743	25358.9	26216.4	25025.4	20900.2	21602.1	23415.2	23323.3	23847.8	21957.1	21579.7	21325.4	22168.6	P01831	Thy1	ENSMUSP00000110489	ENSMUSG00000032011
P01837	802.692	851.391	1561.49	953.767	916.362	1066.05	1564.19	2004.75	2138.24	1799.88	1537.92	3739.41	1833.89	1800.65	2464.54	2080.72	2460.68	1155.59	P01837	Igkc	NA	NA
P01843	41.3144	19.054	61.7596	17.7397	34.0289	48.7507	50.6983	41.5482	73.9292	124.252	104.854	151.319	38.641	400.552	127.583	372.896	156.06	25.811	P01843		NA	NA
P01845	128.094	114.791	120.462	78.2545	102.228	79.5336	103.843	114.834	194.387	122.928	91.0621	129.333	136.915	93.3898	159.585	150.826	193.722	109.872	P01845	Iglc3	NA	NA
P01869	1685.63	1235.68	2206	1252.45	1639.85	1487.48	1194	2838.73	1563.19	1192.36	1384.14	2925.01	1815.23	1319.58	3093.11	1402.14	2367.32	1329.99	P01869	Ighg1	NA	NA
P01872	5300.98	5995.92	5823.13	6436.37	5779.36	5676.24	10656.3	12724.3	13984.5	13020.5	9163.27	24631.3	13668.6	17073.4	17993.8	16874.3	13798.5	8843.35	P01872	Ighm	NA	NA
P01887	2754.65	2696.4	2885.61	2631.1	2961.81	2779.35	2670.54	3149.01	3547.59	2639.75	2313.25	3020.94	3055.66	3106.32	3219.84	3282.35	3036.59	2789.47	P01887	B2m	ENSMUSP00000099534	ENSMUSG00000060802
P01898	374.54	421.835	519.397	399.041	332.201	314.297	361.308	322.616	339.217	427.943	396.064	446.895	351.647	427.306	404.206	451.639	427.166	425.167	P01898	H2-Q10	ENSMUSP00000066419;ENSMUSP00000134163	ENSMUSG00000067235;ENSMUSG00000067235
P01899	1658.92	1810.41	1847.86	1736	1670.72	1837.31	1873.18	1670.74	1883.53	1973.55	1735.66	1972.13	2063.47	2038.38	2455.04	2401.19	2032.96	1876.54	P01899	H2-D1	ENSMUSP00000134570	ENSMUSG00000073411
P01901	1316.61	1443.12	1420.81	1114.14	1075.6	1304.21	1358.71	1346.55	1602.07	1306.98	1160.1	1374.79	1450.07	1468.13	1657.6	1916.43	1746.89	1382.24	P01901	H2-K1	ENSMUSP00000025181	ENSMUSG00000061232
P02088	40047.4	35704.9	53722.1	35680	36738.3	33592	27982.9	40989	59830	31132	25667.6	40126.7	38118.3	36556.7	34656	32951.3	41803.5	27936.3	P02088	Hbb-b1	NA	NA
P02089	41250.2	38518	54616.5	35808.3	35069	33985.4	26975.3	42582.6	62431.7	30728.6	24539.7	41714.6	38775.9	37847.3	33047.6	33121	41810.6	27044.7	P02089	Hbb-b2	NA	NA
P02104	482.616	362.402	333.176	240.595	266.334	226.636	245.813	243.058	213.775	429.644	364.863	332.641	292.848	223.189	287.165	321.826	330.44	265.395	P02104	Hbb-y	NA	NA
P02463	393.326	391.698	420.981	378.027	389.003	327.173	375.34	495.501	382.402	440.961	455.074	432.682	508.8	492.95	601.181	486.161	491.826	430.967	P02463	Col4a1	ENSMUSP00000033898	ENSMUSG00000031502
P02469	3544.4	3571.13	3788.88	3596.51	3784.53	3853.68	3232.22	2893.45	3497.97	3152.35	3221.05	3140.37	3170.03	3117.04	3275.52	3326.51	3238.64	2887.75	P02469	Lamb1	ENSMUSP00000132778;ENSMUSP00000002979	ENSMUSG00000002900;ENSMUSG00000002900
P02798	942.182	858.387	1315.88	770.394	939.783	1239.2	1399.24	724.377	622.168	961.715	923.358	906.986	998.512	1256.37	1315.87	1257.69	946.881	828.488	P02798	Mt2	ENSMUSP00000034214	ENSMUSG00000031762
P02802	1525.82	1466.99	2293.68	1660.33	2002.77	2457.31	2871.21	1472.22	1348.23	1337.56	1537.58	1386.02	1710.78	2421.71	2079.72	2034.23	1527.85	1642.06	P02802	Mt1	ENSMUSP00000034215	ENSMUSG00000031765
P03888	3105.52	2992.08	2386.36	2301.47	2295.97	2571.59	2213.98	1543.02	1587.21	4014.74	3316.68	2776.66	2515.83	2685.83	4949.17	3278.66	4983.09	3421.86	P03888	Mtnd1	ENSMUSP00000080991	ENSMUSG00000064341
P03893	66.2875	89.5838	83.0882	72.9335	65.3938	60.6536	81.6743	45.8238	52.7699	91.8715	73.079	57.3787	61.7284	95.3022	168.794	131.013	112.303	108.931	P03893	Mtnd2	ENSMUSP00000080992	ENSMUSG00000064345
P03899	1283.32	1324.43	1065.86	1181.51	1182.97	1268.25	976.171	787.842	957.86	1406.97	1398.34	1082.27	1106.96	1176.55	1448.49	1448.05	1537.4	1438.32	P03899	Mtnd3	ENSMUSP00000080998	ENSMUSG00000064360
P03903	179.245	182.668	171.297	160.092	163.358	165.283	172.386	197.427	167.027	180.855	168.71	171.417	184.209	213.619	212.657	186.209	212.632	173.596	P03903	Mtnd4l	ENSMUSP00000081021	ENSMUSG00000065947
P03911	4099.42	3908.05	3552.66	3917.54	3768.15	3775.01	4238.75	3832.11	3623.67	4313.34	3890.97	3842.57	3725.61	4159.28	5287.59	4171.05	5196.92	4322.38	P03911	Mtnd4	ENSMUSP00000081000	ENSMUSG00000064363
P03921	2061.69	2104.2	1954.71	2109.04	2115.7	2013.08	1902.26	1856.35	1725.56	2275.67	2156.26	2040.85	1928.11	2011.63	2613.67	2218.44	2659.03	2022.66	P03921	Mtnd5	ENSMUSP00000081001	ENSMUSG00000064367
P03930	5360.34	4306.05	4607.75	4285.59	4439.21	4526.04	4656.99	5104.94	5102.31	5203.02	4985.48	4574.34	4867.66	4872.81	4817.06	4868.47	4726.31	4705.8	P03930	Mtatp8	ENSMUSP00000080995	ENSMUSG00000064356
P03958	366.175	361.884	410.384	365.692	345.497	381.148	296.031	351.282	403.187	424.17	379.82	401.712	469.469	412.098	421.809	393.98	418.194	290.983	P03958	Ada	ENSMUSP00000017841	ENSMUSG00000017697
P03975	812.491	720.555	648.964	699.332	660.713	889.519	660.485	805.477	771.833	760.463	744.04	740.25	713.222	825.913	729.219	812.491	943.924	804.072	P03975	Iap	NA	NA
P03987	1008.07	1224.86	1070.15	1161.94	1058.9	1068.62	948.743	1131.07	1518.01	1143.21	1591.95	3614.14	958.921	1113.22	971.906	1429.93	1323.11	984.893	P03987		NA	NA
P03995	49326.4	54294.1	60969.7	47058.8	63791.6	49287.2	71000	50837.1	58373.8	52054.4	51844.6	53077.4	69643.9	72925.4	76555.8	73374.4	60323.8	59569.1	P03995	Gfap	ENSMUSP00000064691;ENSMUSP00000077061	ENSMUSG00000020932;ENSMUSG00000020932
P04186	2648.1	2437.89	2895.64	1760.51	2127.83	1929.49	1583.8	3529.36	3435.34	2006.14	1544.89	2248.47	2415.65	1859.82	2602	2872.18	3666.76	2118.9	P04186	Cfb	ENSMUSP00000119977	ENSMUSG00000090231
P04370	61902.7	63376.6	52944.6	64861.1	64765.8	65042	76387.3	91301.2	71000.8	87778.7	73395.1	81058.5	87986.5	75060.6	73587.2	80700	92668.3	86862	P04370	Mbp	ENSMUSP00000089393;ENSMUSP00000046185;ENSMUSP00000138313;ENSMUSP00000115409;ENSMUSP00000115082;ENSMUSP00000116019;ENSMUSP00000121855;ENSMUSP00000114630;ENSMUSP00000074836;ENSMUSP00000099876;ENSMUSP00000053495;ENSMUSP00000110322;ENSMUSP00000114230	ENSMUSG00000041607;ENSMUSG00000041607;ENSMUSG00000041607;ENSMUSG00000041607;ENSMUSG00000041607;ENSMUSG00000041607;ENSMUSG00000041607;ENSMUSG00000041607;ENSMUSG00000041607;ENSMUSG00000041607;ENSMUSG00000041607;ENSMUSG00000041607;ENSMUSG00000041607
P04370-11	168.987	199.696	136.871	265.561	194.257	276.388	472.245	625.655	480.062	381.843	328.466	400.847	655.232	496.482	382.764	412.265	621.21	629.29	P04370	Mbp	ENSMUSP00000089393;ENSMUSP00000046185;ENSMUSP00000138313;ENSMUSP00000115409;ENSMUSP00000115082;ENSMUSP00000116019;ENSMUSP00000121855;ENSMUSP00000114630;ENSMUSP00000074836;ENSMUSP00000099876;ENSMUSP00000053495;ENSMUSP00000110322;ENSMUSP00000114230	ENSMUSG00000041607;ENSMUSG00000041607;ENSMUSG00000041607;ENSMUSG00000041607;ENSMUSG00000041607;ENSMUSG00000041607;ENSMUSG00000041607;ENSMUSG00000041607;ENSMUSG00000041607;ENSMUSG00000041607;ENSMUSG00000041607;ENSMUSG00000041607;ENSMUSG00000041607
P04370-4	28055.3	27954.9	24083.8	28381.3	28540.5	28732.9	29032.2	34289.7	27993.9	33872.5	28992.5	32846.2	34615.6	28354.5	28257.9	29660.6	34957	31711.3	P04370	Mbp	ENSMUSP00000089393;ENSMUSP00000046185;ENSMUSP00000138313;ENSMUSP00000115409;ENSMUSP00000115082;ENSMUSP00000116019;ENSMUSP00000121855;ENSMUSP00000114630;ENSMUSP00000074836;ENSMUSP00000099876;ENSMUSP00000053495;ENSMUSP00000110322;ENSMUSP00000114230	ENSMUSG00000041607;ENSMUSG00000041607;ENSMUSG00000041607;ENSMUSG00000041607;ENSMUSG00000041607;ENSMUSG00000041607;ENSMUSG00000041607;ENSMUSG00000041607;ENSMUSG00000041607;ENSMUSG00000041607;ENSMUSG00000041607;ENSMUSG00000041607;ENSMUSG00000041607
P04444	157.145	158.21	215.62	167.551	180.734	184.589	132.053	155.35	195.488	174.292	172.641	192.048	147.547	130.963	187.827	159.241	191.487	128.965	P04444	Hbb-bh1	ENSMUSP00000064865	ENSMUSG00000052217
P04919	6867.31	6847.59	7728.85	4985.76	5296.97	5047.83	3625.95	4684.01	7928.96	5263.41	4265.25	6762.44	5911.7	4777.57	6381.08	5705.32	7849.67	4297.11	P04919	Slc4a1	ENSMUSP00000006749	ENSMUSG00000006574
P04925	9143.56	9343.62	8538.83	8623.8	8596.12	8558.29	8647.36	9283.62	9877.41	9840.3	10037.8	8808.24	8712.9	8888.07	8686.44	9575.78	9115.39	9021.07	P04925	Prnp	ENSMUSP00000088833	ENSMUSG00000079037
P04938	100.174	79.2021	36.8676	53.7441	48.3437	19.1764	63.665	385.738	542.383	44.9452	54.7239	45.3596	70.9709	55.6642	38.5786	40.7242	181.648	275.073	P04938	Mup11	ENSMUSP00000095654;ENSMUSP00000095648	ENSMUSG00000073834;ENSMUSG00000078674
P05063	47432.1	48031.8	51978	52095.8	50832.7	51404.3	54089.9	52909	50772.5	51911.6	51834.5	51798.6	52122.4	53378	54412.7	52956.2	53901.5	50710.4	P05063	Aldoc	ENSMUSP00000017534;ENSMUSP00000099536	ENSMUSG00000017390;ENSMUSG00000017390
P05064	146689	147743	152619	151661	152665	153224	156618	155502	154584	149107	151550	152135	150542	154235	154107	155644	149835	149475	P05064	Aldoa	ENSMUSP00000032934;ENSMUSP00000101955	ENSMUSG00000030695;ENSMUSG00000030695
P05132	22652.9	22370.9	21142.2	21833.6	23296.6	22290.4	20923.7	19806.8	19745.4	21674.1	21500.2	20339.6	19576.5	20376.9	20820.8	21015.1	19522.6	19998	P05132	Prkaca	ENSMUSP00000005606;ENSMUSP00000147256	ENSMUSG00000005469;ENSMUSG00000005469
P05201	67002.5	68515.1	69421.9	72152.5	71239.8	70563.3	76919.7	76537	71912.3	70721.2	70667.2	70019.1	73594.2	73106.2	71865	73553.4	70872.6	72171.1	P05201	Got1	ENSMUSP00000026196	ENSMUSG00000025190
P05202	87412.7	85160.6	86492.8	92375.2	90557.9	92129.3	95819.3	98399.5	100018	89510.1	89643.2	89939.1	93893.7	93968	95637.6	95158.1	95390	91566.8	P05202	Got2	ENSMUSP00000034097	ENSMUSG00000031672
P05480	10236.3	10419.9	9506.67	9294.58	9529.93	9716.56	9780.12	9329.56	9176.97	9933.84	10445.2	10233.1	9053.39	9950.87	10224.1	10580.1	9940.18	10159.6	P05480	Src	ENSMUSP00000105159;ENSMUSP00000029175;ENSMUSP00000105157;ENSMUSP00000105155;ENSMUSP00000090237	ENSMUSG00000027646;ENSMUSG00000027646;ENSMUSG00000027646;ENSMUSG00000027646;ENSMUSG00000027646
P05532	9861.23	11166.4	10057.8	9576.49	9297.59	10183	10330.2	10062.1	9362.53	10279	10950.6	9955.89	9348.08	10222	10571.1	11452.4	10496.9	11005.5	P05532	Kit	ENSMUSP00000116465;ENSMUSP00000005815	ENSMUSG00000005672;ENSMUSG00000005672
P05555	6236.94	6173.24	6849.93	6279.14	6395.5	6555.66	6433.29	6128.01	6000.39	6147.64	6506.4	6473.33	6412.93	6565.15	7310.93	6894.8	6625.64	6308.53	P05555	Itgam	NA	NA
P05622	2568.65	2638.28	2358.92	2065.68	2454.58	2225.09	2506.99	2275.71	2508.7	2133.48	2261.51	2137.88	2065.96	2193.54	2222.9	2387.57	2327.88	2157.34	P05622	Pdgfrb	ENSMUSP00000025522	ENSMUSG00000024620
P05784	779.715	514.058	102.432	64.7479	991.268	1327.25	62.3013	132.837	1654.2	321.911	94.5653	121.998	117.52	152.572	114.966	82.4578	138.001	123.21	P05784	Krt18	ENSMUSP00000023803	ENSMUSG00000023043
P06151	54202	54395.5	56403.9	55789.4	56049.7	56130.3	54319.8	52019.2	52566.4	53180.6	54179.8	54076.9	52248.5	53337.4	54024.3	52016.6	50359.4	50054.5	P06151	Ldha	ENSMUSP00000036386;ENSMUSP00000103267	ENSMUSG00000063229;ENSMUSG00000063229
P06328	604.165	548.987	641.005	536.692	585.34	536.422	557.057	649.421	565.016	518.105	587.52	657.549	550.873	535.125	555.046	584.958	435.358	482.05	P06328	Ighv1-72	ENSMUSP00000100322	ENSMUSG00000096074
P06330	428.242	423.758	855.97	763.316	538.161	585.848	780.143	1231.15	1282.15	1049.12	682.088	1408.1	880.013	1083.81	1977.8	885.756	952.343	559.516	P06330		NA	NA
P06537	3821.49	3950.07	3934.68	3863.31	4043.34	4190.35	4070.83	4208.43	4031.78	3839.93	3737.66	4017.87	3890.96	3818.26	3647.39	3759.59	3858.2	4142.86	P06537	Nr3c1	ENSMUSP00000111229;ENSMUSP00000025300;ENSMUSP00000095199;ENSMUSP00000111233	ENSMUSG00000024431;ENSMUSG00000024431;ENSMUSG00000024431;ENSMUSG00000024431
P06683	1304	1226.2	1500.42	625	855.527	863.767	901.167	1281.49	1389.45	609.043	656.679	773.689	734.749	885.681	1147.39	1437.66	1507.65	926.514	P06683	C9	ENSMUSP00000022749	ENSMUSG00000022149
P06684	1903.7	1883.13	1796.38	849.926	918.698	1049.99	1254	1164.49	1244.12	1652.5	1365.26	1482.54	1149.48	856.646	1480.07	1978.52	2537.11	1278.84	P06684	C5	ENSMUSP00000028233	ENSMUSG00000026874
P06728	1008	944.357	1123.17	810.004	807.259	901.012	947.848	1213.03	1146.23	886.608	888.322	1043.64	868.335	819.108	1146.11	1171.9	1089.18	853.874	P06728	Apoa4	ENSMUSP00000034585	ENSMUSG00000032080
P06745	54135.9	55170.7	55522.7	56294.2	54998.8	55356.6	60589	60074.3	59240.2	55663.9	56811	57394.7	56691.3	58777.2	59044.6	59603.4	58133.7	58511.6	P06745	Gpi	ENSMUSP00000049355	ENSMUSG00000036427
P06795	4309.45	4868.46	4180.72	4065.66	4558.64	4170.79	3914.55	3660.35	4264.07	4452.94	4417.86	4610.77	4308.9	3895.15	4648.32	4370.03	4989.42	4473.7	P06795	Abcb1b	ENSMUSP00000009058	ENSMUSG00000028970
P06797	983.651	933.117	1270.32	1026.63	1096.58	1220.74	1301.79	1185.27	1338.32	1066.87	998.012	1035.31	1151.14	1389.35	1242.14	1203.44	1036.68	1207.67	P06797	Ctsl	ENSMUSP00000152169;ENSMUSP00000021933	ENSMUSG00000021477;ENSMUSG00000021477
P06800	1575.66	1632.46	1767.17	1723.94	1682.34	1751.55	1502.89	1684.25	1578.96	1717.81	1591.68	1685.14	1635.05	1789.45	1767.39	1787.36	1727.6	1693	P06800	Ptprc	ENSMUSP00000138800;ENSMUSP00000138350	ENSMUSG00000026395;ENSMUSG00000026395
P06801	26829.6	27735.7	27166	26818.6	26847.5	26827	27553.3	26106.1	26702.7	28149.4	28723.2	27771.3	27166.7	27676.9	28342.8	28075.6	26862.5	27279.3	P06801	Me1	ENSMUSP00000034989	ENSMUSG00000032418
P06802	1747.15	1837.92	1604.44	1560.73	1765.87	1885.23	1859.7	1902.24	1876.23	1953.3	1899.18	2001.15	2055.05	1853.67	2043.73	2102.75	2017.61	2017.95	P06802	Enpp1	NA	NA
P06837	46667.1	46780.5	54765.7	49025	46653.3	47045.3	44039.1	47624.9	52780	41238.8	47955.6	43652.8	41162.7	46443	42620.3	42241.8	36819	41382.9	P06837	Gap43	ENSMUSP00000099881	ENSMUSG00000047261
P06909	5441.11	5523.82	6838.86	5268.97	5483.94	5110.79	5229.44	6522.4	6951.13	4668.03	4619.51	5871.93	5324.27	5284.27	6240.75	6574.78	7286.86	5090.08	P06909	Cfh	ENSMUSP00000066677	ENSMUSG00000026365
P07091	245.492	306.728	223.4	225.994	256.388	206.385	311.65	283.059	295.868	211.124	255.301	281.232	285.616	282.049	269.872	318.432	254.562	273.012	P07091	S100a4	ENSMUSP00000001046	ENSMUSG00000001020
P07214	2137.79	2309.43	2223.55	2276.34	2012.56	2063.14	2073.32	2001.49	2153.85	2289.58	2282.37	2355.69	2353.66	2476.26	2504.74	2522.93	2258.07	2308.45	P07214	Sparc	ENSMUSP00000018737;ENSMUSP00000151000	ENSMUSG00000018593;ENSMUSG00000018593
P07309	1897.37	1520.87	1781.76	1176.86	1632.22	1841.84	1124.88	3283.25	3296.69	1285.76	1001.69	1714.89	1319.4	1229.14	1457.56	1498.06	2040.33	1336.74	P07309	Ttr	ENSMUSP00000074783	ENSMUSG00000061808
P07310	3446.5	3041.86	3637.81	4109.05	2907.3	2695.82	2500.81	5528.33	2599.94	2765.09	2687.01	2717.57	2732.1	4000.9	2674.62	3211.41	2887.66	2973.09	P07310	Ckm	ENSMUSP00000146972	ENSMUSG00000030399
P07356	13512.9	17139.4	12412.8	12339.7	14660.3	14250.4	13883	10864	18726.1	15295	14646.6	17291.1	15477.3	14168.9	15983.1	14955	12328.2	12828	P07356	Anxa2	ENSMUSP00000034756	ENSMUSG00000032231
P07724	99084.7	87934.7	125138	86575.1	97900.6	95936	75022	151095	141452	93689	76452.9	124220	84794.6	87096	121677	79892.5	84412.8	70694	P07724	Alb	ENSMUSP00000031314	ENSMUSG00000029368
P07742	1269	1308.96	1264.64	1308.01	1372.02	1072.14	1217.35	1223.46	1406.87	1184.38	1078.84	1286.95	1084.39	1042.74	1221.17	1249.46	1546.11	1157.41	P07742	Rrm1	ENSMUSP00000033283	ENSMUSG00000030978
P07758	12379.5	11420.5	12332.8	7553.02	7875.16	8362.55	8291.12	19356.3	17771	8083.91	7315.84	10092.3	8015.9	7587.2	9592.88	10022.4	11199	8908.87	P07758	Serpina1a	ENSMUSP00000082132	ENSMUSG00000066366
P07901	144735	139446	140458	145396	144199	148413	128964	128677	129534	144953	142879	142950	138666	135991	140010	131264	128882	128001	P07901	Hsp90aa1	ENSMUSP00000091921;ENSMUSP00000021698	ENSMUSG00000021270;ENSMUSG00000021270
P07903	1610.89	1668.49	1617.79	1527.24	1495.22	1573.68	1561.03	1553.36	1396.47	1628.75	1802.16	1685.74	1540.74	1472.76	1701.62	1499.39	1581.63	1614.95	P07903	Ercc1	ENSMUSP00000003645	ENSMUSG00000003549
P07934	4209.81	4188.79	3723.53	4110.7	3964.06	3989.26	3302.91	4005.86	3950.68	4384.02	4402.66	4412.62	4209.96	3770.14	3695.99	4005.85	4028.71	4076.73	P07934	Phkg1	ENSMUSP00000026617	ENSMUSG00000025537
P08003	39394.6	39492.6	40978.4	41693.1	42292.4	44328.6	37104.2	37074.8	40179.1	38056.4	37443.5	39928.1	38710.1	38842.6	36801.6	36821.1	32916.1	35136.1	P08003	Pdia4	NA	NA
P08030	3594.09	4455.6	3977.47	3530.53	3687.5	3511.86	3786.21	3726.28	3792.35	4086.2	4342.14	3947.1	4088.91	3630.48	4029.37	4078.19	3859.26	3932.74	P08030	Aprt	ENSMUSP00000006764	ENSMUSG00000006589
P08032	17873.8	16823.3	21783.5	15957.3	15873.5	15377.4	13652.8	16677.6	24229.8	14753.1	13852.4	18556.2	16906.6	15894.2	15543.7	16025	17154.7	13008.9	P08032	Spta1	ENSMUSP00000027817	ENSMUSG00000026532
P08046	920.138	843.357	865.175	816.112	779.274	804.042	910.132	937.58	989.152	977.495	863.17	844.394	898.853	825.364	747.284	789.587	678.769	817.994	P08046	Egr1	ENSMUSP00000069616	ENSMUSG00000038418
P08074	906.126	1465.38	891.172	775.399	813.798	914.567	1006.94	681.354	1242.44	975.698	911.126	1198.99	1143.31	990.047	1111.19	1028.15	857.785	816.695	P08074	Cbr2	ENSMUSP00000026148	ENSMUSG00000025150
P08101	774.94	676.986	630.547	656.285	720.459	703.198	767.256	687.17	685.299	670.889	701.582	669.014	647.212	746.955	720.288	737.411	621.813	678.762	P08101	Fcgr2	NA	NA
P08103	79.0661	99.4266	108.902	99.3348	69.4081	68.9143	76.2332	90.3496	48.2204	89.6393	75.1594	50.6157	56.4772	109.146	96.5514	68.0868	68.6024	89.5754	P08103	Hck	ENSMUSP00000105423;ENSMUSP00000141030	ENSMUSG00000003283;ENSMUSG00000003283
P08113	61171.7	61354.7	62131.5	62439.2	63991.7	64918.7	59193.3	58528	61815.8	61016.2	61291.2	61629.5	59802.8	59600.7	60131	58997.3	55049	56723.5	P08113	Hsp90b1	ENSMUSP00000020238	ENSMUSG00000020048
P08122	3141.68	3442.35	2356.27	2478.38	2588.1	2607.06	3482.07	4521.5	3530.02	3213.66	3933.29	4236.08	4897.09	4203.13	5586.52	5333.34	5266.52	3812.38	P08122	Col4a2	ENSMUSP00000033899	ENSMUSG00000031503
P08207	700.077	815.285	800.421	732.812	763.172	769.436	741.251	725.395	1074.18	747.974	755.009	985.449	843.302	759.641	757.57	764.796	687.65	726.553	P08207	S100a10	ENSMUSP00000036949;ENSMUSP00000130712	ENSMUSG00000041959;ENSMUSG00000041959
P08226	13899.4	14136.2	13813.9	13549.5	13583.2	14061	12796.4	12728.7	13479.3	13984.3	14164.6	14270.8	13469.2	13797.7	14551.8	13726.6	13067.2	12961.7	P08226	Apoe	ENSMUSP00000133302;ENSMUSP00000133371;ENSMUSP00000134160;ENSMUSP00000003066	ENSMUSG00000002985;ENSMUSG00000002985;ENSMUSG00000002985;ENSMUSG00000002985
P08228	10415.1	10440.1	14765.3	12429.2	10117.4	11496.3	10942.1	10373	10882.7	11303.9	9983.5	10632.1	12068.6	10263.9	13103.3	10661.1	10076.4	7919.34	P08228	Sod1	ENSMUSP00000023707	ENSMUSG00000022982
P08249	100704	101777	99868.8	102277	100986	101675	107618	108839	106883	103893	104063	103278	104659	105856	108956	110465	106576	105881	P08249	Mdh2	ENSMUSP00000019323	ENSMUSG00000019179
P08551	73862.6	68005.6	66650.9	72392.3	71243.7	73906.5	75981.7	88374.8	73141.6	81973.4	70826.2	79910.1	84244.7	74852	76161.6	76278.1	83483.2	79900.3	P08551	Nefl	ENSMUSP00000022639	ENSMUSG00000022055
P08553	70674.4	66684.7	60112.8	63790.1	63940.2	66236.2	64828.3	72479.4	61359.1	74482.5	63690.6	70238.6	71990.9	64233.1	66309.6	69054.4	71402.2	69360.1	P08553	Nefm	NA	NA
P08556	17232.6	16015.2	16726.3	17346.5	16785.1	16856.4	16090.6	17355.8	16107.3	16178.1	16829.9	15988.4	15673.5	16406.3	15870.5	15441.5	15951	15399.5	P08556	Nras	NA	NA
P08607	333.17	399.692	490.126	228.499	244.33	221.275	299.652	460.545	542.631	253.739	213.692	302.154	320.257	327.195	286.831	495.285	575.251	355.49	P08607	C4bpa	ENSMUSP00000027657	ENSMUSG00000026405
P08752	19904.6	20867.9	20241.7	19923.7	19582.4	19632.3	21942.8	19998.3	18840.4	21824.5	21724.8	21085.3	20502.6	19966.7	21488.9	22137.8	21509.7	21844.7	P08752	Gnai2	ENSMUSP00000142326;ENSMUSP00000057543	ENSMUSG00000032562;ENSMUSG00000032562
P08775	12374.7	12882.3	12488.6	11903.9	11903	11684.3	11925.4	11509	12370.3	12268.4	12491.1	11986.9	11388	11514.7	11795.1	12043.6	11695.6	11526.9	P08775	Polr2a	ENSMUSP00000050771	ENSMUSG00000005198
P09041	20802.5	21281.9	19052.1	18951.7	19847.5	20148.2	20257.1	18920.5	18494	21549	20540.5	20055.2	19679.7	19326.8	19893.8	20554.4	20118.3	19268.7	P09041	Pgk2	ENSMUSP00000033585	ENSMUSG00000031233
P09055	12315.9	13318.6	11563.3	12502.3	12991.2	12835.3	11159.4	11849.3	13537.5	11577.1	11843.9	12663.3	12228.7	11854.2	12508.4	12278.9	11945.7	11725.2	P09055	Itgb1	ENSMUSP00000087457	ENSMUSG00000025809
P09103	42741.3	43558.2	40758.7	41165.7	40802.5	42550.5	42509.5	41812.5	44073.9	42269.9	42212.3	42031	40570.3	41080.5	42420.9	42309.7	39735.3	40080.4	P09103	P4hb	ENSMUSP00000026122	ENSMUSG00000025130
P09240	1506.89	1647.14	1372.56	1511.24	1808.95	1940.66	1493.46	1581.41	1376.12	1263.91	1441.55	1543.39	1222.31	1644.22	886.633	1278.78	836.11	1328.68	P09240	Cck	ENSMUSP00000035120;ENSMUSP00000149679	ENSMUSG00000032532;ENSMUSG00000032532
P09242	2951.6	3000.6	2266.93	2323.81	2959.59	2823.24	2845.38	2487.34	2943.21	2776.25	2512.2	2885.67	2536.43	2123.59	2299.57	2408.48	2461.87	2714.92	P09242	Alpl	ENSMUSP00000030551	ENSMUSG00000028766
P09405	49889.3	49506.1	50026.4	49448.3	49423	49283.2	49007.7	49416.7	50273.7	50690.6	50165.3	48331.9	48800.3	49115.6	47827	49236.1	47497.4	48167.5	P09405	Ncl	ENSMUSP00000027438	ENSMUSG00000026234
P09411	86781.2	89833.7	91978.8	89803.3	91675.1	91860.4	95671.2	101573	96491.2	90714	88592.5	90707.4	91960	94414	90613.7	90236.4	89544.7	89933.2	P09411	Pgk1	ENSMUSP00000080302	ENSMUSG00000062070
P09450	374.574	413.684	454.357	357.424	315.718	442.95	478.978	504.761	460.794	423.56	351.059	481.317	372.127	372.471	397.681	347.921	357.113	372.463	P09450	Junb	ENSMUSP00000064680	ENSMUSG00000052837
P09470	8286.51	8641.06	6876.59	7001.38	10052.9	11227.9	7522.94	7949.22	15367.6	7624.69	8169.42	7768.02	7571.26	8235.53	7723.13	8499.12	8030.4	8395.08	P09470	Ace	ENSMUSP00000001963;ENSMUSP00000001964	ENSMUSG00000020681;ENSMUSG00000020681
P09528	4128.22	3971.87	4753.2	4828.63	4728.5	4472.57	5350.71	6087.29	5958.95	4078.79	4121.38	4505.39	5005.44	5618.28	5121.7	4577.44	5181.85	4843.53	P09528	Fth1	ENSMUSP00000158539;ENSMUSP00000025563	ENSMUSG00000024661;ENSMUSG00000024661
P09541	3361.39	2835.26	3457.05	3425.9	3299.41	3821.06	2636.75	3014.02	2649.4	2991.09	2744.97	2926.72	3191.92	2964.41	2903.55	2682.54	2536.14	2422.41	P09541	Myl4	NA	NA
P09581	2226.99	2195.35	2230.21	2108.05	2111.68	2152.5	2117.61	1906.28	1779.87	2193.74	2364.64	2254.47	1939.52	1968.62	2165.68	1958.46	2017.63	2036.67	P09581	Csf1r	ENSMUSP00000025523;ENSMUSP00000110923	ENSMUSG00000024621;ENSMUSG00000024621
P09602	243.164	210.719	327.539	277.953	242.125	279.455	447.341	306.905	337.081	234.669	192.008	250.263	273.465	365.713	261.437	294.455	294.102	312.6	P09602	Hmgn2	ENSMUSP00000099613;ENSMUSP00000099612;ENSMUSP00000075031	ENSMUSG00000003038;ENSMUSG00000003038;ENSMUSG00000070713
P09671	19771.3	19181.4	19441.2	18792.6	18420.5	19643.3	19791	20208.8	19495.2	20366.8	19811.1	19905.4	19991.7	20021.5	20969.1	21283.6	19171.3	19800.4	P09671	Sod2	ENSMUSP00000007012	ENSMUSG00000006818
P09925	2372.77	2498.64	2269.57	2064.82	2451.95	2401.51	2176.92	2379.33	2359.45	2607.83	2446.66	2595.29	2217.75	2273.3	2785.19	2555.26	2616.93	2598.47	P09925	Surf1	ENSMUSP00000015934	ENSMUSG00000015790
P09926	342.928	333.675	379.202	409.176	353.629	368	434.302	412.399	368.06	300.476	351.241	361.607	391.914	382.298	361.67	399.464	372.319	425.602	P09926	Surf2	ENSMUSP00000015017	ENSMUSG00000014873
P0C028	3800.02	3835.14	3443.79	3332.64	3335.2	3312.09	2983.62	2801.23	3063.56	3482.19	3611.32	3448.31	2912.25	3207.26	3513.72	3611.65	3137.5	3460.61	P0C028	Nudt11	ENSMUSP00000100072;ENSMUSP00000100071	ENSMUSG00000073295;ENSMUSG00000073293
P0C090	670.634	702.427	786.094	624.5	665.052	650.475	661.98	662.765	702.45	680.481	708.776	619.674	585.048	588.496	585.313	580.148	599.293	647.7	P0C090	Rc3h2	ENSMUSP00000108558;ENSMUSP00000097721	ENSMUSG00000075376;ENSMUSG00000075376
P0C0A3	5339.14	5294.74	5264.26	5252.11	4952.67	5139.85	4915.1	5123.22	4809.12	5139.64	5382.23	5294.56	5133.44	5088.15	4685.82	5074.95	4800.67	5123.17	P0C0A3	Chmp6	ENSMUSP00000026434	ENSMUSG00000025371
P0C0S6	5164.95	6329.5	6386.34	5155.83	4958.23	4653.24	6696.85	7459.44	5971.12	5887.92	6326.14	6049.23	6488.35	5810.91	6392.11	6007.5	6352.29	6046.12	P0C0S6	H2az1	ENSMUSP00000036907	ENSMUSG00000037894
P0C192	7871.46	7805.45	7139.01	7724.56	7644.64	7835.79	7349.9	7386.45	6705.88	7797.21	7651.85	7477.56	7433.19	7500.44	7444.77	8044.92	8119.63	7807.34	P0C192	Lrrc4b	ENSMUSP00000053123	ENSMUSG00000047085
P0C1Q2	531.828	666.126	767.816	681.602	702.54	711.782	669.316	560.924	522.216	588.308	632.619	626.599	570.051	628.474	689.287	899.096	624.191	640.823	P0C1Q2	Pde11a	ENSMUSP00000097572	ENSMUSG00000075270
P0C605-2	3315.62	3630.49	3545.12	3507	3228.5	3268.74	3201.28	3059.48	3432.47	3245.13	3598.23	3404.53	3119.45	3627.88	3096.88	3302.04	2921.47	3169.15	P0C605	Prkg1	ENSMUSP00000067576;ENSMUSP00000073268	ENSMUSG00000052920;ENSMUSG00000052920
P0C673	889.74	869.983	984.927	1065.79	885.822	905.447	948.224	968.117	873.149	983.148	1038.12	987.103	944.223	1081.5	1080.72	1060.36	966.03	1084.95	P0C673	Igsf11	ENSMUSP00000023478	ENSMUSG00000022790
P0C7L0	4681.58	5013.49	5083.15	4807.1	4965.44	4626.62	4863.11	5079.73	5028.07	4907	4887.71	4472.56	4991.75	4882.69	4987.42	4817.34	4861.36	4831.48	P0C7L0	Wipf3	NA	NA
P0C7M9	4050.1	3880.54	3971.66	3994.74	3999.04	3983.49	3761.56	3816.86	3632.13	4239.95	3830.57	3996.86	3852.4	3876.93	4072.43	4011.28	4548.03	4030.94	P0C7M9	Clec2l	ENSMUSP00000110524	ENSMUSG00000079598
P0C7N9	185.305	197.93	280.048	280.996	294.06	358.569	269.461	284.131	213.914	238.239	189.923	276.757	284.37	325.737	281.534	374.264	290.599	308.414	P0C7N9	Psmg4	ENSMUSP00000115881	ENSMUSG00000071451
P0C7T6	72.9004	87.5551	116.351	142.379	105.903	139.38	90.009	81.1093	109.609	110.394	107.297	116.835	116.317	102.044	81.2823	107.453	96.4144	78.7324	P0C7T6	Atxn1l	ENSMUSP00000148324;ENSMUSP00000090850	ENSMUSG00000069895;ENSMUSG00000069895
P0C872	1068.95	1103.85	963.415	931.744	956.71	1137.49	869.096	902.853	950.366	1037.24	1056.08	981.085	1084.49	1001.1	1001.17	1029.39	979.443	968.735	P0C872	Jmjd7	ENSMUSP00000041220	ENSMUSG00000098789
P0C913	183.087	223.36	157.754	159.71	169.302	182.745	146.335	185.266	196.824	217.932	219.679	186.238	148.752	142.504	152.821	172.948	158.319	143.907	P0C913		ENSMUSP00000129542	ENSMUSG00000087651
P0CG14	868.448	784.335	836.949	764.232	825.401	871.946	724.072	824.245	774.208	847.336	750.102	852.524	921.34	805.325	815.079	685.991	535.542	781.284	P0CG14	Derpc	ENSMUSP00000129823	ENSMUSG00000117748
P0CG50	20670.4	21136.5	21556.9	20377.8	19012.5	20412.5	22382.2	22505.3	21765.3	21087.4	20961.8	20546.6	20965.3	21983.1	22628.1	22020.4	21846.9	20300.7	P0CG50	Ubc	ENSMUSP00000114180;ENSMUSP00000115578	ENSMUSG00000008348;ENSMUSG00000008348
P0CW02	513.812	543.222	710.475	637.237	896.787	757.233	663.102	800.375	767.165	550.635	560.088	717.195	728.454	775.603	863.017	682.366	694.299	705.729	P0CW02	Ly6c1	ENSMUSP00000066954;ENSMUSP00000137401;ENSMUSP00000139799	ENSMUSG00000079018;ENSMUSG00000079018;ENSMUSG00000079018
P0DI97	96.4659	118.003	158.25	197.591	133.769	97.4093	132.135	173.87	101.522	111.381	114.599	145.888	115.527	122.155	105.099	134.945	108.866	124.435	P0DI97	Nrxn1	ENSMUSP00000133724	ENSMUSG00000024109
P0DJF2	1152.67	1214.53	1183.84	1106.86	1149.24	1124.24	1165.41	1196.52	1261.96	1256.6	1178.45	1157.57	1231.86	1211.92	1219.9	1058.29	1033.62	1099.75	P0DJF2	Pet117	ENSMUSP00000139043	ENSMUSG00000098387
P0DN34	2012.72	1877.67	1989.34	1943.86	1901.03	1786.8	1953.63	2179.1	2066.34	1960.01	1959.58	2105.83	2125.03	2138.5	1835.02	2093.92	1606.89	1985.05	P0DN34	Ndufb1	ENSMUSP00000159138;ENSMUSP00000158975;ENSMUSP00000159028	ENSMUSG00000113902;ENSMUSG00000113902;ENSMUSG00000113902
P0DP28	24909.8	26340	29069.2	26144.5	23956.5	27548.1	28599.3	29266.1	28022.3	23685	26536.1	24369.2	26013.6	24954.2	23847.9	28368.2	25293.2	22835.3	P0DP28	Calm3	ENSMUSP00000048857;ENSMUSP00000105709;ENSMUSP00000019514	ENSMUSG00000036438;ENSMUSG00000001175;ENSMUSG00000019370
P0DP60	1647.88	1777.49	1894.11	2094.15	2098.81	2247.01	2250.87	2344.26	2174.9	1844.48	1936.52	2231.57	2137.74	2393.36	2208.69	2188.02	2412.74	2366.68	P0DP60	Lynx1	ENSMUSP00000023259	ENSMUSG00000022594
P10107	1037.85	1242.31	1337.69	934.809	1181.88	1082.68	1025.78	1014.2	1388.12	1107.36	1035.58	1194.98	1054.09	958.563	1141.04	1112.16	999.316	944.214	P10107	Anxa1	ENSMUSP00000158305;ENSMUSP00000025561	ENSMUSG00000024659;ENSMUSG00000024659
P10126	39820.8	41339.7	42370	39635.3	40409.6	41203.3	40228	38021.5	39531.2	41614.3	42299.9	41203.4	40263.9	41250.3	40436.6	39768.8	37035.9	38943.9	P10126	Eef1a1	ENSMUSP00000042457	ENSMUSG00000037742
P10493	11763	12133.4	10593.1	10294.4	11180.3	10934.8	11086	9964.83	10572	11650.7	13064	12097.1	12041.3	11281.4	13279.5	11938.8	12518.6	11007.1	P10493	Nid1	ENSMUSP00000005532	ENSMUSG00000005397
P10518	6321.97	6292.14	6690.19	7437.25	7348.29	6972.28	7121.4	7736.83	7640.36	6860.03	6880.38	7399.21	7500.59	7662.68	7192.92	6871.41	6839.61	7171.33	P10518	Alad	ENSMUSP00000103068;ENSMUSP00000030090	ENSMUSG00000028393;ENSMUSG00000028393
P10605	11745.8	11329	10612.9	10034.9	10214.4	10811.7	11053	10613.8	10272.2	12207.3	12115.2	11164.7	11247	11055	12407.1	13028.6	12444.3	11803.5	P10605	Ctsb	ENSMUSP00000006235	ENSMUSG00000021939
P10630	34094.5	35128.5	34151.2	33653.5	34048.4	34766.6	32446.3	32660.5	32499.5	34452.2	33767.8	33452	32486.8	32555.2	32716	32430.9	33351.2	32701.5	P10630	Eif4a2	ENSMUSP00000023599	ENSMUSG00000022884
P10637-2	53542.3	53214.9	53665	52306.1	51658.6	52747.8	52068	51633.2	52077	56112.6	57602.7	53201.8	52635.9	52999.8	49655.4	50210.4	49821.8	51427.6	P10637	Mapt	ENSMUSP00000102605;ENSMUSP00000097919	ENSMUSG00000018411;ENSMUSG00000018411
P10639	22533.7	20821.3	24435.2	24840.1	22916.7	23971	22567.9	22108.7	24820.1	22623.5	22470.2	22998.1	24206.1	22824	21991.5	22115.7	22203.1	22480.2	P10639	Txn	ENSMUSP00000030051	ENSMUSG00000028367
P10649	48086.6	52823.2	51891.1	51422.4	47105	53126.3	57271.9	52816.5	49963.8	55465.2	53896.7	53381.5	54181.3	59900.8	61834.5	61258.8	53773.9	53346.7	P10649	Gstm1	ENSMUSP00000004140	ENSMUSG00000058135
P10711	6796.81	6957.34	7181.7	7468.25	7560.54	7697.4	7296.9	8369.31	7809.68	6923	6724.75	7132.17	7345.98	7211.78	6415.68	6780.12	6408.86	6817.28	P10711	Tcea1	ENSMUSP00000080266	ENSMUSG00000033813
P10810	109.352	97.7577	79.8117	98.9369	90.7056	93.53	118.443	114.03	114.999	102.678	124.866	113.515	94.8653	158.664	183.619	70.6514	85.6318	91.9048	P10810	Cd14	ENSMUSP00000056669	ENSMUSG00000051439
P10833	3005.84	2932.52	2682.09	2452.01	2470.74	2714.84	2094.76	1805.16	1744.11	2361.48	2391.35	2195.35	1990.76	1968.02	2189.22	2185.86	2015.62	1975.36	P10833	Rras	ENSMUSP00000042150	ENSMUSG00000038387
P10852	36077.1	36978.7	35096	37698.3	37261.3	35736	34179.7	35713.3	33476	36176.8	35232.6	35751.1	34889.4	33842.5	34517.6	34368.5	36251.3	35461.2	P10852	Slc3a2	ENSMUSP00000130194;ENSMUSP00000010239	ENSMUSG00000010095;ENSMUSG00000010095
P10922	17985	17651.7	18382.7	18243.9	18301.2	18751.7	22706.3	21558.6	19088	22477.4	21976.6	23273.2	22832	22172.4	25135.6	22593.9	25048.8	23932.4	P10922	H1-0	ENSMUSP00000137309	ENSMUSG00000096210
P11031	18121	17911.5	17362.9	16818.6	17240.5	16934.5	16863.3	16590.5	16383.2	16919.9	17393.7	17646.3	17003.1	16527.7	16107.6	16124.4	16428.8	16381.8	P11031	Sub1	ENSMUSP00000022816;ENSMUSP00000106130	ENSMUSG00000022205;ENSMUSG00000022205
P11087	1639.01	2334.62	2696.97	1352.27	1465.1	1477.79	1663.15	1290.61	2491.22	1911.77	1820.87	1797.31	1492.03	2026.08	2497.98	2183.12	2157.36	1404.55	P11087	Col1a1	ENSMUSP00000001547	ENSMUSG00000001506
P11214	1385.42	1409.92	1365.26	1208.82	1214.09	1182.14	1279.32	1114	1067.05	1454.62	1442.83	1443.49	1162.21	1248.02	1388.21	1396.67	1019.22	1334.41	P11214	Plat	ENSMUSP00000033941	ENSMUSG00000031538
P11276	8441.68	9569.66	9421.02	8875.02	9485.52	9137.67	7837.99	9047.24	10708.4	9477.67	8928.99	11049	11394.6	8818.86	10830.2	10218.5	11185.3	8574.9	P11276	Fn1	ENSMUSP00000054499	ENSMUSG00000026193
P11352	17210.4	16645.7	17351.2	17623.7	17576.3	18176.5	15795.7	15567.8	16905.8	18008.8	17148.8	18072.8	17189.4	17707.6	17577.9	17650.4	16200.8	15153.8	P11352	Gpx1	ENSMUSP00000081010	ENSMUSG00000063856
P11404	25286.5	23264.7	23609.4	25533	23862	24704.6	22220.2	24035	24235.8	24139	23455.5	22669.3	23067.9	22600.7	22545.3	22527	22973.7	22426.9	P11404	Fabp3	ENSMUSP00000070709	ENSMUSG00000028773
P11438	3763.23	3757.14	3428.5	3384.24	3386.93	3454.6	3702.68	3159.68	3197.35	3848.01	4144.05	4003.57	4014.78	4072.53	4902.96	4778.69	4680.66	4020.92	P11438	Lamp1	ENSMUSP00000033824	ENSMUSG00000031447
P11499	65620.2	64938.1	71257.4	74984.7	72607.2	76113.1	64700.9	65888.3	67915.8	67420.2	67160.3	70255.2	70977.8	69081.3	69026.3	63898.8	61321.1	62516.1	P11499	Hsp90ab1	ENSMUSP00000024739	ENSMUSG00000023944
P11531	18231.5	19233.4	17907.4	18300.8	18963.4	17582.5	19422.2	18610.2	18475.2	18347.6	18600.8	18699	18325.6	17956.4	17828.5	18385.3	17431.2	17768.6	P11531	Dmd	ENSMUSP00000109633	ENSMUSG00000045103
P11679	1949.78	1808.72	1292.91	935.29	2376.87	2923.4	1256.81	1090.64	3609.96	1439.1	1199.25	1354.73	1131.25	1173.77	1227.28	1176.07	1126.17	1193.18	P11679	Krt8	ENSMUSP00000023952	ENSMUSG00000049382
P11688	450.009	467.629	375.705	374.351	301.699	375.681	302.05	246.036	378.122	316.262	327.078	393.316	323.296	295.448	331.984	304.522	303.198	303.274	P11688	Itga5	ENSMUSP00000023128	ENSMUSG00000000555
P11725	4836.89	4724.6	2577.69	1520.64	1952.13	2428.32	2197.9	754.069	915.892	4900.43	4488.31	3088.21	1971.39	1579.73	2387.94	3004.12	2447.13	2424.12	P11725	Otc	ENSMUSP00000056152	ENSMUSG00000031173
P11798	60378.2	60194.7	61956.4	64382.7	62768.3	63387.8	61745.9	62146.7	62756	58315.4	60691.7	61444.3	61549.1	64189.8	63660.5	59660.8	60229.1	59228.3	P11798	Camk2a	ENSMUSP00000099952;ENSMUSP00000110950	ENSMUSG00000024617;ENSMUSG00000024617
P11798-2	1051.91	1095.69	1005.4	1156.94	1110.42	1047.49	1143.74	1247.58	1101.38	1313.29	1227.18	1275.27	1201.62	1181.91	1175.6	1319.64	1314.13	1211.91	P11798	Camk2a	ENSMUSP00000099952;ENSMUSP00000110950	ENSMUSG00000024617;ENSMUSG00000024617
P11835	2772.79	3032.48	2934.45	2764.75	3155.13	3093.3	3085.2	2969.54	3001.08	3259.75	2990.53	2948.77	3053.73	3023.56	3059.99	3166.18	3281.48	2992.15	P11835	Itgb2	NA	NA
P11859	1450.5	1601.31	1310.21	1222.91	1144.66	1109.69	1225.86	1204.13	1393.71	1397.26	1392.65	1354.02	1390.09	1213.66	1413.29	1407.22	1381.17	1431.99	P11859	Agt	NA	NA
P11862	1269.88	1418.9	1212.29	1129.75	1128.95	1209.01	1088.38	1064.98	1109.72	1328.65	1381.14	1287.6	1202.3	1177.61	1260.19	1261.49	1152.94	1228.4	P11862	Gas2	ENSMUSP00000053514;ENSMUSP00000103217;ENSMUSP00000146537	ENSMUSG00000030498;ENSMUSG00000030498;ENSMUSG00000030498
P11881-3	61072	57760.9	58156.1	60339.6	61132.7	60230.5	56552.8	54437.5	52513.4	62760.6	60383.3	61361.2	60798.6	57305.8	59092.4	58940.7	59073.5	58233.6	P11881	Itpr1	ENSMUSP00000032192;ENSMUSP00000144880	ENSMUSG00000030102;ENSMUSG00000030102
P11930	1141.85	1269.97	1313.53	1219.02	1307.17	1266.27	1426.25	1343.36	1580.32	1290.94	1263.66	1234.71	1316.36	1341.2	1253.6	1391.4	1482.9	1345.96	P11930	Nudt19	ENSMUSP00000047778	ENSMUSG00000034875
P11983	36133.2	35508.5	33988.7	34325.8	35055.4	33936.9	34027.7	34308.1	34435.1	36861.4	36001.8	35706.3	34984.8	34429.4	34802.1	35478.7	33895.9	34593.8	P11983	Tcp1	ENSMUSP00000086418;ENSMUSP00000116108	ENSMUSG00000068039;ENSMUSG00000068039
P12023	20092.1	20215.4	20265.9	21662.9	21131.8	21523.5	20506.8	20693.8	20272	20645.7	20475.2	20434.9	19962.7	20624	20354.4	20111.9	19756.2	19917.8	P12023	App	ENSMUSP00000154061;ENSMUSP00000005406	ENSMUSG00000022892;ENSMUSG00000022892
P12023-2	623.263	676.258	678.768	585.412	573.586	597.641	683.692	608.046	481.21	604.623	618.548	615.474	522.888	593.543	620.523	647.187	589.53	624.79	P12023	App	ENSMUSP00000154061;ENSMUSP00000005406	ENSMUSG00000022892;ENSMUSG00000022892
P12265	1181.31	2073.62	1049.63	752.034	806.539	981.461	1098.84	746.947	831.472	960.862	1124.1	968.295	862.748	1068.29	1088.98	1249.71	792.086	916.959	P12265	Gusb	ENSMUSP00000026613	ENSMUSG00000025534
P12382	35952.3	36140.1	35725.9	36434	36434.5	36145.8	35549.5	34059.5	34216.3	37783.7	37510.7	36793.3	35670.7	36025.9	36291.2	35866.6	34634.9	35665.8	P12382	Pfkl	ENSMUSP00000020522	ENSMUSG00000020277
P12657	4685.98	4725.43	4166.65	4470.32	4416.47	4353.04	4552.45	4594.4	4587.64	4924.22	5075.46	4724.76	4568.02	4535	4554.16	4414.03	4514.42	4702.61	P12657	Chrm1	ENSMUSP00000042632;ENSMUSP00000126103	ENSMUSG00000032773;ENSMUSG00000032773
P12658	19799.4	21559.1	20806.8	19500	17913.3	19289.4	18393	17826.1	19364.5	18963.3	21949.2	19555.4	18523	19700.2	19721.7	20103.9	16980.8	17870.3	P12658	Calb1	ENSMUSP00000029876	ENSMUSG00000028222
P12787	6920.6	6974.53	9471.33	8526.93	8311.75	8847.25	9838.38	11867.7	11817.1	6398.05	6519.38	6856.73	7827.29	8906.28	6103.02	7601.66	7367.4	7391.17	P12787	Cox5a	ENSMUSP00000000090	ENSMUSG00000000088
P12790	882.263	764.934	912.024	824.093	868.928	913.615	860.676	880.984	977.836	780.818	888.222	827.301	914.422	863.931	1040.77	879.842	901.241	823.94	P12790	Cyp2b9	ENSMUSP00000080846	ENSMUSG00000040660
P12815	9469.92	9097.4	9422.47	9974.53	9812.57	9302.74	9846.29	10712.4	10424.6	10002	9614.51	9416.04	9793.7	9940.24	9202.23	9128.53	9102.07	9635.51	P12815	Pdcd6	ENSMUSP00000022060;ENSMUSP00000152458	ENSMUSG00000021576;ENSMUSG00000021576
P12849	18419	17680.6	17906.6	17388.5	18493.9	18078.7	18834.4	18888.1	18068.4	17654.2	18389.2	18674.6	17709.9	16968.2	17296.6	16887.6	18213.6	17405.9	P12849	Prkar1b	ENSMUSP00000026973;ENSMUSP00000106515	ENSMUSG00000025855;ENSMUSG00000025855
P12960	86033.5	85936.3	86713.1	87838	85946.7	86004.4	91906.5	89044.6	85606.5	89885.2	90351.6	88731.5	86561.4	89222	87199.3	91679.4	84689.1	86977.3	P12960	Cntn1	ENSMUSP00000000109;ENSMUSP00000067842;ENSMUSP00000133063	ENSMUSG00000055022;ENSMUSG00000055022;ENSMUSG00000055022
P12970	15019.7	15486.6	16415.5	16642.7	16068.3	16016.1	16439.2	17200.4	15982	16078.1	15866.8	16730.1	16214	17016.6	16454.6	16326.5	16352.3	15529	P12970	Rpl7a	ENSMUSP00000099962	ENSMUSG00000062647
P13020	26398.1	25838.9	24503	23268.7	25170.8	25391.8	24487	24801	26002.1	26549	24727.4	26629.6	26344.9	24713.9	26291.7	25805.3	26201.7	25613.9	P13020	Gsn	ENSMUSP00000144561;ENSMUSP00000028239	ENSMUSG00000026879;ENSMUSG00000026879
P13405	79.1835	82.8816	72.406	72.878	84.2872	62.8174	70.9352	109.484	57.0998	127.913	107.404	118.904	96.7184	61.7136	70.6173	92.3936	101.54	69.9877	P13405	Rb1	ENSMUSP00000022701	ENSMUSG00000022105
P13439	3878.59	4179.37	3796.82	3642.12	3673.99	3866.65	3759.57	3707.65	3446.45	4104.13	4119.35	3774.35	3516.88	3558.64	3652.55	3758.16	3588.02	3753.32	P13439	Umps	ENSMUSP00000023510	ENSMUSG00000022814
P13597	714.756	841.895	610.613	687.632	806.578	777.606	641.783	676.32	960.181	670.138	588.198	840.091	828.683	761.178	875.608	928.234	781.253	734.16	P13597	Icam1	ENSMUSP00000083587	ENSMUSG00000037405
P13634	6987.69	6538.7	7905.08	5738.64	5496.27	5198.72	5206.41	7225.45	9985.25	6055.57	5022.62	5874.31	5699.1	5635.63	4709.28	7346.97	8964.93	5989.57	P13634	Ca1	ENSMUSP00000137926;ENSMUSP00000091925	ENSMUSG00000027556;ENSMUSG00000027556
P13705	1163.86	1266.42	1106.35	1263.38	1129.81	1130.17	1119.84	1132.58	1249.46	1164.57	1081.34	1141.94	1091.97	1271.64	1020.47	1045.71	1051.6	1100.9	P13705	Msh3	NA	NA
P13707	33437.5	33066.3	33777.5	35163.3	36396.5	34366.7	34398.9	34557.9	32171.7	33188	32232.7	33056.8	34733.9	34447	34168	33524.8	33283.8	31800.3	P13707	Gpd1	ENSMUSP00000023760	ENSMUSG00000023019
P13745	1311	1429.12	1187.47	1245.66	1332.57	1351.51	1455.35	1648.63	1409.21	1604.31	1571.63	1658.65	1393.66	1635.16	1578.18	1617.14	1479.93	1362.3	P13745	Gsta1	ENSMUSP00000096139	ENSMUSG00000074183
P13808	1731.27	1670.8	1380.31	1626.18	1946.9	1827.61	1320.77	1347.26	2338.59	1596.8	1587.47	1527.2	1486.59	1481.05	1356.1	1508.2	1490.35	1395.45	P13808	Slc4a2	NA	NA
P13864	7046.22	7055.85	6575.31	6822.92	6847.27	6194.36	6507.59	6320.57	6391.98	7437.6	7347.6	7192.41	6792.7	6744.84	6967.51	6994.32	7269.84	6667.66	P13864	Dnmt1	ENSMUSP00000004202;ENSMUSP00000150433	ENSMUSG00000004099;ENSMUSG00000004099
P14069	1895.93	1701.74	2004.96	1519.04	1940.68	1849.78	2210.17	2071.9	2040.26	1767.28	1850.14	1914.85	2102.61	2229.86	2345.8	2372.7	2342.74	1839.3	P14069	S100a6	ENSMUSP00000001051;ENSMUSP00000143111;ENSMUSP00000143720	ENSMUSG00000001025;ENSMUSG00000001025;ENSMUSG00000001025
P14094	54329	53696.8	52840.7	56602.2	55432.4	56856.5	53994.4	55645.6	54327.1	53025.7	51957.2	53769.6	54105.9	54632.1	56037	53952.6	57494.5	54900.5	P14094	Atp1b1	ENSMUSP00000027863	ENSMUSG00000026576
P14106	4728.34	4726.52	5414.12	4683.21	4996.66	4827.14	6038.64	5045.49	5187.22	5373.21	5606.94	5407.18	6201.45	6518.41	6800.03	6674.7	6255.68	5122.51	P14106	C1qb	ENSMUSP00000040246	ENSMUSG00000036905
P14115	7980.51	7683.9	7340.48	7152.54	6933.54	7298.02	6937.89	7502.32	6920.44	7637.17	7695.73	7579.55	6685.71	7242.28	6945.56	6981.15	6596.18	6549.33	P14115	Rpl27a	ENSMUSP00000123410	ENSMUSG00000046364
P14131	15117.8	15889.3	14007.4	13237.7	13019.2	13526	13878	12696.5	11966.3	15964	15510.3	14661.1	13781.1	13192.1	14829.1	14973.2	16589	14306.6	P14131	Rps16	ENSMUSP00000103940	ENSMUSG00000037563
P14148	19482.8	20967	21128.3	21311	21599.3	21188.5	20962.2	21981.3	21652.5	19630.8	19951	20280.1	20548.5	20899.8	20864	20070.8	20547.5	20539.7	P14148	Rpl7	ENSMUSP00000071616	ENSMUSG00000043716
P14152	68762.1	67094.3	68218.5	67423.7	67448.3	66800.8	68762	69822.4	68010.4	68998.8	68602	67910.9	67455.6	64830.2	66157.8	67842.7	67183.9	66204.6	P14152	Mdh1	ENSMUSP00000099938;ENSMUSP00000159017	ENSMUSG00000020321;ENSMUSG00000020321
P14206	20492	20376.3	19237.4	19444.9	19056	19648.9	19288.1	20262.1	20027.7	20271.7	19863.4	19357.1	19301.9	19020.2	20167	20496.9	19659.1	18962.2	P14206	Rpsa	ENSMUSP00000035105;ENSMUSP00000148933	ENSMUSG00000032518;ENSMUSG00000032518
P14211	58896.2	58385.2	58201.4	59392.7	59782.8	62789	55362.8	55015.2	58970.5	55723.1	56354.7	58580.2	55051.3	56249.3	57710.6	54747.7	51430.5	53809.1	P14211	Calr	ENSMUSP00000003912	ENSMUSG00000003814
P14231	24297.3	24238.8	22684.4	22455.3	21555.1	22297.9	22687	20992.2	20970.7	24930.6	24068.9	23248	22999	22140.1	24209.1	24760.5	24673.2	22979.3	P14231	Atp1b2	ENSMUSP00000047353	ENSMUSG00000041329
P14576	15890.6	17840.7	16321.7	14292.4	14558.8	15003.1	15018.1	13644.8	13205.3	17177.2	17239.2	16422	15195.7	15151.6	15762.9	15463.6	14950.2	14647.3	P14576	Srp54	ENSMUSP00000106336;ENSMUSP00000152764;ENSMUSP00000021407	ENSMUSG00000112449;ENSMUSG00000073079;ENSMUSG00000073079
P14602	4524.13	5324.13	4024.01	4666.64	5280.6	4413.67	3981	4179.91	5779.14	4580.22	4218.48	5029.43	4807.24	3699.34	3613.55	3659.39	3566.46	3909.48	P14602	Hspb1	ENSMUSP00000005077	ENSMUSG00000004951
P14685	24842.1	25023.5	24276.9	23652.1	23209.6	23622	23799.4	22474	23298.8	25156.2	25373.6	23983.4	23075.6	23337.2	23123.1	23994.9	22705.8	23784.9	P14685	Psmd3	ENSMUSP00000017365	ENSMUSG00000017221
P14733	35462.4	37199.3	36336.3	36138.8	38685.6	34943.1	34057.9	37258	37567.5	31195.9	31931.1	32075.8	32608.7	32796.1	29733.3	30745.6	29102.1	31594.8	P14733	Lmnb1	ENSMUSP00000025486	ENSMUSG00000024590
P14824	64178.8	64003	62490.4	63881.7	66131.6	65961.1	63192.8	63003	62883.5	66441.6	65103.4	66877.9	66860.1	63864	64321.2	63270.1	63838.3	60322.8	P14824	Anxa6	ENSMUSP00000104511	ENSMUSG00000018340
P14847	751.375	760.913	630.831	501.574	546.179	574.572	535.117	706.875	832.261	672.437	486.962	675.825	698.196	449.962	805.924	775.068	715.151	527.529	P14847	Crp	ENSMUSP00000044665	ENSMUSG00000037942
P14869	16535.6	16905.2	16468.7	15849.5	16068.3	16422.3	15693	14908.8	15338	16788.4	16646.2	16168.7	16458.9	16033.3	15466.6	16323.8	15124.2	15703.8	P14869	Rplp0	ENSMUSP00000083705	ENSMUSG00000067274
P14873	139593	141630	148714	152666	148109	149699	144541	155990	150269	144101	149594	147462	147826	150926	139952	141203	134499	142833	P14873	Map1b	ENSMUSP00000068374	ENSMUSG00000052727
P15066	1033.38	960.001	943.488	925.218	969.689	906.967	882.177	769.206	955.566	1038.97	987.756	1039.62	981.068	971.462	777.903	846.014	734.84	935.476	P15066	Jund	ENSMUSP00000092901	ENSMUSG00000071076
P15105	70366.4	70394.2	68049.1	72995.2	71873.6	71409.2	71303.9	77637.1	72326.4	75105.8	71108.5	72066	74636.9	73688.6	72780.5	75945.6	77746.8	75170.4	P15105	Glul	ENSMUSP00000083375;ENSMUSP00000123157	ENSMUSG00000026473;ENSMUSG00000026473
P15116	17542.6	17414.3	18033.4	16949.4	16930	17276.7	16854.2	16843.1	16214.3	16577.8	17859.7	17378	15674.6	16553.8	16421.9	16301.6	15918.2	15376.7	P15116	Cdh2	ENSMUSP00000025166	ENSMUSG00000024304
P15208	9733.34	8998.37	8622.87	8897.24	8587.74	8663.92	8832.38	8883.71	8431.08	9478.18	9147.01	8642.3	8611.75	8528.41	8780.6	9609.13	9331.09	9188.92	P15208	Insr	ENSMUSP00000088837	ENSMUSG00000005534
P15209	29717.3	29397.7	29700.1	29809.6	29173.2	29663.6	27726.4	27068.9	26374.2	29667.7	29446	28569.9	27043	27205.1	28065.7	27892.6	28108.4	28297.3	P15209	Ntrk2	ENSMUSP00000153553;ENSMUSP00000153270;ENSMUSP00000078757;ENSMUSP00000105464	ENSMUSG00000055254;ENSMUSG00000055254;ENSMUSG00000055254;ENSMUSG00000055254
P15209-2	243.074	297.47	360.55	334.903	332.844	335.593	331.162	410.412	409.619	240.758	307.937	310.606	291.198	320.521	307.483	328.201	259.524	347.939	P15209	Ntrk2	ENSMUSP00000153553;ENSMUSP00000153270;ENSMUSP00000078757;ENSMUSP00000105464	ENSMUSG00000055254;ENSMUSG00000055254;ENSMUSG00000055254;ENSMUSG00000055254
P15261	1655.19	1846.58	1845.15	1922.47	1849.78	1947.4	1899.37	1850.68	1842.1	2117.94	1930.52	1899.58	1895.09	1907.49	1836.9	1799.13	1845.51	1964.96	P15261	Ifngr1	ENSMUSP00000020188	ENSMUSG00000020009
P15307	580.447	543.152	633.297	653.539	632.373	572.002	505.628	576.833	536.215	580.493	574.553	605.185	545.262	481.136	579.395	571.566	589.216	577.681	P15307	Rel	NA	NA
P15327	6117.99	6361.42	7079.42	5529.73	5263.26	5684.71	4727.52	5526.03	6491.87	5924.24	5257.99	6235.08	6026.27	5658.67	5724.46	5673.42	6267.11	5314.02	P15327	Bpgm	ENSMUSP00000047393	ENSMUSG00000038871
P15331	4664.69	5319.74	4618.56	4177.62	4941.79	4403.08	4523.8	4061.29	4584.91	4117.2	3760.58	4243.45	4118.99	3908.81	3852.31	4384.92	3788.26	4083.94	P15331	Prph	NA	NA
P15379	2341.78	2676.32	2215.73	2430.17	2650.69	2534.52	2047.88	2688.71	2499.18	2429.98	2321.48	2521.04	2137.69	2580.54	2646.48	2756.29	2217.32	2429.85	P15379	Cd44	NA	NA
P15388-3	3047.39	3131.94	2857.36	3082.56	3062.6	2967.85	3234.98	3175.23	2934.17	3244.1	3017.7	3257.25	3214.61	3262.65	3216.03	3153.5	3407.62	3044.15	P15388	Kcnc1	ENSMUSP00000025202;ENSMUSP00000124938	ENSMUSG00000058975;ENSMUSG00000058975
P15532	41119.4	44931.8	44797.5	42525.2	41198.8	41830.6	44390.7	44206.2	42761.6	43925.4	45301.7	43744.2	43781.6	43466.6	43676.5	43423.4	42833.1	41994.3	P15532	Nme1	ENSMUSP00000117022	ENSMUSG00000037601
P15626	2468.53	3067.75	2131.03	2073.66	2319.98	2487.26	2610.39	2228.67	3228.28	2519.26	2644.33	2762.34	2320.24	2273	2775.63	2507.33	2403.94	2280.15	P15626	Gstm2	ENSMUSP00000012348	ENSMUSG00000040562
P15864	10615.4	12015.6	10809	10851.2	10767.6	10550.8	10404.2	9941.15	10538.7	10276	10211.1	10599.1	10148.9	9714.71	10613.2	10758.1	9877.1	9882.4	P15864	H1-2	ENSMUSP00000045816	ENSMUSG00000036181
P15920	6260.43	5876.13	5235.31	4787.84	5038.72	5417.93	4783.45	4190.26	4177.76	6559.18	6032.54	5319	5188.87	4802.69	6370.85	5600.52	5976.44	5669.22	P15920	Atp6v0a2	ENSMUSP00000039737	ENSMUSG00000038023
P15975	305.429	371.988	336.751	279.693	285.682	312.14	372.753	314.751	275.555	328.088	276.372	340.599	377.223	242.931	346.48	340.348	281.71	344.343	P15975	Usp53	ENSMUSP00000087857;ENSMUSP00000142600	ENSMUSG00000039701;ENSMUSG00000039701
P16014	3036.56	3053.99	3488.28	3012.54	2660.44	2993.05	3100.34	2919.43	3201.87	2803.07	3095.05	2841.44	2784.45	2715.86	2758.24	2968.21	2737.23	2825.91	P16014	Chgb	ENSMUSP00000028826	ENSMUSG00000027350
P16015	765.145	697.811	842.779	983.525	873.633	847.657	719.026	1368.26	588.166	746.803	686.943	631.376	740.034	966.714	690.973	735.839	619.826	720.581	P16015	Ca3	ENSMUSP00000029076	ENSMUSG00000027559
P16045	5694.95	5993.38	5358.8	5068.15	5012.4	5497.09	5120.65	5205.37	6203.32	5935.9	6193.48	6107.55	6076.78	5330.07	5564.04	5844.71	5219.91	4831.05	P16045	Lgals1	ENSMUSP00000086795	ENSMUSG00000068220
P16054	42902.2	44618.4	44643.5	43207.3	42040	42845.2	43646.9	42765	42734.5	42959.3	45425.9	43305.6	42432.9	43518.2	42208.8	42717.7	39897.9	41714.6	P16054	Prkce	ENSMUSP00000094874;ENSMUSP00000094873	ENSMUSG00000045038;ENSMUSG00000045038
P16092	2237.7	2359.91	2282.73	2153.49	2186.74	2274.34	2212.49	2103.55	2060.07	2387.29	2338.06	2231.45	2100.19	2087.15	2253.66	2180.16	2168.48	2366.93	P16092	Fgfr1	ENSMUSP00000081041;ENSMUSP00000113855;ENSMUSP00000113909;ENSMUSP00000131343	ENSMUSG00000031565;ENSMUSG00000031565;ENSMUSG00000031565;ENSMUSG00000031565
P16110	334.324	373.467	291.689	188.131	319.151	375.519	285.184	273.675	371.866	275.907	283.389	218.372	380.034	432.846	424.087	437.83	260.337	211.449	P16110	Lgals3	NA	NA
P16125	67775.6	67656.7	65350.6	67323.8	67104.9	68126.4	67014.3	68026.3	64542.3	71566.9	67713.9	68781.1	69041.4	69107.9	69081.8	70956.9	70605.3	67647.8	P16125	Ldhb	ENSMUSP00000032373;ENSMUSP00000159362	ENSMUSG00000030246;ENSMUSG00000030246
P16254	4402.3	4400.53	4658.94	4898.52	4250.29	4377.71	4299.45	4602.7	4328.72	4512.07	4250.61	4781.8	4428.79	4389.82	4457.65	4529.07	4346.4	4403.11	P16254	Srp14	ENSMUSP00000009693	ENSMUSG00000009549
P16283	6732.89	6667.23	6703.04	6986.62	6995.01	6559.87	6237.87	6623.26	6257.81	7277.15	7021.29	6966.81	6902.75	6606.73	6905.76	6612.1	6519.75	6307.52	P16283	Slc4a3	ENSMUSP00000116747	ENSMUSG00000006576
P16301	317.436	232.701	333.486	224.252	315.038	261.933	258.869	211.543	277.5	402.296	278.432	257.036	261.375	266.066	301.135	330.625	300.893	260.84	P16301	Lcat	ENSMUSP00000038232	ENSMUSG00000035237
P16330	119196	109723	97660.2	108333	107794	110942	109928	117137	95278.7	129894	112997	118719	119946	103291	111587	119831	129079	119001	P16330	Cnp	ENSMUSP00000099409	ENSMUSG00000006782
P16332	15437.3	16340.8	15563.3	16529.3	16155.3	17122.8	17206.4	17546.2	18594	17696.1	16881.7	17352.6	17584.3	18657.7	17731.3	18790.7	16580.8	17507.8	P16332	Mmut	ENSMUSP00000130941	ENSMUSG00000023921
P16382	896.965	839.132	682.783	509.825	624.2	625.819	499.152	357.584	348.058	1002.21	983.693	725.096	474.48	516.673	654.646	751.454	742.362	625.23	P16382	Il4r	ENSMUSP00000033004;ENSMUSP00000145824	ENSMUSG00000030748;ENSMUSG00000030748
P16388	3368.34	3159.56	3069.3	3451.02	3161.35	3340.14	3418.32	3270.77	2967.35	4000.14	3614.47	3449.73	3602.87	3438.15	3604.83	3409.94	3846.04	3649.04	P16388	Kcna1	ENSMUSP00000055225;ENSMUSP00000144947	ENSMUSG00000047976;ENSMUSG00000047976
P16390	5923.33	5746.24	5358.88	5822.37	5745.46	5733.2	6041.12	5507.79	5509.78	6662.88	6249.19	6248.15	5860.5	6074.89	6726.25	5866.27	7027.89	6209.62	P16390	Kcna3	ENSMUSP00000050680	ENSMUSG00000047959
P16406	5226.01	5396.98	4712.47	4407.99	4703.92	4846.66	4074.03	4498.75	4489.57	4766.48	4831.21	5212.85	4588.85	4427.04	4928.26	4902.61	4702.26	4993.95	P16406	Enpep	ENSMUSP00000029658	ENSMUSG00000028024
P16460	15451.9	16789	16270.4	15177.7	14981.4	15953	20882.8	17533.8	16038.8	19159.1	18655	18468.7	18213.6	19177.3	19516.8	22170.7	19729.9	19423.5	P16460	Ass1	ENSMUSP00000099904	ENSMUSG00000076441
P16675	4516.06	4403.47	4220.52	4328.85	4476.47	4541.8	4550.74	4290.96	5033.95	4170.38	4294.15	4540.49	4654.89	4803.84	4678.23	4919.14	4591.12	4643.02	P16675	Ctsa	ENSMUSP00000099382	ENSMUSG00000017760
P16858	146940	153027	169668	170313	162647	164316	177280	201866	184724	162049	164253	169539	176793	182554	161977	164878	159979	166755	P16858	Gapdh	ENSMUSP00000113213;ENSMUSP00000073289	ENSMUSG00000057666;ENSMUSG00000057666
P16951	674.249	715.536	724.38	838.132	805.729	805.744	761.263	899.189	944.64	777.712	665.395	831.633	756.995	928.292	780.102	665.703	711.989	753.391	P16951	Atf2	ENSMUSP00000107641;ENSMUSP00000088311;ENSMUSP00000058521;ENSMUSP00000107638;ENSMUSP00000107647;ENSMUSP00000097588;ENSMUSP00000107648	ENSMUSG00000027104;ENSMUSG00000027104;ENSMUSG00000027104;ENSMUSG00000027104;ENSMUSG00000027104;ENSMUSG00000027104;ENSMUSG00000027104
P17012	198.284	201.915	166.45	186.804	155.776	198.867	147.439	173.6	133.524	182.253	177.555	155.572	141.66	150.92	161.749	112.195	148.537	167.752	P17012	Zfx	ENSMUSP00000085423;ENSMUSP00000109559;ENSMUSP00000109560	ENSMUSG00000079509;ENSMUSG00000079509;ENSMUSG00000079509
P17047	4956.14	5088.54	6041.73	5783.73	5889.65	6227.9	6234.41	5998.73	6614.01	5008.03	5410.81	5673.99	6528.51	6724.95	6425.99	6095.94	5905.9	5799.69	P17047	Lamp2	ENSMUSP00000074448;ENSMUSP00000016678;ENSMUSP00000052283	ENSMUSG00000016534;ENSMUSG00000016534;ENSMUSG00000016534
P17095	6155.81	6239.21	6151.5	6050.19	5991.99	5998.39	6412.89	6045.7	6336.05	6390.51	6188.77	6254.15	6078.4	6094.55	6008.1	6041.57	6179.91	6053.59	P17095	Hmga1	ENSMUSP00000100667;ENSMUSP00000113015;ENSMUSP00000156173;ENSMUSP00000155886;ENSMUSP00000110538;ENSMUSP00000156199;ENSMUSP00000113916;ENSMUSP00000156327;ENSMUSP00000156044;ENSMUSP00000155876;ENSMUSP00000114101	ENSMUSG00000078249;ENSMUSG00000046711;ENSMUSG00000046711;ENSMUSG00000046711;ENSMUSG00000046711;ENSMUSG00000046711;ENSMUSG00000046711;ENSMUSG00000046711;ENSMUSG00000046711;ENSMUSG00000046711;ENSMUSG00000046711
P17141	755.482	753.395	703.514	658.492	738.474	709.614	704.28	698.449	679.927	733.832	799.909	668.311	660.426	822.948	673.224	664.275	726.203	672.413	P17141	Zfp37	ENSMUSP00000070463	ENSMUSG00000028389
P17156	21014.6	22737.6	22536.1	22064	19992.4	21359.5	25209.4	24506.7	26518.4	21444.5	23553.1	22850	22059.8	24277.4	23800.2	25050.3	22112.2	24455.4	P17156	Hspa2	ENSMUSP00000079306;ENSMUSP00000151408	ENSMUSG00000059970;ENSMUSG00000059970
P17182	127907	132994	132129	126883	128752	127981	140203	141216	138551	131275	133690	132831	127017	132658	134469	134063	130058	130427	P17182	Eno1	ENSMUSP00000075513;ENSMUSP00000157807;ENSMUSP00000079727	ENSMUSG00000059040;ENSMUSG00000059040;ENSMUSG00000063524
P17183	73361.7	74737.2	76127.3	76665.6	75540.3	75854.6	79796.7	81514.5	79952.9	75587.6	75483.6	77041.8	75181.7	77452.7	76391.6	77263.5	74426.3	75193.4	P17183	Eno2	ENSMUSP00000004378	ENSMUSG00000004267
P17426	105170	104115	100078	102795	102859	100681	101641	99760.5	97902.5	105646	105245	103030	101477	100074	97378	101343	96787.3	103120	P17426	Ap2a1	ENSMUSP00000127842;ENSMUSP00000103489	ENSMUSG00000060279;ENSMUSG00000060279
P17427	63506.2	64170.6	63338.7	62606.7	62223.6	62170.5	61416.7	61373	61786.8	64017.9	66378.6	62914.2	61269.3	62936.9	59865.8	63019.1	58480.1	62263.3	P17427	Ap2a2	ENSMUSP00000003038	ENSMUSG00000002957
P17439	4620.58	4460.88	4420.81	4443.34	4431.4	4718.27	4614.83	4865.94	4739.06	4312.27	4431.81	4422.65	4350.3	4841.05	4652.88	4920.53	4691.13	4461.36	P17439	Gba	ENSMUSP00000076589;ENSMUSP00000130660	ENSMUSG00000028048;ENSMUSG00000028048
P17563	9816.27	10342.6	9940.23	10386.3	9497.3	10282.3	11099.6	11410.5	12362.5	11845.3	11602.1	12134.3	12180.1	11501.3	12581.8	13061.1	12763.9	11869.9	P17563	Selenbp1	ENSMUSP00000088349	ENSMUSG00000068874
P17665	6893.14	6007.35	5580.56	5411.03	5871.23	6135.22	4949.38	5664.3	6133.83	6662.51	5749.84	6069.02	6653.79	6155.32	6835.09	6382.56	6654.23	6461.33	P17665	Cox7c	ENSMUSP00000115419	ENSMUSG00000017778
P17710-2	127263	128999	124704	125952	124141	126017	128846	126130	125442	129371	131924	129144	125933	128474	129848	132472	126703	126301	P17710	Hk1	ENSMUSP00000097282;ENSMUSP00000111946;ENSMUSP00000072195	ENSMUSG00000037012;ENSMUSG00000037012;ENSMUSG00000037012
P17710-3	8048.37	7974.24	7565.83	7504.81	7351.85	7941.32	8339.42	7808.37	7587.48	8183.49	8357.02	8120.78	7749.65	7585.24	8035.35	8261.96	7752.37	7687.43	P17710	Hk1	ENSMUSP00000097282;ENSMUSP00000111946;ENSMUSP00000072195	ENSMUSG00000037012;ENSMUSG00000037012;ENSMUSG00000037012
P17742	70381.2	65147.9	69369.4	68210.1	62081.4	66839.6	66990.2	68138.9	71102.9	65865.8	66610	64378.6	66319.3	65957.5	65926.6	69867	68716.8	67200.4	P17742	Ppia	ENSMUSP00000117987	ENSMUSG00000071866
P17751-2	66794.7	68323.6	65811.4	64592.4	65773.4	64754.2	69487.1	71328.7	71788.2	67048.9	66103.7	66175.9	63908.2	66528.4	65452.4	65609.8	62056.8	63210	P17751	Tpi1	ENSMUSP00000130858;ENSMUSP00000159368	ENSMUSG00000023456;ENSMUSG00000023456
P17809	4218.28	4513.55	3765.3	4250.62	4377.22	4082.86	3847.35	4433.82	4042.06	4236.47	4326.39	4348.76	4479.25	3900.85	5034.76	4556.94	5347.72	4625.4	P17809	Slc2a1	ENSMUSP00000030398	ENSMUSG00000028645
P17879	16777.5	18451.1	17235.4	19321.5	19343.9	18057.1	20581.2	21195	21396	19803.9	21488.5	21066.7	21887.9	21367.7	20099.6	19768.3	19135.4	20069.4	P17879	Hspa1b	ENSMUSP00000133815	ENSMUSG00000090877
P17918	3181.29	3349.94	3301.28	3723.21	3544.67	3517.77	3513.51	3751.72	3581.69	3446.11	3409.15	3682.94	3625.12	3594.57	3394.43	3310.36	3237.54	3207.36	P17918	Pcna	ENSMUSP00000028817	ENSMUSG00000027342
P18155	1041.41	1088.08	1233.49	1027.01	1197.85	1226.97	1178.14	1125.62	985.009	1419.18	1169.72	1245.31	1152.91	1182.49	1276.07	1222.82	1076.74	1092.84	P18155	Mthfd2	ENSMUSP00000005810	ENSMUSG00000005667
P18181	255.898	293.836	237.533	225.388	250.6	346.044	221.21	261.577	282.554	313.838	272.084	287.538	243.044	229.829	332.165	338.413	323.528	256.513	P18181	Cd48	ENSMUSP00000064241	ENSMUSG00000015355
P18242	13849.2	14156.8	15429.4	15450.3	15134.6	15891	17515.7	18489.3	19056	16603.4	16468.5	17546	19395.5	20408.9	18835.9	19021.2	18219	18374.5	P18242	Ctsd	ENSMUSP00000121203	ENSMUSG00000007891
P18293	420.686	508.507	383.361	337.019	267.914	319.754	335.252	411.914	565.491	365.34	453.099	322.031	409.404	496.174	427.05	402.522	1016.18	522.36	P18293	Npr1	ENSMUSP00000029540	ENSMUSG00000027931
P18572	13862	12819.6	13105.8	12816.6	12847.3	13195.5	12474.6	11874.7	11767.1	13060.1	12171.3	13959.7	11673.9	11331.7	12188.8	12294.9	11949.3	11627	P18572	Bsg	ENSMUSP00000136487;ENSMUSP00000070751	ENSMUSG00000023175;ENSMUSG00000023175
P18581	839.287	944.499	839.863	1132.04	1189.98	958.803	881.175	927.472	1024.6	969.167	869.427	932.536	926.692	778.41	775.298	809.226	987.502	959.68	P18581	Slc7a2	ENSMUSP00000096414;ENSMUSP00000058866;ENSMUSP00000113729	ENSMUSG00000031596;ENSMUSG00000031596;ENSMUSG00000031596
P18608	596.097	641.215	571.925	593.702	600.711	693.093	567.804	527.919	604.7	561.983	612.08	587.64	600.79	659.054	601.723	523.349	459.879	589.013	P18608	Hmgn1	ENSMUSP00000061012	ENSMUSG00000040681
P18653	4206.82	4334.05	4546.52	4514.83	4615.34	4592.41	4691.04	4909.81	4806.12	4743.23	4590.31	4752.63	4820.67	4863.22	4628.17	4932.88	4948.72	4886.02	P18653	Rps6ka1	ENSMUSP00000003741	ENSMUSG00000003644
P18654	6177.78	6713.1	6322.57	6494	6004.83	6165.4	6521.09	7044.33	6824.11	6260.26	6886.99	6741.3	6472.02	6691.52	6733.15	7190.26	6058.17	6722.71	P18654	Rps6ka3	ENSMUSP00000033671	ENSMUSG00000031309
P18760	54480.8	51899.5	57227	56392.4	54951.8	55683.3	55670	56977.4	58584	50945.7	52878.4	53412.4	53336.5	54118.1	52311.4	53308	51588.7	52978.3	P18760	Cfl1	ENSMUSP00000147514	ENSMUSG00000056201
P18826	6851.44	7084.34	6030.56	7162.44	6472.69	6508.58	5720.56	6266.49	6599.73	7371	7300.06	6877.66	7054.11	6840.73	6854.08	7354.26	6872.53	7043.15	P18826	Phka1	ENSMUSP00000061991;ENSMUSP00000109241	ENSMUSG00000034055;ENSMUSG00000034055
P18872	93225.5	93432.8	91328.3	90765.2	89600.5	90553.4	93487.4	94695.4	90945	92279.9	92912.1	90972.1	86927.8	90344.7	90960.4	90810.2	90681.4	90652.4	P18872	Gnao1	ENSMUSP00000034198;ENSMUSP00000114144;ENSMUSP00000148550	ENSMUSG00000031748;ENSMUSG00000031748;ENSMUSG00000031748
P19091	253.324	243.369	212.064	228.074	252.779	186.907	257.199	268.679	201.72	222.333	237.396	217.471	264.95	199.364	252.702	276.988	192.966	254.032	P19091	Ar	ENSMUSP00000052648	ENSMUSG00000046532
P19096	85352.8	85926.4	83461.6	86650.9	84944.7	85506.5	83172.1	84044.1	84167.2	86503.1	86169.6	86793.4	88128	86169.3	85523.7	88086.2	86576.6	86333.2	P19096	Fasn	ENSMUSP00000052872	ENSMUSG00000025153
P19137	7992.08	8916.96	7306.68	8079.39	9127.27	7528.35	8481.82	8199.77	9548.82	8528.7	9825.14	9032.61	9905.34	8520.82	10058.8	9118.03	8842.45	8425.16	P19137	Lama1	ENSMUSP00000043957	ENSMUSG00000032796
P19157	6462.17	6891.47	7447.21	7318.31	7183.99	7306.58	9277.21	10929.9	9221.77	7756.5	7848.7	7616.61	8208.35	9010.89	8331.18	8698.22	8105.47	8312.04	P19157	Gstp1	ENSMUSP00000129565	ENSMUSG00000060803
P19221	2784.07	2801.97	3311.07	2338.3	2393.9	2324.64	2257.02	3505.32	4100.94	2682.76	2247.85	3267.14	2920.01	2403.96	3198.49	3122.89	3495.73	2153.47	P19221	F2	ENSMUSP00000028681	ENSMUSG00000027249
P19246	58822.2	54566.6	49170.4	55192.7	53613.3	52302.1	57222.8	67871.3	54867.9	67147.2	57396.9	63399	66569.1	58031.4	59607.1	60428.4	65956.5	63184.8	P19246	Nefh	ENSMUSP00000091061	ENSMUSG00000020396
P19253	15831.3	16483.8	17421.4	18177.6	17645.4	17461.8	17375.6	17868.7	17355.5	15964.4	16515.7	17297.3	17643.8	18331.3	18929.4	17900.3	18813.7	17892.9	P19253	Rpl13a	ENSMUSP00000115722	ENSMUSG00000074129
P19258	1384.85	1582.08	1540.94	1307.71	1229.34	1565.12	1533.75	1408.04	1194.57	1868.41	1521.32	1446.65	1340.47	1604.07	1873.65	1824.71	1608.97	1683.34	P19258	Mpv17	ENSMUSP00000115292;ENSMUSP00000144198;ENSMUSP00000144331	ENSMUSG00000107283;ENSMUSG00000107283;ENSMUSG00000107283
P19324	5877.48	6487.37	6141.32	5632.2	6965.49	7011.24	5901.74	5043.14	6608.08	5199.46	5544.91	6230.38	5644.1	5463.68	5783.73	5027.53	4851.96	4650.85	P19324	Serpinh1	ENSMUSP00000126390;ENSMUSP00000091706;ENSMUSP00000146969;ENSMUSP00000147064	ENSMUSG00000070436;ENSMUSG00000070436;ENSMUSG00000070436;ENSMUSG00000070436
P19426	172.596	145.718	110.837	136.215	143.599	104.558	151.629	145.188	152.925	168.585	154.837	131.391	170.498	153.217	115.732	188.824	110.983	143.496	P19426	Nelfe	ENSMUSP00000094956;ENSMUSP00000134272;ENSMUSP00000131195	ENSMUSG00000024369;ENSMUSG00000024369;ENSMUSG00000024369
P19536	25922.2	25632.3	30086.5	25996.6	24731.9	26274	28327.5	30317.3	30869.9	24534.6	24723.6	24443.6	26491.8	25818.4	22669.8	26777.1	25230.6	24299.2	P19536	Cox5b	NA	NA
P19783	41510.9	40869.4	39469.1	39797.6	40266.2	40283.1	40549.6	39657.5	38472.1	43134	40788.2	39185.2	38862	39107.5	43057.3	40776	42566.4	40377.7	P19783	Cox4i1	ENSMUSP00000034276;ENSMUSP00000138019	ENSMUSG00000031818;ENSMUSG00000031818
P19973	485.174	481.896	437.697	435.276	415.537	473.648	626.465	780.663	743.975	478.32	593.104	594.069	700.381	629.038	651.867	678.467	786.257	686.616	P19973	Lsp1	ENSMUSP00000101588;ENSMUSP00000018963;ENSMUSP00000040637	ENSMUSG00000018819;ENSMUSG00000018819;ENSMUSG00000018819
P20029	80155.7	80818.9	81198.8	82636.7	84316.8	84419	77408	78370.4	82767.8	77965.4	78859.3	80722.3	77602.9	78801.9	77303.7	74299.6	70369.5	73762.9	P20029	Hspa5	ENSMUSP00000028222;ENSMUSP00000097747	ENSMUSG00000026864;ENSMUSG00000026864
P20060	23233.2	22401.5	22595.3	21612.6	22244.6	23628	22677.5	22378.6	22501.1	22631.1	23084.6	22812.5	23078	23279.6	24817.4	24378.9	24655.6	21747.9	P20060	Hexb	ENSMUSP00000022169	ENSMUSG00000021665
P20065	1682.64	2034.7	2499.25	1707.39	1232.89	1742.6	1870.71	2160.73	1593.88	1459.81	1582.26	1542.07	1383.11	1736.15	1451.92	1941.08	1537.88	1713.1	P20065	Tmsb4x	ENSMUSP00000107795;ENSMUSP00000107798;ENSMUSP00000107797	ENSMUSG00000049775;ENSMUSG00000049775;ENSMUSG00000049775
P20108	10926.3	11226.7	11556.9	11372.3	11430.8	12000	12277	12022.4	12738	11395.8	10865.8	10907.8	12104.2	12078.6	11650.8	11870.3	10917.9	10837.1	P20108	Prdx3	ENSMUSP00000025961	ENSMUSG00000024997
P20152	20600.1	26262.4	21192.7	18978.5	24918.5	21237.6	26510	19654.6	27536.4	20606.7	22491.8	26031.1	23660.8	23297.2	24459.1	23908.8	20929.3	21523.4	P20152	Vim	ENSMUSP00000028062	ENSMUSG00000026728
P20352	5204.38	5359.91	5600.26	5255.63	5389.01	5550.31	5552.49	5161.18	4825.23	5215.58	4904.97	5094.51	4920.35	5757.84	5662.01	5335.4	4781.55	4747.88	P20352	F3	NA	NA
P20491	258.328	174.114	149.111	173.499	158.196	163.131	169.762	166.973	186.237	187.007	174.93	182.487	173.336	184.872	170.755	167.181	186.379	156.282	P20491	Fcer1g	ENSMUSP00000078875	ENSMUSG00000058715
P20917	18973.7	17748.6	13563.9	14843.2	15948.7	16522.3	13862.7	13690.7	11743.8	21035.9	17710.4	17857.1	17155.6	14450.6	16901.4	17802.4	20287.5	17527.8	P20917	Mag	ENSMUSP00000139564;ENSMUSP00000139881;ENSMUSP00000041464	ENSMUSG00000036634;ENSMUSG00000036634;ENSMUSG00000036634
P20918	5130.86	5431.32	5146.7	3663.77	4134.44	3833.49	3427.79	5468.6	5494.48	4898.32	3700.16	5386.9	4703.31	3739.47	5424.21	5289.52	5386.41	4004.57	P20918	Plg	ENSMUSP00000014578	ENSMUSG00000059481
P20934	102.617	85.1708	112.437	76.6861	122.522	119.14	128.233	155.935	115.364	124.247	92.4326	272.609	127.635	122.91	124.535	132.099	120.755	132.508	P20934	Evi2a	ENSMUSP00000099526;ENSMUSP00000159581	ENSMUSG00000078771;ENSMUSG00000078771
P21107	26403.5	27800.9	39465	40705.8	24535.2	32343.7	23457.7	27865.3	31285.1	24670.5	25964.5	28167.6	27400.1	28464.2	28071.1	27696.1	26409.3	22001	P21107	Tpm3	ENSMUSP00000029549	ENSMUSG00000027940
P21126	8171.93	8348.99	7650.19	7203.94	7826.15	7496.51	8097.28	7753.22	7529.67	8047.84	8216.45	7775.02	7590.17	7449.37	7472.48	8059.25	7606.48	7892.14	P21126	Ubl4a	ENSMUSP00000120461;ENSMUSP00000136070	ENSMUSG00000015290;ENSMUSG00000015290
P21271	14855.6	14053.9	13675.3	14021	13861.5	13321	12812.5	11657.9	11481.5	15233.4	15091	13690	14051.4	12881.9	13756.4	14181.2	13765.4	13881.5	P21271	Myo5b	NA	NA
P21278	26242	27026.9	24700.7	24574.6	24101.5	24058.1	25126.6	22374.6	22010.3	26713.7	27420.7	25600.3	23448.9	23990.1	25356.5	26594	26044.2	26649.9	P21278	Gna11	ENSMUSP00000043190	ENSMUSG00000034781
P21279	14644.3	15077	14581.1	14566.6	13935.3	14226.6	15042.2	14235.5	13549.9	14514.7	15315	14878.2	14070.7	14135.4	14327.1	14893.6	13955.6	14590.3	P21279	Gnaq	ENSMUSP00000025541	ENSMUSG00000024639
P21440	4916.37	4909.27	3905.66	3105.38	3485.76	3516.94	2875.35	2795.26	3434.37	4205.72	3708.76	4342.91	3474.14	3237.21	3786.63	3751.29	3799.51	3417.85	P21440	Abcb4	ENSMUSP00000003717	ENSMUSG00000042476
P21447	5613.35	6151.38	4865.73	4728.57	5358.76	5167.71	4242.98	4335.62	4867.58	5317.37	5030.87	5894.17	5446.62	4608.3	5948.37	5264.53	5785.37	5158.57	P21447	Abcb1a	ENSMUSP00000041204	ENSMUSG00000040584
P21460	6822.52	6740.22	7692.18	7876.67	7338.91	8588.43	8137.29	8731.9	9174.41	7263.84	6753.31	7507.99	7819.16	9334.73	8612.14	8360.83	7208.64	7316.87	P21460	Cst3	ENSMUSP00000028938	ENSMUSG00000027447
P21550	10149.2	10415.3	12164.4	12308.1	12299.9	11987.5	12701.4	13306.8	13072.3	11220.8	11026	11790.9	12454.5	12596.3	11983.3	12376	13170.5	12291.9	P21550	Eno3	ENSMUSP00000072620;ENSMUSP00000104188;ENSMUSP00000128714	ENSMUSG00000060600;ENSMUSG00000060600;ENSMUSG00000060600
P21614	5581.4	5250.83	6448.87	4222.7	4854.05	4556.46	4375.39	8518.51	7963.75	4588.32	4156.32	6258.82	5644.87	4510.25	6686.44	6112.34	6711.27	4830.17	P21614	Gc	ENSMUSP00000046636	ENSMUSG00000035540
P21619	20512.7	21253.9	19719.1	19087.5	19111	18523.6	22119.7	21235	21791.3	22460.6	23031.2	21889.3	21830	20765.3	21007.5	21413.5	20737.1	21254.2	P21619	Lmnb2	ENSMUSP00000136524;ENSMUSP00000100969	ENSMUSG00000062075;ENSMUSG00000062075
P21661	4514.61	4671.93	4895.86	4734.72	4522.29	4521.9	4830.16	4776.84	4873.63	4172.31	4571.41	4356.79	4695.17	4681.06	4313.12	4579.92	4433.18	4805.17	P21661	Pcsk2	ENSMUSP00000028905	ENSMUSG00000027419
P21729	103.033	88.6365	105.973	77.689	86.6572	107.55	102.471	76.8267	90.8874	72.0822	96.217	102.44	83.0248	107.816	88.4255	63.4869	75.3322	70.7832	P21729	Grpr	ENSMUSP00000033730	ENSMUSG00000031364
P21761	212.422	315.135	283.348	238.764	169.389	197.728	219.131	159.23	183.215	269.671	355.434	266.168	240.845	282.268	329.154	294.331	227.555	307.874	P21761	Trhr	ENSMUSP00000036320;ENSMUSP00000154650;ENSMUSP00000105918	ENSMUSG00000038760;ENSMUSG00000038760;ENSMUSG00000038760
P21803	3002.87	3046.56	2874.58	2937.59	2840.48	2876.28	2740	2947.93	2928.42	3105.15	3077.21	3101.54	3003.1	2895.1	2757.38	2892.49	3053.24	2936.92	P21803	Fgfr2	NA	NA
P21836	435.626	475.709	471.592	470.737	361.509	424.033	367.373	547.873	482.279	449.602	486.558	506.955	442.835	454.152	482.054	430.027	444.979	413.954	P21836	Ache	ENSMUSP00000024099;ENSMUSP00000083097	ENSMUSG00000023328;ENSMUSG00000023328
P21844	52.62	300.775	103.874	111.208	154.61	69.2905	152.467	70.7345	186.333	29.9978	43.0784	62.5151	66.1331	57.8954	84.9321	180.054	89.4139	65.4457	P21844	Cma1	ENSMUSP00000154406	ENSMUSG00000022225
P21956	1883.59	2046.64	1989.14	2376.82	2201.16	2363.59	2254.69	2243.75	2563.51	1991.89	2194.75	2654.21	2293.06	2200.89	2313.54	2063.57	2065.37	2074.95	P21956	Mfge8	ENSMUSP00000103032;ENSMUSP00000032825	ENSMUSG00000030605;ENSMUSG00000030605
P21958	398.748	455.384	483.482	514.675	368.956	483.822	533.045	524.927	476.882	477.614	578.021	499.38	527.616	531.058	611.519	473.359	538.803	535.258	P21958	Tap1	ENSMUSP00000128401	ENSMUSG00000037321
P21981	8500.58	10835.9	9128.92	7991.55	8773.42	9472.35	9544.48	7009.86	9759.4	9093.65	9131.82	10091.5	10196.1	9661.84	11197.4	10816.6	9565.43	9046.16	P21981	Tgm2	ENSMUSP00000099411	ENSMUSG00000037820
P21995	8894.16	8486.58	7850.38	9599.37	8628.11	9603.14	7796.97	8526.21	9217.27	9194.04	8833.44	9478	9226.61	8664.85	9302.46	8723.24	8901.08	8511.04	P21995	Emb	ENSMUSP00000022242	ENSMUSG00000021728
P22005	702.034	879.372	941.929	759.853	716.094	621.672	779.295	850.014	1085.09	776.108	1091.55	865.42	968.005	860.821	737.697	803.439	674.909	805.793	P22005	Penk	ENSMUSP00000066822	ENSMUSG00000045573
P22315	20629.7	22476.3	23265.1	21901.1	21713.2	22477.9	23336.1	24457.6	23969.6	22707	22923.2	23081.3	23235.8	24699.7	23685.7	24331.3	21524.3	23920.7	P22315	Fech	ENSMUSP00000157791	ENSMUSG00000024588
P22366	793.674	770.623	805.441	687.366	663.308	697.401	738.957	789.488	755.602	741.884	797.712	734.426	785.263	827.986	761.205	853.378	765.611	665.497	P22366	Myd88	ENSMUSP00000035092	ENSMUSG00000032508
P22437	4246.04	4289.22	3617.65	3640.72	3947.91	3684.18	3853.69	3843.03	3612.89	4489.12	4557.96	4484.61	4110.18	3954.31	4141.58	4261.28	4740.13	4289.83	P22437	Ptgs1	ENSMUSP00000059977	ENSMUSG00000047250
P22599	4590.65	3855.75	4413.15	3149.97	3414.6	3349.31	3030.15	5465.52	5637.13	3955.47	3284.26	4295.12	3767.41	3141.52	4316.18	3856.03	3948.33	2991.31	P22599	Serpina1b	ENSMUSP00000093101;ENSMUSP00000139941;ENSMUSP00000127266	ENSMUSG00000071178;ENSMUSG00000071178;ENSMUSG00000071178
P22682	5336.53	5696.02	5745.49	5665.46	5468.45	5723.42	5580.46	5001.94	5094.77	5729.11	5894.89	5749.41	5591.26	5643.07	5559.12	5522.38	5513.83	5448.14	P22682	Cbl	ENSMUSP00000146244	ENSMUSG00000034342
P22723	4117.21	4036.53	3910.49	4120.24	4079	3925.44	3928.35	3638.23	3401.4	4160.5	4051.99	3985.57	4072.21	3582.05	4363.06	4010.13	4613.45	4438.28	P22723	Gabrg2	ENSMUSP00000064739;ENSMUSP00000063812	ENSMUSG00000020436;ENSMUSG00000020436
P22858	74.0126	114.919	74.6487	81.1735	68.6888	69.0408	106.292	81.2703	73.7446	80.2333	115.005	170.124	59.2314	90.015	66.8259	69.147	89.6969	98.8701	P22858	Pthlh	NA	NA
P22892	20549.9	20892.1	20522.3	20578.3	21107.7	19986.1	19376.3	19095.5	18421.5	21610	21405.6	20991.6	20890.4	19999.9	19434.1	20956.3	20096.1	21094.7	P22892	Ap1g1	ENSMUSP00000034171	ENSMUSG00000031731
P22907	1572.13	1469.74	1679.87	1635.29	1560.82	1670.31	1862.28	1873.27	1797.9	1725.24	1576.05	1710.87	1747.55	1771.43	1815.79	1689.3	1705.87	1657.16	P22907	Hmbs	ENSMUSP00000076575;ENSMUSP00000095166	ENSMUSG00000032126;ENSMUSG00000032126
P22933	1154.89	1040.69	908.026	864.03	911.489	836.962	831.134	742.918	578.665	1211.56	1158.49	974.081	941.641	835.284	913.578	1020.31	926.768	927.134	P22933	Gabrd	ENSMUSP00000030925	ENSMUSG00000029054
P23116	45865.5	46192	46641.1	45963.7	45771.2	45904.3	45519	44671.4	46707.1	45328	47080.7	46418.2	46693.5	45852.9	44243.8	45238.7	44351.3	46761.6	P23116	Eif3a	ENSMUSP00000025955	ENSMUSG00000024991
P23198	9316.86	9524.61	9012.5	9315.76	9387.85	8915.22	9531.41	9935.71	9570.42	9188.88	9261.77	8859.16	8701.07	8971.77	8651.84	9208.93	8177.24	8675.24	P23198	Cbx3	NA	NA
P23242	12162.9	12289.1	12995.7	10361.8	10995.6	10388.6	13919.3	10995.1	10792.4	13402.4	12157.3	11347.6	11296.5	11135.3	13190.9	14574.3	13960	13244.7	P23242	Gja1	ENSMUSP00000064536;ENSMUSP00000151620	ENSMUSG00000050953;ENSMUSG00000050953
P23249	637.122	660.799	593.045	634.746	608.792	641.269	532.863	589.9	688.481	682.972	624.903	661.924	629.495	597.725	540.456	535.853	593.583	552.728	P23249	Mov10	ENSMUSP00000128246	ENSMUSG00000002227
P23475	3652.4	3864.62	3412.75	2818.41	2951.02	3019.2	3815.62	3227.24	3203.13	3669.59	3940.12	3581.05	3110.26	3282.6	3810.27	4199.08	4118.44	3972.64	P23475	Xrcc6	NA	NA
P23492	8257.48	8195.8	8554.89	7853.57	8331.62	8439.34	8208.76	8167.77	8159.27	8131.88	7626.3	8099.94	8253.44	8017.07	8347.22	8211.57	8078.5	7581.49	P23492	Pnp	NA	NA
P23506	27219	27651.3	29307.7	28220.4	28489.1	28957.7	30218.3	30525.9	30134	28280	28313.3	28790.8	29995.8	29414	28287.4	27597.6	27099.8	27584.8	P23506	Pcmt1	ENSMUSP00000123866;ENSMUSP00000124932;ENSMUSP00000125144	ENSMUSG00000019795;ENSMUSG00000019795;ENSMUSG00000019795
P23591	3825.75	4036.37	3772.65	3680.82	3512.94	3902.42	4338.48	3757.47	3784.76	4098.9	4073.65	3847.69	3570.37	3848.07	3844.63	4203.64	3976.73	4405.58	P23591	Gfus	ENSMUSP00000155139;ENSMUSP00000023231	ENSMUSG00000022570;ENSMUSG00000022570
P23780	7320.48	7392.94	7426.4	7842.62	8140.97	8345.48	7491.41	7313.38	7720.3	7095.15	7101.37	7796.49	7762.05	7991.22	7535.79	7293.71	7349.97	7553.49	P23780	Glb1	ENSMUSP00000055803	ENSMUSG00000045594
P23798	2646.14	2852.81	2437.25	2265.02	2276.73	2190.69	2531.57	2427.54	2328.76	2645.31	2832.59	2522.97	2414.32	2688.85	2625.06	2659.42	2470.49	2601.97	P23798	Pcgf2	ENSMUSP00000137517;ENSMUSP00000126967;ENSMUSP00000099437;ENSMUSP00000018681	ENSMUSG00000018537;ENSMUSG00000018537;ENSMUSG00000018537;ENSMUSG00000018537
P23818	31752.6	32485.3	28497	28653.4	28294.1	27812.1	27973.8	25422	25907.1	31038.8	32119.5	29382.7	26911.6	27708.5	30226.4	29634	29036.6	30262.1	P23818	Gria1	ENSMUSP00000044494	ENSMUSG00000020524
P23819-4	45134.1	47915	40115.1	41520.8	42131.4	41069.1	38864.3	37451.2	35158.4	45419.2	44655.2	42075.6	38820.8	39700	42944.2	42257.7	40326.7	41358.1	P23819	Gria2	NA	NA
P23927	5868.18	5464.01	5398.76	6348.4	6550.14	6885.65	5590.54	7164.81	5726.85	7652.1	6349.39	7214.65	7928.25	6772.14	6614.13	6849.15	7685.57	7020.64	P23927	Cryab	ENSMUSP00000149803;ENSMUSP00000034562;ENSMUSP00000149759;ENSMUSP00000150669	ENSMUSG00000032060;ENSMUSG00000032060;ENSMUSG00000032060;ENSMUSG00000032060
P23953	7133.1	6155.3	8344.97	7413.24	7806.79	8122.21	5555.81	9405.91	8604.31	8664.53	6619.5	9991.73	8415.81	7456.54	9918.26	7246.41	5579.87	5029.06	P23953	Ces1c	ENSMUSP00000034189	ENSMUSG00000057400
P24270	11383.9	11387.5	11636.6	10400	10786	11644.3	10072	10345	11600.3	10756.9	10192.4	11652.7	11058.1	11045.1	12152.9	11684.3	11123.5	10478.4	P24270	Cat	ENSMUSP00000028610	ENSMUSG00000027187
P24288	19573.8	18639	18102.1	19380.2	19522.6	20076.4	19115.9	19009.8	19239.7	21303	20438.5	19915.4	21174	20501.8	21157.4	20586.3	20225.7	19330	P24288	Bcat1	ENSMUSP00000107371	ENSMUSG00000030268
P24369	17763.4	19496.6	18190.1	17090.4	17450.8	17776.1	18317.5	17720.3	18005.9	17206.1	17960	18259.1	17366.5	17676.8	17300.6	17391	15455.7	16797.9	P24369	Ppib	ENSMUSP00000034947	ENSMUSG00000032383
P24452	1438.2	1528.21	1420.7	1389.02	1408.67	1378.59	1706.18	1500.59	1665.11	1546.27	1465.58	1548.02	1610.07	1829.08	1941.11	1828.52	1688.53	1633.66	P24452	Capg	NA	NA
P24472	12294.8	13804.2	12963.1	13131.8	13523.4	13779.6	13935.4	14976.5	14970	12956.1	13888.5	13291	13170.6	14420.1	14136.6	13771.4	12809.5	14019.3	P24472	Gsta4	ENSMUSP00000034903	ENSMUSG00000032348
P24527	34942.3	35975.8	37225	37527.3	37397	36762.8	40057.4	38047.6	38897.3	36262.5	36770.4	36581	37657.1	37881	36952.2	37850.9	35754.2	36189.3	P24527	Lta4h	ENSMUSP00000016033	ENSMUSG00000015889
P24529	1760.69	2000.86	2195.26	2109.05	1779.46	1939.16	2462.35	2302.93	2347.56	1805.66	2130.58	2058.01	2280.8	2475.23	2605.99	2269.95	2063.94	2201.86	P24529	Th	ENSMUSP00000000219	ENSMUSG00000000214
P24547	11973.9	12606.9	12498.7	11900.6	11979.7	12211.7	11950.9	12893.9	12441.2	12224.1	12395.4	12923.7	11645	12608.6	12417.2	12779.6	11527.9	12088.6	P24547	Impdh2	ENSMUSP00000079888	ENSMUSG00000062867
P24549	9604.56	9886.04	8928.19	10642.1	10452.7	9987.06	9244.21	10669.2	11489.1	9629.06	8686.77	10012	11179	9594.96	9524.84	8724.73	9871.73	8868.9	P24549	Aldh1a1	ENSMUSP00000153410;ENSMUSP00000084918	ENSMUSG00000053279;ENSMUSG00000053279
P24638	4701.77	4825.7	4559.52	4505.1	4454.62	4346.81	4872.06	4608.52	4688.75	4514.21	4544.51	4546.26	4392.41	4516.11	5125.75	4759.39	4700.65	4722.92	P24638	Acp2	ENSMUSP00000002172;ENSMUSP00000159053	ENSMUSG00000002103;ENSMUSG00000002103
P24668	7896.74	7581.81	7372.96	7217.25	7688	7401.83	8007.95	7003.52	7248.07	7855.47	7580.26	7579.82	7275.04	7214.49	8174.2	8196.16	7936.05	7612.52	P24668	M6pr	ENSMUSP00000007602;ENSMUSP00000108229	ENSMUSG00000007458;ENSMUSG00000007458
P24788	4992.65	5136.1	4977.04	4621.22	4611.86	4728.99	4592.01	4549.27	4537.39	4863.81	4749.14	5030.7	4650.1	4256.16	4619.44	4735.67	4797.82	4518.48	P24788	Cdk11b	ENSMUSP00000070527;ENSMUSP00000101225	ENSMUSG00000029062;ENSMUSG00000029062
P25233	186.044	239.045	183.937	250.786	149.731	145.371	116.651	200.129	142.256	124.681	123.797	162.435	167.952	244.01	158.023	120.562	192.072	201.8	P25233	Ndn	ENSMUSP00000045369	ENSMUSG00000033585
P25444	26121.9	27759.6	27723.3	26988.2	26733.6	26872.6	27235.1	28076.8	26358	27284.1	27743	27044.7	27939.8	27767.7	27727.6	27286	27623.5	26220.6	P25444	Rps2	ENSMUSP00000131474;ENSMUSP00000092502	ENSMUSG00000044533;ENSMUSG00000044533
P25785	2160.49	2145.96	2042	1841.44	1834.01	1751.75	2001.93	1636.23	1876.05	1946.09	2061.09	1841.69	1756.51	1951.08	1740.8	2061.06	1701.89	1918.79	P25785	Timp2	NA	NA
P25799	1761.93	1651.25	1686.16	1652.88	1748.49	1826.15	1646.82	1464.09	1685.52	1778.76	1832.71	1867.24	1680.45	1621.95	1614.56	1888.36	1623.05	1725.26	P25799	Nfkb1	ENSMUSP00000029812;ENSMUSP00000128345	ENSMUSG00000028163;ENSMUSG00000028163
P25911	2260.01	2415.88	3067.54	2451.1	2726	2331.15	3831.04	2212.15	2409.36	2161.35	2360.23	2484.03	2370.22	2511.78	2552.25	2495.24	2121.24	2332.93	P25911	Lyn	ENSMUSP00000038838;ENSMUSP00000100075	ENSMUSG00000042228;ENSMUSG00000042228
P25976	10249.3	10175	11310.7	10912	11020.8	10727.3	11099.4	11152	10779.1	10668.6	10734.3	11171.9	11030.9	10923.3	10488.9	10247.4	10976	10866.5	P25976	Ubtf	NA	NA
P26039	43390.9	49718.4	45928.3	45788.7	48845.5	46741.6	50126.8	51805.8	60029.4	44815.6	44898	51226.6	47781.3	46872.6	47863.2	47478.7	47793.2	47436.4	P26039	Tln1	ENSMUSP00000030187	ENSMUSG00000028465
P26040	32739.2	31994.3	34104.8	33219.2	36195.4	34337.5	36306.7	33609	35246.8	32237.6	31466.7	32306.5	33929.1	34420.1	33861.3	34084.6	32679.2	31556.8	P26040	Ezr	ENSMUSP00000063734	ENSMUSG00000052397
P26041	18447.3	19508.3	20251.8	18855.1	20749.2	19459.9	19558.3	18802.2	20767.6	19254.7	20021.8	20563	20932.2	20171.8	20675.4	20336.5	19221.8	19057.9	P26041	Msn	ENSMUSP00000113071	ENSMUSG00000031207
P26048	1867.86	1958.57	1667.01	1646.96	1543.69	1556.78	1384.39	1435.89	1597.7	1652.28	1861.07	1757.47	1585.03	1556.26	1665.19	1469.24	1519.01	1669.32	P26048	Gabra2	ENSMUSP00000142892	ENSMUSG00000000560
P26049	15792.1	15997.2	16702.3	17312	16442	16362.5	16847.2	16696.7	16598.3	16084	16953.1	16006.1	16546.5	17530.9	17410.9	16623	15950.5	16596.4	P26049	Gabra3	ENSMUSP00000062638	ENSMUSG00000031343
P26231	14568	15188.5	15712.1	14643.5	14946	16163.2	17739	16087.2	16691.4	15355	15117.1	15835.4	15736.2	17076.1	17199.5	17456.4	15992.4	15390.5	P26231	Ctnna1	ENSMUSP00000049007	ENSMUSG00000037815
P26262	882.913	865.562	1074.22	820.802	758.669	824.572	767.312	1075.75	876.901	825.622	694.479	764.859	816.556	717.153	725.371	782.878	1051.11	718.673	P26262	Klkb1	ENSMUSP00000026907	ENSMUSG00000109764
P26323	142.06	111.571	104.613	127.75	150.829	131.133	101.779	139.949	133.302	172.463	108.658	133.879	133.122	105.588	130.97	150.626	144.818	129.429	P26323	Fli1	ENSMUSP00000016231	ENSMUSG00000016087
P26350	3676.71	3666.95	5377.59	5232.17	4462.87	4324.88	4265.94	5786.64	5016.93	3216.4	3719.95	4369.41	5080.54	4992.97	3732.75	4749.59	3831.02	3660.51	P26350	Ptma	ENSMUSP00000044188	ENSMUSG00000026238
P26369	11538.5	11432.5	11290.5	11451.2	11850.7	11505.2	10785.9	11439.2	11669	11669.3	11404.5	11718.8	10950	11569.6	10828.2	11148.4	11124.5	11187.6	P26369	U2af2	ENSMUSP00000147013	ENSMUSG00000030435
P26443	84943.4	89988.1	81469.6	84510.3	83272.5	81787.1	91123.6	91695.5	89325.1	91848	89922.7	87891.9	90358.4	86075.8	87171.7	92307.8	90898.8	91502.7	P26443	Glud1	ENSMUSP00000022322	ENSMUSG00000021794
P26450	13115.4	12323	11879.6	12420.5	12667.8	12834.2	11718.2	11700.7	11983.1	12632.9	12372.6	12104.9	11815.3	12062.1	11786.7	11902.1	11765.2	11216	P26450	Pik3r1	ENSMUSP00000056774	ENSMUSG00000041417
P26516	8213.12	8100.44	7953	7795.43	7962.93	7898.06	7897.94	8250	8015.45	8133.75	7700.43	7805.38	7592.72	7621.77	7470.51	7870.16	7344.84	7762.59	P26516	Psmd7	ENSMUSP00000041968	ENSMUSG00000039067
P26618	1788.16	1710.4	1293.18	1033.75	1110.96	1341.42	1299.2	934.449	983.837	1925.18	1607.2	1483.24	1338.75	1126.57	1197.86	1297.48	1133.65	1256.92	P26618	Pdgfra	ENSMUSP00000143906;ENSMUSP00000000476;ENSMUSP00000143891;ENSMUSP00000127173	ENSMUSG00000029231;ENSMUSG00000029231;ENSMUSG00000029231;ENSMUSG00000029231
P26645	20016.7	20613.9	21674.5	20878.2	20149.6	20561.8	17202.8	17236.2	17959.8	16594.8	18813.1	17645.3	16449.4	17614.4	15358.5	15800.4	14710.8	16205.5	P26645	Marcks	ENSMUSP00000090245	ENSMUSG00000069662
P26883	9659.26	9696.83	9787.04	9900.39	9981.65	10218	10261.2	9848.61	10863.5	10415.1	10567.3	9756.18	10011.2	9975.47	9885.98	10052.6	10320.2	11041.6	P26883	Fkbp1a	ENSMUSP00000037206	ENSMUSG00000032966
P27038	1340.57	1529.16	1580.04	1485.6	1332.66	1516.99	1260.69	1313.61	1469.4	1293.12	1611.44	1552.22	1289.72	1687.84	1431.77	1511.27	1284.01	1380.13	P27038	Acvr2a	ENSMUSP00000067305	ENSMUSG00000052155
P27046	965.022	924.193	731.618	756.231	802.446	871.513	751.378	739.736	747.874	949.089	763.553	976.146	975.785	851.572	780.025	905.076	843.692	818.174	P27046	Man2a1	ENSMUSP00000083928	ENSMUSG00000024085
P27545	1043.67	1243.2	1379.43	1609.47	1636.88	1381.83	1275.89	1518.07	1524.06	1290.73	1232.71	1362.74	1622.68	1630.03	1486.13	1328.79	1476.86	1401.24	P27545	Cers1	ENSMUSP00000120598	ENSMUSG00000087408
P27546	28796.5	30087.9	31783	30797.6	31658.9	32186.5	32151.6	34005.4	32747.7	30614.9	29789.5	31887.2	32436.2	33123.5	30730	33573.8	29329.4	31843	P27546	Map4	ENSMUSP00000035055;ENSMUSP00000132662	ENSMUSG00000032479;ENSMUSG00000032479
P27546-4	7259.96	7325.36	8798.04	8838.5	8416.31	8733.86	8025.02	9616.48	9568.96	7326.41	7243.62	7664.44	8167.69	8728.16	7605.39	7820.7	6944.03	7607.85	P27546	Map4	ENSMUSP00000035055;ENSMUSP00000132662	ENSMUSG00000032479;ENSMUSG00000032479
P27600	6327.06	6560.45	5675.31	5705.05	6011.61	5986.18	5992.21	6075.95	5252	7086.4	6776.34	6467.31	6017.49	5987.2	6399.63	6517.65	6387.26	6496.77	P27600	Gna12	ENSMUSP00000000153	ENSMUSG00000000149
P27601	22336.7	23031.7	20354.3	20432.3	20979	20042.9	22425.7	21667.3	20398.3	23029.9	22390.6	21943.3	21622.9	20620	21369.8	22328.4	22825.1	22594.6	P27601	Gna13	ENSMUSP00000020930	ENSMUSG00000020611
P27612	19577	19625.5	19188.2	18418.5	18956.5	19295.2	17913.2	16867.7	17436	20058.3	19500.2	18634.9	18569.1	18189.3	18280.4	18316.3	17310	17846.5	P27612	Plaa	ENSMUSP00000102724	ENSMUSG00000028577
P27641	2186.18	2322.2	2290.12	2444.71	2402.71	2291.23	2372.92	2442.49	2353.21	2335.82	2248.61	2486.25	2453.97	2367.54	2185.95	2282.37	2105.38	2111.54	P27641	Xrcc5	ENSMUSP00000027379	ENSMUSG00000026187
P27659	20382.9	20432.6	20501.2	19858.7	19620.7	20608.1	19888.4	19617.1	18376.8	21673.5	21031.6	20753.3	19929.9	20377.5	21233.3	20051.5	21281.6	20193.8	P27659	Rpl3	ENSMUSP00000080354	ENSMUSG00000060036
P27661	16634.9	23575	20028.1	16745.5	15858.7	15781.2	20496.8	20956.6	15761	20779.4	21510.4	21328.6	20703.3	19865.4	20230.3	20668.5	20422.2	20361.5	P27661	H2ax	ENSMUSP00000051432	ENSMUSG00000049932
P27671	16624.5	17356.6	17008.2	16335.5	15428.4	15856.9	17085.9	18530	17276.5	17477.8	17977	17255	17455.5	18493.5	17599.2	18158	17563.9	17867	P27671	Rasgrf1	ENSMUSP00000034912	ENSMUSG00000032356
P27773	53663.1	51753.6	58513.4	59747.3	60707	60250.6	57894.8	62269.8	64006.1	52496.6	51989.9	54806.5	55259.8	57520.8	53437.9	52326	50081.3	51704.7	P27773	Pdia3	ENSMUSP00000028683	ENSMUSG00000027248
P27808	183.219	250.884	183.946	195.765	219.457	251.899	205.713	114.627	173.404	209.165	169.179	190.501	160.254	170.144	205.263	203.872	166.76	200.249	P27808	Mgat1	ENSMUSP00000126303;ENSMUSP00000080484;ENSMUSP00000104817;ENSMUSP00000098851	ENSMUSG00000020346;ENSMUSG00000020346;ENSMUSG00000020346;ENSMUSG00000020346
P27870	689.642	614.398	598.982	456.172	565.914	623.897	519.499	597.736	546.378	557.092	631.772	528.328	500.965	604.117	552.877	655.471	579.329	591.078	P27870	Vav1	ENSMUSP00000005889	ENSMUSG00000034116
P28028	17621.8	17162.2	16963.6	16267.8	16820.3	16579.4	16173.9	15087.3	15274.1	17911.9	17587.6	16692	16660.6	15877.8	16290.2	16779.2	16761.6	17077.4	P28028	Braf	ENSMUSP00000002487	ENSMUSG00000002413
P28028-1	1905.66	1895.38	2084.95	1970.42	2056.63	2052.91	2105.14	2057.62	1970.74	1964.95	2009	1955.05	1992.63	1900.96	1914.99	1838.93	1926.98	2002.9	P28028	Braf	ENSMUSP00000002487	ENSMUSG00000002413
P28063	1718.6	1898.42	1750.56	1803.63	1938.12	1898.81	2772.25	2224.68	2286.87	2060.76	2078.63	2392.91	2453.4	2641.39	2549.74	2632.84	2370.62	2596.17	P28063	Psmb8	ENSMUSP00000025196	ENSMUSG00000024338
P28184	1674.88	1606.54	3897.75	2687.98	2511.73	2458.67	2416.38	2840.35	3497.48	1573.02	1598.45	1966.45	2189.37	2927.78	2240.21	2265.11	1784.49	1921.52	P28184	Mt3	ENSMUSP00000034211	ENSMUSG00000031760
P28230	1227.02	1227.12	842.978	1092.47	1015.22	995.852	917.051	1138	1044.22	1737.23	1401.27	1478.61	1639.13	1171.6	1729.06	1509.89	2058.9	1504.76	P28230	Gjb1	ENSMUSP00000113904;ENSMUSP00000062723;ENSMUSP00000113516	ENSMUSG00000047797;ENSMUSG00000047797;ENSMUSG00000047797
P28271	25212.6	25754.3	27499.6	28021.8	27611.7	27805	26511.6	28484.4	28531.3	24980.1	25497.5	25847.8	26772	28291.9	27003.2	26654.3	26554.3	25702.7	P28271	Aco1	ENSMUSP00000100038	ENSMUSG00000028405
P28334	113.86	104.212	74.4744	87.3609	88.2133	57.6951	83.6625	99.2241	119.648	85.4286	114.961	120.316	100.701	63.295	64.5017	64.2789	70.5462	48.9084	P28334	Htr1b	ENSMUSP00000139389;ENSMUSP00000050898	ENSMUSG00000049511;ENSMUSG00000049511
P28352	5967.43	5839.72	6214.7	6055.24	5815.29	5821.4	5816.02	5733.87	6035.76	5987.6	5949.11	6015.47	5748.61	5529.38	5163.6	5508.72	5186.13	5970.07	P28352	Apex1	ENSMUSP00000042602	ENSMUSG00000035960
P28474	19536.8	20366.8	19488.1	17964.1	19146.4	19426.2	19834	18115.5	18088.3	21709.9	20898.3	20211.1	19662.7	19140.7	20422.6	21667.3	20575.3	20020.5	P28474	Adh5	ENSMUSP00000005964	ENSMUSG00000028138
P28571	979.638	1026.61	989.701	1055.66	1101.67	977.831	1166.84	1057.24	968.925	1250.1	1008.37	1160.36	1306.61	920.967	1050.75	1106.92	1268.78	1166.27	P28571	Slc6a9	ENSMUSP00000066102;ENSMUSP00000030269	ENSMUSG00000028542;ENSMUSG00000028542
P28574	158.165	136.458	138.676	174.142	128.137	148.811	137.225	158.858	189.835	128.256	137.72	155.858	158.852	156.157	150.208	149.17	122.182	171.228	P28574	Max	ENSMUSP00000106025;ENSMUSP00000080778	ENSMUSG00000059436;ENSMUSG00000059436
P28575	307.861	274.333	332.856	343.751	353.268	368.001	376.057	278.772	236.278	305.71	283.247	316.988	317.273	352.568	317.605	339.676	262.503	273.493	P28575	Ipp	ENSMUSP00000102088;ENSMUSP00000030461	ENSMUSG00000028696;ENSMUSG00000028696
P28650	11840.7	11032.1	11427.6	11880.4	12192.6	11841.4	12643.3	13632.3	11358.4	13078.2	11541.3	12036.2	13206.7	12682.9	13012.9	13943.4	14014.6	13438.6	P28650	Adss1	ENSMUSP00000021726	ENSMUSG00000011148
P28651	1362.83	1265.64	1396.43	1376.34	1512.11	1348.22	1301.43	1542.05	1309.72	1157.28	1061.48	1259.31	1375.89	1155.63	1045.71	993.723	1239.39	1059.26	P28651	Ca8	ENSMUSP00000063511	ENSMUSG00000041261
P28653	1994.81	3251.11	1733.66	2424.13	2097.27	2178.19	2236.49	1648.39	3911.09	2578.45	3328.17	3598.77	3197.87	2463.24	2584.6	2608.57	2155.63	2287.69	P28653	Bgn	ENSMUSP00000033741	ENSMUSG00000031375
P28654	1494.32	2442.76	1822.21	1863.48	1787.73	1915.11	1746.95	1590.93	2756.84	1682.45	2106.09	2071.56	2113.64	1840.49	1916.37	2042.9	1489.53	1633.58	P28654	Dcn	ENSMUSP00000100924;ENSMUSP00000131431	ENSMUSG00000019929;ENSMUSG00000019929
P28656	13764.7	12966.1	13342.5	14642	14304.2	13907.3	13228.6	14538.5	14282.1	13313	12807.7	13046.5	13055	13806.7	12309.7	12440.9	11578.6	12298.1	P28656	Nap1l1	ENSMUSP00000070068;ENSMUSP00000151750;ENSMUSP00000151972	ENSMUSG00000058799;ENSMUSG00000058799;ENSMUSG00000058799
P28658	17684.3	18984.4	18728.7	18208.8	17782.8	17626.2	17589.9	18360.3	18198.1	18314.4	19286.4	18104	17433.1	18016.4	17371.4	18284.2	16977.5	17597.4	P28658	Atxn10	ENSMUSP00000132450	ENSMUSG00000016541
P28659	7282.04	7303.44	7311.41	6869.87	6881.86	7280.19	7014.64	6904.97	6980	6834.58	7119.47	6962.13	6800.99	7275.82	6658.83	6642.7	6754.94	7019.78	P28659	Celf1	ENSMUSP00000005643;ENSMUSP00000107078;ENSMUSP00000136109;ENSMUSP00000070438;ENSMUSP00000107079;ENSMUSP00000107082;ENSMUSP00000107075;ENSMUSP00000107076	ENSMUSG00000005506;ENSMUSG00000005506;ENSMUSG00000005506;ENSMUSG00000005506;ENSMUSG00000005506;ENSMUSG00000005506;ENSMUSG00000005506;ENSMUSG00000005506
P28661	24181.6	23552	21596.4	23855.6	23174.9	22201.8	24502	24994.2	22240.5	26898.4	24735.9	25493.5	25791.2	23101.5	23227.6	24116.8	25790.7	25023.9	P28661	Septin4	ENSMUSP00000103596;ENSMUSP00000112960;ENSMUSP00000018544;ENSMUSP00000060127;ENSMUSP00000103594;ENSMUSP00000053087	ENSMUSG00000020486;ENSMUSG00000020486;ENSMUSG00000020486;ENSMUSG00000020486;ENSMUSG00000020486;ENSMUSG00000020486
P28663	47448.5	49656.6	48026.1	47766.2	47116.3	46129.8	49926.1	47990.5	47041.1	49166.6	50452	48866.3	47821.9	48592.3	48449.1	49548.4	45415.6	48637.2	P28663	Napb	ENSMUSP00000028926	ENSMUSG00000027438
P28665	18606.5	16788.9	15952.3	12927.8	12940.6	9856.12	12989	22313.5	26428.8	9642.18	9614.09	12283	7445.35	8362.25	9445.98	16438.8	21523	13679.9	P28665	Mug1	ENSMUSP00000032228	ENSMUSG00000059908
P28667	6289.44	6362	6968.5	5989.3	5199.94	5310.85	4032.22	4074.48	5072.94	3565.78	4743.58	4212.54	3428.28	4060.33	3513.6	3727.05	3558.7	4283.35	P28667	Marcksl1	ENSMUSP00000055637	ENSMUSG00000047945
P28700	426.401	432.499	296.409	260.499	233.148	288.344	293.929	216.454	154.999	460.197	408.526	247.78	281.905	216.405	283.752	417.149	247.063	340.71	P28700	Rxra	ENSMUSP00000076491	ENSMUSG00000015846
P28738	26477.2	25862	26319.6	26164.3	26104.1	26762	26466.4	25650.1	24745.9	26243.2	25710.5	25822.8	25646.8	24977.6	24395.4	25350.8	24291.9	24860.3	P28738	Kif5c	ENSMUSP00000028102	ENSMUSG00000026764
P28741	14929.6	14856.3	15152.1	14506.2	14289.1	14301.2	14482.4	15171.1	15275.3	15053.3	15444.7	14518.6	14658.2	14846.9	14227.6	14099.9	13621.6	14396.3	P28741	Kif3a	ENSMUSP00000112782	ENSMUSG00000018395
P28798	147.208	157.35	180.274	163.072	177.339	271.514	165.025	232.19	207.974	134.963	200.049	178.566	242.335	210.405	233.007	207.337	183.86	165.695	P28798	Grn	ENSMUSP00000159379	ENSMUSG00000034708
P28828	3446.03	3637.8	3344.09	3533.26	3337.83	3424.03	3578.16	3539.85	3434.1	3794.1	3568.77	3468.27	3456.02	3543.47	3383.99	3557.23	3374.3	3537.86	P28828	Ptprm	ENSMUSP00000153662	ENSMUSG00000033278
P28843	715.3	759.351	683.52	563.736	812.137	781.54	685.146	516.715	694.467	842.382	785.159	865.574	798.946	633.491	856.645	712.08	670.797	622.998	P28843	Dpp4	ENSMUSP00000044050	ENSMUSG00000035000
P28867	22123.1	18702.5	18595.7	19355.8	19873.5	19160.4	19395.1	19199	15465.5	22092.5	18764.8	21265.6	21704.9	18327.2	18986.4	19957.4	22899.7	19686.1	P28867	Prkcd	ENSMUSP00000107829;ENSMUSP00000022521;ENSMUSP00000107830	ENSMUSG00000021948;ENSMUSG00000021948;ENSMUSG00000021948
P29319	825.268	858.4	825.223	864.562	838.301	783.131	625.76	643.432	762.403	802.232	683.897	727.266	724.917	745.309	763.236	705.453	689.029	657.201	P29319	Epha3	NA	NA
P29341	39945.7	38149.5	39481.1	40561.1	40850.5	40374.1	37037	39732.6	40620.3	38010.7	39554.3	38481.4	38673.7	38558.1	38018	37611	38351.7	37263.2	P29341	Pabpc1	ENSMUSP00000001809	ENSMUSG00000022283
P29351	2417.27	2611.82	2357.31	2286.56	2376.43	2496.99	2539.44	2754.21	2923.22	2453.64	2651.99	2929.64	2643.04	2523.39	2652.06	2810.57	2650.44	2355.34	P29351	Ptpn6	ENSMUSP00000108103;ENSMUSP00000004377;ENSMUSP00000129124;ENSMUSP00000133991	ENSMUSG00000004266;ENSMUSG00000004266;ENSMUSG00000004266;ENSMUSG00000004266
P29387	4829.22	5088.39	4932.96	5219.07	5110.48	5090.2	5016.49	5514.16	5372.36	4741.02	4793.42	5144.68	4726.16	4732.99	4810.94	4680.39	4826.67	5390.09	P29387	Gnb4	ENSMUSP00000121127;ENSMUSP00000103869	ENSMUSG00000027669;ENSMUSG00000027669
P29416	2386.39	2501.39	2667.1	2622.74	2524.8	2755.77	2604.51	2559.47	2582.13	2707.21	2784.18	3026.52	2763.59	2807.19	2835.25	2846.46	2693.77	2714.05	P29416	Hexa	ENSMUSP00000026262	ENSMUSG00000025232
P29452	497.782	637.869	547.452	585.301	563.321	539.161	693.232	915.007	649.841	735.402	896.844	812.164	742.74	729.097	848.644	941.405	910.413	981.626	P29452	Casp1	ENSMUSP00000027015	ENSMUSG00000025888
P29533	17600.7	17538.5	16062.7	15725.3	17095.8	16333.6	16080.8	15193.5	15591.4	15950.1	16270	15639.8	14211.3	14312	14712.6	15368.8	15270.4	15293.3	P29533	Vcam1	ENSMUSP00000142876	ENSMUSG00000027962
P29595	2689.89	2733.24	2954.1	2382.08	2502.15	2605.79	2969.52	2713.4	2703.05	2695.71	2780.91	2682.91	2608.55	2617.23	2624.84	2826.06	2780.95	2535.28	P29595	Nedd8	ENSMUSP00000010520	ENSMUSG00000010376
P29699	4068.64	3646.37	5151.88	3826.43	3639.74	3947.98	2766.55	4482.14	5214.87	3982.56	3105.66	4672.65	5058.03	4517.4	5561.35	4571.55	4984.96	3281.06	P29699	Ahsg	ENSMUSP00000023583	ENSMUSG00000022868
P29758	19338.6	20630.5	21335.7	19594.6	19849.7	20115.5	22274	19437	19224.2	20971	20498	20356.9	20358.9	21532.3	22093.2	23138	20712.3	20560.3	P29758	Oat	ENSMUSP00000081544	ENSMUSG00000030934
P29788	2114.01	2337.36	2051.72	1400.24	1663.73	1759.85	1527.63	1675.5	1832.48	1965.96	1943.18	2388.25	1890.74	1653.39	2226.71	2219.25	2554.51	1680.85	P29788	Vtn	ENSMUSP00000017488	ENSMUSG00000017344
P30275	61449.5	61518.9	61759.7	62570.9	64320.4	63067.6	67918.9	66085	64615.1	63066.7	63579.1	62784.9	63042.3	63985	59449.1	63765.2	62382.8	64001.8	P30275	Ckmt1	ENSMUSP00000077349;ENSMUSP00000000317	ENSMUSG00000000308;ENSMUSG00000000308
P30285	135.332	119.358	131.084	91.5693	101.75	118.487	146.779	84.0305	111.577	100.615	106.723	113.785	121.288	75.4995	92.2225	82.5665	108.859	139.723	P30285	Cdk4	ENSMUSP00000006911	ENSMUSG00000006728
P30415	654.577	629.599	560.851	559.208	624.11	614.945	616.368	564.105	687.81	615.499	662.146	652.667	567.046	639.515	531.731	556.648	507.778	651.236	P30415	Nktr	ENSMUSP00000035112	ENSMUSG00000032525
P30416	28389.5	28999.9	29256.9	29321.8	29466.8	30570	27452.4	25803.5	26676.3	28817.9	27247.9	29238.8	28587.9	27194.5	28054.3	27838.1	26587.2	26161.6	P30416	Fkbp4	ENSMUSP00000032508	ENSMUSG00000030357
P30681	1382.01	1394.46	1815.36	2036.1	1812.05	1777.99	2339.15	2162.3	2028.93	1533.51	1468.27	1829.99	1828.75	1895.33	1587.43	1590.83	1714.11	1821.54	P30681	Hmgb2	ENSMUSP00000065940	ENSMUSG00000054717
P30875	988.667	921.623	581.409	479.699	524.021	606.05	579.234	394.506	413.527	1045.58	900.482	789.52	522.595	578.606	936.761	787.12	902.323	749.708	P30875	Sstr2	ENSMUSP00000138101;ENSMUSP00000102241;ENSMUSP00000068578	ENSMUSG00000047904;ENSMUSG00000047904;ENSMUSG00000047904
P30999	18553.9	18174.1	18636.8	18289.8	20040.6	19424.3	18720	17696.1	17044.9	17352.6	17054.5	17453.1	16628.7	17109.9	16621.2	16661.8	16490.4	16633.3	P30999	Ctnnd1	ENSMUSP00000141166;ENSMUSP00000064518;ENSMUSP00000107326;ENSMUSP00000042543;ENSMUSP00000065252;ENSMUSP00000107320	ENSMUSG00000101645;ENSMUSG00000034101;ENSMUSG00000034101;ENSMUSG00000034101;ENSMUSG00000034101;ENSMUSG00000034101
P31001	5502.31	7182.18	5109.89	4926.69	6340.52	5407.17	6260.55	5063.22	7550.44	5766.98	6161.08	6743.38	6699.57	5811.3	6530.85	6002	5825.01	6090.33	P31001	Des	ENSMUSP00000027409	ENSMUSG00000026208
P31230	9637.01	9491.99	10566.8	9778.98	10422.6	10449.4	10098	11370.5	11497.4	8992.18	9314.01	9715.51	10097.5	10267.8	8755.09	9062.82	8245.18	9033.08	P31230	Aimp1	ENSMUSP00000142513	ENSMUSG00000028029
P31324	36608.6	37654.1	36557.6	35638.5	34879.5	35411.8	32483.7	32439.2	32645.4	33420.6	35081.8	33116.8	31442.9	32369	32101.3	31879.6	31435.7	31802.7	P31324	Prkar2b	ENSMUSP00000003079;ENSMUSP00000039797	ENSMUSG00000002997;ENSMUSG00000002997
P31360	2022.85	1810.15	1894.76	1724.67	1846.94	1767.22	1608.96	1436.56	1536.52	1832.07	1625.25	1727.39	1807.16	1667.45	1531.78	1741.32	1787.79	1741.7	P31360	Pou3f2	ENSMUSP00000136147	ENSMUSG00000095139
P31532	1326.77	1207.66	911.792	737.227	836.526	708.46	689.983	1217.02	1165.16	927.43	876.25	838.764	885.542	711.94	875.727	1229.12	1595.22	919.587	P31532	Saa4	ENSMUSP00000006952	ENSMUSG00000040017
P31648	10775.2	10596.4	9699.64	9468.04	8632.81	9691.32	9328.25	7596.08	7936.69	11750.3	11137.3	10059.4	9698.1	9403	11529.1	11318.9	11687.8	10643.6	P31648	Slc6a1	ENSMUSP00000032454	ENSMUSG00000030310
P31649	1892.91	2053.21	1812.55	1815	2000.74	1851.09	1905.42	1627.04	2151.31	1866.4	1851.62	1787.72	1921.73	1753.3	2050.72	1817.16	1737.09	1447.78	P31649	Slc6a13	ENSMUSP00000066779	ENSMUSG00000030108
P31650	10040.8	10278.1	9891.76	9215.58	9308.84	8822.57	9343.59	8402.4	8453.49	10206.2	10282.8	9438.9	9531.18	8733.85	10518.2	10176.7	10541.5	9971.44	P31650	Slc6a11	ENSMUSP00000032451	ENSMUSG00000030307
P31725	267.635	335.924	386.488	261.895	240.132	325.918	1268.36	846.949	1334.92	170.621	185.49	298.842	532.607	415.554	349.327	685.605	1114.85	507.013	P31725	S100a9	ENSMUSP00000070842;ENSMUSP00000112843	ENSMUSG00000056071;ENSMUSG00000056071
P31750	7888.47	8009.36	7772.45	7547.55	7550.7	7559.08	7808.85	7374.72	7331.3	8035	8430.1	7839.03	7763.04	7523.83	7488.53	8089.53	7474.59	7630.95	P31750	Akt1	ENSMUSP00000001780	ENSMUSG00000001729
P31786	11134.2	9759.21	13545.9	12979.9	10432.2	11493.1	10475.7	13132	13017.4	12380.7	11066.4	11828	14175.8	14144.5	13415.5	12296.2	12743.2	11536.2	P31786	Dbi	ENSMUSP00000027634	ENSMUSG00000026385
P31938	18489.7	19684.6	20261.8	20852	20042.8	19843.2	20173	20573.6	20637.5	18449	20050.2	20208.5	20808.2	21115.7	19913.1	19459.1	18074.6	19239.5	P31938	Map2k1	ENSMUSP00000005066	ENSMUSG00000004936
P31996	673.596	794.861	696.725	672.569	657.821	634.139	603.449	702.775	613.705	704.039	703.506	661.933	743.018	829.947	901.162	735.363	641.74	708.295	P31996	Cd68	ENSMUSP00000018918	ENSMUSG00000018774
P32020	14776.9	15732.5	15710.7	14558.7	13795.5	14546.1	16460.3	17025.4	17338.9	14489.5	15234.1	15340.4	15278.9	16293.7	14777.1	16185.7	14532.4	15571.7	P32020	Scp2	ENSMUSP00000030340;ENSMUSP00000102312	ENSMUSG00000028603;ENSMUSG00000028603
P32037	6472.55	6419.47	5393.98	6017.72	5867.45	6169.26	5750.48	5818.08	5507.84	6209.68	6074.45	5902.59	5702.43	5861.43	5992.97	6266.48	6076.43	6502.86	P32037	Slc2a3	ENSMUSP00000032476	ENSMUSG00000003153
P32067	22970.4	23427.6	22432.8	21647.9	22631.6	22348.2	22975.8	22907.7	23167.5	22858.9	22289.9	22604.1	21163.5	21025.4	21318.4	22128.2	22071.3	22575.9	P32067	Ssb	ENSMUSP00000088365;ENSMUSP00000130313	ENSMUSG00000068882;ENSMUSG00000068882
P32211	631.489	624.056	526.803	598.101	564.637	521.101	488.291	433	440.889	545.113	626.498	578.493	466.697	442.791	568.445	461.346	614.228	543.944	P32211	Chrm4	ENSMUSP00000040808	ENSMUSG00000040495
P32233	6693.86	7330.65	7054.99	6900.11	7014.82	7001.53	6468.76	6542.74	6497.06	6696.41	6844.56	6723.26	6698.01	6523.16	6365.75	6559.14	6064.06	6409.81	P32233	Drg1	ENSMUSP00000020741	ENSMUSG00000020457
P32261	7671.31	7705.6	8648.42	5808.17	8184.52	7421.35	5946.18	11927.1	11159.4	8038.85	6353.75	10068.4	7943.13	7095.38	9086.93	9102.66	9310.11	6942.73	P32261	Serpinc1	ENSMUSP00000068971	ENSMUSG00000026715
P32507-2	260.906	250.03	284.454	270.228	263.736	273.051	193.618	262.934	264.726	265.14	258.339	258.684	233.039	281.736	286.343	273.998	157.404	208.431	P32507	Nectin2	ENSMUSP00000074898;ENSMUSP00000104089	ENSMUSG00000062300;ENSMUSG00000062300
P32848	4774.42	4000.32	4537.3	5023.92	4061.6	4624.72	5080.42	5974.45	4571.48	4996.97	4103.04	4189.98	5326.66	4528.88	4800.1	5266.6	5654.89	4421.52	P32848	Pvalb	ENSMUSP00000005860;ENSMUSP00000112598	ENSMUSG00000005716;ENSMUSG00000005716
P32883	2089.6	2113.03	1962.32	1936.61	2029.36	2012.47	1965.01	1955.45	1820.78	2084.35	2243.23	2056.52	1968.03	1907.85	1959.94	1912.03	2305.05	2134.58	P32883	Kras	ENSMUSP00000032399;ENSMUSP00000107339	ENSMUSG00000030265;ENSMUSG00000030265
P32883-2	384.151	438.269	527.037	604.466	564.083	486.173	543.992	715.578	631.208	432.896	443.886	555.312	501.585	652.169	383.276	401.143	390.495	400.089	P32883	Kras	ENSMUSP00000032399;ENSMUSP00000107339	ENSMUSG00000030265;ENSMUSG00000030265
P32921-2	30588.7	30819.8	32305.2	32585.1	31399.4	33337.3	30281.6	30509.9	30426.9	32274.5	31630.1	32418.7	33051.4	32794.6	32119	30921.3	29411.2	29679.3	P32921	Wars1	ENSMUSP00000105474;ENSMUSP00000125320;ENSMUSP00000124625	ENSMUSG00000021266;ENSMUSG00000021266;ENSMUSG00000021266
P33175	24624.3	23062.5	25295	25749	25364.8	25378.6	25358.7	25316	24267.3	24499.7	24509.5	24633.2	25655	24723.4	24239	24556.4	24390	24613.2	P33175	Kif5a	ENSMUSP00000096775;ENSMUSP00000151402	ENSMUSG00000074657;ENSMUSG00000074657
P33622	274.256	295.717	290.646	349.861	347.74	380.922	455.678	439.875	436.72	313.164	306.881	280.797	389.753	419.839	296.464	354.636	358.39	318.155	P33622	Apoc3	NA	NA
P34022	8639.81	9143.51	9673.82	10201.7	10243.3	10207.8	10119.1	10906.5	10944.1	8760.76	8544.42	9058.88	9494.36	10027.1	9097.38	9332.37	8777.16	9230.73	P34022	Ranbp1	ENSMUSP00000111309	ENSMUSG00000005732
P34152	22000.5	21314.9	21833.7	23265.3	23893.4	23222.9	21497.6	22970.5	21514.8	21878.6	22082.1	22167.3	22564.2	21952.6	21281	20180.5	20866	20750.4	P34152	Ptk2	ENSMUSP00000154242;ENSMUSP00000105663;ENSMUSP00000155470	ENSMUSG00000022607;ENSMUSG00000022607;ENSMUSG00000022607
P34884	4656.07	4470.96	4647.78	3895.21	4072.29	4488.58	4556.5	4894.54	4826.84	4675.4	4512.63	4429.06	4689.91	4559.56	4700.35	4341.77	4481.34	4170.32	P34884	Mif	ENSMUSP00000041149	ENSMUSG00000033307
P34914	18047.8	19170.2	19525.6	17885	18232.3	18787.8	17599.5	16462.2	17379.3	19100.6	19111.6	18755.5	17772.2	18473.1	18960.9	20083.2	16858.1	17164.9	P34914	Ephx2	ENSMUSP00000153161;ENSMUSP00000069209	ENSMUSG00000022040;ENSMUSG00000022040
P34928	472.514	462.567	428.729	229.212	299.773	220.883	239.555	666.393	824.698	368.404	216.175	290.746	416.733	203.191	277.133	528.277	492.415	340.732	P34928	Apoc1	ENSMUSP00000104091;ENSMUSP00000045571	ENSMUSG00000040564;ENSMUSG00000040564
P35123	9635.56	9673.78	8948.24	8868.61	8517.9	9219.76	8979.91	8772.67	8770.57	9435.56	9366.58	8978.54	8657.6	8865.49	9111.78	9371.6	9000.49	8894.19	P35123	Usp4	ENSMUSP00000035237	ENSMUSG00000032612
[truncated: 7,296 more rows]

## Sheet: Hippocampus
uniprot_id	tag_126	tag_127N	tag_127C	tag_128N	tag_128C	tag_129N	tag_129C	tag_130N	tag_130C	tag_131	tag_131C	tag_132N	tag_132C	tag_133N	tag_133C	tag_134N	tag_134C	tag_135	uniprot	symbol	protein.id	gene.id
[truncated: 9,376 more rows]

[truncated: 2 more sheets: Striatum, Kidney]
