# Supplementary material for: Expanding the landscape of aging via orbitrap astral mass spectrometry and tandem mass tag integration
Source: Nat Commun. 2025 May 22;16:4753. doi: 10.1038/s41467-025-60022-x (PMC12098839; doi:10.1038/s41467-025-60022-x)
Supplement: Supplementary file 5 — Supplementary Data 3 [file 41467_2025_60022_MOESM5_ESM.xlsx]

## Sheet: Cortex
uniprot_id	sex_pval	sex_effect	sex_se	age_pval	age_effect	age_se	age_cat_pval	age_intercept_effect	age_m12_effect	age_m20_effect	age_intercept_se	age_m12_se	age_m20_se	age_m12_pval	age_m20_pval	sex_by_age_pval	sex_by_age_cat_pval	age_cat_bic	age_bic	sex_padj	age_padj	age_cat_padj	sex_by_age_padj	sex_by_age_cat_padj	cumulative_sn	uniprot	symbol	trend	tissue
A0A075B5M7	0.0590871	0.665446	3.99018	0.025413	0.058213	0.287302	0.0247305	8.63736	1.06225	-0.0941637	2.36915	2.04986	1.99287	0.0136189	0.806199	0.390252	0.608454	45.63	46.0616	0.624596	0.140492	0.163926	0.980414	0.715919	17090.3	A0A075B5M7	Igkv5-39	Up-Flat	Cortex
A0A075B5T2	0.127766	0.594317	4.51501	0.0989125	0.0466964	0.325091	0.0630607	6.18183	1.06221	-0.294051	2.65055	2.29333	2.22957	0.0244541	0.49668	0.42925	0.642664	49.6704	50.5101	0.770952	0.321718	0.277488	0.980414	0.742118	2960.81	A0A075B5T2	Ighv6-3	Up-Flat	Cortex
A0A075B680	0.169565	0.279011	2.36803	0.0121499	0.0396858	0.170503	0.0468319	10.3423	0.408682	0.263916	1.53854	1.33119	1.29418	0.11692	0.298796	0.240509	0.443753	30.0889	27.2775	0.819079	0.0892919	0.234696	0.980414	0.578259	35264.9	A0A075B680	Ighv1-62-2	Up-Flat	Cortex
A0A087WNP0	0.572967	0.24457	5.19767	0.581393	-0.0172201	0.374245	0.672632	6.96945	-0.474874	0.194927	3.32455	2.87649	2.79652	0.384089	0.717767	0.613366	0.00162424	57.8268	55.5791	0.953837	0.802239	0.866383	0.989527	0.0150254	2376.23	A0A087WNP0	4931428L18Rik	Flat-Flat	Cortex
A0A087WNU5	0.322742	0.0215125	0.257669	0.0165719	-0.00408486	0.0185528	0.0308013	15.3643	-0.0104049	-0.0600921	0.159444	0.137955	0.13412	0.687646	0.0326392	0.747946	0.215843	-51.5194	-52.5754	0.893836	0.107657	0.183539	0.989527	0.350958	751237	A0A087WNU5	Ank3	Flat-Down	Cortex
A0A087WNU6	0.0158721	0.203853	0.918542	0.834085	-0.00115099	0.0661371	0.614115	7.18862	-0.0870003	0.0704991	0.578504	0.500538	0.486622	0.360173	0.45605	0.446746	0.643761	-5.12435	-6.81539	0.405786	0.936129	0.832607	0.983567	0.742832	2754.55	A0A087WNU6	Lrrfip1	Flat-Flat	Cortex
A0A087WP86	0.0393491	0.18469	1.00217	0.157107	-0.0087751	0.0721585	0.203898	8.49706	0.0172583	-0.170284	0.624078	0.539969	0.524957	0.864386	0.108114	0.213349	0.279125	-2.39448	-3.67853	0.564044	0.413534	0.515163	0.980414	0.420071	6763.11	A0A087WP86	Actr3	Flat-Down	Cortex
A0A087WPF7	0.302721	-0.302773	3.47443	4.94125e-06	-0.141231	0.250167	3.23354e-06	10.3254	-0.633267	-1.79317	1.87651	1.62361	1.57847	0.0520757	3.19252e-05	0.589631	0.000923098	37.2377	41.0789	0.887089	0.00058547	0.000730306	0.989527	0.0115388	13468	A0A087WPF7	Auts2	Down-Down	Cortex
A0A087WPR7	0.85469	0.012476	0.820086	0.209768	0.00631783	0.0590481	0.438575	9.54092	0.0308471	0.0775965	0.5315	0.459868	0.447083	0.720497	0.37396	0.667724	0.00980267	-8.17511	-10.897	0.985568	0.484154	0.732938	0.989527	0.0425563	13952	A0A087WPR7	Dst	Flat-Flat	Cortex
A0A087WQ44	0.0902864	-0.12961	0.876753	0.367681	-0.00478759	0.0631282	0.211999	8.0215	-0.155676	0.0787903	0.525506	0.454682	0.442041	0.0834963	0.361587	0.842869	0.0637802	-8.5834	-8.49165	0.701873	0.647333	0.526579	0.99429	0.150934	4245.36	A0A087WQ44	Srcap	Down-Flat	Cortex
A0A087WQE8	0.0226179	0.0306401	0.14771	0.567845	-0.000507206	0.0106354	0.693349	14.8133	-0.0128867	0.00459711	0.0947563	0.0819857	0.0797063	0.406668	0.764711	0.783895	0.287853	-70.2533	-72.6068	0.458297	0.794417	0.876021	0.989527	0.428601	521297	A0A087WQE8	Kif1a	Flat-Flat	Cortex
A0A087WQH8	0.60099	0.0307447	0.704794	0.772133	0.00122179	0.0507468	0.191464	9.72753	-0.0940715	0.119045	0.408991	0.35387	0.344032	0.169943	0.088462	0.225551	0.3428	-17.6075	-16.3512	0.956953	0.907349	0.500102	0.980414	0.484039	15208.4	A0A087WQH8	Slc35a4	Down-Up	Cortex
A0A087WQQ5	0.672537	-0.0138792	0.394317	0.119074	-0.00383226	0.0283918	0.285653	10.7964	-0.020557	-0.0451488	0.255268	0.220865	0.214725	0.620327	0.284615	0.844603	0.319779	-34.5771	-37.2581	0.966831	0.357299	0.606799	0.994804	0.461311	31245.8	A0A087WQQ5	Ktn1	Flat-Flat	Cortex
A0A087WRB4	0.64585	0.0965338	2.52116	0.859057	0.00267762	0.181529	0.955385	9.77709	-0.0304693	0.0781716	1.63807	1.4173	1.3779	0.908514	0.768436	0.586201	0.00154319	32.3454	29.5333	0.962785	0.94622	0.984761	0.989527	0.0147017	17014.7	A0A087WRB4	Tuba4a	Flat-Flat	Cortex
A0A087WRG0	0.897149	0.0023191	0.216039	0.213273	-0.00165092	0.0155553	0.0579227	12.7334	0.0212987	-0.0508107	0.121065	0.104748	0.101836	0.287078	0.0193979	0.291612	0.0248856	-61.4327	-58.9192	0.98918	0.487993	0.264607	0.980414	0.0791619	122463	A0A087WRG0	Pfkfb2	Flat-Down	Cortex
A0A087WRP9	0.27123	0.257683	2.76278	0.845983	-0.00321006	0.198926	0.59368	7.43542	0.210242	-0.274379	1.73545	1.50156	1.45981	0.458657	0.336828	0.895604	0.315293	34.4243	32.8279	0.870555	0.94111	0.821415	0.995421	0.456475	3772.75	A0A087WRP9	Ank3	Flat-Flat	Cortex
A0A087WSE6	0.286431	0.152602	1.69088	0.751358	-0.00320809	0.121747	0.942496	6.96704	-0.0506793	-0.00298593	1.10016	0.951884	0.92542	0.776231	0.986619	0.765678	0.407818	18.015	15.1524	0.876963	0.896133	0.980766	0.989527	0.544776	2342.63	A0A087WSE6	Dnpep	Flat-Flat	Cortex
A0A087WSP5	0.686758	0.016466	0.490464	0.0241532	0.00722972	0.0353145	0.0791172	12.8983	0.0829387	0.0392516	0.317393	0.274617	0.266982	0.122474	0.449544	0.0451993	0.150322	-26.7353	-29.4031	0.968924	0.136211	0.316796	0.980414	0.273797	145201	A0A087WSP5	Stat1	Up-Flat	Cortex
A0A088MLT8	0.81842	0.0205781	1.07869	0.60338	-0.00336563	0.0776682	0.550874	10.1981	0.0596774	-0.120492	0.679385	0.587822	0.57148	0.589271	0.283348	0.642903	0.00113589	0.662375	-1.02965	0.980156	0.816856	0.80212	0.989527	0.0127363	21425.8	A0A088MLT8	Iqcj-Schip1	Flat-Flat	Cortex
A0A0A0MQC6	0.31502	0.0321673	0.378981	0.0606601	-0.00451934	0.0272875	0.1339	11.7538	-0.0667558	-0.00902965	0.2413	0.208779	0.202974	0.103728	0.817306	0.643114	0.1509	-36.603	-38.6862	0.893674	0.242013	0.419495	0.989527	0.274579	60872.5	A0A0A0MQC6	Elapor1	Down-Flat	Cortex
A0A0A0MQE5	0.203406	0.0184746	0.170132	2.35092e-05	-0.00602014	0.0122499	0.000174869	14.3771	-0.0492854	-0.0532528	0.110355	0.0954819	0.0928272	0.0139189	0.00890029	0.352088	0.444784	-64.7672	-67.519	0.841135	0.00140172	0.00692561	0.980414	0.57912	372388	A0A0A0MQE5	Camsap1	Down-Down	Cortex
A0A0A0MQH5	0.953965	0.00554502	1.15691	0.263358	0.00790382	0.0833	0.360519	8.39697	0.162545	-0.0318362	0.731216	0.632668	0.615078	0.183762	0.788171	0.684736	0.715793	3.30911	1.49045	0.996178	0.546671	0.674439	0.989527	0.797388	6543.98	A0A0A0MQH5	Macf1	Flat-Flat	Cortex
A0A0A6YVP0	0.132621	0.322211	2.48148	0.00391891	0.0496711	0.178672	0.000299298	9.80519	0.990306	-0.167628	1.20508	1.04267	1.01368	0.000142313	0.396319	0.572585	0.744998	21.2944	28.9622	0.773109	0.0433562	0.0100782	0.989527	0.817961	29282.7	A0A0A6YVP0	Ighg2b	Up-Flat	Cortex
A0A0A6YVX9	0.594171	0.123147	2.77048	0.422074	-0.0134439	0.199481	0.703406	8.00837	-0.0515065	-0.179819	1.79872	1.5563	1.51303	0.859629	0.539554	0.284502	0.00322356	35.7134	32.9282	0.956047	0.695321	0.879376	0.980414	0.021568	4742.41	A0A0A6YVX9	Igsf8	Flat-Flat	Cortex
A0A0A6YW36	0.971997	0.0080192	2.75161	0.798362	-0.0042067	0.198122	0.925125	9.82226	-0.111315	0.0427393	1.78577	1.5451	1.50214	0.700872	0.882474	0.382842	0.00161807	35.4534	32.6822	0.997573	0.919399	0.973965	0.980414	0.0149983	16352.9	A0A0A6YW36	Rgs7	Flat-Flat	Cortex
A0A0A6YW86	0.972709	-0.014926	5.25508	0.963697	0.00142981	0.378378	0.999001	7.71348	0.0124031	0.0119222	3.4218	2.96064	2.87833	0.98213	0.982823	0.305807	0.00184859	58.8648	55.9745	0.997573	0.9881	0.999594	0.980414	0.0162723	4424.67	A0A0A6YW86	Atp6v1h	Flat-Flat	Cortex
A0A0A6YWG7	0.00664229	0.0551738	0.214701	0.174171	-0.00180071	0.015459	0.195251	14.7948	0.00618255	-0.0376902	0.132577	0.114709	0.11152	0.773554	0.0953716	0.494683	0.00338912	-58.1626	-59.1429	0.287755	0.436606	0.504572	0.986519	0.0221321	518701	A0A0A6YWG7	Rapgef2	Flat-Down	Cortex
A0A0A6YWL7	0.393757	0.0581987	0.81177	0.0159904	-0.0129541	0.0584493	0.0296232	11.0697	-0.200112	-0.0167658	0.502004	0.434347	0.422271	0.0250945	0.836622	0.737838	0.00517592	-10.2305	-11.2639	0.916588	0.105124	0.180276	0.989527	0.0281604	36050.2	A0A0A6YWL7	Ntrk3	Down-Flat	Cortex
A0A0A6YWM8	0.807997	-0.0317765	1.57345	0.469342	0.00686693	0.113292	0.710307	6.927	0.0035181	0.115551	1.01801	0.880813	0.856324	0.982963	0.486945	0.866815	0.951152	15.2215	12.5613	0.979739	0.730807	0.882509	0.995363	0.96533	2245.57	A0A0A6YWM8	Map4k4	Flat-Flat	Cortex
A0A0A6YXD3	0.374399	-0.101914	1.36335	0.261689	-0.00934824	0.098164	0.135407	7.7194	-0.274391	0.123082	0.803723	0.695403	0.676069	0.0497365	0.35172	0.498475	0.390631	6.71278	7.40133	0.909357	0.545406	0.422605	0.986519	0.529223	3344.13	A0A0A6YXD3	Ndufs2	Down-Flat	Cortex
A0A0A6YXM5	0.242062	-0.0546857	0.549916	0.278783	-0.00363301	0.0395953	0.471828	10.5936	-0.00348419	-0.0594455	0.353365	0.305741	0.297241	0.951419	0.307859	0.144242	0.0383562	-22.8703	-25.2842	0.857321	0.561408	0.75593	0.980414	0.105363	26916.6	A0A0A6YXM5	Rcor3	Flat-Flat	Cortex
A0A0A6YXP8	0.82997	0.0606761	3.40074	0.718065	-0.00735599	0.244861	0.682436	7.06983	-0.302168	0.186555	2.16445	1.87274	1.82068	0.394655	0.596211	0.264801	0.000127056	42.3768	40.3072	0.982743	0.880699	0.871071	0.980414	0.00719032	2381.19	A0A0A6YXP8	Tmem131	Flat-Flat	Cortex
A0A0A6YXQ8	0.952908	0.0064734	1.32025	0.00432305	-0.0260558	0.095061	0.0197615	7.8498	-0.228003	-0.215205	0.859574	0.743726	0.723049	0.117397	0.137592	0.114602	0.275291	9.13131	6.24497	0.996178	0.046355	0.142517	0.980414	0.416243	3612.36	A0A0A6YXQ8	Ralyl	Down-Down	Cortex
A0A0A6YXW6	0.350104	-0.369928	4.69759	0.799884	0.00712625	0.338237	0.483665	10.0444	-0.410609	0.550745	2.91058	2.51832	2.4483	0.38983	0.253713	0.583312	0.51377	53.0395	51.9372	0.897304	0.919798	0.761301	0.989527	0.636797	18630.6	A0A0A6YXW6	Igha	Flat-Flat	Cortex
A0A0A6YY83	0.0147905	0.0653401	0.290661	0.113276	-0.00287407	0.0209282	0.271492	13.5721	-0.0369238	-0.0114931	0.187989	0.162653	0.158131	0.236951	0.706321	0.559504	0.0915593	-45.5905	-48.2381	0.401165	0.346871	0.59209	0.989527	0.193174	220034	A0A0A6YY83	Pcdh7	Flat-Flat	Cortex
A0A0A6YY91	0.374411	0.0203018	0.271594	0.00113744	-0.00640172	0.0195554	0.000640591	16.7217	-0.104454	-0.00250177	0.150541	0.130252	0.126631	0.000647248	0.918223	0.964605	0.0664141	-53.5879	-50.6806	0.909357	0.0186419	0.0162079	0.999468	0.155149	1.8675e+06	A0A0A6YY91	Ncam1	Down-Flat	Cortex
A0A0A6YYE7	0.650194	0.17298	4.57831	0.544766	0.0166792	0.329649	0.15041	5.69705	0.851939	-0.596466	2.63697	2.28157	2.21814	0.06154	0.176664	0.456211	0.567373	49.4854	51.0113	0.963712	0.778357	0.446981	0.983627	0.682499	1452.37	A0A0A6YYE7	Igkv4-57	Up-Flat	Cortex
A0A0G2JDV3	0.563216	0.0914313	1.89424	0.0482424	0.0239467	0.13639	0.0382893	6.35213	-0.0479512	0.465584	1.11751	0.966898	0.940016	0.791156	0.0201426	0.786746	0.929883	18.5784	19.2409	0.953083	0.209392	0.208441	0.989527	0.950725	1682.37	A0A0G2JDV3	Gbp6	Flat-Up	Cortex
A0A0G2JE45	0.502962	-0.0741991	1.32403	0.536455	-0.00492489	0.0953329	0.567401	8.58181	0.0559959	-0.143732	0.838904	0.725842	0.705662	0.680937	0.299348	0.417239	0.00232204	8.25506	6.34781	0.946351	0.773407	0.81029	0.980414	0.0184094	6729.95	A0A0G2JE45	Sh3glb1	Flat-Flat	Cortex
A0A0G2JEN4	0.0487346	0.174041	0.993737	0.0262998	-0.0143959	0.0715514	0.0554219	8.88791	-0.216421	-0.0248353	0.62376	0.539694	0.52469	0.0465935	0.805867	0.132318	0.00898625	-2.41282	-3.98273	0.593376	0.14343	0.257893	0.980414	0.0401601	8214.33	A0A0G2JEN4	Dclk1	Down-Flat	Cortex
A0A0G2JG35	0.155092	-0.167307	1.36863	0.557227	0.0048306	0.0985447	0.66482	10.5946	-0.0394428	0.12488	0.875901	0.757853	0.736783	0.781112	0.384949	0.325549	0.577087	9.8087	7.54067	0.805905	0.78684	0.862097	0.980414	0.689971	26939.6	A0A0G2JG35	Map4	Flat-Flat	Cortex
A0A0G2JGM8	0.00638817	0.0642288	0.248432	0.000203726	-0.00711353	0.0178877	0.000746452	12.4127	-0.0866922	-0.033331	0.155403	0.134459	0.130721	0.00347084	0.198684	0.156247	0.354082	-52.4435	-53.8897	0.287755	0.00583112	0.0180946	0.980414	0.493796	95770.4	A0A0G2JGM8	Adgrl2	Down-Flat	Cortex
A0A0G2JGS4	0.753318	-0.0189813	0.72628	0.572405	0.00246426	0.0522938	0.630373	11.4749	0.0716767	-0.0317642	0.462631	0.400281	0.389152	0.346287	0.672382	0.208397	0.275368	-13.1709	-15.2701	0.974774	0.797573	0.843534	0.980414	0.416243	52379.3	A0A0G2JGS4	Camk2d	Flat-Flat	Cortex
A0A0G2JGW6	0.107223	0.0329681	0.235657	1.24674e-05	-0.00883264	0.0169678	8.61506e-05	14.0869	-0.0670637	-0.0835884	0.151457	0.131045	0.127401	0.0145926	0.00373925	0.963297	0.193937	-53.3695	-55.7902	0.738153	0.00101271	0.00466523	0.999468	0.326893	301656	A0A0G2JGW6	Cdkl5	Down-Down	Cortex
A0A0J9YTR2	0.457572	0.0276522	0.444143	0.743754	-0.000869457	0.0319793	0.870007	9.75846	-0.0241122	0.00998286	0.287394	0.248661	0.241748	0.605917	0.830185	0.287764	0.47959	-30.3096	-32.9745	0.933491	0.893392	0.951715	0.980414	0.608606	15603.5	A0A0J9YTR2	0610012G03Rik	Flat-Flat	Cortex
A0A0J9YTS6	0.17966	-0.0489579	0.426007	0.00591752	-0.00802387	0.0306735	0.0247908	9.15522	-0.0606576	-0.0762105	0.276444	0.239187	0.232537	0.189139	0.104834	0.492508	0.786488	-31.708	-34.4753	0.825399	0.0568675	0.163994	0.986519	0.848228	9641.38	A0A0J9YTS6	Rgs6	Flat-Down	Cortex
A0A0J9YUD5	0.849353	-0.00704178	0.446274	0.140843	-0.00407914	0.0321328	0.350389	13.7406	-0.0337741	-0.0356888	0.29053	0.251374	0.244385	0.476667	0.452523	0.481473	0.00015307	-29.919	-32.8021	0.985568	0.390425	0.665397	0.985557	0.00728772	240312	A0A0J9YUD5	Nup205	Flat-Flat	Cortex
A0A0J9YUL3	0.183763	-0.0727134	0.639061	0.229873	-0.00470238	0.0460138	0.383663	9.66495	-0.00201888	-0.0795337	0.408386	0.353347	0.343523	0.97563	0.240747	0.682579	0.562857	-17.6607	-19.8758	0.825399	0.505611	0.693755	0.989527	0.67883	13999.9	A0A0J9YUL3	Septin11	Flat-Flat	Cortex
A0A0J9YUM2	0.898611	0.00778583	0.735823	0.084587	-0.00798935	0.0529809	0.0713403	12.3135	0.0242994	-0.163966	0.439579	0.380336	0.369761	0.73321	0.0341936	0.913215	0.00376324	-15.011	-14.8001	0.98918	0.295422	0.298489	0.995859	0.0232989	89795.5	A0A0J9YUM2	Syngap1	Flat-Down	Cortex
A0A0J9YUQ8	0.77095	0.0190051	0.785164	0.0903589	0.00835529	0.0565336	0.0236293	9.74292	-0.0629032	0.210467	0.431871	0.373667	0.363278	0.37505	0.00838503	0.367321	0.229127	-15.6478	-12.4636	0.976846	0.306588	0.160064	0.980414	0.366255	15885.9	A0A0J9YUQ8	Gsn	Flat-Up	Cortex
A0A0J9YUS0	0.934269	-0.0273547	3.99462	0.951932	0.00143951	0.287622	0.894752	7.72621	-0.150566	0.181579	2.58081	2.23299	2.1709	0.719107	0.664822	0.270557	0.000150894	48.7105	46.1016	0.991336	0.98409	0.963301	0.980414	0.00728772	3997.77	A0A0J9YUS0	Dnm1	Flat-Flat	Cortex
A0A0J9YVH8	0.844434	-0.0225521	1.38344	0.0229575	-0.0206015	0.0996107	0.0783946	6.86637	-0.225021	-0.12362	0.897391	0.776447	0.754859	0.137031	0.400788	0.105083	0.226315	10.6813	7.92803	0.985568	0.131605	0.314714	0.980414	0.36295	1836.58	A0A0J9YVH8	Syngap1	Down-Flat	Cortex
A0A0N4SUJ3	0.535634	0.0926671	1.79014	0.902266	0.0013144	0.128894	0.851014	7.18145	0.0986277	-0.0797549	1.15288	0.997501	0.969768	0.59892	0.670066	0.220994	0.299577	19.7002	17.206	0.951385	0.96178	0.944989	0.980414	0.440611	2806.86	A0A0N4SUJ3	Naaladl2	Flat-Flat	Cortex
A0A0N4SUT6	0.769048	-0.0118449	0.485194	0.00465663	-0.0094722	0.0349351	0.00856745	9.54682	-0.0298023	-0.133443	0.296215	0.256293	0.249168	0.536999	0.0132646	0.972421	0.8702	-29.2213	-29.792	0.976846	0.0487147	0.0843901	0.999468	0.911029	12836.9	A0A0N4SUT6	4933427D14Rik	Flat-Down	Cortex
A0A0N4SV20	0.257899	-0.120042	1.25011	0.181272	0.0103038	0.090011	0.417895	7.58832	0.076775	0.0990273	0.813387	0.703765	0.684198	0.562139	0.456476	0.194461	0.00776438	7.14306	4.27987	0.86518	0.446116	0.718075	0.980414	0.0366073	3545.87	A0A0N4SV20	Dusp16	Flat-Flat	Cortex
A0A0N4SVF2	0.428296	-0.0203213	0.305698	0.319845	-0.00184908	0.022011	0.55885	12.3347	-0.00441097	-0.0275126	0.197573	0.170945	0.166193	0.89031	0.395816	0.978963	0.88316	-43.8006	-46.4222	0.924275	0.603399	0.805004	0.999468	0.919279	91596.4	A0A0N4SVF2	Rasgef1a	Flat-Flat	Cortex
A0A0N4SVL0	0.771193	-0.0220931	0.913741	0.361591	-0.00505515	0.0657914	0.258197	8.79603	0.0616131	-0.151835	0.555842	0.480929	0.467558	0.497035	0.107755	0.058929	0.0631318	-6.56299	-7.00405	0.976846	0.642072	0.578071	0.980414	0.149889	7912.02	A0A0N4SVL0	Eif4g3	Flat-Down	Cortex
A0A0N4SVT8	0.673378	-0.130869	3.72831	0.891054	-0.00305359	0.268447	0.441789	8.85631	0.377047	-0.445139	2.29154	1.9827	1.92758	0.318193	0.241893	0.755341	0.0226725	44.4308	43.6178	0.966831	0.958362	0.734736	0.989527	0.0739513	9477.33	A0A0N4SVT8	Dnajb8	Flat-Flat	Cortex
A0A0N4SVU2	0.50195	0.372053	6.62305	0.819587	0.0090377	0.476875	0.738332	7.18212	-0.348357	0.519186	4.22768	3.6579	3.5562	0.612314	0.452646	0.728152	0.000407781	66.4783	64.3034	0.946351	0.929062	0.896767	0.989527	0.00851281	3581.03	A0A0N4SVU2	Hspa4l	Flat-Flat	Cortex
A0A0N4SW73	0.894614	-0.00282407	0.256711	0.421963	-0.00124601	0.0184838	0.311159	14.0581	0.0174149	-0.0397422	0.157237	0.136046	0.132264	0.497383	0.134162	0.815167	4.56214e-06	-52.0212	-52.7095	0.98918	0.695294	0.631003	0.991475	0.00355958	306488	A0A0N4SW73	Rab11fip5	Flat-Down	Cortex
A0A0R4IZY0	0.423178	-0.0173486	0.258047	0.869763	0.000253028	0.0185799	0.973022	14.9791	-0.00156435	0.00601948	0.167853	0.145231	0.141193	0.954078	0.824778	0.747223	0.20686	-49.6693	-52.5227	0.923551	0.950662	0.99111	0.989527	0.341265	578461	A0A0R4IZY0	Thop1	Flat-Flat	Cortex
A0A0R4J046	0.0201932	-0.273126	1.28774	0.565663	0.00444706	0.09272	0.565558	6.97352	0.141053	-0.0694941	0.814257	0.704517	0.68493	0.294239	0.599777	0.28065	0.487048	7.18153	5.34735	0.444477	0.792802	0.809564	0.980414	0.615326	2174.45	A0A0R4J046	Cebpz	Flat-Flat	Cortex
A0A0R4J049	0.0538178	-0.0344073	0.201395	0.171879	0.00169874	0.0145009	0.404836	13.5155	0.016886	0.0119287	0.131099	0.11343	0.110277	0.431352	0.576137	0.493525	0.0671367	-58.5661	-61.446	0.607895	0.433677	0.707363	0.986519	0.156261	210549	A0A0R4J049	Prmt5	Flat-Flat	Cortex
A0A0R4J050	0.134859	-0.0395217	0.306269	6.82944e-06	0.0121054	0.0220521	1.13793e-05	12.6392	0.15515	0.048794	0.177175	0.153297	0.149034	7.70314e-05	0.105157	0.706987	0.770626	-47.7235	-46.355	0.776305	0.000667594	0.00136847	0.989527	0.837067	123335	A0A0R4J050	Acy1	Up-Up	Cortex
A0A0R4J065	0.846957	-0.0124313	0.775332	0.474056	0.0033473	0.0558257	0.734767	12.2886	0.0063994	0.0514538	0.502658	0.434913	0.422822	0.937302	0.530029	0.255465	5.08754e-05	-10.1836	-12.9173	0.985568	0.733107	0.89502	0.980414	0.006723	91330.5	A0A0R4J065	Atg4b	Flat-Flat	Cortex
A0A0R4J078	0.366707	0.0731705	0.962799	0.926758	-0.00052913	0.0693237	0.417039	11.8898	-0.112964	0.108297	0.589125	0.509727	0.495556	0.247722	0.266877	0.360576	0.000185336	-4.4694	-5.12135	0.904458	0.972575	0.717631	0.980414	0.00730659	68556.1	A0A0R4J078	Ubxn4	Flat-Flat	Cortex
A0A0R4J083	0.935933	-0.00233914	0.350478	5.48466e-05	0.0114506	0.0252352	0.000383993	14.7319	0.111579	0.0827399	0.227586	0.196913	0.191438	0.00808318	0.0382822	0.905486	0.0664797	-38.7095	-41.501	0.991731	0.00246543	0.0116481	0.995421	0.15522	526420	A0A0R4J083	Acadl	Up-Up	Cortex
A0A0R4J094	0.36651	-0.0233547	0.307177	0.000140672	0.00914007	0.0221175	1.38666e-05	13.5725	0.150148	0.00251767	0.148036	0.128085	0.124524	1.70946e-05	0.916318	0.678482	0.402953	-54.1919	-46.2485	0.904458	0.00461922	0.00151064	0.989527	0.540461	233624	A0A0R4J094	Fahd2a	Up-Flat	Cortex
A0A0R4J0B5	0.989797	0.000388728	0.366157	0.150087	0.00326527	0.0263642	0.368224	12.381	0.0289383	0.0265894	0.238419	0.206287	0.200551	0.457822	0.494455	0.620291	0.0305386	-37.0353	-39.9255	0.998858	0.404838	0.680777	0.989527	0.0907532	97991.9	A0A0R4J0B5	Rusf1	Flat-Flat	Cortex
A0A0R4J0I1	4.4905e-06	-1.06715	1.87482	0.0252445	-0.027389	0.134991	0.0736968	13.3832	-0.144526	-0.325166	1.20394	1.04168	1.01272	0.462671	0.11142	0.524104	0.507904	21.2603	18.8699	0.00519776	0.140146	0.304298	0.989527	0.631581	127522	A0A0R4J0I1	Serpina3k	Flat-Down	Cortex
A0A0R4J0J1	0.325112	-0.0453758	0.546255	0.231221	0.00400731	0.0393316	0.430598	11.4467	0.0623111	0.00476329	0.351868	0.304446	0.295981	0.284045	0.933342	0.127899	0.318699	-23.0232	-25.5247	0.893836	0.507696	0.730013	0.980414	0.460183	51049.6	A0A0R4J0J1	Cpne9	Flat-Flat	Cortex
A0A0R4J0J6	0.011064	-0.0667634	0.282261	0.159742	-0.00245482	0.0203234	0.00148977	11.002	0.0465656	-0.091044	0.123589	0.106932	0.103959	0.0326809	0.000386568	0.526804	0.565801	-60.6898	-49.2938	0.355737	0.416328	0.0279256	0.989527	0.681139	36098.7	A0A0R4J0J6	Thoc5	Up-Down	Cortex
A0A0R4J0M1	0.0494443	-0.0603471	0.3458	0.055486	-0.00422069	0.0248984	0.140943	12.4491	-0.0193291	-0.0531689	0.22211	0.192175	0.186833	0.592695	0.15433	0.296528	0.0944793	-39.5862	-41.9848	0.594687	0.229171	0.431876	0.980414	0.197579	96589	A0A0R4J0M1	Tbcc	Flat-Down	Cortex
A0A0R4J0S1	0.980776	0.000994849	0.497298	0.0150386	0.00802509	0.0358066	0.0577996	11.5093	0.0696502	0.0668793	0.323772	0.280136	0.272348	0.197424	0.214793	0.697901	0.0239564	-26.019	-28.9049	0.997907	0.101454	0.264607	0.989527	0.07708	55153.2	A0A0R4J0S1	Cdc42ep1	Flat-Flat	Cortex
A0A0R4J0T0	0.026403	0.0469033	0.23331	0.139183	-0.00214219	0.0167989	0.242178	10.6295	-0.00203399	-0.0350731	0.148026	0.128076	0.124515	0.932342	0.158276	0.296953	0.386342	-54.1945	-56.1505	0.485809	0.387387	0.559245	0.980414	0.52495	28718.3	A0A0R4J0T0	Hscb	Flat-Down	Cortex
A0A0R4J0V4	0.854404	0.00433243	0.284219	0.967449	-6.9333e-05	0.0204644	0.999162	11.5067	-0.000833428	-0.000336856	0.185067	0.160125	0.155673	0.977799	0.991026	0.166077	0.0209698	-46.1546	-49.0449	0.985568	0.989242	0.999594	0.980414	0.0703042	52438.2	A0A0R4J0V4	Jmy	Flat-Flat	Cortex
A0A0R4J119	0.354092	0.0332161	0.425414	0.0115222	-0.00719504	0.0306308	0.0314801	8.89261	-0.0970025	-0.0240233	0.269536	0.23321	0.226726	0.0399897	0.583882	0.32855	0.543045	-32.6192	-34.5255	0.899509	0.0866376	0.185671	0.980414	0.66131	8225.3	A0A0R4J119	Cyfip1	Down-Flat	Cortex
A0A0R4J124	0.929466	0.00265805	0.361654	0.0282402	-0.00516207	0.0260399	0.0930682	13.0258	-0.056908	-0.0304293	0.234576	0.202962	0.197319	0.149256	0.428155	0.981089	0.398952	-37.6203	-40.371	0.991336	0.151071	0.348912	0.999468	0.536415	145474	A0A0R4J124	Srpk2	Down-Flat	Cortex
A0A0R4J174	0.141497	-0.0439759	0.347026	0.890745	0.000285036	0.0249867	0.955757	12.2577	-0.00561975	0.0107928	0.225381	0.195005	0.189584	0.8776	0.76766	0.770433	0.00264663	-39.0599	-41.8574	0.786473	0.958362	0.984761	0.989527	0.0195169	86862.4	A0A0R4J174	Ecsit	Flat-Flat	Cortex
A0A0R4J194	0.459392	0.0193069	0.311384	0.0683679	-0.00359492	0.0224204	0.0448136	12.9938	0.0126381	-0.0755514	0.182108	0.157565	0.153184	0.669086	0.0205807	0.781819	0.763728	-46.7348	-45.7587	0.934155	0.260888	0.228384	0.989527	0.832073	146196	A0A0R4J194	Cacnb1	Flat-Down	Cortex
A0A0R4J1A1	0.265895	-0.175643	1.86142	0.44843	0.00851835	0.134026	0.746022	6.41396	0.105708	0.0379425	1.21068	1.04751	1.01839	0.591486	0.846546	0.0872708	0.266075	21.4613	18.6116	0.868492	0.715572	0.898962	0.980414	0.406055	1546.96	A0A0R4J1A1	Chml	Flat-Flat	Cortex
A0A0R4J1E2	0.49531	0.027636	0.484291	0.103028	-0.00494299	0.03487	0.240801	12.5612	-0.0670434	-0.0160853	0.312159	0.270089	0.26258	0.198108	0.750616	0.706024	0.0471849	-27.3339	-29.8591	0.944516	0.329889	0.558153	0.989527	0.121342	106250	A0A0R4J1E2	Eef1d	Flat-Flat	Cortex
A0A0R4J1H2	0.879937	-0.00635859	0.506857	0.405729	-0.00254924	0.0364949	0.655077	10.3878	-0.0417209	-0.00086503	0.327933	0.283736	0.275848	0.436897	0.986995	0.823194	0.343646	-25.5593	-28.2195	0.988966	0.681691	0.857387	0.991475	0.484938	23618.1	A0A0R4J1H2	Glyctk	Flat-Flat	Cortex
A0A0R4J1K1	0.590563	0.0425173	0.947158	0.097965	-0.00982624	0.0681975	0.23943	12.0836	-0.127132	-0.0383661	0.611951	0.529476	0.514755	0.212316	0.699236	0.352789	0.000292926	-3.10095	-5.71099	0.956047	0.320233	0.556367	0.980414	0.00786232	74571.1	A0A0R4J1K1	Cnot4	Flat-Flat	Cortex
A0A0R4J1N6	0.373921	-0.035053	0.468439	0.716062	0.00102082	0.0337287	0.832253	12.8968	0.0292407	-0.012689	0.302422	0.261663	0.254389	0.552774	0.795671	0.240199	0.0049998	-28.4748	-31.0571	0.909272	0.879524	0.935842	0.980414	0.0275426	137240	A0A0R4J1N6	Matk	Flat-Flat	Cortex
A0A0R4J1X0	0.440061	-0.0444482	0.686355	0.887359	-0.000581351	0.0494191	0.866347	11.4985	-0.0362681	0.0276265	0.442664	0.383005	0.372357	0.614315	0.70053	0.494198	0.0143146	-14.7592	-17.3055	0.925765	0.95724	0.950606	0.986519	0.0547515	50888.3	A0A0R4J1X0	Nyap2	Flat-Flat	Cortex
A0A0R4J1Y3	0.838079	0.00525851	0.309732	0.618727	-0.000925323	0.0223014	0.198729	11.2121	0.0363282	-0.053845	0.181236	0.15681	0.152451	0.22794	0.0826965	0.626472	0.87609	-46.9076	-45.9502	0.984442	0.825865	0.507821	0.989527	0.914302	42974	A0A0R4J1Y3	Osgep	Flat-Down	Cortex
A0A0R4J215	0.640572	0.0340847	0.876042	0.0121713	-0.0146771	0.063077	0.0481079	9.59722	-0.140054	-0.109139	0.57021	0.493361	0.479644	0.144624	0.248539	0.110074	0.0374689	-5.64425	-8.52086	0.962277	0.0893118	0.237342	0.980414	0.103726	12969.7	A0A0R4J215	Gpatch11	Down-Flat	Cortex
A0A0R4J225	0.551158	-0.0466862	0.937751	0.574053	0.00316799	0.0675203	0.601465	8.59612	-0.0401107	0.0967115	0.59528	0.515053	0.500733	0.678101	0.324117	0.00827078	0.0216992	-4.09524	-6.07029	0.952077	0.798517	0.825158	0.980414	0.0717623	6900.16	A0A0R4J225	Bscl2	Flat-Flat	Cortex
A0A0R4J263	0.0258132	0.0725731	0.359324	0.48692	0.00150572	0.0258721	0.769183	11.338	0.00592497	0.0199774	0.233483	0.202015	0.196399	0.875449	0.598862	0.179476	0.446492	-37.7885	-40.6037	0.479981	0.740261	0.909543	0.980414	0.58069	48170.4	A0A0R4J263	Agpat1	Flat-Flat	Cortex
A0A0R4J2C2	0.960803	0.00237651	0.58244	0.00935852	0.0102016	0.041937	0.0385165	12.676	0.0956459	0.0776282	0.379175	0.328073	0.318951	0.134881	0.218671	0.275194	0.105787	-20.3325	-23.2156	0.99672	0.0747713	0.209432	0.980414	0.213828	125835	A0A0R4J2C2	Syt2	Up-Flat	Cortex
A0A0U1RNG7	0.312272	-0.161546	1.89211	0.196157	-0.0150482	0.136237	0.435869	6.59786	-0.0986139	-0.158678	1.22987	1.06412	1.03453	0.621828	0.430595	0.0149174	0.0637147	22.0276	19.2004	0.890889	0.467728	0.731849	0.980414	0.150856	1537.17	A0A0U1RNG7	Kctd14	Flat-Flat	Cortex
A0A0U1RNV1	0.643054	0.103865	2.68965	0.00357909	0.0545369	0.193661	0.00709248	7.16967	0.190066	0.749093	1.64684	1.42489	1.38528	0.479792	0.0125643	0.0743137	0.196158	32.5378	31.8622	0.962785	0.0406655	0.0750587	0.980414	0.329251	3783.52	A0A0U1RNV1	C1qtnf5	Flat-Up	Cortex
A0A0U1RPY2	0.509276	-0.121296	2.19731	0.50313	-0.00886269	0.158211	0.789774	6.74031	-0.118068	-0.031066	1.42874	1.23619	1.20182	0.611296	0.893152	0.946975	0.44786	27.4234	24.5838	0.947345	0.751951	0.91678	0.999191	0.581897	1768.44	A0A0U1RPY2	Fxyd7	Flat-Flat	Cortex
A0A140LHJ4	0.154793	0.216189	1.76714	0.0282111	-0.0252287	0.127238	0.0827574	6.7033	-0.13687	-0.295624	1.1367	0.983501	0.956158	0.461335	0.124109	0.0338708	0.123888	19.1914	16.7404	0.805279	0.151071	0.325118	0.980414	0.239087	1800.49	A0A140LHJ4	Stxbp1	Flat-Down	Cortex
A0A140LHX5	0.213735	0.048355	0.456095	0.187049	-0.00370706	0.0328399	0.392418	12.1003	-0.0158814	-0.0478378	0.294956	0.255204	0.248109	0.739856	0.324915	0.420269	0.0559959	-29.3747	-32.0185	0.847424	0.454972	0.699869	0.980414	0.137616	79009.1	A0A140LHX5	Unc13b	Flat-Flat	Cortex
A0A140LHX7	0.849467	0.00891277	0.565281	0.000966607	-0.0135905	0.0407015	0.00285479	11.5878	-0.176217	-0.052666	0.352245	0.304772	0.296298	0.00713401	0.362884	0.891942	0.0904239	-22.9847	-24.2921	0.985568	0.0168248	0.0425005	0.995421	0.191827	50801.5	A0A140LHX7	Srcin1	Down-Flat	Cortex
A0A140LI95	0.216013	0.0724081	0.686554	0.0589229	-0.00825008	0.0494334	0.148101	10.0776	-0.0373403	-0.104387	0.441022	0.381584	0.370975	0.602653	0.158677	0.789	0.165179	-14.893	-17.2951	0.848925	0.238123	0.443166	0.989527	0.292626	19192.7	A0A140LI95	Rap1gap2	Flat-Down	Cortex
A0A140LIW3	0.845264	0.00704392	0.434453	0.0841383	-0.00472471	0.0312816	0.115114	11.0363	-0.0872617	0.0087312	0.268645	0.232439	0.225976	0.0603128	0.840943	0.327076	0.0871268	-32.7384	-33.7686	0.985568	0.294971	0.389605	0.980414	0.186671	36503.6	A0A140LIW3	Frmpd3	Down-Flat	Cortex
A0A140LIZ7	0.575668	0.022672	0.485282	0.432551	-0.00230094	0.0349414	0.646161	10.0632	0.00169868	-0.0417109	0.312853	0.270689	0.263163	0.973235	0.415733	0.455455	0.549812	-27.2539	-29.7855	0.954246	0.703597	0.852222	0.983627	0.667375	19249.8	A0A140LIZ7	Nhsl1	Flat-Flat	Cortex
A0A140LJ04	0.226361	0.0362284	0.351702	0.158394	-0.00306935	0.0253233	0.373161	14.2078	-0.0346951	-0.017201	0.228579	0.197773	0.192274	0.355861	0.643237	0.628244	0.0121442	-38.5527	-41.3755	0.852358	0.414741	0.684773	0.989527	0.0490279	338377	A0A140LJ04	Zzef1	Flat-Flat	Cortex
A0A140LJ72	0.532109	0.185869	3.55939	0.616986	0.0106869	0.256284	0.491964	9.67891	-0.236036	0.431003	2.22224	1.92274	1.86928	0.514895	0.242593	0.482472	0.00229288	43.3253	41.9487	0.951385	0.825143	0.766386	0.985557	0.0182859	16721.7	A0A140LJ72	Muc16	Flat-Flat	Cortex
A0A140LJC7	0.990043	-0.00139408	1.34554	0.483448	-0.00568421	0.0968823	0.683298	12.2886	-0.114239	0.0201312	0.867181	0.750308	0.729448	0.421175	0.885976	0.794886	0.000472204	9.4485	6.9282	0.998892	0.737881	0.871073	0.989527	0.00894194	86725.4	A0A140LJC7	Gm19410	Flat-Flat	Cortex
A0A140LJD2	0.401618	0.0619329	0.878728	0.0335336	-0.0120876	0.0632705	0.113264	10.6111	-0.108762	-0.0967293	0.572177	0.495063	0.481299	0.251656	0.305573	0.492899	0.118348	-5.52025	-8.41062	0.919871	0.168363	0.387451	0.986519	0.231693	26905.6	A0A140LJD2	Tanc2	Flat-Flat	Cortex
A0A140T8I9	0.976992	-0.00326888	1.36526	0.564921	0.00472388	0.0983016	0.783129	8.82585	-0.00667584	0.0889494	0.883617	0.76453	0.743274	0.962765	0.53678	0.550931	0.0560298	10.1245	7.45176	0.997573	0.792609	0.915744	0.989527	0.137659	8379.94	A0A140T8I9	Pi4ka	Flat-Flat	Cortex
A0A140T8P5	0.27179	0.474606	5.09474	0.153123	0.0450733	0.366833	0.175321	8.43068	0.941676	-0.19687	3.14281	2.71925	2.64365	0.0803793	0.699479	0.445717	0.745149	55.803	54.8589	0.870555	0.407988	0.480458	0.983567	0.818029	13903.6	A0A140T8P5	Igkv8-24	Up-Flat	Cortex
A0A1B0GR79	0.305784	0.191267	2.20931	0.219442	-0.0166459	0.159076	0.472421	6.82341	-0.190969	-0.0903657	1.43626	1.24269	1.20814	0.416969	0.698226	0.747626	0.276364	27.6124	24.78	0.889116	0.494481	0.756179	0.989527	0.417307	2007.11	A0A1B0GR79	Hrh2	Flat-Flat	Cortex
A0A1B0GR85	0.394964	0.02188	0.305988	0.000440922	-0.00805822	0.0220319	0.00258645	12.6662	-0.0681701	-0.0689938	0.199055	0.172228	0.167439	0.0491177	0.0467882	0.147412	0.322127	-43.5315	-46.3881	0.917256	0.0100813	0.0406631	0.980414	0.46347	112561	A0A1B0GR85	2900026A02Rik	Down-Down	Cortex
A0A1B0GRB6	0.284704	0.136725	1.50932	0.742882	0.00296512	0.108675	0.742428	8.31174	-0.0654747	0.119568	0.965673	0.835526	0.812297	0.676216	0.449006	0.679381	0.0357444	13.3213	11.0633	0.876203	0.893008	0.898057	0.989527	0.100795	6047.39	A0A1B0GRB6	Brd3os	Flat-Flat	Cortex
A0A1B0GRC8	0.158338	0.110548	0.911932	0.434629	-0.00430396	0.0656612	0.320204	9.5018	-0.139761	0.0706342	0.559045	0.483701	0.470253	0.138121	0.439991	0.593249	0.00172284	-6.35615	-7.07541	0.806028	0.70459	0.640546	0.989527	0.0155644	12979	A0A1B0GRC8	Fbxo25	Down-Flat	Cortex
A0A1B0GRS2	0.784332	-0.0340758	1.49783	0.605607	0.00464441	0.107847	0.831703	10.0166	0.0856029	-0.00840015	0.97143	0.840508	0.81714	0.588097	0.957388	0.124454	0.00167845	13.5353	10.788	0.977799	0.818116	0.935774	0.980414	0.0153886	19384.2	A0A1B0GRS2	Ldha	Flat-Flat	Cortex
A0A1B0GRV0	0.0142227	0.165247	0.729934	0.701082	0.00167914	0.0525569	0.486688	9.4192	0.0864974	-0.0608074	0.453759	0.392605	0.381689	0.250374	0.413402	0.110671	0.285759	-13.868	-15.0894	0.398906	0.870254	0.763027	0.980414	0.426623	13438.2	A0A1B0GRV0	Bpnt1	Flat-Flat	Cortex
A0A1B0GSQ5	0.194524	0.0385273	0.347454	0.0504696	-0.00434374	0.0250175	0.157979	10.5734	-0.0403493	-0.033444	0.226228	0.195739	0.190297	0.280748	0.368148	0.665344	0.0215244	-38.9248	-41.813	0.835135	0.21503	0.4587	0.989527	0.0713628	27082.3	A0A1B0GSQ5	Hdac9	Flat-Flat	Cortex
A0A1B0GT27	0.347222	-0.0741337	0.935616	0.617681	-0.00280356	0.0673665	0.137699	8.02743	0.123387	-0.176992	0.533332	0.461453	0.448624	0.16763	0.0555914	0.179146	0.279383	-8.05123	-6.15235	0.89602	0.825293	0.425598	0.980414	0.420364	4660.18	A0A1B0GT27	Gm42372	Up-Down	Cortex
A0A1C7CYU5	0.800214	-0.00606416	0.288313	0.000741741	-0.00715348	0.0207592	0.00373018	11.7374	-0.0763277	-0.0448035	0.186235	0.161135	0.156655	0.021886	0.15243	0.399745	0.48568	-45.9281	-48.53	0.979739	0.0140174	0.0495574	0.980414	0.614146	58641.7	A0A1C7CYU5	Fam160a2	Down-Down	Cortex
A0A1D5RLD2	0.921287	-0.00962571	1.17316	0.0058212	-0.0221519	0.0844703	0.0177399	7.34566	-0.286652	-0.0864386	0.744062	0.643783	0.625884	0.02951	0.47696	0.687244	0.778439	3.93608	1.99273	0.991336	0.0562089	0.134209	0.989527	0.841876	2522.47	A0A1D5RLD2	Agap1	Down-Flat	Cortex
A0A1D5RLF9	0.209563	0.188937	1.76502	0.478367	-0.00754462	0.127086	0.706571	6.79701	0.00283355	-0.133921	1.1407	0.986967	0.959527	0.987753	0.472389	0.373373	0.0320984	19.318	16.6973	0.846665	0.734924	0.88093	0.980414	0.0937638	2101.3	A0A1D5RLF9	Mast3	Flat-Flat	Cortex
A0A1D5RLG3	0.946519	-0.0261337	4.69237	0.346592	0.0268066	0.337861	0.648974	8.014	0.282537	0.171524	3.05431	2.64267	2.5692	0.569879	0.729149	0.366566	0.000340427	54.7747	51.8972	0.994195	0.626427	0.853639	0.980414	0.00810609	6194.76	A0A1D5RLG3	Rab3gap1	Flat-Flat	Cortex
A0A1D5RLL4	0.976513	0.00203321	0.831854	0.401423	-0.00422323	0.0598954	0.632772	13.2489	-0.0733553	0.0029742	0.537109	0.464721	0.451801	0.404735	0.972704	0.651507	0.00046803	-7.79715	-10.3841	0.997573	0.67817	0.845156	0.989527	0.00889929	170355	A0A1D5RLL4	Trrap	Flat-Flat	Cortex
A0A1D5RLN6	0.271346	0.0429649	0.460768	0.00592002	-0.00867805	0.0331764	0.0254741	9.91353	-0.0698064	-0.0780522	0.299575	0.259201	0.251994	0.164792	0.123487	0.921659	0.490235	-28.8152	-31.6515	0.870555	0.0568675	0.166406	0.996795	0.617525	16775.8	A0A1D5RLN6	2900026A02Rik	Down-Down	Cortex
A0A1D5RLQ9	0.969499	-0.00273552	0.861702	0.126183	-0.00820391	0.0620445	0.320432	10.0416	-0.0630424	-0.0768557	0.560683	0.485118	0.471631	0.490981	0.403057	0.387682	0.00936918	-6.2508	-9.11501	0.997386	0.368961	0.640727	0.980414	0.0411959	18162.2	A0A1D5RLQ9	Cdc42bpa	Flat-Flat	Cortex
A0A1D5RM15	0.695695	0.0855533	2.62772	0.659331	-0.00694767	0.189202	0.90956	9.16668	-0.0520282	-0.0665022	1.7109	1.48031	1.43916	0.851039	0.810379	0.409159	0.000337915	33.9114	31.0237	0.969617	0.847384	0.968576	0.980414	0.00810609	10676.9	A0A1D5RM15	Zfp930	Flat-Flat	Cortex
A0A1D5RM38	0.109205	-0.20714	1.48975	0.29725	0.00945785	0.107265	0.393186	7.61686	-0.0315695	0.197021	0.942082	0.815115	0.792453	0.83608	0.209453	0.353814	0.590746	12.4309	10.5933	0.73964	0.581071	0.700204	0.980414	0.69991	3437.35	A0A1D5RM38	Kcnn1	Flat-Flat	Cortex
A0A1D5RM83	0.427414	-0.0282459	0.424082	0.0846759	-0.00460311	0.0305349	0.0882831	10.7438	0.0092753	-0.0895562	0.257216	0.22255	0.216363	0.823825	0.0459324	0.144523	0.178805	-34.3034	-34.6384	0.924275	0.29544	0.338405	0.980414	0.309149	30090.6	A0A1D5RM83	Iqsec1	Flat-Down	Cortex
A0A1D5RMC2	0.675014	0.0215634	0.617617	0.48941	-0.00257307	0.0444699	0.762954	8.69968	-0.0384875	-0.00464153	0.401008	0.346963	0.337317	0.555664	0.942986	0.734394	0.11223	-18.3171	-21.1045	0.966831	0.741967	0.906436	0.989527	0.223302	7399.02	A0A1D5RMC2	Zfp612	Flat-Flat	Cortex
A0A1D5RMG4	0.979474	-0.00111527	0.522136	0.401315	-0.00265145	0.037595	0.374975	10.2261	0.0269009	-0.074006	0.324767	0.280997	0.273185	0.610467	0.173677	0.483794	0.477217	-25.9085	-27.1503	0.997573	0.678135	0.685406	0.985557	0.606344	21469.7	A0A1D5RMG4	Agap3	Flat-Flat	Cortex
A0A1L1SQ51	0.173006	0.01654	0.141586	0.00295804	-0.00294819	0.0101945	0.00752205	16.0769	-0.0128255	-0.037842	0.088101	0.0762274	0.0741081	0.37529	0.0171887	0.407303	0.645028	-72.875	-74.1311	0.822107	0.0355272	0.0782631	0.980414	0.743738	1.23342e+06	A0A1L1SQ51	Tln2	Flat-Down	Cortex
A0A1L1SQU7	0.75323	0.0492645	1.88431	0.892305	-0.00152547	0.135675	0.829571	9.92294	-0.111856	0.0898479	1.21145	1.04818	1.01904	0.57059	0.648	0.513918	0.000340526	21.4843	19.0516	0.974774	0.958446	0.935326	0.989527	0.00810609	17577.6	A0A1L1SQU7	Fat1	Flat-Flat	Cortex
A0A1L1SRI1	0.682293	0.0692948	2.03322	0.744311	0.00397126	0.146397	0.493284	11.1578	-0.16402	0.239522	1.26337	1.0931	1.06271	0.427781	0.252833	0.658252	0.000235669	22.995	21.7898	0.967656	0.893469	0.7677	0.989527	0.00764722	42242.3	A0A1L1SRI1	Tln2	Flat-Flat	Cortex
A0A1L1SSC7	0.195811	0.294276	2.662	0.620101	-0.00792131	0.19167	0.339049	6.18392	0.242357	-0.389566	1.61811	1.40003	1.36111	0.362066	0.152148	0.676956	0.862757	31.9041	31.4902	0.83558	0.826178	0.654765	0.989527	0.905851	1528.17	A0A1L1SSC7	Ttc13	Flat-Down	Cortex
A0A1L1SSL9	0.74859	0.0805262	3.02105	0.86723	0.00302051	0.217523	0.690085	9.79648	-0.194341	0.254551	1.91754	1.65911	1.61298	0.534055	0.4177	0.694292	0.000456743	38.0164	36.0452	0.974774	0.949784	0.87447	0.989527	0.00879302	16802.3	A0A1L1SSL9	Atr	Flat-Flat	Cortex
A0A1L1STD6	0.194895	-0.128582	1.16062	0.444128	0.00536282	0.0835672	0.717338	9.24927	0.0803509	0.00953359	0.75305	0.651559	0.633444	0.513007	0.937651	0.24662	0.0441645	4.36831	1.60576	0.835135	0.712372	0.886491	0.980414	0.115771	10983.9	A0A1L1STD6	Inafm2	Flat-Flat	Cortex
A0A1L1STV8	0.582666	0.0487021	1.06205	0.429667	-0.00506796	0.0764702	0.582551	8.97862	0.0183946	-0.10711	0.67982	0.588198	0.571845	0.867278	0.338444	0.412828	0.0303798	0.685389	-1.58927	0.955127	0.702343	0.816696	0.980414	0.090543	9134.26	A0A1L1STV8	Pkm	Flat-Flat	Cortex
A0A1L1SU40	0.408745	0.108282	1.5604	0.0729313	0.0176917	0.112352	0.179106	9.07223	0.0799678	0.223961	1.00383	0.868545	0.844397	0.624069	0.182266	0.141571	0.0200479	14.7166	12.2614	0.920802	0.271331	0.485307	0.980414	0.0683769	11200.9	A0A1L1SU40	Slc44a2	Flat-Flat	Cortex
A0A1L1SUI3	0.844378	0.0178695	1.09579	0.848327	0.00125355	0.0788992	0.41891	9.13804	-0.110659	0.136847	0.671365	0.580883	0.564733	0.317375	0.220582	0.45312	0.00656995	0.234837	-0.463514	0.985568	0.941514	0.719285	0.983627	0.0327613	10060.6	A0A1L1SUI3	Slc37a4	Flat-Flat	Cortex
A0A1L1SUR7	0.209468	0.155822	1.45534	0.678629	-0.00361516	0.104788	0.806734	8.14781	-0.0978918	0.0390482	0.938747	0.812229	0.789647	0.522471	0.797389	0.135527	0.0514037	12.3032	9.75213	0.846665	0.85948	0.924778	0.980414	0.129347	5249.48	A0A1L1SUR7	Picalm	Flat-Flat	Cortex
A0A1L1SV25	0.591432	0.0863917	1.92911	0.107345	-0.0194246	0.1389	0.285392	9.41843	-0.160577	-0.170212	1.25581	1.08656	1.05635	0.434631	0.408214	0.364366	0.00233756	22.7788	19.8975	0.956047	0.337892	0.606548	0.980414	0.018423	11625.4	A0A1L1SV25	Actn4	Flat-Flat	Cortex
A0A1W2P6U8	0.0515617	0.121164	0.701577	0.305301	0.00437778	0.0505152	0.602333	10.1928	0.0398003	0.034606	0.456826	0.395258	0.384269	0.592281	0.641045	0.685196	0.544663	-13.6255	-16.5158	0.602498	0.588853	0.825456	0.989527	0.662844	22631.6	A0A1W2P6U8	4932415D10Rik	Flat-Flat	Cortex
A0A1W2P7A1	0.734569	-0.0239999	0.85094	0.326286	-0.00507675	0.0612696	0.612223	13.8384	-0.0287136	-0.0582702	0.553061	0.478523	0.465219	0.748806	0.518237	0.957341	0.00119406	-6.74354	-9.56745	0.974357	0.608909	0.831436	0.999468	0.0130876	255749	A0A1W2P7A1	Rps12	Flat-Flat	Cortex
A0A1W2P7Q6	0.228409	0.0397408	0.38759	0.925806	0.000215788	0.0279074	0.995715	12.5582	0.00244837	0.00119978	0.252375	0.218361	0.21229	0.9522	0.976565	0.363479	0.0714447	-34.9875	-37.8776	0.852358	0.972322	0.998578	0.980414	0.16247	110315	A0A1W2P7Q6	Xpot	Flat-Flat	Cortex
A0A1W2P7Y9	0.779666	0.0124442	0.535081	0.00437445	-0.010542	0.0385271	0.00346207	10.5012	-0.0120939	-0.170431	0.307392	0.265964	0.25857	0.808117	0.00362202	0.171598	0.33355	-27.8879	-26.2687	0.977799	0.0466138	0.0469526	0.980414	0.474451	25105	A0A1W2P7Y9	Nrcam	Flat-Down	Cortex
A0A1W2P832	0.41892	0.0585097	0.862166	0.290822	0.00554976	0.0620779	0.501036	7.97839	0.0915895	0.00109072	0.555297	0.480458	0.4671	0.317063	0.990316	0.453601	0.0960479	-6.5983	-9.09564	0.923551	0.573851	0.773716	0.983627	0.199768	4840.19	A0A1W2P832	Ralgapa1	Flat-Flat	Cortex
A0A1W2P863	0.689108	-0.0217032	0.651646	0.486877	0.00273096	0.04692	0.789764	9.4113	0.0288655	0.0173893	0.42423	0.367055	0.35685	0.675142	0.80027	0.884305	0.832464	-16.2905	-19.1737	0.968924	0.740261	0.91678	0.995363	0.883611	12392.3	A0A1W2P863	Nf1	Flat-Flat	Cortex
A0A1W2P872	0.510001	-0.0208499	0.378358	0.322096	-0.00227759	0.0272426	0.319294	13.2149	0.0170343	-0.0572547	0.234874	0.203219	0.197569	0.655222	0.147448	0.259977	0.00593294	-37.5747	-38.7455	0.947345	0.605023	0.640138	0.980414	0.0305217	169144	A0A1W2P872	Nova2	Flat-Down	Cortex
A0A1W2P882	0.475814	-0.0228151	0.38205	0.222564	0.00285813	0.0275085	0.472117	11.1826	0.0343255	0.0139185	0.248184	0.214736	0.208766	0.398953	0.729502	0.356488	0.681154	-35.5902	-38.3959	0.938758	0.497625	0.755976	0.980414	0.77071	42332	A0A1W2P882	Atp2b1	Flat-Flat	Cortex
A0A1Y7VIR0	0.798665	-0.0247937	1.1695	0.656908	0.00311579	0.0842067	0.855487	11.3465	-0.00772865	0.0621279	0.758206	0.65602	0.637781	0.949779	0.614275	0.220934	0.00473472	4.61396	1.88017	0.979739	0.845797	0.946566	0.980414	0.0267339	47348.1	A0A1Y7VIR0	Ppp2r5c	Flat-Flat	Cortex
A0A1Y7VJP4	0.143103	0.0739426	0.586033	0.793292	-0.000919035	0.0421958	0.919075	10.6965	0.00817972	-0.0244614	0.380197	0.328956	0.319811	0.89427	0.691791	0.597468	0.0361486	-20.2356	-22.9942	0.787833	0.916047	0.972238	0.989527	0.101435	30644.1	A0A1Y7VJP4	Wdcp	Flat-Flat	Cortex
A0A1Y7VJR5	0.0576259	0.222312	1.32434	0.543856	0.00483575	0.0953557	0.541489	7.02678	0.150437	-0.0725058	0.835912	0.723254	0.703146	0.276607	0.593901	0.48305	0.276429	8.12645	6.3564	0.615446	0.777803	0.796098	0.985557	0.417307	2690.57	A0A1Y7VJR5	Sp4	Flat-Flat	Cortex
A0A1Y7VLQ2	0.866946	0.0241683	1.73673	0.891228	-0.00142016	0.125049	0.627055	7.18439	0.130814	-0.1607	1.09449	0.94698	0.920652	0.464589	0.371323	0.796928	0.755344	17.8291	16.1157	0.986109	0.958362	0.841648	0.989527	0.8256	2732.56	A0A1Y7VLQ2	Gm42517	Flat-Flat	Cortex
A0A1Y7VMH7	0.558965	0.157569	3.22882	0.933622	0.00160774	0.232482	0.873038	6.46381	-0.130795	0.163938	2.08263	1.80194	1.75185	0.698744	0.628155	0.353187	0.00288478	40.9894	38.4396	0.952299	0.976323	0.953229	0.980414	0.0202137	1733.15	A0A1Y7VMH7	Kidins220	Flat-Flat	Cortex
A0A1Y7VMN0	0.0012484	0.0363483	0.112315	0.00386484	-0.00225265	0.00808694	0.00134353	16.2933	0.000260527	-0.039377	0.0607716	0.0525812	0.0511194	0.978866	0.00113405	0.458583	0.592708	-86.244	-82.4687	0.140776	0.0429633	0.0260819	0.983627	0.701672	1.45109e+06	A0A1Y7VMN0	Rock2	Flat-Down	Cortex
A0A1Y7VNZ6	0.621918	0.0120827	0.2939	0.000336226	-0.00797546	0.0211615	0.00138482	13.1309	-0.0491666	-0.0873207	0.186053	0.160978	0.156502	0.118655	0.0104958	0.0896402	0.00283381	-45.9633	-47.8391	0.959536	0.00834707	0.0265496	0.980414	0.020056	155506	A0A1Y7VNZ6	Mark3	Down-Down	Cortex
A0A286YCB8	0.232971	-0.0516223	0.508668	0.751939	0.000962751	0.0366253	0.809597	11.3601	0.034028	-0.0186757	0.327381	0.283259	0.275384	0.523805	0.725058	0.641453	0.61536	-25.6199	-28.0911	0.852358	0.896312	0.926454	0.989527	0.721204	47074.9	A0A286YCB8	Camk2g	Flat-Flat	Cortex
A0A286YCI8	0.451478	0.0189985	0.300977	0.127804	-0.00285229	0.021671	0.2693	14.9428	-0.00933398	-0.0398084	0.193288	0.167238	0.162588	0.765764	0.216075	0.202082	0.0829743	-44.59	-46.9825	0.930257	0.370194	0.590191	0.980414	0.180612	563321	A0A286YCI8	Sorbs1	Flat-Flat	Cortex
A0A286YCR8	0.530748	-0.059049	1.12699	0.255665	0.00783038	0.0811461	0.514785	10.5392	0.0986995	0.0332879	0.731699	0.633086	0.615485	0.410407	0.778927	0.674102	0.923809	3.3329	0.547371	0.951385	0.537587	0.780562	0.989527	0.945952	27905.4	A0A286YCR8	Vdac2	Flat-Flat	Cortex
A0A286YCT6	0.0159286	0.155734	0.70218	0.560598	0.00245695	0.0505586	0.579192	9.17586	0.0753434	-0.0357046	0.444889	0.38493	0.374228	0.304752	0.621514	0.283875	0.476304	-14.5787	-16.4849	0.405786	0.789766	0.815638	0.980414	0.605818	11316.7	A0A286YCT6	Epb41l3	Flat-Flat	Cortex
A0A286YCV9	0.404558	-0.0337435	0.481842	0.737659	0.000966627	0.0346937	0.270339	9.92377	0.0728297	-0.0589623	0.286868	0.248206	0.241305	0.132571	0.216953	0.291029	0.157454	-30.3757	-30.0416	0.920802	0.889991	0.590928	0.980414	0.282727	17637.6	A0A286YCV9	Kif13b	Up-Flat	Cortex
A0A286YCX6	0.230275	0.0357592	0.350229	0.0586223	-0.00421422	0.0252173	0.175826	14.2796	-0.0327493	-0.0390996	0.227818	0.197114	0.191634	0.381139	0.298551	0.678474	0.00137492	-38.6727	-41.5266	0.852358	0.237464	0.481273	0.989527	0.0139909	354133	A0A286YCX6	Trappc8	Flat-Flat	Cortex
A0A286YD83	0.723816	0.0277936	0.94538	0.886687	-0.000805564	0.0680696	0.831297	9.04761	-0.0560657	0.0443237	0.607932	0.525999	0.511375	0.571037	0.653529	0.115735	0.196869	-3.33816	-5.7786	0.971886	0.956947	0.935774	0.980414	0.330016	9502.14	A0A286YD83	Smim43	Flat-Flat	Cortex
A0A286YDB3	0.317759	0.0187296	0.22196	0.476521	0.000952828	0.0159816	0.683167	12.0069	-0.00156207	0.0181656	0.143125	0.123836	0.120393	0.946234	0.437964	0.184285	0.167584	-55.4065	-57.9458	0.893836	0.73414	0.871073	0.980414	0.29553	74828.9	A0A286YDB3	Tbc1d5	Flat-Flat	Cortex
A0A286YDL2	0.903358	-0.0195374	1.93765	0.427278	-0.00929519	0.139515	0.71782	6.48234	-0.123541	-0.0328815	1.25921	1.0895	1.05921	0.547027	0.87187	0.0912042	0.128595	22.8763	20.0566	0.989247	0.700034	0.886491	0.980414	0.244968	1515.31	A0A286YDL2	Cnnm1	Flat-Flat	Cortex
A0A286YDU3	0.468228	0.0433727	0.71375	0.149645	-0.00637241	0.0513916	0.321855	9.47097	-0.0252297	-0.0843861	0.460374	0.398328	0.387254	0.735412	0.268191	0.237794	0.183634	-13.347	-15.8966	0.935387	0.404371	0.641247	0.980414	0.314782	12598.7	A0A286YDU3	Ap3s1	Flat-Flat	Cortex
A0A286YE00	0.90356	0.00822253	0.817206	0.211837	0.00626562	0.0588407	0.460786	9.55486	0.0717591	0.0341417	0.531246	0.459648	0.446869	0.409777	0.692114	0.988538	0.536965	-8.19231	-11.0236	0.989247	0.485787	0.748444	0.999468	0.656843	14191.6	A0A286YE00	Cadps	Flat-Flat	Cortex
A0A2C9F2A2	0.136589	0.0498041	0.387797	0.00593429	-0.00730103	0.0279223	0.0212882	13.0698	-0.0872374	-0.0360191	0.248882	0.21534	0.209353	0.044682	0.37802	0.515542	0.00288543	-35.4891	-37.8584	0.778829	0.0568856	0.15073	0.989527	0.0202137	150219	A0A2C9F2A2	Rin1	Down-Flat	Cortex
A0A2I3BPS0	0.882312	0.0180452	1.4677	0.782287	-0.00242763	0.105678	0.63672	7.16292	-0.137518	0.100876	0.927794	0.802752	0.780434	0.36693	0.505166	0.303214	0.0443325	11.8807	10.0564	0.98918	0.912706	0.847374	0.980414	0.116064	2507.15	A0A2I3BPS0	Cacna1e	Flat-Flat	Cortex
A0A2I3BQG7	0.112857	-0.0572832	0.416595	0.0907616	-0.00442708	0.0299958	0.00766773	10.8795	0.045954	-0.124646	0.211392	0.182902	0.177817	0.19302	0.00233418	0.736748	0.883234	-41.3668	-35.2796	0.740651	0.307407	0.0789851	0.989527	0.919279	33022.8	A0A2I3BQG7	Slc22a17	Flat-Down	Cortex
A0A2I3BQK1	0.868866	-0.0120691	0.880115	0.391432	0.00456618	0.0633703	0.68116	8.14409	0.0222943	0.0560828	0.571868	0.494796	0.481039	0.809828	0.547191	0.314815	0.563273	-5.53972	-8.35387	0.987186	0.66925	0.870486	0.980414	0.679244	5197.57	A0A2I3BQK1	Cyrib	Flat-Flat	Cortex
A0A2I3BQS6	0.065813	-0.051025	0.314915	0.673844	0.000794699	0.0226746	0.826752	12.4567	-0.00546318	0.0194777	0.203525	0.176095	0.1712	0.868324	0.556783	0.885307	0.00142088	-42.732	-45.3529	0.651795	0.856291	0.933851	0.995363	0.0141733	99667.4	A0A2I3BQS6	Ubr5	Flat-Flat	Cortex
A0A2I3BR81	0.406318	0.275096	3.94334	0.854057	0.00433845	0.283929	0.882352	8.23277	-0.121925	0.202118	2.54779	2.20442	2.14313	0.767808	0.625501	0.551454	0.00020298	48.2469	45.6364	0.920802	0.944501	0.957665	0.989527	0.00742575	6445.08	A0A2I3BR81	Nt5dc2	Flat-Flat	Cortex
A0A2I3BRD1	0.819947	0.0313921	1.65977	0.875264	-0.00155811	0.119508	0.687179	11.308	-0.136691	0.11511	1.05307	0.911142	0.88581	0.427867	0.502924	0.605431	0.000202665	16.4402	14.484	0.980944	0.953436	0.873194	0.989527	0.00742575	45182.8	A0A2I3BRD1	Tbc1d23	Flat-Flat	Cortex
A0A2I3BRW0	0.779451	-0.0200223	0.860068	0.48049	0.00365836	0.0619268	0.609647	10.5073	0.0863601	-0.0263054	0.549928	0.475813	0.462584	0.339981	0.767907	0.854318	0.00036721	-6.94805	-9.18335	0.977799	0.736057	0.829343	0.995363	0.00823948	27019.8	A0A2I3BRW0	Spcs1	Flat-Flat	Cortex
A0A2I3BRX9	0.609733	0.012399	0.291275	0.0461132	-0.00372296	0.0209724	0.146935	14.3668	-0.032931	-0.0303824	0.189658	0.164097	0.159535	0.293157	0.330683	0.494216	0.0274479	-45.2724	-48.1622	0.957458	0.204213	0.44176	0.986519	0.0846096	373760	A0A2I3BRX9	Ralgapa1	Flat-Flat	Cortex
A0A2R8VHB6	0.411185	0.140508	2.03562	0.302852	-0.012769	0.146569	0.524245	8.81356	-0.0228982	-0.197855	1.31288	1.13594	1.10436	0.914192	0.359199	0.370274	0.000326633	24.3788	21.8323	0.921484	0.587149	0.786976	0.980414	0.00804339	8258.47	A0A2R8VHB6	Epb41l1	Flat-Flat	Cortex
A0A2R8VHP9	0.630503	0.0248646	0.620166	0.518034	0.00241349	0.0446534	0.654596	8.70444	-0.0143028	0.0567731	0.397459	0.343892	0.334331	0.824183	0.384083	0.33164	0.157363	-18.6371	-20.9562	0.961221	0.761306	0.857358	0.980414	0.282721	7623.75	A0A2R8VHP9	Pcbp2	Flat-Flat	Cortex
A0A2R8VHR7	0.672072	-0.033571	0.95233	0.768014	-0.00168171	0.0685699	0.650136	6.86598	0.0575946	-0.0890929	0.603127	0.521842	0.507333	0.557632	0.36851	0.152686	0.167082	-3.62381	-5.51494	0.966831	0.906425	0.854369	0.980414	0.294982	2081.41	A0A2R8VHR7	Septin3	Flat-Flat	Cortex
A0A2R8VHV1	0.457001	0.10811	1.7342	0.111777	-0.0172259	0.124866	0.202683	6.97132	-0.0245981	-0.273459	1.09924	0.951092	0.924649	0.890059	0.139918	0.633655	0.0605153	17.9851	16.0631	0.932943	0.344809	0.513923	0.989527	0.145325	2207.79	A0A2R8VHV1	Phf20l1	Flat-Down	Cortex
A0A2R8VI25	0.552332	0.0659898	1.32945	0.290829	0.00855756	0.0957238	0.323316	7.35643	0.201329	-0.0608234	0.829887	0.71804	0.698077	0.149256	0.651845	0.742625	0.42562	7.86601	6.49512	0.952077	0.573851	0.641254	0.989527	0.560871	3287.05	A0A2R8VI25	Pcbp2	Up-Flat	Cortex
A0A2R8VJW0	0.844526	0.0243325	1.49354	0.29636	0.00950011	0.107539	0.428386	7.2492	0.18953	-0.0321891	0.950417	0.822327	0.799464	0.230214	0.834356	0.0645463	0.122984	12.748	10.6849	0.985568	0.580311	0.727196	0.980414	0.238007	3017.58	A0A2R8VJW0	Aco2	Flat-Flat	Cortex
A0A2R8VKG2	0.0435472	0.0480116	0.266775	0.000104778	-0.00817846	0.0192084	0.000344419	14.629	-0.101274	-0.0366535	0.164833	0.142618	0.138652	0.00171611	0.183624	0.101077	0.0768053	-50.3229	-51.3251	0.577211	0.00376063	0.0109976	0.980414	0.170884	439374	A0A2R8VKG2	D430041D05Rik	Down-Flat	Cortex
A0A2R8W6P0	0.973882	0.00269796	0.992566	0.130385	-0.00933799	0.071467	0.270602	13.3025	-0.0287923	-0.132164	0.636964	0.551118	0.535796	0.780303	0.212855	0.449027	0.00023808	-1.65874	-4.02519	0.997573	0.373913	0.591	0.983567	0.00764722	175417	A0A2R8W6P0	Cd47	Flat-Flat	Cortex
A0A338P6I9	0.399695	-0.0697227	0.985125	0.0620346	-0.0116778	0.0709313	0.182149	9.08453	-0.0861391	-0.113141	0.640356	0.554053	0.538649	0.411672	0.285094	0.505444	0.786764	-1.46755	-4.29607	0.919249	0.245697	0.487805	0.986519	0.848426	8981.7	A0A338P6I9		Flat-Flat	Cortex
A0A338P6K2	0.809782	-0.0491657	2.45784	0.723167	-0.00521562	0.17697	0.500273	9.54552	0.190404	-0.288564	1.52976	1.32359	1.28679	0.446683	0.255122	0.415905	0.722088	29.8827	28.6176	0.979739	0.883213	0.773119	0.980414	0.801839	14061.2	A0A338P6K2	Myh11	Flat-Flat	Cortex
A0A338P6N4	0.309774	0.129052	1.50347	0.620329	0.00447094	0.108253	0.882292	7.93452	0.0248013	0.0518222	0.978495	0.84662	0.823082	0.875596	0.743951	0.141381	0.238181	13.7962	10.9234	0.889735	0.826257	0.957665	0.980414	0.375606	4764.34	A0A338P6N4	Crybg3	Flat-Flat	Cortex
A0A338P6P6	0.090588	0.0783958	0.530858	0.277355	-0.00351797	0.038223	0.171265	12.8765	-0.100785	0.0437448	0.317375	0.274602	0.266967	0.0655687	0.400528	0.199617	0.00738434	-26.7374	-26.554	0.701873	0.560207	0.474829	0.980414	0.0354112	134382	A0A338P6P6	Acap2	Down-Flat	Cortex
A0A338P6P7	0.569875	0.0610452	1.28685	0.725612	0.0027055	0.0926565	0.928365	10.3125	0.00484716	0.0419264	0.837034	0.724224	0.704089	0.971455	0.757338	0.113716	0.00013735	8.17472	5.32267	0.953085	0.884293	0.974478	0.980414	0.00728772	23881.2	A0A338P6P7	Pacsin2	Flat-Flat	Cortex
A0A338P749	0.0934235	0.277585	1.89779	0.685096	0.00461336	0.136645	0.697346	6.24878	-0.0822274	0.165604	1.21117	1.04793	1.0188	0.675817	0.404208	0.566133	0.749059	21.4758	19.3083	0.704604	0.863185	0.877339	0.989527	0.820668	1526.5	A0A338P749	Zdhhc8	Flat-Flat	Cortex
A0A338P769	0.423675	0.0388973	0.5792	0.747704	-0.00111568	0.0417037	0.721212	11.7176	0.0274464	-0.0479125	0.369755	0.319922	0.311028	0.647723	0.428646	0.663394	0.00466599	-21.2381	-23.4164	0.923764	0.894873	0.887852	0.989527	0.0264587	61655.3	A0A338P769	Septin5	Flat-Flat	Cortex
A0A338P776	0.773106	-0.0770451	3.2142	0.989231	0.000259343	0.23143	0.992749	10.0578	-0.0315115	0.0372742	2.09183	1.8099	1.75959	0.925846	0.912341	0.377392	0.000139552	41.1481	38.2763	0.977003	0.996133	0.997952	0.980414	0.00728772	19754.6	A0A338P776	Atp5o	Flat-Flat	Cortex
A0A338P7C9	0.631444	0.0791102	1.97863	0.900899	0.00147324	0.142466	0.143301	7.76529	-0.30633	0.344159	1.12203	0.970813	0.943822	0.10793	0.0741863	0.186448	0.00485638	18.7239	20.8101	0.961377	0.960987	0.435089	0.980414	0.0270525	3855.78	A0A338P7C9	Tmem181a	Down-Up	Cortex
A0A338P7G3	0.0214563	-0.499311	2.38215	0.303859	-0.0149104	0.17152	0.596655	8.80401	-0.157977	-0.094549	1.5504	1.34145	1.30416	0.53189	0.707019	0.201405	0.402586	30.3653	27.4916	0.456034	0.587623	0.82327	0.980414	0.540047	6526.91	A0A338P7G3	Atp5o	Flat-Flat	Cortex
A0A3B2W479	0.648628	0.104905	2.76321	0.641198	0.00772635	0.198957	0.898485	7.87806	0.0858789	0.0448154	1.79895	1.5565	1.51323	0.768358	0.877709	0.275646	0.000612097	35.7181	32.8336	0.962823	0.83841	0.96394	0.980414	0.00985108	4818.92	A0A3B2W479	Sod2	Flat-Flat	Cortex
A0A3B2WBC6	0.326201	0.0997522	1.20366	0.442126	-0.00558666	0.0866663	0.658018	8.38815	-0.104656	0.0118574	0.776314	0.671688	0.653013	0.410678	0.924817	0.859897	0.623825	5.46366	2.91665	0.893836	0.710903	0.858674	0.995363	0.727482	6003.47	A0A3B2WBC6	Polr2m	Flat-Flat	Cortex
A0A3B2WCD2	0.557814	-0.0258775	0.528699	0.85151	0.000591957	0.0380676	0.876908	10.6566	-0.016799	0.0277474	0.341456	0.295437	0.287223	0.761509	0.617185	0.198149	0.0168541	-24.1045	-26.7006	0.952077	0.943289	0.955326	0.980414	0.0609645	28789	A0A3B2WCD2	Lmtk3	Flat-Flat	Cortex
A0A494B917	0.972351	0.0024618	0.855513	0.0500081	-0.0107198	0.0615989	0.045492	8.17082	0.0167365	-0.203501	0.509903	0.441182	0.428916	0.839391	0.0249514	0.0653418	0.12249	-9.66848	-9.37451	0.997573	0.21399	0.230825	0.980414	0.237243	5002.39	A0A494B917	Hspa12a	Flat-Down	Cortex
A0A494B968	0.975725	-0.00306328	1.21256	0.444956	-0.00559245	0.0873074	0.72163	9.99361	-0.0185145	-0.0778299	0.787031	0.680961	0.662028	0.884466	0.543886	0.243296	0.00273122	5.95724	3.18198	0.997573	0.712977	0.888016	0.980414	0.0197278	17999.5	A0A494B968	Matr3	Flat-Flat	Cortex
A0A494B9C3	0.716293	-0.0279873	0.925515	0.296927	0.00587982	0.0666392	0.52973	8.2143	0.0910005	0.00743317	0.5979	0.517319	0.502936	0.35459	0.938771	0.972175	0.0557285	-3.93716	-6.54314	0.971886	0.580577	0.788374	0.999468	0.137173	5543.74	A0A494B9C3	Vps13a	Flat-Flat	Cortex
A0A494B9G1	0.827706	-0.0244739	1.35336	0.697925	0.00314803	0.0974451	0.606777	6.9048	-0.0798544	0.137698	0.854764	0.739565	0.719004	0.566101	0.328068	0.250627	0.535186	8.92932	7.13673	0.981858	0.86877	0.827327	0.980414	0.655386	2133.09	A0A494B9G1	Mrpl49	Flat-Flat	Cortex
A0A494B9V8	0.309636	0.0317296	0.369543	0.179423	0.00305963	0.0266079	0.286036	10.444	-0.000463655	0.0535974	0.234142	0.202586	0.196954	0.990237	0.171858	0.358771	0.57276	-37.6869	-39.5941	0.889735	0.443292	0.607046	0.980414	0.686481	25669.7	A0A494B9V8	Ptar1	Flat-Flat	Cortex
A0A494BAF6	0.277009	-0.0883957	0.959707	0.796177	0.00148351	0.0691011	0.521104	9.24172	0.10515	-0.0836028	0.597852	0.517278	0.502896	0.287203	0.393886	0.287473	0.00481334	-3.94005	-5.23712	0.87132	0.917447	0.784683	0.980414	0.0269967	10933.7	A0A494BAF6	Ddb1	Flat-Flat	Cortex
A0A494BB10	0.0439875	-0.225073	1.25361	0.579357	0.00417591	0.090263	0.605105	7.16336	-0.0539208	0.128571	0.795893	0.688628	0.669483	0.676455	0.32677	0.704837	0.209237	6.36032	4.38052	0.578477	0.801215	0.827243	0.989527	0.344206	2409.41	A0A494BB10	Gm50478	Flat-Flat	Cortex
A0A498WGM0	0.119811	0.0533708	0.39626	0.024662	-0.0058165	0.0285317	0.0843003	12.6067	-0.0424543	-0.056822	0.257276	0.222602	0.216413	0.316846	0.186429	0.92338	0.973369	-34.295	-37.0812	0.754215	0.137821	0.32896	0.997095	0.980996	110834	A0A498WGM0	Syt7	Flat-Flat	Cortex
A0A571BDA2	0.36801	-0.053348	0.703934	0.639832	0.00197643	0.0506848	0.717782	9.44868	0.0590185	-0.0270685	0.451023	0.390237	0.379388	0.424218	0.711436	0.0130215	0.0546152	-14.0858	-16.3951	0.904458	0.838232	0.886491	0.980414	0.13526	12632	A0A571BDA2	Rimbp2	Flat-Flat	Cortex
A0A571BDG0	0.579665	-0.0116588	0.252213	0.000384534	-0.00674391	0.0181599	0.00112255	16.2983	-0.0346943	-0.0809923	0.155937	0.134921	0.13117	0.183402	0.00561613	0.940691	0.0646139	-52.32	-53.3459	0.955127	0.0091537	0.0229466	0.999118	0.152168	1.3967e+06	A0A571BDG0	Srcin1	Flat-Down	Cortex
A0A571BDM4	0.229445	0.0830641	0.812016	0.0475977	0.0102993	0.058467	0.148363	8.80359	0.105552	0.0690205	0.528124	0.456947	0.444243	0.229227	0.424788	0.0551261	0.0255199	-8.4045	-11.253	0.852358	0.208296	0.443746	0.980414	0.0806257	8862.56	A0A571BDM4	Aak1	Flat-Flat	Cortex
A0A571BE55	0.553224	-0.0673486	1.35992	0.0738922	0.0153614	0.0979172	0.0898471	7.09369	-0.0144898	0.281743	0.832182	0.720026	0.700008	0.914335	0.0514177	0.298102	0.050439	7.96542	7.3107	0.952077	0.273806	0.341958	0.980414	0.127544	2566.2	A0A571BE55	Slc4a4	Flat-Up	Cortex
A0A571BE75	0.896957	0.00795308	0.739492	0.29681	-0.0046992	0.0532452	0.528297	9.81285	-0.0730537	-0.00560224	0.477642	0.413269	0.401779	0.352309	0.942227	0.862591	0.0038934	-12.0214	-14.621	0.98918	0.580577	0.787704	0.995363	0.0237034	15711.2	A0A571BE75	Cacna1a	Flat-Flat	Cortex
A0A571BED8	0.406189	0.012315	0.176479	0.000798196	-0.00434102	0.0127069	0.000162186	14.0122	-0.00345523	-0.0717666	0.0906972	0.0784737	0.0762919	0.814075	0.000202759	0.840225	0.156298	-71.8295	-66.2005	0.920802	0.0147237	0.00652975	0.993847	0.281384	293418	A0A571BED8	Rap1gap2	Flat-Down	Cortex
A0A571BEI2	0.4528	0.029389	0.466973	0.57828	-0.00156	0.0336231	0.858557	10.9431	-0.0106503	-0.0160053	0.303992	0.263022	0.255709	0.828748	0.745395	0.348347	0.39464	-28.2884	-31.17	0.930314	0.801215	0.948228	0.980414	0.532629	35525.3	A0A571BEI2	Aak1	Flat-Flat	Cortex
A0A571BEM7	0.320202	0.190944	2.27468	0.397721	0.0116416	0.163782	0.59142	8.07757	-0.014404	0.217078	1.4622	1.26513	1.22996	0.951464	0.36618	0.32406	0.030951	28.2567	25.8297	0.893836	0.674894	0.820268	0.980414	0.0914797	5589.38	A0A571BEM7	Kcnab2	Flat-Flat	Cortex
A0A571BF63	0.746364	-0.021332	0.793003	0.222022	-0.00593981	0.0570981	0.234777	7.92195	0.0285476	-0.132805	0.490129	0.424073	0.412283	0.719546	0.110369	0.24057	0.500578	-11.0923	-12.106	0.974774	0.496802	0.551898	0.980414	0.625722	4257.85	A0A571BF63	Ankfn1	Flat-Down	Cortex
A0A571BF78	0.951636	-0.00933515	1.85378	0.732142	-0.00380052	0.133477	0.293684	9.22599	-0.273105	0.218053	1.1104	0.96075	0.934038	0.144119	0.237045	0.706448	0.000327469	18.3488	18.4637	0.996178	0.887271	0.613241	0.989527	0.00804339	10146.8	A0A571BF78	Wasf3	Down-Flat	Cortex
A0A571BGC3	0.140442	-0.163541	1.28686	0.89964	-0.000970408	0.0926572	0.323932	10.1496	0.153858	-0.176858	0.773534	0.669282	0.650675	0.231358	0.172335	0.700442	0.0479835	5.33449	5.32296	0.78497	0.960985	0.641764	0.989527	0.12278	20141.8	A0A571BGC3	Dnah14	Flat-Flat	Cortex
A0A5F8MPB9	0.468312	-0.0398804	0.656405	0.840378	-0.000790841	0.0472627	0.978944	13.8592	-0.0104876	-0.00282193	0.427361	0.369764	0.359484	0.879518	0.967454	0.517238	0.000969274	-16.0258	-18.9117	0.935387	0.938882	0.993195	0.989527	0.0118155	263050	A0A5F8MPB9	Rdx	Flat-Flat	Cortex
A0A5F8MPH8	0.602117	-0.0243996	0.561089	0.748966	-0.00107518	0.0403997	0.618437	10.2153	-0.0547451	0.0382697	0.354269	0.306523	0.298001	0.347503	0.507875	0.027506	0.0365911	-22.7784	-24.5601	0.957144	0.895472	0.83564	0.980414	0.102181	20895.9	A0A5F8MPH8	Tnxb	Flat-Flat	Cortex
A0A5F8MPI8	0.834371	0.00747627	0.430348	0.891026	-0.000352561	0.030986	0.810503	12.3722	-0.0269705	0.0219289	0.276222	0.238995	0.23235	0.548921	0.625251	0.569281	0.00831237	-31.737	-34.1104	0.984075	0.958362	0.926804	0.989527	0.0381942	95057.1	A0A5F8MPI8	Plekhg5	Flat-Flat	Cortex
A0A5F8MPJ2	0.363562	0.0403481	0.527343	0.0695635	-0.00605892	0.0379699	0.202961	12.0728	-0.0491096	-0.0541088	0.343207	0.296952	0.288696	0.383275	0.338148	0.1634	0.000619439	-23.9204	-26.7931	0.903857	0.263244	0.514486	0.980414	0.00987424	76063.8	A0A5F8MPJ2	Sorbs1	Flat-Flat	Cortex
A0A5F8MPM1	0.430764	0.0187773	0.28402	0.52337	0.00109106	0.0204501	0.557744	12.3567	0.0314775	-0.0137957	0.179891	0.155646	0.151319	0.289575	0.636959	0.504883	0.164831	-47.1759	-49.0701	0.925162	0.764482	0.804726	0.986519	0.292391	96143.9	A0A5F8MPM1	Shc3	Flat-Flat	Cortex
A0A5F8MPP0	0.20491	0.169336	1.5649	0.704471	-0.00355684	0.112676	0.904926	7.19903	-0.0659192	0.00680925	1.01675	0.879723	0.855265	0.689559	0.966991	0.550526	0.433834	15.1769	12.365	0.842042	0.872813	0.966396	0.989527	0.568781	2749.54	A0A5F8MPP0	Plekhg1	Flat-Flat	Cortex
A0A5F8MPT6	0.0671613	-0.174434	1.08256	0.895941	0.000846626	0.0779471	0.275901	8.36975	0.153032	-0.144456	0.643338	0.556634	0.541158	0.15676	0.179645	0.644004	0.74773	-1.30027	-0.900601	0.65672	0.959677	0.597138	0.989527	0.819794	5853.44	A0A5F8MPT6	Cgn	Up-Flat	Cortex
A0A5F8MQ13	0.176555	0.055566	0.479842	0.113926	-0.00473541	0.0345497	0.136276	9.94319	-0.0940745	0.0156307	0.295344	0.25554	0.248435	0.0648464	0.744125	0.5999	0.246724	-29.3273	-30.1913	0.824472	0.347922	0.423854	0.989527	0.384559	17372.4	A0A5F8MQ13	Tmem178b	Down-Flat	Cortex
A0A5F8MQ17	0.788554	0.0577083	2.58865	0.475687	0.011134	0.186389	0.618627	7.95276	-0.0543172	0.249775	1.65755	1.43415	1.39428	0.839648	0.359239	0.471582	0.00224578	32.7709	30.4844	0.978757	0.733838	0.835665	0.983693	0.0180677	4876.73	A0A5F8MQ17	Aqp4	Flat-Flat	Cortex
A0A5F8MQ99	0.359928	0.10105	1.31046	0.208488	-0.0101256	0.094356	0.464779	7.88296	-0.0819094	-0.0905942	0.853099	0.738124	0.717603	0.555513	0.514978	0.141899	0.142405	8.85912	5.977	0.902097	0.483538	0.750323	0.980414	0.263365	4182.15	A0A5F8MQ99	Osbpl10	Flat-Flat	Cortex
A0A5H1ZRL1	0.228957	0.0325273	0.317629	0.0779643	-0.00353289	0.02287	0.0527944	13.3996	0.0132623	-0.0751237	0.186562	0.161419	0.156931	0.661582	0.0238884	0.939414	0.125814	-45.8649	-45.0439	0.852358	0.2822	0.250759	0.998599	0.241508	194670	A0A5H1ZRL1	Spire1	Flat-Down	Cortex
A0A668KL65	0.380952	0.0516614	0.700919	0.012762	-0.0116465	0.0504678	0.046703	8.26077	-0.12866	-0.0683774	0.453947	0.392767	0.381847	0.0962867	0.359429	0.873666	0.974115	-13.8531	-16.5496	0.911318	0.0919853	0.234678	0.995363	0.981535	5219.79	A0A668KL65	Sorbs1	Down-Flat	Cortex
A0A668KLC6	0.439748	0.0468289	0.722613	0.0268624	-0.0104225	0.0520298	0.0302927	17.6453	-0.0019169	-0.178941	0.433877	0.375402	0.364965	0.97822	0.0212072	0.628996	0.482821	-15.481	-15.4523	0.925765	0.145295	0.182031	0.989527	0.611366	3.6108e+06	A0A668KLC6	Map2	Flat-Down	Cortex
A0A668KLE1	0.408643	0.0218603	0.314949	0.0928449	-0.00332337	0.0226771	0.167983	12.4677	-0.00487497	-0.0526237	0.198988	0.172169	0.167383	0.87972	0.118406	0.00589913	0.00629693	-43.5437	-45.3489	0.920802	0.310738	0.472113	0.980414	0.031728	101325	A0A668KLE1	Lrrfip2	Flat-Down	Cortex
A0A668KMA7	0.937362	0.00446381	0.684112	0.0243246	-0.0100698	0.0492577	0.0859528	9.93302	-0.0822974	-0.0892223	0.445149	0.385155	0.374446	0.264274	0.227971	0.329418	0.348509	-14.5577	-17.4234	0.992466	0.136596	0.332883	0.980414	0.489053	16668.1	A0A668KMA7	Shank3	Flat-Flat	Cortex
A0A6I8MWW1	0.760035	0.041799	1.64575	0.320068	-0.00994995	0.118498	0.473864	7.63286	0.0156437	-0.189001	1.05116	0.90949	0.884204	0.926738	0.27703	0.309834	0.000542746	16.3749	14.1786	0.975909	0.603508	0.756807	0.980414	0.00946749	3539.24	A0A6I8MWW1	Gas7	Flat-Flat	Cortex
A0A6I8MWZ7	0.816847	-0.0221341	1.15009	0.840782	0.00138208	0.0828093	0.770942	8.96207	-0.0570475	0.0833223	0.73611	0.636902	0.619195	0.633439	0.488129	0.33297	0.0642562	3.54926	1.27775	0.980156	0.939047	0.910655	0.980414	0.151533	8899.84	A0A6I8MWZ7	Trim9	Flat-Flat	Cortex
A0A6I8MWZ8	0.879716	0.00916378	0.729111	0.619236	-0.00217503	0.0524977	0.442413	12.7472	-0.0933114	0.0592853	0.451718	0.390839	0.379972	0.214779	0.422873	0.449911	0.00752196	-14.0303	-15.13	0.988966	0.825865	0.735299	0.983567	0.0358483	120919	A0A6I8MWZ8	Mtx1	Flat-Flat	Cortex
A0A6I8MX07	0.537751	-0.017197	0.333965	0.0190041	-0.00515994	0.0240462	0.00521895	13.0838	0.0147352	-0.104901	0.180548	0.156215	0.151872	0.615675	0.00259918	0.758192	0.0472818	-47.0446	-43.2385	0.95155	0.117302	0.0624386	0.989527	0.121518	152795	A0A6I8MX07	Golga2	Flat-Down	Cortex
A0A6I8MX30	0.557594	0.0427479	0.872882	0.205454	-0.00679227	0.0628495	0.436344	12.3935	-0.0867559	-0.0276876	0.566098	0.489803	0.476186	0.351377	0.762861	0.296861	0.00893824	-5.90478	-8.65094	0.952077	0.479099	0.73201	0.980414	0.0399958	94308.2	A0A6I8MX30	Trhde	Flat-Flat	Cortex
A0A6Q6Q7B9	0.0531442	0.0567889	0.33134	0.135143	0.00307618	0.0238572	0.0184373	12.0396	-0.0358812	0.0907188	0.175173	0.151565	0.147351	0.218451	0.00572327	0.340387	0.229061	-48.1324	-43.5225	0.607895	0.381183	0.137132	0.980414	0.366237	77684.3	A0A6Q6Q7B9	Clcn3	Flat-Up	Cortex
A0A7N9VR94	0.672137	0.0130261	0.3696	0.169512	-0.00313596	0.026612	0.224829	12.1036	0.00609094	-0.0607748	0.230859	0.199745	0.194192	0.870553	0.119947	0.728687	0.764023	-38.1954	-39.5886	0.966831	0.430168	0.541338	0.989527	0.832238	78741.2	A0A7N9VR94	Ahnak2	Flat-Down	Cortex
A0JNY3	0.257342	0.0230908	0.240173	0.172067	-0.00202488	0.017293	0.340641	15.4983	-0.00573339	-0.0291891	0.154416	0.133605	0.129891	0.818701	0.254174	0.65136	0.0790268	-52.6729	-55.1068	0.86518	0.434034	0.657196	0.989527	0.174401	832332	A0JNY3	Gphn	Flat-Flat	Cortex
A1A5B6	0.254939	0.0660079	0.682948	0.0239149	-0.0100872	0.0491739	0.0444382	9.95232	-0.0236966	-0.150469	0.424366	0.367173	0.356965	0.730617	0.0425901	0.0833574	0.03853	-16.2789	-17.4847	0.864421	0.135527	0.227218	0.980414	0.105658	17482.7	A1A5B6	Tbc1d25	Flat-Down	Cortex
A1BN54	0.615751	0.0183565	0.438656	0.00229308	-0.0094542	0.0315842	0.0112675	12.7023	-0.0898359	-0.0706956	0.285472	0.246998	0.240131	0.0677558	0.141584	0.28055	0.267895	-30.5512	-33.422	0.958937	0.0305209	0.0990851	0.980414	0.407609	114177	A1BN54	Actn1	Down-Down	Cortex
A1L3P4	0.191774	0.0657719	0.589288	0.862538	-0.000610228	0.0424301	0.194603	12.4154	-0.0935759	0.0867254	0.341725	0.29567	0.28745	0.10697	0.132701	0.475813	0.000479026	-24.0761	-22.7948	0.834112	0.947687	0.504572	0.984323	0.00900286	98494.8	A1L3P4	Slc9a6	Down-Up	Cortex
A2A432	0.0891923	0.0255111	0.171924	0.0111987	-0.00292196	0.0123789	0.0077331	14.4446	0.000357339	-0.0510969	0.0987069	0.0854039	0.0830294	0.982152	0.00573887	0.458255	0.704989	-68.7828	-67.1419	0.701873	0.08535	0.0792129	0.983627	0.788811	400349	A2A432	Cul4b	Flat-Down	Cortex
A2A484	0.167533	0.0244334	0.206319	0.0153327	-0.00331776	0.0148554	0.0516857	12.6646	-0.0206636	-0.0361061	0.133101	0.115163	0.111961	0.34534	0.11	0.214795	0.489577	-58.0204	-60.5766	0.815642	0.102878	0.247699	0.980414	0.617388	115802	A2A484	Zmynd8	Flat-Down	Cortex
A2A4P0	0.699256	-0.0172864	0.53759	0.501361	-0.00217747	0.0387077	0.672077	12.6467	-0.047693	0.0117999	0.345593	0.299017	0.290703	0.399961	0.833031	0.464465	0.0135009	-23.6709	-26.1003	0.971006	0.750362	0.866242	0.983627	0.0525288	112728	A2A4P0	Dhx8	Flat-Flat	Cortex
A2A4U6	0.374987	-0.168786	2.26079	0.637689	0.00638859	0.162782	0.890537	7.78144	0.0309628	0.0787046	1.47116	1.27289	1.2375	0.896555	0.741456	0.833126	0.0803544	28.4766	25.6092	0.910173	0.837114	0.960892	0.99263	0.176497	3978.02	A2A4U6	Zfp334	Flat-Flat	Cortex
A2A5R2	0.162855	0.0342516	0.285828	0.520522	-0.00110565	0.0205803	0.620941	13.5337	-0.028465	0.0104095	0.182464	0.157873	0.153484	0.343072	0.725042	0.852154	0.00177818	-46.6645	-48.8417	0.807476	0.762301	0.836754	0.995363	0.0158632	213814	A2A5R2	Arfgef2	Flat-Flat	Cortex
A2A5S3	0.885418	0.00533975	0.44617	0.760789	-0.000813265	0.0321252	0.79227	11.6562	0.0165587	-0.0313393	0.286642	0.24801	0.241115	0.721737	0.502833	0.513181	0.223693	-30.404	-32.8106	0.98918	0.90188	0.91813	0.989527	0.359726	58278.3	A2A5S3	Stau1	Flat-Flat	Cortex
A2A5Y6	0.598921	-0.0274957	0.626715	0.00534212	0.0119882	0.0451249	0.00263433	11.7049	0.214875	-0.0153541	0.348715	0.301718	0.29333	0.00167854	0.785843	0.370404	0.579299	-23.3472	-20.578	0.956953	0.0531914	0.0409293	0.980414	0.691812	65747	A2A5Y6	Mapt	Up-Flat	Cortex
A2A5Z6	0.156415	-0.099203	0.8143	0.455548	-0.00366714	0.0586315	0.73037	8.73766	-0.0114428	-0.0517611	0.528501	0.457274	0.44456	0.893602	0.547715	0.561285	0.0491175	-8.37877	-11.1519	0.805905	0.72183	0.89307	0.989527	0.124918	7313.4	A2A5Z6	Smurf2	Flat-Flat	Cortex
A2A654	0.968251	0.00198758	0.601473	0.167789	-0.0051254	0.0433074	0.398363	11.2651	-0.0500759	-0.036898	0.391566	0.338794	0.329374	0.434566	0.562783	0.47754	0.00942324	-19.1748	-22.058	0.997283	0.428025	0.702356	0.984674	0.0413355	43039.1	A2A654	Bptf	Flat-Flat	Cortex
A2A690	0.00133761	0.0311357	0.0970377	1.21163e-06	-0.00443841	0.00698694	1.06971e-05	14.8986	-0.0356174	-0.0400088	0.0626007	0.0541638	0.0526579	0.00302107	0.00126443	0.914543	0.638799	-85.1765	-87.7322	0.142647	0.000277248	0.00132074	0.995859	0.739409	541804	A2A690	Tanc2	Down-Down	Cortex
A2A699	0.883446	-0.00328583	0.269871	0.000368399	-0.00725031	0.0194314	0.00200568	12.8978	-0.0761373	-0.0466827	0.174396	0.150893	0.146697	0.0157579	0.114359	0.669327	0.908319	-48.2925	-50.9097	0.98918	0.00890698	0.0339125	0.989527	0.935753	131169	A2A699	Fam171a2	Down-Down	Cortex
A2A6A1	0.187791	-0.0531558	0.471734	0.412353	0.0023385	0.033966	0.0053824	11.2256	0.131048	-0.0956939	0.21645	0.187278	0.182071	0.00191785	0.0147166	0.505724	0.643124	-40.5155	-30.8048	0.828464	0.686884	0.063548	0.986519	0.742467	44027	A2A6A1	Gpatch8	Up-Down	Cortex
A2A6A2	0.701981	0.0703931	2.21031	0.991918	0.000133832	0.159147	0.833994	9.24047	-0.115003	0.121927	1.42069	1.22922	1.19504	0.618529	0.597766	0.360088	0.00161259	27.2199	24.7962	0.971065	0.997412	0.937117	0.980414	0.0149926	11190.4	A2A6A2	Hsp90aa1	Flat-Flat	Cortex
A2A6Q5	0.366926	-0.0397625	0.523452	0.351153	-0.00296136	0.0376898	0.379683	11.8246	-0.0739033	0.0254502	0.327733	0.283563	0.27568	0.177913	0.632758	0.962809	0.200009	-25.5813	-27.0597	0.904458	0.631325	0.69047	0.999468	0.333709	62699.1	A2A6Q5	Cdc27	Flat-Flat	Cortex
A2A6T1	0.908542	0.0117766	1.23452	0.023828	0.0182473	0.0888881	0.0709875	7.01964	0.229519	0.078073	0.793369	0.686444	0.667359	0.0902241	0.545831	0.33153	0.648194	6.24597	3.82794	0.990429	0.135118	0.29798	0.980414	0.745809	2671.6	A2A6T1	Cdr2l	Up-Flat	Cortex
A2A716	0.368705	0.0420121	0.555183	0.202592	0.00434908	0.0399745	0.443643	10.7968	0.0510035	0.0224564	0.360738	0.312121	0.303443	0.38881	0.701249	0.370079	0.109054	-22.1269	-24.941	0.905183	0.476263	0.73539	0.980414	0.218769	33492.7	A2A716	Osbpl7	Flat-Flat	Cortex
A2A791	0.218338	-0.0655906	0.625232	0.520556	-0.00241835	0.0450181	0.813532	9.55015	-0.028365	-0.012483	0.406905	0.352065	0.342277	0.667704	0.849744	0.569191	0.862703	-17.7916	-20.6634	0.850215	0.762301	0.928517	0.989527	0.905851	12998.9	A2A791	Zmym4	Flat-Flat	Cortex
A2A7B5	0.235187	0.0447527	0.443175	0.202921	0.00346899	0.0319096	0.399895	10.4042	0.0111206	0.0486562	0.285809	0.24729	0.240414	0.81019	0.302322	0.900246	0.959951	-30.5088	-33.053	0.852465	0.47648	0.703905	0.995421	0.971173	25201.1	A2A7B5	Prdm2	Flat-Flat	Cortex
A2A7S7	0.0978886	0.0296544	0.205761	0.465475	-0.000905966	0.0148153	0.74698	15.4485	-0.00339635	-0.0121954	0.133648	0.115636	0.112421	0.875273	0.57506	0.287033	0.49937	-57.873	-60.674	0.713739	0.729582	0.899251	0.980414	0.625227	809863	A2A7S7	Yars	Flat-Flat	Cortex
A2A7S8	0.209878	-0.0450184	0.420861	0.000420674	-0.0111417	0.030303	0.000914583	10.3823	-0.0495636	-0.141874	0.254956	0.220595	0.214462	0.241554	0.00353157	0.679231	0.173142	-34.6211	-34.9129	0.84683	0.00978754	0.02031	0.989527	0.301824	22410.7	A2A7S8	Kiaa1522	Flat-Down	Cortex
A2A863	0.844176	-0.0263215	1.61195	0.127709	0.0152802	0.116064	0.325955	6.95523	0.128339	0.131792	1.04945	0.908015	0.88277	0.454505	0.442712	0.294125	0.17963	16.3165	13.4315	0.985568	0.370194	0.642885	0.980414	0.3101	2446.26	A2A863	Itgb4	Flat-Flat	Cortex
A2A891	0.642108	0.0218974	0.565423	0.718606	-0.00122058	0.0407118	0.661884	10.3355	0.0300535	-0.0524449	0.35908	0.310686	0.302048	0.606782	0.373775	0.678249	0.256481	-22.2928	-24.2831	0.962785	0.880988	0.860565	0.989527	0.395769	23504.5	A2A891	Camta1	Flat-Flat	Cortex
A2A8L1	0.879438	-0.00466597	0.370384	0.489751	-0.00154183	0.0266685	0.467347	13.9743	0.0190092	-0.0465358	0.232204	0.200909	0.195324	0.614603	0.228024	0.104591	0.000398024	-37.9862	-39.5123	0.988966	0.74212	0.752111	0.980414	0.00850601	288900	A2A8L1	Chd5	Flat-Flat	Cortex
A2A8L5	0.0682023	-0.0528294	0.32926	0.00026064	-0.00918465	0.0237074	0.00100022	12.6332	-0.0545002	-0.102765	0.207007	0.179108	0.174128	0.119918	0.00748424	0.369314	0.45091	-42.1213	-43.7493	0.66062	0.00693543	0.0215635	0.980414	0.584711	107084	A2A8L5	Ptprf	Down-Down	Cortex
A2A8R0	0.930625	0.0028399	0.392868	0.671224	-0.000999928	0.0282874	0.745524	12.6529	0.0130268	-0.0309067	0.252063	0.218092	0.212028	0.749909	0.453337	0.568518	6.42098e-05	-35.0319	-37.3907	0.991336	0.854721	0.898962	0.989527	0.006723	115997	A2A8R0	Zfyve9	Flat-Flat	Cortex
A2A8U2	0.362685	0.0498791	0.650687	0.565553	0.00224772	0.046851	0.30416	11.0535	-0.0589049	0.100282	0.393612	0.340564	0.331095	0.362458	0.131321	0.120268	0.0567333	-18.9872	-19.2267	0.903857	0.792802	0.623815	0.980414	0.138871	38854.2	A2A8U2	Tmem201	Flat-Up	Cortex
A2A8Z1	0.0191434	0.0512688	0.239255	0.0427172	-0.00311449	0.0172269	0.122312	12.7135	-0.038344	-0.0141898	0.154443	0.133628	0.129913	0.140652	0.572466	0.0125964	0.0309876	-52.6667	-55.2447	0.435734	0.19555	0.400767	0.980414	0.0915587	120564	A2A8Z1	Osbpl9	Down-Flat	Cortex
A2A9C3	0.395645	-0.0455433	0.637856	0.707791	-0.00143262	0.0459271	0.817718	10.4882	-0.0417007	0.0184985	0.411395	0.35595	0.346053	0.533995	0.781423	0.77155	0.0118484	-17.3965	-19.9437	0.917256	0.874154	0.929394	0.989527	0.048227	25117.8	A2A9C3	Szt2	Flat-Flat	Cortex
A2A9Q0	0.101831	0.118313	0.831459	0.0465978	-0.0106005	0.059867	0.110239	8.94702	-0.039796	-0.142637	0.530069	0.45863	0.445879	0.644003	0.112626	0.180688	0.414099	-8.27216	-10.4012	0.721937	0.205768	0.382469	0.980414	0.550309	8827.52	A2A9Q0	Fndc10	Flat-Down	Cortex
A2A9T0	0.308057	0.112378	1.30441	0.541394	0.00479248	0.0939204	0.620372	7.7966	0.130578	-0.0526039	0.831497	0.719433	0.699431	0.339978	0.696654	0.303428	0.594821	7.93578	5.81042	0.889735	0.776199	0.836754	0.980414	0.703877	4395.01	A2A9T0	Tbkbp1	Flat-Flat	Cortex
A2A9V9	0.510196	-0.0445262	0.80838	0.189453	-0.00653257	0.0582052	0.43565	8.38843	-0.0566754	-0.054463	0.526354	0.455416	0.442754	0.509225	0.525647	0.270008	0.557273	-8.52534	-11.4146	0.947345	0.457828	0.731614	0.980414	0.673939	5721.83	A2A9V9	Kctd2	Flat-Flat	Cortex
A2AAE1	0.756896	-0.00912932	0.354645	0.433849	-0.00167669	0.0255352	0.595037	14.1226	-0.0357582	0.00808123	0.227264	0.196635	0.191168	0.339081	0.826232	0.814291	0.000486097	-38.7603	-41.0756	0.975077	0.70403	0.822387	0.991475	0.00900697	315627	A2AAE1	Kiaa1109	Flat-Flat	Cortex
A2AAJ9	0.616653	0.125077	2.99664	0.516068	-0.0117176	0.215765	0.815792	10.5925	-0.109741	-0.0892866	1.95122	1.68825	1.64131	0.72876	0.777675	0.382458	0.000637044	38.6432	35.7532	0.959	0.760106	0.929394	0.980414	0.00998144	28591.4	A2AAJ9	Obscn	Flat-Flat	Cortex
A2AAX3	0.200227	-0.0884999	0.808946	0.250735	-0.00568195	0.058246	0.272384	9.21474	-0.131127	0.0377336	0.502332	0.434631	0.422547	0.122835	0.643828	0.797218	0.584381	-10.207	-11.3894	0.839019	0.53167	0.593617	0.989527	0.69537	9875.82	A2AAX3	Klhl15	Down-Flat	Cortex
A2AAY5	0.74608	-0.01023	0.379853	0.00188932	-0.00839807	0.0273503	0.00262203	11.7395	-0.0242828	-0.120536	0.225489	0.1951	0.189675	0.509171	0.00464523	0.960954	0.376837	-39.0426	-38.6035	0.974774	0.0265306	0.0409293	0.999468	0.516353	59061	A2AAY5	Sh3pxd2b	Flat-Down	Cortex
A2AB59	0.721231	-0.0151564	0.510528	0.288707	0.00330128	0.0367592	0.547455	10.2781	0.0142751	0.042464	0.331017	0.286405	0.278442	0.790132	0.433171	0.110249	0.00191891	-25.2223	-27.9597	0.971886	0.572222	0.799534	0.980414	0.0165408	22622.5	A2AB59	Arhgap27	Flat-Flat	Cortex
A2AB60	0.00342862	0.0586528	0.20702	1.97339e-05	-0.00744398	0.0149059	0.000156236	13.8027	-0.0691232	-0.0573393	0.134734	0.116575	0.113334	0.0060809	0.0180462	0.915159	0.822924	-57.5816	-60.4544	0.218959	0.00121984	0.00635338	0.995859	0.876297	251151	A2AB60	Fmnl1	Down-Down	Cortex
A2ABV5	0.0155629	0.0939665	0.421883	0.748009	0.00081163	0.0303766	0.5936	10.969	-0.0280911	0.0433046	0.265603	0.229807	0.223418	0.516659	0.322458	0.317331	0.0118418	-33.1482	-34.8255	0.405219	0.894873	0.821415	0.980414	0.0482213	37205.7	A2ABV5	Med14	Flat-Flat	Cortex
A2ABY3	0.0161384	0.065242	0.294873	0.219351	-0.00222217	0.0212316	0.0991909	13.1682	-0.0635978	0.0275649	0.171476	0.148366	0.144241	0.0350743	0.329068	0.148992	0.0318213	-48.9005	-47.7201	0.407737	0.494447	0.361955	0.980414	0.0931601	165744	A2ABY3	Pcyt2	Down-Flat	Cortex
A2ACJ2	0.708593	0.0249444	0.801989	0.855959	-0.000870711	0.0577451	0.0888288	8.96028	0.134291	-0.154778	0.439779	0.380508	0.369929	0.0753443	0.0439344	0.780782	0.24011	-14.9946	-11.7003	0.971886	0.945136	0.339618	0.989527	0.377822	9302.97	A2ACJ2	Faap100	Up-Down	Cortex
A2ACM0	0.418972	0.0274277	0.404205	0.503408	0.00162926	0.0291037	0.30669	13.7129	-0.0330279	0.0626329	0.245649	0.212542	0.206633	0.411896	0.131046	0.303534	0.000120304	-35.9599	-36.3665	0.923551	0.751951	0.626229	0.980414	0.00719032	244054	A2ACM0	Rptor	Flat-Up	Cortex
A2AD03	0.00482212	0.0693154	0.256965	0.913475	0.000166937	0.0185021	0.160745	13.3251	-0.0389274	0.0433826	0.1469	0.127102	0.123568	0.117726	0.0843609	0.770721	0.669347	-54.4693	-52.6739	0.25961	0.967159	0.46198	0.989527	0.763171	187823	A2AD03	Chm	Down-Up	Cortex
A2ADY9	0.0274293	0.0382766	0.191911	0.356738	-0.00107282	0.0138181	0.663819	12.6654	-0.00952507	-0.008718	0.124961	0.10812	0.105114	0.638988	0.667453	0.457591	0.453097	-60.2923	-63.1826	0.489166	0.636323	0.861523	0.983627	0.586972	117757	A2ADY9	Ddi2	Flat-Flat	Cortex
A2AE27	0.00677893	0.0522373	0.203919	0.169421	-0.00173059	0.0146827	0.397891	14.2777	-0.0129219	-0.0166043	0.132676	0.114795	0.111604	0.549917	0.444249	0.052995	0.0219488	-58.1356	-60.9977	0.287755	0.430055	0.702356	0.980414	0.0722524	360642	A2AE27	Ampd2	Flat-Flat	Cortex
A2AEG6	0.212939	0.0453977	0.427417	0.0118969	-0.00718922	0.030775	0.0120977	14.4023	-0.123853	0.00400272	0.252431	0.21841	0.212338	0.00804598	0.921958	0.939233	0.0050625	-34.9794	-34.3564	0.847	0.0880615	0.104015	0.998599	0.0278047	374911	A2AEG6	Gpm6b	Down-Flat	Cortex
A2AEV7	0.784634	0.0191982	0.845089	0.697837	-0.00196635	0.0608484	0.880283	8.23272	-0.0422205	0.00977345	0.548124	0.474252	0.461066	0.635489	0.912284	0.373516	0.693704	-7.06635	-9.81583	0.977889	0.86877	0.956972	0.980414	0.780878	5362.63	A2AEV7	Ccdc120	Flat-Flat	Cortex
A2AEW8	0.845508	-0.0133959	0.827552	0.872645	0.000793331	0.0595857	0.899568	10.0538	0.0384583	-0.0262245	0.53527	0.46313	0.450254	0.658212	0.76247	0.276205	0.00058451	-7.92065	-10.5707	0.985568	0.952238	0.96412	0.980414	0.00968258	19331.7	A2AEW8	Gripap1	Flat-Flat	Cortex
A2AF28	0.734211	0.0274349	0.971359	0.592827	0.00312026	0.0699401	0.843446	9.24917	0.00642121	0.0474896	0.631036	0.545989	0.530809	0.949866	0.643217	0.994497	0.142731	-1.99536	-4.80267	0.974357	0.810129	0.941909	0.999468	0.263811	11258.9	A2AF28	Slc25a53	Flat-Flat	Cortex
A2AF33	0.0107431	-0.252651	1.06283	0.6886	-0.00255314	0.0765262	0.838939	7.32832	0.0182339	-0.0632857	0.68722	0.594601	0.57807	0.869829	0.57159	0.647172	0.0823661	1.07515	-1.56288	0.349057	0.864601	0.939255	0.989527	0.179717	2644.67	A2AF33	Tmsb15b1	Flat-Flat	Cortex
A2AF47	0.153872	-0.0520247	0.424234	0.312826	-0.00260487	0.0305458	0.585593	12.5953	-0.0124412	-0.0322818	0.275375	0.238262	0.231638	0.780414	0.473034	0.357363	0.0219172	-31.8476	-34.6255	0.803689	0.596949	0.817814	0.980414	0.072177	108087	A2AF47	Dock11	Flat-Flat	Cortex
A2AFK4	0.976062	0.00276554	1.11015	0.894974	-0.000876313	0.0799332	0.98862	8.35531	-0.0154857	0.000892348	0.722708	0.625306	0.607921	0.894695	0.993912	0.112916	0.091442	2.88777	0.00520719	0.997573	0.959135	0.997362	0.980414	0.193004	5884.55	A2AFK4	Mtg2	Flat-Flat	Cortex
A2AFQ2	0.435289	0.0232974	0.355946	0.0825709	0.00389275	0.0256289	0.155418	13.687	0.0628877	0.00217491	0.225106	0.194768	0.189353	0.100683	0.952395	0.0627676	0.137608	-39.1039	-40.9437	0.925765	0.292486	0.456199	0.980414	0.256647	246721	A2AFQ2	Hsd17b10	Up-Flat	Cortex
A2AFQ9	0.0939888	0.107477	0.736191	0.134723	-0.00684277	0.0530074	0.116457	8.27371	-0.152727	0.0400459	0.444051	0.384205	0.373523	0.0482769	0.579488	0.102865	0.193765	-14.6466	-14.7821	0.705796	0.380894	0.391858	0.980414	0.326706	5444.07	A2AFQ9	Gemin5	Down-Flat	Cortex
A2AFR3	0.786548	0.0193518	0.859698	0.266927	-0.00582775	0.0619003	0.521583	10.7791	-0.0777592	-0.0203002	0.557535	0.482395	0.468983	0.395102	0.822146	0.359802	0.0459344	-6.45347	-9.19882	0.978304	0.549766	0.785095	0.980414	0.119446	30711	A2AFR3	Frmpd4	Flat-Flat	Cortex
A2AG30	0.00223172	0.118477	0.394379	3.10866e-06	-0.0166774	0.0283962	1.90832e-06	11.7895	-0.0765522	-0.209906	0.211453	0.182954	0.177868	0.0389837	2.14623e-05	0.605281	0.213846	-41.3564	-37.2525	0.178616	0.00043364	0.000504888	0.989527	0.348998	61332.1	A2AG30	Dnajb5	Down-Down	Cortex
A2AG50	0.213102	0.0333449	0.314059	0.535941	-0.00116968	0.0226129	0.106525	14.3946	0.0415273	-0.0634939	0.176585	0.152786	0.148538	0.16119	0.0401422	0.768183	0.754113	-47.8436	-45.4509	0.847284	0.77336	0.37497	0.989527	0.824839	394207	A2AG50	Map7d2	Up-Down	Cortex
A2AG58	0.0157828	0.276317	1.24377	0.224887	-0.00925576	0.0895544	0.405593	7.57929	-0.150532	-0.0041265	0.798843	0.69118	0.671964	0.255593	0.974536	0.312307	0.0855305	6.4935	4.09677	0.405219	0.500468	0.708105	0.980414	0.184234	3562.89	A2AG58	Bclaf3	Flat-Flat	Cortex
A2AGL3	0.700577	-0.014989	0.468318	0.372915	0.00252871	0.03372	0.532597	10.0781	-0.00589972	0.0500341	0.299609	0.25923	0.252022	0.903178	0.311274	0.0359269	0.104588	-28.8112	-31.0665	0.971006	0.652958	0.790156	0.980414	0.212201	19536.9	A2AGL3	Ryr3	Flat-Flat	Cortex
A2AGS2	0.971664	-0.00510544	1.73122	0.0488405	-0.0218196	0.124652	0.117207	7.45297	-0.0851333	-0.29025	1.10551	0.95652	0.929927	0.635573	0.120861	0.17955	0.0315282	18.1899	16.0012	0.997573	0.210551	0.393484	0.980414	0.0926219	2881.23	A2AGS2	Map2k6	Flat-Down	Cortex
A2AGT5	0.140896	0.0233124	0.183666	0.402222	-0.00093083	0.0132244	0.556753	16.1289	-0.0196198	0.00424539	0.1175	0.101664	0.0988376	0.311332	0.823486	0.282441	0.0148648	-62.5087	-64.7635	0.78596	0.67843	0.804559	0.980414	0.0561601	1.29023e+06	A2AGT5	Ckap5	Flat-Flat	Cortex
A2AH22	0.433638	0.053627	0.816332	0.993944	3.70379e-05	0.0587778	0.981299	9.50961	-0.0135795	0.0147656	0.530833	0.459291	0.446522	0.874453	0.863601	0.467161	0.0391522	-8.22028	-11.0622	0.92539	0.997961	0.994229	0.983627	0.106664	13364.7	A2AH22	Ambra1	Flat-Flat	Cortex
A2AHG0	0.242861	0.030585	0.308108	0.0732443	-0.00348905	0.0221845	0.058172	11.9954	0.0102443	-0.071224	0.182868	0.158223	0.153824	0.729786	0.0280389	0.996825	0.468393	-46.5848	-46.1396	0.857321	0.27236	0.264704	0.999809	0.599574	73446.8	A2AHG0	Lzts3	Flat-Down	Cortex
A2AHL1	0.107789	0.0611668	0.43799	0.368602	0.00238696	0.0315363	0.259451	11.486	-0.0300277	0.0726664	0.266308	0.230416	0.22401	0.489781	0.108103	0.161492	0.0143281	-33.0529	-33.4767	0.738257	0.648292	0.579167	0.980414	0.0547578	52949.3	A2AHL1	Ano3	Flat-Up	Cortex
A2AHM1	0.686408	0.102999	3.06433	0.980151	-0.000455738	0.220639	0.736289	8.35154	-0.212325	0.212906	1.9522	1.6891	1.64213	0.50503	0.503883	0.31224	0.000574906	38.6612	36.5573	0.968924	0.992641	0.895784	0.980414	0.009622	6088.27	A2AHM1	Mageb6b2	Flat-Flat	Cortex
A2AI05	0.428933	0.0345286	0.520156	0.00191827	-0.0114773	0.0374525	0.00376533	10.6439	-0.0425077	-0.155037	0.316559	0.273895	0.26628	0.412476	0.00813531	0.591026	0.194565	-26.8301	-27.2871	0.924275	0.0268326	0.0497389	0.989527	0.327339	27645.3	A2AI05	Ndor1	Flat-Down	Cortex
A2AI08	0.687224	-0.0500465	1.49306	0.987537	-0.000139418	0.107504	0.949426	7.35515	-0.0433792	0.0426941	0.968607	0.838065	0.814765	0.782274	0.785619	0.857537	0.0722991	13.4305	10.6733	0.968924	0.995403	0.982469	0.995363	0.16369	2886.33	A2AI08	Tprn	Flat-Flat	Cortex
A2AIG8	0.286639	-0.0755727	0.837748	0.161893	0.007246	0.0603198	0.352051	8.76473	0.0323578	0.0921384	0.541595	0.468603	0.455575	0.712673	0.302639	0.958968	0.0823811	-7.49772	-10.1299	0.876963	0.419689	0.66672	0.999468	0.179717	7930.43	A2AIG8	Accs	Flat-Flat	Cortex
A2AIL4	0.159565	-0.0759414	0.628432	0.000130809	0.0188383	0.0452486	0.000649538	8.98578	0.211893	0.106665	0.400504	0.346527	0.336893	0.00497558	0.116046	0.0133331	0.0554318	-18.3623	-20.4795	0.807476	0.00434156	0.0163443	0.980414	0.136625	10098.6	A2AIL4	Ndufaf6	Up-Up	Cortex
A2AIR5	0.81117	-0.0227438	1.14553	0.924647	-0.000647756	0.0824805	0.952649	8.76446	-0.0356954	0.0258782	0.743549	0.643339	0.625453	0.767097	0.829859	0.807088	0.971264	3.91126	1.13453	0.979739	0.972162	0.983777	0.990977	0.979622	7727.79	A2AIR5	Grin3a	Flat-Flat	Cortex
A2AIR7	0.764914	-0.0193568	0.778502	0.86965	0.000764032	0.0560539	0.964972	9.4522	0.0214223	-0.0090156	0.506096	0.437888	0.425713	0.79391	0.912365	0.658566	0.640208	-9.93829	-12.7704	0.976483	0.95065	0.988237	0.989527	0.740578	12651.6	A2AIR7	Cacna1b	Flat-Flat	Cortex
A2AIV2	0.250981	0.0536944	0.550723	0.185793	-0.00448975	0.0396534	0.201988	10.5823	-0.098288	0.0242774	0.339768	0.293977	0.285803	0.0902415	0.659964	0.834832	0.294218	-24.2829	-25.2314	0.862751	0.453224	0.512722	0.99275	0.435217	27061.4	A2AIV2	Virma	Down-Flat	Cortex
A2AIV8	0.110031	0.185797	1.33964	0.250847	0.00940718	0.0964575	0.492358	6.17277	0.129366	0.0287682	0.867791	0.750837	0.729962	0.364257	0.83781	0.0563262	0.12465	9.47385	6.77	0.73964	0.531692	0.766386	0.980414	0.24007	1483	A2AIV8	Card9	Flat-Flat	Cortex
A2AJ15	0.793097	0.0131226	0.601918	0.998198	-8.12429e-06	0.0433395	0.40048	11.6758	0.0691748	-0.0720829	0.367136	0.317656	0.308824	0.255642	0.237123	0.805061	0.00150804	-21.4941	-22.0314	0.979739	0.999062	0.70409	0.990977	0.0145868	60186.2	A2AJ15	Man1b1	Flat-Flat	Cortex
A2AJ26	0.575226	-0.0205457	0.439255	0.201685	0.00344827	0.0316273	0.454897	12.5568	0.0289615	0.029742	0.285988	0.247444	0.240565	0.534377	0.523579	0.758774	0.00538786	-30.4862	-33.3729	0.954246	0.474975	0.744337	0.989527	0.0287484	110014	A2AJ26	Abca2	Flat-Flat	Cortex
A2AJ72	0.00894976	-0.0815421	0.332754	0.129739	-0.00313623	0.0239591	0.122376	11.8744	-0.0680069	0.0162823	0.201826	0.174626	0.169771	0.0523882	0.619707	0.0261059	0.0114238	-43.0337	-43.3692	0.331974	0.373116	0.400767	0.980414	0.0470852	63961.4	A2AJ72	Fubp3	Down-Flat	Cortex
A2AJ88	0.0146139	-0.142565	0.632819	0.115083	0.00622346	0.0455645	0.296049	9.29425	0.0670749	0.0382814	0.411472	0.356017	0.346119	0.322544	0.567693	0.163772	0.377032	-17.3897	-20.2291	0.400957	0.349973	0.616275	0.980414	0.516427	11221.8	A2AJ88	Pnpla7	Flat-Flat	Cortex
A2AJA9	0.00053812	0.0428972	0.119952	4.44721e-09	-0.00844476	0.00863682	2.45375e-08	13.7757	-0.0905417	-0.0524376	0.0725999	0.0628154	0.061069	1.7178e-06	0.00045926	0.721648	0.839818	-79.8417	-80.1004	0.110952	6.86353e-06	1.89348e-05	0.989527	0.889269	243000	A2AJA9	Ajm1	Down-Down	Cortex
A2AJL3	0.00250687	-0.156398	0.528759	0.247805	-0.00373807	0.0380719	0.501062	9.642	-0.0194594	-0.0446552	0.343149	0.296902	0.288647	0.726612	0.426717	0.811726	0.0721142	-23.9265	-26.6966	0.189448	0.527596	0.773716	0.991475	0.163375	13388	A2AJL3	Fggy	Flat-Flat	Cortex
A2AJT4	0.566683	-0.0158015	0.330333	0.697778	0.000768775	0.0237847	0.912351	11.02	0.012568	0.000275229	0.214802	0.185853	0.180686	0.718332	0.993683	0.975767	0.0982625	-40.7906	-43.6321	0.953083	0.86877	0.969496	0.999468	0.202924	37401.2	A2AJT4	Pnisr	Flat-Flat	Cortex
A2AJW4	0.238485	-0.110382	1.10118	0.187663	-0.00893701	0.0792877	0.399995	8.14416	-0.0420756	-0.111388	0.712988	0.616897	0.599746	0.716024	0.342402	0.474739	0.283525	2.40033	-0.286687	0.855147	0.455959	0.703905	0.984323	0.424461	4707.84	A2AJW4	Ppp1r3d	Flat-Flat	Cortex
A2AJW5	0.0403542	0.0677237	0.369635	0.287056	0.00239873	0.0266146	0.280429	11.073	0.0596859	-0.0204315	0.228543	0.197741	0.192244	0.122675	0.582753	0.991173	0.702725	-38.5584	-39.5851	0.568072	0.570906	0.601244	0.999468	0.786753	40644	A2AJW5	Fam217b	Up-Flat	Cortex
A2AKB4	0.6396	-0.0664592	1.70313	0.692885	-0.00403161	0.12263	0.721063	7.39082	-0.14149	0.0771607	1.08922	0.94242	0.916219	0.427526	0.662677	0.27516	0.0599456	17.6553	15.4124	0.961555	0.866691	0.887805	0.980414	0.144406	2849.13	A2AKB4	Frmpd1	Flat-Flat	Cortex
A2AKB9	0.0555407	-0.124951	0.737287	0.953605	-0.000256434	0.0530864	0.621594	9.22823	0.0596818	-0.0665207	0.464102	0.401554	0.39039	0.432077	0.382493	0.0830858	0.229476	-13.0566	-14.7285	0.61158	0.984635	0.83723	0.980414	0.366672	10490.2	A2AKB9	Dcaf10	Flat-Flat	Cortex
A2AKG8	0.332783	0.0315476	0.386059	0.109798	-0.00385799	0.0277971	0.283138	11.7793	-0.0266067	-0.0393038	0.250864	0.217055	0.21102	0.515501	0.341069	0.185138	0.330897	-35.2036	-38.0201	0.893836	0.341183	0.603697	0.980414	0.472128	62664.5	A2AKG8	Focad	Flat-Flat	Cortex
A2AKX3	0.407655	0.0873985	1.25647	0.836536	-0.0015508	0.0904684	0.925406	10.2969	-0.051138	0.0262616	0.814815	0.705	0.685399	0.698939	0.842249	0.16921	0.0272814	7.20619	4.46235	0.920802	0.937471	0.973965	0.980414	0.0841938	23153.9	A2AKX3	Setx	Flat-Flat	Cortex
A2ALI5	0.0646348	0.255856	1.57135	0.581026	0.00521106	0.113141	0.862522	7.52869	0.0408769	0.0479519	1.0231	0.885215	0.860604	0.805206	0.772445	0.585262	0.0206763	15.401	12.513	0.64729	0.802196	0.949415	0.989527	0.0699024	3796.56	A2ALI5	Ajap1	Flat-Flat	Cortex
A2ALK6	0.438621	-0.0303338	0.466903	0.0456447	0.00598251	0.0336181	0.0849196	11.9545	0.0956618	0.00436803	0.292512	0.253089	0.246052	0.0587893	0.92649	0.736791	0.830631	-29.6743	-31.1754	0.925765	0.20272	0.330679	0.989527	0.882272	74074.4	A2ALK6	Epb41l4b	Up-Flat	Cortex
A2ALK8	0.393113	0.0183055	0.254974	0.00428142	-0.00503912	0.0183587	0.0187393	12.6203	-0.0521515	-0.0332415	0.165477	0.143175	0.139194	0.0673955	0.226982	0.72706	0.508338	-50.1825	-52.9539	0.916136	0.0459929	0.137993	0.989527	0.631671	110545	A2ALK8	Ptpn3	Down-Flat	Cortex
A2ALL9	0.087396	0.0289983	0.194211	0.760818	-0.000353958	0.0139837	0.750237	14.5964	0.00859579	-0.0150843	0.124286	0.107536	0.104546	0.670145	0.457851	0.364574	0.530393	-60.4873	-62.7537	0.700076	0.90188	0.901319	0.980414	0.651557	450722	A2ALL9	Atp2b3	Flat-Flat	Cortex
A2ALS5	0.292533	0.0230344	0.258607	0.562239	-0.000901041	0.0186203	0.680447	14.3444	-0.0231582	0.00844243	0.165729	0.143393	0.139407	0.394227	0.753359	0.218184	0.0631535	-50.1276	-52.4446	0.882442	0.791116	0.869935	0.980414	0.149889	374292	A2ALS5	Rap1gap	Flat-Flat	Cortex
A2ALS7	0.922885	0.019766	2.45914	0.265626	-0.0167175	0.177064	0.361365	9.26676	0.044604	-0.336603	1.55391	1.34448	1.3071	0.859294	0.194509	0.940463	0.000294776	30.4466	28.6366	0.991336	0.548428	0.674766	0.999089	0.00787443	10946.3	A2ALS7	Rap1gap	Flat-Flat	Cortex
A2ALU4	0.532872	0.0227514	0.43651	0.000525111	-0.0112712	0.0314298	0.00300528	13.5183	-0.0938594	-0.0980548	0.283833	0.24558	0.238752	0.0563556	0.0474195	0.907109	0.64537	-30.7585	-33.5985	0.951385	0.0112702	0.0434826	0.99548	0.743854	199767	A2ALU4	Shroom2	Down-Down	Cortex
A2ALW2	0.0632361	-0.0674506	0.41181	0.00739046	0.00749335	0.0296513	0.00614561	11.341	0.129207	-0.0042905	0.238593	0.206437	0.200697	0.00425653	0.91154	0.557103	0.696212	-37.0091	-35.6955	0.642068	0.065426	0.068647	0.989527	0.782356	48447.2	A2ALW2	Zkscan16	Up-Flat	Cortex
A2AM05	0.106177	0.257409	1.83398	0.148527	0.0164223	0.13205	0.185582	9.89675	-0.0352758	0.321777	1.13776	0.984418	0.957049	0.848165	0.096935	0.757927	0.954563	19.2249	18.0769	0.735708	0.40238	0.492404	0.989527	0.967044	20410.9	A2AM05	Cntln	Flat-Up	Cortex
A2AMZ4	0.136723	-0.119641	0.931921	0.89172	-0.000758575	0.0671005	0.898671	9.53275	-0.0429203	0.0314683	0.602585	0.521373	0.506877	0.660963	0.747388	0.984088	0.000434981	-3.65619	-6.29482	0.77911	0.958371	0.96394	0.999468	0.00863016	12687.7	A2AMZ4	Ndufaf8	Flat-Flat	Cortex
A2AN08	0.0865981	0.0463811	0.309765	0.202763	-0.00242561	0.0223038	0.163343	15.6741	-0.0594775	0.0197481	0.187402	0.162145	0.157637	0.0657039	0.518163	0.697757	2.97887e-05	-45.7032	-45.9465	0.696351	0.476422	0.466119	0.989527	0.0061351	935413	A2AN08	Ubr4	Down-Flat	Cortex
A2ANP1	0.657655	-0.0242761	0.65762	0.311497	-0.0040494	0.0473502	0.595827	9.54841	-0.0490096	-0.0193277	0.42748	0.369867	0.359584	0.482654	0.780253	0.680015	0.37753	-16.0157	-18.8452	0.964353	0.595423	0.822995	0.989527	0.516691	13026.2	A2ANP1	Fam219a	Flat-Flat	Cortex
A2ANU3	0.524859	0.0421999	0.79385	0.685687	-0.00192593	0.057159	0.862892	9.15273	-0.0430679	0.0113564	0.514388	0.445063	0.432689	0.606652	0.891521	0.945791	0.997928	-9.35319	-12.0676	0.950556	0.863185	0.949415	0.999191	0.998183	10239.9	A2ANU3	Syndig1	Flat-Flat	Cortex
A2ANY6	0.316772	0.0364722	0.431313	0.140907	-0.00394171	0.0310555	0.322854	10.8347	-0.0510469	-0.0153393	0.279146	0.241525	0.23481	0.269268	0.734727	0.324982	0.0782585	-31.3579	-34.0297	0.893836	0.390425	0.641254	0.980414	0.173118	32425.5	A2ANY6	Mdn1	Flat-Flat	Cortex
A2APT9	0.78437	-0.0377484	1.65956	0.162042	0.0143487	0.119492	0.224622	7.65964	-0.0208439	0.270771	1.03895	0.898925	0.873933	0.901364	0.123384	0.258746	0.381112	15.9543	14.4793	0.977799	0.419957	0.541247	0.980414	0.520209	3840.82	A2APT9	Klhdc7a	Flat-Up	Cortex
A2APV2	0.0422898	0.0382988	0.211337	0.000125412	0.00636239	0.0152168	0.000644602	13.9713	0.0437466	0.0649547	0.13498	0.116788	0.113541	0.0608198	0.00905082	0.467213	0.0103973	-57.5158	-59.7114	0.577211	0.00423838	0.0162644	0.983627	0.0443071	303707	A2APV2	Fmnl2	Up-Up	Cortex
A2APV2-3	0.186603	0.0469664	0.415616	0.856032	0.000450998	0.0299253	0.70951	10.0509	0.0332524	-0.0267532	0.264372	0.228742	0.222382	0.442009	0.534667	0.844635	0.728991	-33.3156	-35.3643	0.828085	0.945136	0.882078	0.994804	0.807269	19590.7	A2APV2	Fmnl2	Flat-Flat	Cortex
A2APX8	0.298592	0.0266658	0.3033	0.485551	0.00127502	0.0218383	0.776333	14.2953	0.00634936	0.0155311	0.19723	0.170649	0.165905	0.84243	0.628029	0.0131178	0.0618384	-43.863	-46.7057	0.885859	0.739264	0.913661	0.980414	0.147494	367851	A2APX8	Scn1a	Flat-Flat	Cortex
A2APY7	0.187616	-0.0436474	0.387189	0.592653	-0.00124434	0.0278785	0.70229	11.5041	0.0109479	-0.0329876	0.248267	0.214807	0.208835	0.785527	0.41728	0.801075	0.404489	-35.5782	-37.9149	0.828085	0.810129	0.879168	0.989527	0.541502	51401.4	A2APY7	Ndufaf5	Flat-Flat	Cortex
A2AQ07	0.832687	-0.00412431	0.234975	0.43489	0.00110835	0.0169188	0.00467309	16.5306	0.0654176	-0.0487934	0.106504	0.0921501	0.0895881	0.00171986	0.0120642	0.58483	0.747153	-66.0459	-55.8945	0.983255	0.704775	0.0584768	0.989527	0.81939	1.73476e+06	A2AQ07	Tubb1	Up-Down	Cortex
A2AQ19	0.185299	-0.0429816	0.379161	0.12398	-0.00363272	0.0273004	0.0063633	12.4792	0.0488715	-0.11389	0.186646	0.161491	0.157001	0.121782	0.00180806	0.793156	0.0456047	-45.8487	-38.6692	0.826528	0.366088	0.0701842	0.989527	0.118824	100976	A2AQ19	Rtf1	Up-Down	Cortex
A2AQ87	0.180377	0.0964217	0.840482	0.403162	-0.00425091	0.0605166	0.334682	9.42303	-0.126716	0.0579887	0.518451	0.448578	0.436107	0.146459	0.493215	0.316563	0.0205102	-9.06995	-10.0126	0.825399	0.679543	0.652041	0.980414	0.0695102	12254.1	A2AQ87	Shf	Down-Flat	Cortex
A2AQC3	0.824373	0.0119874	0.650082	0.204924	0.00506481	0.0468074	0.401209	13.784	0.0157097	0.0715871	0.419137	0.362649	0.352566	0.817018	0.300805	0.764266	0.000203181	-16.7253	-19.2602	0.981568	0.478639	0.70482	0.989527	0.00742575	261821	A2AQC3	Atp9a	Flat-Flat	Cortex
A2AQH4	0.976521	0.00221723	0.907448	0.116789	-0.00887902	0.0653384	0.158561	7.35054	0.00924597	-0.163756	0.563855	0.487863	0.474299	0.919305	0.0891025	0.861368	0.0692012	-6.04769	-7.25283	0.997573	0.353026	0.459124	0.995363	0.15889	2841.77	A2AQH4	Bcorl1	Flat-Down	Cortex
A2AQP0	0.915398	0.0141176	1.60042	0.205519	-0.0124517	0.115234	0.333552	6.4565	-0.224084	0.0168858	1.0182	0.88097	0.856477	0.187895	0.918392	0.699931	0.33781	15.2279	13.1731	0.991336	0.479131	0.650836	0.989527	0.478838	1444.24	A2AQP0	Myh7b	Flat-Flat	Cortex
A2AR02	0.48807	0.031461	0.542035	0.452657	-0.00245701	0.0390278	0.576037	11.0688	0.0131302	-0.0563091	0.345965	0.299339	0.291016	0.814763	0.323269	0.318889	0.408564	-23.6322	-25.8039	0.941852	0.719335	0.814118	0.980414	0.545538	38871.3	A2AR02	Ppig	Flat-Flat	Cortex
A2AR50	0.732532	-0.0122793	0.431912	0.323418	0.00259264	0.0310987	0.525257	11.4493	0.00112371	0.0438396	0.277772	0.240336	0.233654	0.980056	0.337646	0.561556	0.0154338	-31.5355	-33.9797	0.974334	0.605999	0.787357	0.989527	0.0575968	50700.9	A2AR50	Ralgps1	Flat-Flat	Cortex
A2ARD4	0.590006	-0.143756	3.19761	0.52827	0.012137	0.230235	0.685388	6.37506	-0.0608892	0.274024	2.05464	1.77773	1.7283	0.854787	0.415581	0.566523	0.00593087	40.5023	38.09	0.956047	0.767217	0.872065	0.989527	0.0305217	1551.64	A2ARD4	Kif5c	Flat-Flat	Cortex
A2ARI4	0.00903849	0.179461	0.733522	0.0140167	-0.0119879	0.0528153	0.0504602	8.90322	-0.133235	-0.069545	0.474981	0.410966	0.39954	0.0994336	0.372623	0.345683	0.61681	-12.2225	-14.9129	0.331974	0.0977475	0.243781	0.980414	0.722075	8525.03	A2ARI4	Lgr4	Down-Flat	Cortex
A2ARK0	0.592165	-0.255356	5.71344	0.782059	0.00946043	0.411381	0.582412	8.15364	-0.409595	0.590212	3.5888	3.10513	3.0188	0.484593	0.318419	0.747908	0.0668813	60.5803	58.985	0.956047	0.912706	0.816696	0.989527	0.155776	5283	A2ARK0	Fam83c	Flat-Flat	Cortex
A2ARP1	0.100826	-0.0883127	0.618629	0.678935	0.00153516	0.0445427	0.637512	13.6069	-0.0321641	0.0601011	0.392378	0.339496	0.330058	0.61414	0.351624	0.350265	0.0443792	-19.1002	-21.0456	0.720689	0.85948	0.847619	0.980414	0.116121	218151	A2ARP1	Ppip5k1	Flat-Flat	Cortex
A2ARS0	0.0925312	0.0782386	0.533299	0.496616	-0.00218448	0.0383987	0.799848	11.3245	-0.0209424	-0.0161425	0.347244	0.300445	0.292092	0.710091	0.774243	0.0921275	0.215257	-23.4994	-26.3888	0.702327	0.747101	0.920982	0.980414	0.350355	46883.1	A2ARS0	Ankrd63	Flat-Flat	Cortex
A2AS98	0.0539309	0.0250659	0.146796	0.0462547	-0.0018749	0.0105697	0.10343	15.8814	-0.0275851	-0.0038598	0.0931996	0.0806388	0.0783969	0.0837409	0.798253	0.71467	0.936239	-70.8496	-72.8301	0.607895	0.204741	0.368511	0.989527	0.954878	1.08143e+06	A2AS98	Nckap1	Down-Flat	Cortex
A2ASI5	0.49872	0.103669	1.83137	0.204054	-0.0142973	0.131863	0.459306	8.5596	-0.129047	-0.113992	1.19248	1.03177	1.00308	0.507131	0.55723	0.193857	0.00302991	20.9161	18.0257	0.945639	0.477511	0.746814	0.980414	0.0208175	6592.35	A2ASI5	Scn3a	Flat-Flat	Cortex
A2ASQ1	0.449011	0.0173551	0.273418	0.0162818	0.00434869	0.0196868	0.0580929	13.8827	0.0477073	0.0258777	0.177223	0.153338	0.149075	0.112502	0.373888	0.486174	0.288974	-47.7137	-50.4396	0.929542	0.1064	0.264607	0.985557	0.429587	281475	A2ASQ1	Agrn	Up-Flat	Cortex
A2ASZ8-5	0.203809	0.0737991	0.680254	0.21338	0.00519707	0.0489799	0.360589	13.6901	0.00303417	0.0870655	0.434382	0.375839	0.36539	0.965573	0.227965	0.881561	0.00879501	-15.4391	-17.627	0.841135	0.488118	0.674439	0.995363	0.0395709	250207	A2ASZ8	Slc25a25	Flat-Flat	Cortex
A2AT37	0.371507	0.0257032	0.341713	0.876999	0.000316281	0.0246041	0.98702	13.7162	0.00119883	0.00424386	0.22248	0.192495	0.187144	0.973438	0.906192	0.513058	0.000612767	-39.5263	-42.4128	0.906257	0.953649	0.996589	0.989527	0.00985108	244956	A2AT37	Upf2	Flat-Flat	Cortex
A2ATK9	0.0131629	0.0869164	0.378686	0.0659308	-0.00441575	0.0272663	0.1902	12.129	-0.0477812	-0.0269649	0.246063	0.212901	0.206982	0.242056	0.501864	0.154382	0.0107852	-35.8992	-38.7143	0.38942	0.255127	0.498091	0.980414	0.0453624	80876	A2ATK9	Fam171a1	Flat-Flat	Cortex
A2AUD5	0.797602	0.0108852	0.510685	0.178502	-0.00423776	0.0367705	0.184728	14.2549	0.017529	-0.0917977	0.313704	0.271425	0.263879	0.730443	0.0869404	0.990566	1.66224e-05	-27.1562	-27.9486	0.979739	0.44196	0.491122	0.999468	0.00487045	349241	A2AUD5	Tpd52l2	Flat-Down	Cortex
A2AUM9	0.827899	0.0382234	2.1161	0.938517	-0.000975803	0.152364	0.991039	9.7479	0.0117951	-0.0292069	1.37728	1.19166	1.15853	0.957797	0.895775	0.509277	0.00081354	26.1028	23.2282	0.981858	0.978238	0.99788	0.988246	0.0108957	16086.8	A2AUM9	Cep152	Flat-Flat	Cortex
A2AV25	0.968449	0.00552403	1.6822	0.520111	0.00651366	0.121122	0.785854	8.62494	0.101084	0.00794985	1.09212	0.944929	0.918657	0.569658	0.964123	0.888565	0.819775	17.751	14.9671	0.997283	0.762301	0.916396	0.995421	0.873459	7589.14	A2AV25	Fibcd1	Flat-Flat	Cortex
A2AWA9	0.0241522	-0.03172	0.154939	0.00827889	-0.00276862	0.011156	0.0327706	14.2524	-0.020254	-0.0269991	0.100463	0.0869237	0.084507	0.225401	0.113049	0.313442	0.0480279	-68.1478	-70.8866	0.464968	0.0699476	0.190135	0.980414	0.122822	342154	A2AWA9	Rabgap1	Flat-Down	Cortex
A2AWI7	0.736565	0.0225347	0.8053	0.633242	-0.002306	0.0579834	0.779167	8.99693	0.0164457	-0.0571358	0.519159	0.44919	0.436702	0.844915	0.500064	0.867836	0.752146	-9.02083	-11.552	0.974774	0.834244	0.914429	0.995363	0.823378	9234.58	A2AWI7	Sh3glb2	Flat-Flat	Cortex
A2AWL7	0.951476	-0.00782347	1.54846	0.943471	0.000656396	0.111493	0.354531	7.95312	-0.182718	0.201422	0.936448	0.810241	0.787714	0.239905	0.197483	0.87906	0.000108579	12.215	11.9849	0.996178	0.980818	0.66849	0.995363	0.00719032	4325.09	A2AWL7	Mga	Flat-Flat	Cortex
A2AWP8	0.542097	-0.0300418	0.58978	0.435469	-0.00277834	0.0424655	0.528583	10.406	0.0174497	-0.0663797	0.374706	0.324205	0.315192	0.773858	0.283875	0.313842	0.556669	-20.7593	-22.7647	0.952077	0.704972	0.787813	0.980414	0.67356	24031.3	A2AWP8	Arhgef10l	Flat-Flat	Cortex
A2AWR3	0.312128	0.0737177	0.863154	0.0927501	0.00911098	0.0621491	0.147523	8.922	0.00394769	0.154061	0.540343	0.467519	0.454521	0.963992	0.094504	0.148586	0.0190809	-7.58105	-9.05437	0.890889	0.310699	0.442229	0.980414	0.0662999	9334.8	A2AWR3	Gpr155	Flat-Up	Cortex
A2AWT3	0.081849	-0.170031	1.11653	0.721747	-0.00238205	0.0803926	0.136368	7.68241	0.158737	-0.206439	0.633341	0.547984	0.532749	0.137199	0.0595309	0.380706	0.27649	-1.86408	0.211514	0.690894	0.882757	0.423854	0.980414	0.417327	3593.36	A2AWT3	Atxn7l3	Up-Down	Cortex
A2BDX3	0.845855	0.00774847	0.479765	0.00973537	0.00834849	0.0345442	0.0377014	12.5071	0.0608047	0.0816928	0.311102	0.269174	0.26169	0.239148	0.120805	0.818158	0.00342633	-27.456	-30.1971	0.985568	0.076723	0.205846	0.991475	0.0222339	110340	A2BDX3	Mocs3	Flat-Up	Cortex
A2BDX4	0.985491	-0.00171779	1.1378	0.262329	0.00779076	0.0819239	0.168139	7.93157	0.217218	-0.0906593	0.681131	0.589333	0.572948	0.0645617	0.416494	0.46276	0.000402757	0.754779	0.890789	0.998367	0.545941	0.472113	0.983627	0.00850601	4777.55	A2BDX4	Kcng1	Up-Flat	Cortex
A2BE28	0.513874	0.0335078	0.613746	0.670985	-0.00156332	0.0441911	0.232229	11.6192	-0.0991932	0.0760217	0.362304	0.313476	0.30476	0.107028	0.208027	0.707192	0.000483192	-21.971	-21.3308	0.94773	0.854721	0.5486	0.989527	0.00900697	55801.8	A2BE28	Las1l	Down-Flat	Cortex
A2BFF9	0.35417	0.0227028	0.290813	0.236614	-0.00210773	0.0209392	0.0175049	13.3879	0.0401065	-0.078301	0.148853	0.128792	0.125211	0.112206	0.00516837	0.739093	0.391138	-53.9938	-48.2193	0.899509	0.51387	0.132974	0.989527	0.529594	194649	A2BFF9	Dync1i2	Up-Down	Cortex
A2BGN7	0.232946	-0.165887	1.6345	0.330694	-0.00966013	0.117688	0.560878	7.95676	-0.157501	-0.00389888	1.05507	0.912878	0.887498	0.363618	0.981782	0.27119	0.0633473	16.5088	13.9317	0.852358	0.612691	0.80623	0.980414	0.150101	3977.3	A2BGN7	Manbal	Flat-Flat	Cortex
A2BH40	0.753985	0.0110857	0.425363	0.0117637	-0.00716858	0.0306271	0.0452094	12.7517	-0.054174	-0.0681055	0.276213	0.238987	0.232342	0.237593	0.14319	0.789031	0.00263834	-31.7383	-34.5298	0.974774	0.0874663	0.229895	0.989527	0.0195134	119824	A2BH40	Arid1a	Flat-Down	Cortex
A2BI12	0.153567	-0.108329	0.882667	0.215005	-0.00671833	0.063554	0.00539197	9.52333	0.138999	-0.261189	0.417309	0.361067	0.351028	0.0548065	0.00148863	0.766897	0.825733	-16.8826	-8.24964	0.803689	0.490381	0.063548	0.989527	0.878879	12865.6	A2BI12	Psip1	Up-Down	Cortex
A2CG49	0.148813	0.0427819	0.344268	0.000144078	-0.0102186	0.0247881	0.000145823	14.8824	-0.146901	-0.0246188	0.195972	0.169561	0.164846	0.000331371	0.44256	0.721601	5.88394e-05	-44.0934	-42.1446	0.795712	0.00464864	0.00619414	0.989527	0.006723	513660	A2CG49	Kalrn	Down-Flat	Cortex
A2CG49-4	0.78849	-0.0330319	1.48128	0.899686	-0.00111649	0.106655	0.980141	6.64877	0.0104253	-0.0302247	0.963668	0.833792	0.81061	0.946705	0.846428	0.750726	0.656714	13.2465	10.388	0.978757	0.960985	0.993606	0.989527	0.75262	1787.07	A2CG49	Kalrn	Flat-Flat	Cortex
A2CG49-8	0.903094	-0.0075819	0.749888	0.0192586	-0.0115568	0.0539937	0.0658427	8.82282	-0.0776737	-0.119845	0.485487	0.420057	0.408378	0.331281	0.142762	0.650066	0.856013	-11.4349	-14.1185	0.989247	0.118152	0.284509	0.989527	0.900247	7648.11	A2CG49	Kalrn	Flat-Down	Cortex
A2CG63	0.192336	-0.106573	0.956128	0.205992	-0.00743073	0.0688434	0.232374	9.322	0.029263	-0.159431	0.59272	0.512838	0.498579	0.760701	0.112761	0.184773	0.0260411	-4.2504	-5.37164	0.834596	0.479387	0.548644	0.980414	0.0815214	10903.4	A2CG63	Arid4b	Flat-Down	Cortex
A2RSJ4	0.537766	-0.0127786	0.248168	0.303714	-0.00155383	0.0178687	0.430865	13.6334	-0.0315302	0.00581696	0.157809	0.136541	0.132745	0.229369	0.819988	0.610096	0.0157199	-51.8905	-53.9279	0.95155	0.587623	0.730065	0.989527	0.0582032	224802	A2RSJ4	Uhrf1bp1l	Flat-Flat	Cortex
A2RSQ0	0.085438	0.0709026	0.471606	0.0126471	-0.00784867	0.0339568	0.0493577	11.7885	-0.0641182	-0.0695699	0.306811	0.265461	0.258081	0.209763	0.175668	0.471853	0.0101994	-27.956	-30.8145	0.694156	0.0914222	0.240301	0.983795	0.0437452	62472.9	A2RSQ0	Dennd5b	Flat-Flat	Cortex
A2RSX7	0.522509	-0.0365004	0.682702	0.892639	0.000550964	0.0491561	0.972142	11.5034	0.0167816	-0.00788818	0.443919	0.384091	0.373412	0.815476	0.912584	0.479322	0.0097428	-14.6573	-17.4976	0.949818	0.958446	0.990688	0.985557	0.0423957	52040.1	A2RSX7	Tyw5	Flat-Flat	Cortex
A2RSY1	0.313371	0.0822606	0.965747	0.856736	0.00104277	0.069536	0.410733	8.34074	-0.099358	0.121435	0.590778	0.511157	0.496946	0.307984	0.216927	0.352226	0.372771	-4.36856	-5.01128	0.891815	0.94535	0.712564	0.980414	0.512374	5915.76	A2RSY1	Kansl3	Flat-Flat	Cortex
A2RSY6	0.981297	-0.00323882	1.66416	0.466317	0.00731321	0.119823	0.53216	9.33553	-0.0590576	0.188377	1.05498	0.912795	0.887418	0.729971	0.280221	0.534104	0.0280188	16.5055	14.5789	0.997917	0.729905	0.789767	0.989527	0.0858266	12008.7	A2RSY6	Trmt1l	Flat-Flat	Cortex
A2RT62	0.0733112	0.0435655	0.277074	0.00290793	-0.00578299	0.01995	0.00147898	13.0958	-0.0997619	0.00335973	0.153662	0.132953	0.129256	0.00111637	0.892562	0.249545	0.00691945	-52.8491	-49.9615	0.675903	0.0351074	0.0278362	0.980414	0.0338837	153022	A2RT62	Fbxl16	Down-Flat	Cortex
A2RT67	0.852899	0.0190511	1.23685	0.144043	0.0112083	0.0890559	0.258452	7.29394	0.014455	0.179542	0.786952	0.680892	0.661962	0.909651	0.173192	0.938341	0.123039	5.95362	3.89581	0.985568	0.395563	0.578284	0.99828	0.238007	2997.37	A2RT67	Dennd3	Flat-Flat	Cortex
A2RT81	0.464343	-0.13904	2.26785	0.471474	0.00984919	0.163291	0.422064	9.28195	-0.127081	0.303146	1.41349	1.22299	1.18898	0.580642	0.198712	0.459027	0.0157944	27.0369	25.7214	0.934299	0.732216	0.722075	0.983627	0.0583793	11188.1	A2RT81	Rnf39	Flat-Flat	Cortex
A2RTH5	0.599763	-0.00773886	0.176804	0.437539	0.00082906	0.0127303	0.476163	14.386	-0.00705645	0.0217312	0.111473	0.0964496	0.093768	0.696483	0.240301	0.738697	0.940515	-64.4042	-66.1343	0.956953	0.707088	0.757606	0.989527	0.957789	385084	A2RTH5	Lcmt1	Flat-Flat	Cortex
A2TJV2	0.409345	0.043149	0.622617	0.411663	-0.00309112	0.0448299	0.706499	10.211	-0.0393587	-0.0127288	0.404767	0.350216	0.340479	0.550549	0.846027	0.442556	0.0425447	-17.9812	-20.8142	0.920802	0.686352	0.88093	0.982158	0.113078	21240.3	A2TJV2	Palm3	Flat-Flat	Cortex
A3KFM7	0.192105	0.0517835	0.464325	0.850616	0.000523053	0.0334325	0.14168	10.8355	-0.0703198	0.0822128	0.263274	0.227792	0.221459	0.115083	0.0696554	0.231684	0.425486	-33.4653	-31.3747	0.834596	0.942753	0.432991	0.980414	0.560775	33068.7	A3KFM7	Chd6	Down-Up	Cortex
A3KFX0	0.0340216	-0.12328	0.647346	0.00220269	0.0140267	0.0466104	0.00632988	11.7278	0.184662	0.0514563	0.405311	0.350686	0.340936	0.0124495	0.437845	0.432935	0.00129016	-17.9329	-19.412	0.524193	0.0298201	0.0701133	0.980414	0.0135914	64824.7	A3KFX0	Nt5c1a	Up-Flat	Cortex
A3KG57	0.552361	-0.0405284	0.81656	0.249098	-0.0057562	0.0587942	0.45847	10.1513	-0.0894525	-0.00689699	0.526439	0.455489	0.442826	0.303197	0.935484	0.770165	0.00693674	-8.51953	-11.0521	0.952077	0.529428	0.746384	0.989527	0.0339437	19406.6	A3KG57	Srsf12	Flat-Flat	Cortex
A3KGB4	0.281126	-0.0501168	0.548985	0.807988	-0.000798328	0.0395282	0.96634	11.3141	-0.00201744	-0.0117608	0.357321	0.309164	0.300568	0.972169	0.838953	0.441612	0.0316217	-22.4696	-25.3452	0.874151	0.923471	0.989091	0.981513	0.0927222	44947.2	A3KGB4	Tbc1d8b	Flat-Flat	Cortex
A3KGC5	0.973336	-0.00994477	3.58372	0.479783	0.0152686	0.258036	0.645503	7.08475	-0.0586946	0.326105	2.30094	1.99083	1.93548	0.874805	0.387699	0.730502	0.000853886	44.5782	42.1939	0.997573	0.735793	0.852082	0.989527	0.0110436	2731.42	A3KGC5	Pak3	Flat-Flat	Cortex
A3KGS3	0.28375	-0.0388563	0.428058	0.0627457	-0.00505878	0.0308212	0.186125	11.0099	-0.0398203	-0.0464074	0.278497	0.240963	0.234264	0.383622	0.312288	0.126064	0.0886635	-31.4417	-34.3024	0.876203	0.24714	0.492998	0.980414	0.188915	35604.6	A3KGS3	Ralgapa2	Flat-Flat	Cortex
A3KGU7	0.546318	0.0122755	0.243564	0.980145	3.62357e-05	0.0175372	0.954737	11.5404	0.00680574	-0.00644892	0.158074	0.13677	0.132968	0.790468	0.801192	0.0566412	0.106984	-51.83	-54.6021	0.952077	0.992641	0.984719	0.980414	0.215504	53933.1	A3KGU7	Sptan1	Flat-Flat	Cortex
A3KGV1	0.431309	0.0577942	0.875235	0.531902	-0.00329249	0.0630189	0.74457	10.3846	-0.0649665	0.0104074	0.565586	0.489361	0.475755	0.481836	0.909491	0.429342	0.0284413	-5.93734	-8.55402	0.925162	0.770135	0.898962	0.980414	0.0866622	23981.1	A3KGV1	Odf2	Flat-Flat	Cortex
A3KMP2	0.0768632	-0.0667569	0.430369	0.0767835	0.00480809	0.0309875	0.217997	11.7469	0.0371234	0.0448602	0.279966	0.242234	0.2355	0.418211	0.330571	0.447074	0.258178	-31.2523	-34.1086	0.678027	0.280092	0.534776	0.983567	0.397659	62220.8	A3KMP2	Ttc38	Flat-Flat	Cortex
A3QM89	0.636804	0.0358178	0.910228	0.837195	0.00111885	0.0655385	0.711759	13.1603	-0.0531311	0.0746796	0.579309	0.501234	0.487299	0.573139	0.430974	0.201194	0.000541675	-5.07428	-7.14271	0.961554	0.937706	0.883142	0.980414	0.00946749	166453	A3QM89	Rtn1	Flat-Flat	Cortex
A4FUP9	0.633172	0.0412134	1.03608	0.919716	-0.00062435	0.0746001	0.9721	9.68432	0.0140492	-0.0254499	0.673509	0.582738	0.566536	0.897467	0.815554	0.619693	0.0044545	0.349628	-2.48058	0.961377	0.969464	0.990688	0.989527	0.0257322	15115.4	A4FUP9	Glt1d1	Flat-Flat	Cortex
A4Q9F0	0.333246	0.0577645	0.707582	0.616383	-0.00212816	0.0509475	0.831828	10.5852	-0.0411723	0.00587435	0.458667	0.396851	0.385817	0.581227	0.936927	0.755927	0.0746969	-13.4808	-16.209	0.893836	0.824813	0.935774	0.989527	0.167683	27789.2	A4Q9F0	Ttll7	Flat-Flat	Cortex
A5A4Y9	0.711829	0.0180903	0.588498	0.144747	-0.0053229	0.0423732	0.338868	11.8221	-0.0305687	-0.0606142	0.381653	0.330217	0.321036	0.622201	0.334713	0.252906	0.00414833	-20.0979	-22.8431	0.971886	0.397262	0.654615	0.980414	0.0245569	63903.4	A5A4Y9	Ppp1r11	Flat-Flat	Cortex
A6H5Y1	0.818525	-0.0266364	1.39709	0.0436824	-0.0180905	0.100593	0.127795	7.19051	-0.21635	-0.0890466	0.903498	0.781731	0.759997	0.154206	0.545224	0.768775	0.13064	10.9254	8.28146	0.980156	0.198087	0.410148	0.989527	0.247288	2326.68	A6H5Y1	Mphosph9	Down-Flat	Cortex
A6H5Y3	0.563797	0.0169458	0.351607	0.81691	-0.000487059	0.0253165	0.913741	12.4829	0.00666999	-0.0153921	0.227896	0.197182	0.1917	0.856566	0.677389	0.379148	0.610131	-38.6604	-41.3853	0.953083	0.928491	0.970089	0.980414	0.717619	103658	A6H5Y3	Mtr	Flat-Flat	Cortex
A6H5Z3	0.670289	0.00876952	0.247333	0.0212313	-0.00374048	0.0178085	0.0645152	13.2462	-0.0467112	-0.0163551	0.158961	0.137537	0.133713	0.0857561	0.527955	0.807757	0.947529	-51.6287	-54.0493	0.966831	0.125785	0.281176	0.990977	0.963517	171101	A6H5Z3	Exoc6b	Down-Flat	Cortex
A6H603	0.588501	0.0472269	1.0462	0.892374	0.000846419	0.075329	0.73466	7.86918	-0.0627499	0.0799537	0.666808	0.57694	0.5609	0.563303	0.463181	0.0905498	0.178265	-0.0103348	-2.13053	0.955888	0.958446	0.89502	0.980414	0.30865	4243.84	A6H603	Nwd1	Flat-Flat	Cortex
A6H611	0.084852	-0.026923	0.178706	0.0644113	0.00209709	0.0128673	0.166129	12.6783	0.0104346	0.0255536	0.115156	0.0996357	0.0968656	0.577703	0.184483	0.345472	0.15201	-63.2342	-65.749	0.694107	0.251337	0.470014	0.980414	0.275678	118161	A6H611	Mipep	Flat-Flat	Cortex
A6H619	0.952079	-0.0139247	2.79077	0.90046	0.0020872	0.200942	0.742534	6.82201	-0.166023	0.208897	1.77992	1.54003	1.49722	0.566706	0.472534	0.323929	0.449479	35.3352	33.1909	0.996178	0.960985	0.898057	0.980414	0.583427	2068	A6H619	Phrf1	Flat-Flat	Cortex
A6H630	0.0759912	0.0704938	0.452965	0.929917	0.00023817	0.0326146	0.996112	12.89	0.0014235	0.00265419	0.294942	0.255191	0.248096	0.976208	0.955656	0.545168	0.00314518	-29.3764	-32.2664	0.678027	0.974209	0.998578	0.989527	0.0212814	140388	A6H630	Armt1	Flat-Flat	Cortex
A6H687	0.548118	0.0305274	0.608471	0.369468	0.00330989	0.0438113	0.674632	9.64909	0.0351544	0.0208991	0.396059	0.342681	0.333153	0.585418	0.744851	0.393616	0.531952	-18.7642	-21.6416	0.952077	0.649199	0.867411	0.980414	0.652632	14935.2	A6H687	Sac3d1	Flat-Flat	Cortex
A6H6A9	0.432113	0.0153073	0.232226	0.0446906	-0.0029907	0.0167208	0.139604	13.217	-0.02227	-0.0287577	0.150932	0.13059	0.12696	0.369039	0.250586	0.351555	0.454661	-53.4946	-56.3181	0.92538	0.200365	0.429051	0.980414	0.587762	169470	A6H6A9	Rabgap1l	Flat-Flat	Cortex
A6H6A9-3	0.300476	-0.0122383	0.139764	0.00101787	-0.00333928	0.0100633	0.00491224	12.6871	-0.0240945	-0.0329116	0.090237	0.0780755	0.0759048	0.115187	0.0377526	0.833344	0.883603	-72.0126	-74.5974	0.885859	0.0173902	0.0604884	0.99263	0.919344	116017	A6H6A9	Rabgap1l	Down-Down	Cortex
A6H6E2	0.572685	0.0559107	1.18735	0.952439	-0.000423361	0.0854919	0.42306	8.27026	-0.136382	0.134488	0.727147	0.629148	0.611656	0.257717	0.264086	0.866503	0.405523	3.10825	2.42551	0.953837	0.984237	0.722793	0.995363	0.542416	5517.72	A6H6E2	Mmrn2	Flat-Flat	Cortex
A6H6S0	0.278765	-0.180821	1.97064	0.179078	0.0163297	0.141891	0.249022	10.2723	-0.026247	0.31078	1.23642	1.06979	1.04004	0.895668	0.13616	0.196985	0.00069285	22.2188	20.6643	0.873854	0.442879	0.568244	0.980414	0.0102653	22781.8	A6H6S0	Herc3	Flat-Up	Cortex
A6H8H2	0.606536	-0.0189688	0.441619	0.837597	-0.000541477	0.0317976	0.835283	11.1549	-0.0266717	0.0183386	0.284295	0.24598	0.239141	0.564482	0.691038	0.566649	0.756716	-30.7	-33.1797	0.95735	0.937752	0.93811	0.989527	0.826905	40477.3	A6H8H2	Dennd4c	Flat-Flat	Cortex
A6H8H5	0.32222	0.0479856	0.574115	0.981375	8.01191e-05	0.0413376	0.314296	11.3217	-0.0729286	0.0772366	0.344175	0.297789	0.28951	0.203835	0.17988	0.895138	0.0642488	-23.819	-23.7339	0.893836	0.993281	0.634208	0.995421	0.151533	46187.7	A6H8H5	Kcnb2	Flat-Flat	Cortex
A6X8Z5	0.627226	0.0216424	0.534626	0.0220013	-0.00802889	0.0384943	0.07776	9.65995	-0.082925	-0.0531394	0.347476	0.300646	0.292287	0.155503	0.35236	0.250143	0.540557	-23.4754	-26.2993	0.960473	0.127998	0.313569	0.980414	0.65958	13964.7	A6X8Z5	Arhgap31	Down-Flat	Cortex
A6X919	0.692777	0.014224	0.432492	0.146935	0.0038891	0.0311404	0.0791649	11.3742	-0.0278234	0.0964511	0.252611	0.218566	0.212489	0.499723	0.0307583	0.755044	0.496511	-34.9538	-33.9315	0.968924	0.399946	0.316796	0.989527	0.623331	48516.2	A6X919	Dpy19l1	Flat-Up	Cortex
A6X935	0.87657	0.0165533	1.2832	0.0268522	0.0185095	0.0923934	0.0643817	11.4297	0.0695293	0.249014	0.813117	0.703531	0.683971	0.599087	0.0745921	0.808994	0.289055	7.1311	5.22031	0.988564	0.145295	0.281007	0.99103	0.429638	55394.2	A6X935	Itih4	Flat-Up	Cortex
A6X940	0.333026	0.0423596	0.518638	0.000723604	-0.0129056	0.0373431	0.00406284	10.0819	-0.120543	-0.0986759	0.337595	0.292096	0.283975	0.0413519	0.0872655	0.613496	0.848214	-24.5139	-27.3923	0.893836	0.0138526	0.0525445	0.989527	0.894709	18352.3	A6X940	Fermt2	Down-Down	Cortex
A6ZI46	0.0698839	-0.175108	1.09877	0.029864	0.0154988	0.0791138	0.0594358	8.2929	0.238674	0.0208376	0.687936	0.595221	0.578673	0.0466041	0.851619	0.115889	0.232911	1.11266	-0.365749	0.664502	0.156237	0.268645	0.980414	0.369751	6012.76	A6ZI46	Aldoart1	Up-Flat	Cortex
A7UAK5	0.838518	0.0127268	0.751693	0.424956	0.00362451	0.0541236	0.729043	8.01502	0.0237977	0.0381719	0.489147	0.423223	0.411456	0.764072	0.631098	0.834506	0.425873	-11.1646	-14.032	0.984442	0.697836	0.892337	0.992723	0.561124	4769.34	A7UAK5	Pfkfb3	Flat-Flat	Cortex
A7YQ68	0.860189	0.00482762	0.32997	0.000505629	-0.00855685	0.0237586	0.0029076	14.0365	-0.0826241	-0.0626178	0.214569	0.185651	0.18049	0.0295752	0.087715	0.930305	0.00749176	-40.8296	-43.6717	0.985568	0.0110424	0.042789	0.997533	0.0357781	287844	A7YQ68	Prickle2	Down-Down	Cortex
A8C756	0.38229	-0.0561078	0.763444	0.750273	0.00145504	0.0549697	0.771008	8.9074	0.0563483	-0.0333428	0.489668	0.423674	0.411895	0.481055	0.674916	0.176446	0.222983	-11.1262	-13.4735	0.912002	0.896133	0.910655	0.980414	0.359099	8647.25	A8C756	Thada	Flat-Flat	Cortex
A8DUK4	0.227458	-0.191589	1.86455	0.408452	-0.00932217	0.134252	0.658157	15.7346	-0.152653	-0.00307409	1.20642	1.04383	1.01481	0.439334	0.987437	0.288361	0.433302	21.3344	18.6721	0.852358	0.683716	0.858674	0.980414	0.568165	876713	A8DUK4	Hbb-bs	Flat-Flat	Cortex
A8Y5H7	0.300514	-0.0352042	0.402073	0.0719648	0.00457589	0.0289501	0.208071	12.8867	0.0364979	0.0414797	0.261642	0.22638	0.220086	0.395016	0.335549	0.638692	0.000234664	-33.6892	-36.557	0.885859	0.268924	0.520599	0.989527	0.00764722	138434	A8Y5H7	Sec14l1	Flat-Flat	Cortex
A8Y5P4	0.573526	0.0196232	0.417652	0.822973	-0.000559024	0.0300719	0.95078	13.7628	0.00337806	-0.0132178	0.27144	0.234857	0.228328	0.938708	0.763866	0.938642	0.0240871	-32.3657	-35.1884	0.953875	0.929898	0.982944	0.998372	0.0773661	251789	A8Y5P4	Map7d1	Flat-Flat	Cortex
B0F2B4	0.76723	0.0282651	1.14847	0.697824	-0.00267238	0.0826923	0.697919	12.6649	-0.0996899	0.0572851	0.732646	0.633905	0.616281	0.406434	0.63044	0.795384	0.00090596	3.37943	1.22686	0.976846	0.86877	0.877579	0.989527	0.011445	115117	B0F2B4	Nlgn4l	Flat-Flat	Cortex
B0V2N1	0.605158	-0.0104438	0.242208	0.011984	-0.00406885	0.0174396	0.047726	14.7656	-0.0369075	-0.0322514	0.157711	0.136456	0.132662	0.163107	0.219166	0.815986	0.000801482	-51.9129	-54.803	0.95735	0.0884942	0.236967	0.991475	0.0108555	487707	B0V2N1	Ptprs	Down-Flat	Cortex
B0V2N1-3	0.0559134	0.0633413	0.374396	0.368906	-0.00203905	0.0269574	0.648411	9.75058	-0.028066	-0.00620934	0.243024	0.210271	0.204425	0.479514	0.874604	0.816817	0.196943	-36.3466	-39.1244	0.61158	0.648535	0.853488	0.991475	0.33002	15622.8	B0V2N1	Ptprs	Flat-Flat	Cortex
B1AQW2	0.843961	0.0268469	1.64183	0.508842	0.00653256	0.118216	0.705606	10.8712	0.134221	-0.0261843	1.05857	0.915903	0.890438	0.438412	0.878568	0.222839	0.000422431	16.6278	14.0927	0.985568	0.755351	0.88052	0.980414	0.00857838	36554.1	B1AQW2	Mapt	Flat-Flat	Cortex
B1AQX9	0.607337	-0.0167616	0.391111	0.239306	-0.00281767	0.0281609	0.386466	11.8322	0.000218872	-0.0491423	0.249576	0.215939	0.209936	0.995676	0.235843	0.802667	0.00362405	-35.389	-37.5521	0.957456	0.517368	0.696511	0.990498	0.0228414	64571.9	B1AQX9	Srcin1	Flat-Flat	Cortex
B1AQZ0	0.756459	0.00554496	0.215003	0.794205	0.000335647	0.0154807	0.474302	14.0417	0.0250108	-0.0201844	0.133045	0.115115	0.111914	0.25668	0.356093	0.454242	0.73479	-58.0355	-59.0923	0.974997	0.91664	0.756807	0.983627	0.810695	306307	B1AQZ0	Septin8	Flat-Flat	Cortex
B1AR13	0.859097	-0.00563522	0.382149	0.706544	0.000862163	0.0275156	0.734709	12.9251	0.0308113	-0.0170766	0.244606	0.21164	0.205756	0.441356	0.667243	0.0603431	0.00945921	-36.1131	-38.3866	0.985568	0.873883	0.89502	0.980414	0.0414736	141272	B1AR13	Cisd3	Flat-Flat	Cortex
B1AR17	0.61805	-0.0179816	0.432535	0.0503181	-0.00541144	0.0311435	0.0828222	12.0963	-0.0908521	0.000543554	0.268976	0.232726	0.226255	0.0518939	0.990037	0.684024	0.0142621	-32.6939	-33.9278	0.959132	0.214821	0.325118	0.989527	0.0546795	75212.5	B1AR17	Chd3	Down-Flat	Cortex
B1AR51	0.587516	0.151889	3.35579	0.82812	-0.00435879	0.241624	0.96452	10.0067	-0.0874257	0.0152542	2.18301	1.8888	1.83628	0.804757	0.965559	0.434845	0.00027642	42.6841	39.8282	0.955187	0.932921	0.987884	0.980414	0.00772532	20137.4	B1AR51	Dnah9	Flat-Flat	Cortex
B1AR74	0.662341	0.0215071	0.5913	0.93765	0.000276518	0.0425749	0.916622	9.89113	-0.0187487	0.024299	0.382714	0.331135	0.321928	0.76249	0.695625	0.435821	0.356399	-19.998	-22.6721	0.964959	0.977775	0.971249	0.980414	0.495682	17186.6	B1AR74	Bcas3	Flat-Flat	Cortex
B1ART2	0.515726	0.0179803	0.330811	0.839863	-0.000399869	0.0238192	0.597493	14.2975	-0.0320146	0.0263535	0.207918	0.179896	0.174894	0.349174	0.438571	0.852077	0.0190304	-41.9633	-43.58	0.94773	0.938625	0.823587	0.995363	0.0661742	361788	B1ART2	Vps13d	Flat-Flat	Cortex
B1AS29	0.342876	0.0253248	0.316661	0.237366	-0.00229122	0.0228003	0.503014	12.8485	-0.0252244	-0.0135422	0.20599	0.178228	0.173273	0.453916	0.685461	0.127519	0.00316687	-42.2987	-45.1538	0.894672	0.514515	0.774903	0.980414	0.0213897	132033	B1AS29	Grik3	Flat-Flat	Cortex
B1ASA5	0.874925	0.0127858	0.977987	0.643171	0.00271831	0.0704173	0.899295	7.25781	0.0306594	0.0153042	0.636691	0.550882	0.535566	0.766404	0.881969	0.484319	0.428186	-1.67418	-4.55786	0.988564	0.839119	0.96412	0.985557	0.563371	2815.66	B1ASA5	Zfp362	Flat-Flat	Cortex
B1ASP2	0.562833	0.0133192	0.275669	0.0334755	0.0037935	0.0198488	0.106733	12.8178	0.0259145	0.0389042	0.178758	0.154666	0.150366	0.377231	0.192543	0.0986319	0.277255	-47.4032	-50.1445	0.953083	0.168349	0.375167	0.980414	0.417993	133390	B1ASP2	Jak1	Flat-Flat	Cortex
B1ASU0	0.471374	0.0526849	0.873269	0.477942	-0.00373648	0.0628773	0.280954	13.6524	-0.139628	0.0803477	0.528417	0.4572	0.444489	0.118685	0.355039	0.98336	0.000664877	-8.38455	-8.63499	0.937192	0.734698	0.601533	0.999468	0.0101096	226487	B1ASU0	Il1rapl1	Down-Flat	Cortex
B1AUE5	0.376174	0.165494	2.22236	0.504106	0.00894298	0.160015	0.382654	7.13534	-0.15163	0.312945	1.37205	1.18714	1.15413	0.498308	0.173304	0.675158	0.0210195	25.9658	24.992	0.910506	0.752152	0.692847	0.989527	0.0703554	2747.04	B1AUE5	Pex10	Flat-Flat	Cortex
B1AUH1	0.658401	0.01827	0.496082	0.94558	0.00020243	0.0357191	0.970851	10.2352	-0.00835615	0.0122046	0.32239	0.278941	0.271185	0.87281	0.815221	0.900598	0.672643	-26.173	-28.993	0.964694	0.981953	0.990627	0.995421	0.764817	21826	B1AUH1	Ptpru	Flat-Flat	Cortex
B1AUH5	0.0118536	-0.162202	0.693903	0.00888217	-0.0122586	0.0499626	0.0349666	9.06015	-0.130432	-0.0771604	0.450071	0.389413	0.378587	0.0897175	0.299055	0.827075	0.203066	-14.1618	-16.9118	0.370826	0.0723385	0.197243	0.992061	0.337194	8436.81	B1AUH5	Cask	Down-Flat	Cortex
B1AUN2	0.555381	-0.0161516	0.327939	0.0314035	0.00457611	0.0236124	0.0287674	12.8785	-0.00343762	0.0830165	0.194373	0.168176	0.163501	0.912994	0.0177109	0.0760586	0.0850106	-44.3884	-43.8939	0.952077	0.161565	0.177472	0.980414	0.183368	137287	B1AUN2	Eif2b3	Flat-Up	Cortex
B1AVK5	0.947978	-0.00469941	0.867505	7.10121e-06	0.034172	0.0624624	6.15294e-05	8.09567	0.314552	0.266092	0.564699	0.488593	0.475009	0.00350688	0.0102533	0.375256	0.699912	-5.99387	-8.87337	0.995261	0.00067791	0.00377326	0.980414	0.785123	6138.26	B1AVK5	Col4a6	Up-Up	Cortex
B1AVP0	0.0568455	0.0980335	0.581934	0.494148	0.0023976	0.0419006	0.185389	10.5926	0.104553	-0.0671127	0.341402	0.29539	0.287178	0.0745926	0.236576	0.305003	0.522527	-24.1102	-23.2469	0.614223	0.745003	0.492207	0.980414	0.644545	29775.6	B1AVP0	Phactr2	Up-Flat	Cortex
B1AVY7	0.970372	-0.00215294	0.698184	0.235321	-0.00507492	0.0502708	0.121802	10.5544	0.0528328	-0.143047	0.41059	0.355254	0.345377	0.4318	0.0458147	0.498226	0.105486	-17.467	-16.6904	0.997407	0.512843	0.400386	0.986519	0.213461	26885.8	B1AVY7	Kif16b	Flat-Down	Cortex
B1AVZ0	0.361599	0.0275015	0.357931	0.0276838	-0.00513028	0.0257719	0.068907	11.4564	-0.0206194	-0.0676175	0.227499	0.196838	0.191365	0.57761	0.0825821	0.366224	0.528841	-38.7232	-40.7435	0.902958	0.148782	0.292901	0.980414	0.650427	49833.9	B1AVZ0	Uprt	Flat-Down	Cortex
B1AWC9	0.644436	0.0144765	0.376455	0.336253	-0.00219864	0.0271056	0.511662	13.768	-0.0417458	0.00524725	0.241234	0.208722	0.202919	0.294715	0.893112	0.926407	0.0611391	-36.6128	-38.927	0.962785	0.618167	0.779147	0.997533	0.146216	248051	B1AWC9	Pde4b	Flat-Flat	Cortex
B1AWJ4	0.655296	0.0323398	0.86961	0.861154	0.000909681	0.0626139	0.945684	8.41727	0.0300504	-0.0154603	0.564581	0.48849	0.474909	0.74272	0.865698	0.366841	0.0686127	-6.00142	-8.78614	0.963865	0.94729	0.980905	0.980414	0.158166	6298.46	B1AWJ4	Tmem8b	Flat-Flat	Cortex
B1AWL2	0.795331	-0.0262976	1.21974	0.690115	-0.00291494	0.0878241	0.197457	8.06543	0.15219	-0.208881	0.711212	0.61536	0.598251	0.19966	0.0859065	0.626719	0.185468	2.31053	3.39441	0.979739	0.865331	0.506636	0.989527	0.316695	4910.3	B1AWL2	Znf462	Flat-Down	Cortex
B1AWN6	0.000551167	0.0859142	0.240896	0.724478	0.000508657	0.0173451	0.767971	14.3276	-0.00884137	0.0180253	0.154588	0.133754	0.130035	0.72438	0.475357	0.822861	0.537949	-52.6329	-54.9985	0.110952	0.884097	0.909504	0.991475	0.657785	381591	B1AWN6	Scn2a	Flat-Flat	Cortex
B1AX58	0.645576	-0.0135037	0.352379	0.39386	0.00181861	0.0253721	0.194762	14.8516	0.0637977	-0.0347785	0.209323	0.181112	0.176076	0.0758393	0.313653	0.156819	0.000382507	-41.7209	-41.3062	0.962785	0.670839	0.504572	0.980414	0.00843336	541574	B1AX58	Pls3	Up-Flat	Cortex
B1AXH1	0.95449	0.00174115	0.367469	0.111143	-0.00365714	0.0264586	0.279386	12.269	-0.0225935	-0.0399907	0.238399	0.206269	0.200535	0.560575	0.30919	0.241089	0.341881	-37.0383	-39.7968	0.996178	0.343749	0.600361	0.980414	0.483221	87230.8	B1AXH1	Nhsl2	Flat-Flat	Cortex
B1AXI9	0.414862	0.0422716	0.617367	0.348005	-0.00351625	0.0444518	0.637789	9.21724	-0.0195562	-0.0407037	0.401279	0.347198	0.337545	0.763682	0.533714	0.976494	0.56782	-18.2927	-21.1191	0.922064	0.627929	0.847619	0.999468	0.682593	10681.6	B1AXI9	Cep131	Flat-Flat	Cortex
B1AXP6	0.67473	-0.0606072	1.73429	0.787715	-0.0027951	0.124873	0.942841	10.8164	0.00810118	-0.0569482	1.12735	0.975411	0.948292	0.964583	0.755348	0.860683	0.00123682	18.894	16.065	0.966831	0.914295	0.980835	0.995363	0.0132865	32075.4	B1AXP6	Tomm5	Flat-Flat	Cortex
B1AXV0	0.221614	0.174489	1.67577	0.748176	-0.00322167	0.120659	0.346674	10.9146	0.172843	-0.235685	1.01524	0.878416	0.853994	0.302301	0.166271	0.443812	0.0125174	15.1234	14.8292	0.851921	0.894873	0.662034	0.983548	0.050048	38551.6	B1AXV0	Frrs1l	Flat-Down	Cortex
B1AXZ4	0.698179	-0.0183602	0.568835	0.418933	-0.00277944	0.0409574	0.71668	11.7961	-0.0155506	-0.0320784	0.369917	0.320063	0.311164	0.795289	0.593989	0.440331	0.00663409	-21.2223	-24.0665	0.970887	0.692736	0.88616	0.980677	0.0329291	62793.2	B1AXZ4	Elavl2	Flat-Flat	Cortex
B1AY10	0.405879	0.0441502	0.632262	0.725184	-0.00133145	0.0455243	0.521145	11.6382	-0.0711601	0.0508926	0.394644	0.341456	0.331963	0.27572	0.43081	0.849572	0.0689408	-18.893	-20.2608	0.920802	0.884208	0.784683	0.995363	0.158455	57162.9	B1AY10	Nfx1	Flat-Flat	Cortex
B1AY13	0.978089	-0.00105078	0.460829	0.946629	0.000184415	0.0331808	0.982401	14.417	-0.0054844	0.00890522	0.299732	0.259336	0.252126	0.909997	0.854421	0.507792	5.41435e-06	-28.7965	-31.6467	0.997573	0.982387	0.994527	0.987075	0.00355958	393918	B1AY13	Usp24	Flat-Flat	Cortex
B1AYL1	0.120357	0.133017	0.989182	0.983325	0.000123583	0.0712234	0.547672	6.79962	0.0944238	-0.0960554	0.616995	0.533841	0.518999	0.352029	0.344033	0.0915847	0.192881	-2.8054	-4.14811	0.755595	0.9942	0.799534	0.980414	0.326	2142.95	B1AYL1	Scn7a	Flat-Flat	Cortex
B1AZ42	0.984538	-0.00722574	4.49097	0.517851	-0.0174851	0.32336	0.802509	6.85755	-0.232726	-0.0615069	2.92045	2.52685	2.4566	0.623956	0.896486	0.43229	0.000158483	53.1613	50.3179	0.998229	0.76118	0.922333	0.980414	0.00728772	2070.1	B1AZ42	Chmp6	Flat-Flat	Cortex
B1AZA5	0.391766	-0.03947	0.548168	0.605343	0.00170099	0.0394693	0.567227	11.1101	0.0596855	-0.0325437	0.345937	0.299314	0.290992	0.296106	0.563429	0.042775	0.0124812	-23.6352	-25.3988	0.91587	0.818116	0.810199	0.980414	0.0499894	40102.2	B1AZA5	Tmem245	Flat-Flat	Cortex
B1AZI6	0.985524	-0.00063905	0.424238	0.109354	-0.00424531	0.0305461	0.0620411	11.3859	0.0238176	-0.0984689	0.247398	0.214056	0.208104	0.554463	0.0252811	0.348258	0.0371376	-35.7044	-34.6252	0.998367	0.340833	0.274618	0.980414	0.103024	47641.4	B1AZI6	Thoc2	Flat-Down	Cortex
B1AZP2	0.230313	0.0165742	0.162343	1.92782e-05	-0.00584997	0.0116891	6.32816e-05	14.6051	-0.0342213	-0.0659653	0.0992027	0.0858328	0.0834465	0.0477006	0.000920502	0.923544	0.0679204	-68.6025	-69.2061	0.852358	0.00121984	0.00380736	0.997095	0.157374	437596	B1AZP2	Dlgap4	Down-Down	Cortex
B1AZP2-2	0.778599	0.00670848	0.287024	9.33648e-05	-0.00890124	0.0206664	0.000499789	11.034	-0.0980386	-0.0525654	0.183487	0.158758	0.154344	0.00465956	0.0930887	0.416075	0.0601884	-46.4632	-48.6914	0.977799	0.00348612	0.013898	0.980414	0.144803	35751.4	B1AZP2	Dlgap4	Down-Down	Cortex
B1AZR0	0.793811	-0.0206284	0.949561	0.898997	-0.000720671	0.0683706	0.585634	9.41979	0.0775753	-0.0931891	0.595445	0.515195	0.500872	0.426205	0.341577	0.131824	0.000664336	-4.08526	-5.61975	0.979739	0.960839	0.817814	0.980414	0.0101096	12466.2	B1AZR0	Klhl4	Flat-Flat	Cortex
B1B0B8	0.677683	0.140372	4.05606	0.121468	-0.0391446	0.292046	0.300193	8.07916	-0.243524	-0.426285	2.63226	2.27751	2.21419	0.569835	0.325608	0.153297	0.000101049	49.4212	46.6511	0.966831	0.361434	0.619935	0.980414	0.00710347	4640.5	B1B0B8	Dnajc6	Flat-Flat	Cortex
B2B9E1	0.900779	-0.0180973	1.74793	0.821283	-0.00236234	0.125855	0.937596	7.81446	-0.0645236	0.0260943	1.13492	0.981961	0.95466	0.725945	0.88706	0.416517	0.05264	19.1349	16.3469	0.98918	0.92949	0.9786	0.980414	0.131671	3991.88	B2B9E1	Triqk	Flat-Flat	Cortex
B2KF50	0.0630752	0.0327242	0.199656	0.0310267	-0.0027933	0.0143757	0.0557259	13.0903	-0.0446094	-0.00209788	0.12415	0.107418	0.104431	0.0402599	0.916853	0.634728	0.100249	-60.5269	-61.7583	0.641923	0.160286	0.258875	0.989527	0.205741	155497	B2KF50	Uhrf1bp1	Down-Flat	Cortex
B2M1R6	0.682725	0.0123014	0.361465	0.155462	-0.00317852	0.0260263	0.252114	11.9523	-0.0567627	0.00385417	0.228659	0.197842	0.192341	0.140698	0.917061	0.302837	0.0134285	-38.5401	-40.3897	0.967681	0.411246	0.572341	0.980414	0.052291	69889.7	B2M1R6	Hnrnpk	Down-Flat	Cortex
B2RPU2	0.183216	0.103393	0.907493	0.831597	0.00115448	0.0653416	0.815	10.6913	0.0582665	-0.0405554	0.583244	0.504638	0.490608	0.539834	0.668483	0.988275	0.535208	-4.83062	-7.25106	0.825399	0.93474	0.929394	0.999468	0.655386	31550.5	B2RPU2	Plekhd1	Flat-Flat	Cortex
B2RQ57	0.728	0.0253569	0.876385	0.117604	-0.00855437	0.0631017	0.212996	9.37825	-0.141953	-0.000872471	0.555946	0.48102	0.467646	0.130537	0.992263	0.467356	0.732915	-6.55624	-8.50675	0.973751	0.354266	0.52793	0.983627	0.809977	11358.7	B2RQ57	Abl2	Down-Flat	Cortex
B2RQ80	0.516799	0.0396558	0.731505	0.0628642	-0.00864054	0.05267	0.18694	11.5742	-0.0693045	-0.077923	0.476019	0.411864	0.400414	0.375244	0.320586	0.765375	0.00540706	-12.1439	-15.012	0.94773	0.247396	0.493849	0.989527	0.0287921	53134.3	B2RQ80	Tnik	Flat-Flat	Cortex
B2RQC6	0.17796	0.0395971	0.343123	0.400161	-0.00174678	0.0247057	0.653105	14.3352	-0.028077	-0.00112413	0.222077	0.192147	0.186805	0.439705	0.975047	0.235389	0.0756261	-39.5916	-42.2645	0.824472	0.677297	0.85638	0.980414	0.168882	372509	B2RQC6	Cad	Flat-Flat	Cortex
B2RQC7	0.406089	0.0773636	1.10841	0.662791	-0.00289867	0.0798079	0.464041	6.89339	0.0844374	-0.138136	0.687708	0.595023	0.57848	0.452738	0.227024	0.16363	0.0667239	1.10069	-0.0512836	0.920802	0.850195	0.74996	0.980414	0.155594	2213.23	B2RQC7	Dip2b	Flat-Flat	Cortex
B2RQE8	0.812439	0.0126971	0.643927	0.176675	-0.00536742	0.0463642	0.412795	9.6879	-0.0429843	-0.0484748	0.419155	0.362665	0.352582	0.529291	0.478908	0.075556	0.233078	-16.7237	-19.6027	0.979739	0.439991	0.713521	0.980414	0.369953	14479.2	B2RQE8	Arhgap42	Flat-Flat	Cortex
B2RQG2	0.55399	0.0133866	0.270835	0.892326	-0.000219216	0.0195008	0.094732	12.1729	0.0455407	-0.0511679	0.149124	0.129026	0.125439	0.0753208	0.0487423	0.774748	0.893075	-53.9284	-50.7814	0.952077	0.958446	0.351931	0.989527	0.925178	84296.2	B2RQG2	Phf3	Up-Down	Cortex
B2RQR5	0.279973	0.021491	0.234829	0.00363793	-0.00475057	0.0169082	0.0110285	13.1523	-0.0616803	-0.0183224	0.148238	0.12826	0.124694	0.020276	0.449788	0.53796	0.833526	-54.1428	-55.9168	0.874089	0.0410851	0.0975392	0.989527	0.884586	159858	B2RQR5	Sgsm1	Down-Flat	Cortex
B2RQS1	0.444396	0.0288412	0.449694	0.494144	-0.00185279	0.032379	0.207686	9.59502	-0.0784914	0.0494667	0.26597	0.230125	0.223727	0.0845561	0.261546	0.489688	0.165247	-33.0986	-32.5273	0.927146	0.745003	0.520197	0.98581	0.292659	13715.4	B2RQS1	Strn3	Down-Flat	Cortex
B2RR83	0.801508	-0.00708252	0.338979	0.925244	-0.000190157	0.0244073	0.36323	12.6217	-0.0425177	0.0409173	0.205383	0.177703	0.172763	0.213843	0.230643	0.543101	0.000360533	-42.4048	-42.702	0.979739	0.972162	0.67649	0.989527	0.00823501	112081	B2RR83	Ythdc2	Flat-Flat	Cortex
B2RRD7	0.486981	0.0327584	0.562953	0.141667	0.00513419	0.0405339	0.0312469	11.3752	-0.0538892	0.145174	0.30828	0.266732	0.259316	0.290039	0.0102908	0.232645	0.0957057	-27.7841	-24.4407	0.941847	0.391592	0.184768	0.980414	0.199378	48870.6	B2RRD7	Brpf1	Flat-Up	Cortex
B2RRE7	0.683187	-0.0125043	0.367998	0.0115854	-0.00621813	0.0264967	0.015987	11.0422	-0.0105301	-0.0969955	0.222068	0.19214	0.186798	0.769863	0.0157178	0.780698	0.202911	-39.5929	-39.7449	0.967885	0.0866973	0.124823	0.989527	0.337123	36804.9	B2RRE7	Otud4	Flat-Down	Cortex
B2RRI2	0.0732822	0.0713273	0.453587	0.00680571	-0.0083611	0.0326593	0.0171428	11.9679	-0.0347105	-0.10905	0.284219	0.245914	0.239077	0.455103	0.0300744	0.549152	0.221419	-30.7096	-32.217	0.675903	0.0621508	0.130868	0.989527	0.357016	71075.8	B2RRI2	Sbno1	Flat-Down	Cortex
B2RS91	0.367644	0.0604311	0.796769	0.139883	-0.00730181	0.0573692	0.328992	8.80353	-0.0900571	-0.0331	0.516564	0.446945	0.434519	0.291278	0.692972	0.113979	0.314339	-9.20125	-11.9354	0.904458	0.388635	0.646532	0.980414	0.455379	7836.45	B2RS91	Rrn3	Flat-Flat	Cortex
B2RSH2	0.156818	0.0408288	0.335489	0.672237	0.000851074	0.024156	0.70739	13.0913	0.0287057	-0.0150792	0.214434	0.185534	0.180376	0.413882	0.664983	0.186888	0.0376938	-40.8523	-43.0746	0.805905	0.855306	0.881082	0.980414	0.10413	161001	B2RSH2	Gnai1	Flat-Flat	Cortex
B2RT41	0.711779	0.0419884	1.36568	0.523579	-0.00524356	0.098332	0.245927	8.28594	-0.225773	0.143776	0.815829	0.705877	0.686252	0.103626	0.286277	0.955521	0.914521	7.25096	7.46289	0.971886	0.764482	0.564802	0.999468	0.940352	5352.01	B2RT41	Zfc3h1	Down-Flat	Cortex
B2RU80	0.517002	0.0724227	1.33659	0.30414	-0.008361	0.0962377	0.571562	11.4956	-0.112315	-0.0283395	0.867208	0.750332	0.729471	0.428874	0.840085	0.513171	0.000359996	9.44963	6.68788	0.94773	0.587961	0.812578	0.989527	0.00823501	50852.7	B2RU80	Ptprb	Flat-Flat	Cortex
B2RUJ5	0.936964	0.00239029	0.364014	0.228157	-0.0026889	0.0262098	0.234529	12.4127	0.0139246	-0.0611609	0.224666	0.194387	0.188983	0.702487	0.108854	0.730211	0.625734	-39.1742	-40.1369	0.992256	0.5037	0.551678	0.989527	0.729301	97537.6	B2RUJ5	Apba1	Flat-Down	Cortex
B2RUR8	0.481867	0.0332648	0.564892	0.0859831	0.00610322	0.0406735	0.195776	10.2931	0.0867901	0.0156902	0.362368	0.31353	0.304813	0.154127	0.789306	0.748538	0.630171	-21.9647	-24.3169	0.941847	0.298088	0.504965	0.989527	0.732451	23906.5	B2RUR8	Otud7b	Up-Flat	Cortex
B2RUS7	0.557872	0.0238564	0.487479	0.00851337	0.00867155	0.0350996	0.0178367	11.8929	0.0289164	0.120465	0.302126	0.261408	0.25414	0.55675	0.0250648	0.00703796	0.0139661	-28.51	-29.6228	0.952077	0.0710227	0.134611	0.980414	0.0538635	72072.7	B2RUS7	Abcc8	Flat-Up	Cortex
B2RVB9	0.261388	0.13028	1.36714	0.086663	0.0147357	0.0984374	0.221068	6.95173	0.0807547	0.171827	0.884253	0.765079	0.743808	0.574749	0.241743	0.916165	0.954617	10.1503	7.50145	0.866881	0.299068	0.537405	0.995859	0.967044	2534.4	B2RVB9	Tmem243	Flat-Flat	Cortex
B2RVL6	0.103089	0.1003	0.707693	0.78187	-0.00117286	0.0509555	0.726213	8.85111	0.0357338	-0.057524	0.45159	0.390728	0.379865	0.626373	0.436343	0.538375	0.185062	-14.0405	-16.2034	0.726804	0.912706	0.890575	0.989527	0.316351	8647.73	B2RVL6	Zcchc24	Flat-Flat	Cortex
B2RW11	0.242193	-0.0547098	0.550318	0.0212191	-0.00832355	0.0396242	0.00328072	9.15651	0.0341114	-0.179973	0.285911	0.247378	0.2405	0.465369	0.00142416	0.415629	0.218907	-30.4959	-25.2579	0.857321	0.125785	0.0456149	0.980414	0.354384	9831.1	B2RW11	Ankrd34a	Flat-Down	Cortex
B2RWC4	0.650453	0.0226054	0.598784	0.0359768	-0.00810901	0.0431138	0.120004	10.8453	-0.0724497	-0.0654247	0.389892	0.337345	0.327966	0.261953	0.309036	0.127873	0.0421092	-19.3291	-22.2193	0.963712	0.175415	0.397545	0.980414	0.11234	31869.7	B2RWC4	Lrrc73	Flat-Flat	Cortex
B2RWJ3	0.312292	0.0425877	0.498832	0.472948	-0.00215908	0.035917	0.648404	9.65429	-0.0458905	0.0102446	0.320552	0.27735	0.269639	0.383046	0.843557	0.824726	0.240587	-26.3788	-28.7941	0.890889	0.733103	0.853488	0.991613	0.378296	14451.7	B2RWJ3	Tmem240	Flat-Flat	Cortex
B2RWS6	0.413291	0.0422158	0.614433	0.53052	-0.00231929	0.0442406	0.383511	9.74081	-0.0859897	0.0491664	0.378711	0.327671	0.318561	0.175121	0.427787	0.303686	0.101963	-20.3766	-21.2906	0.921965	0.768918	0.693646	0.980414	0.208357	15209.4	B2RWS6	Ep300	Flat-Flat	Cortex
B2RX12	0.353197	0.139632	1.7849	0.604992	-0.00554409	0.128517	0.848991	8.40351	-0.00868549	-0.0872126	1.15935	1.00311	0.975216	0.963077	0.643355	0.0777044	0.20008	19.9019	17.1006	0.899122	0.818116	0.944344	0.980414	0.333767	6349.82	B2RX12	Abcc3	Flat-Flat	Cortex
B2RX14	0.720335	0.016424	0.551368	0.473251	0.00238481	0.0396998	0.186071	9.93746	-0.0565124	0.100173	0.324078	0.280401	0.272605	0.291171	0.0722135	0.796007	0.01041	-25.985	-25.1893	0.971886	0.733107	0.492995	0.989527	0.0443202	17713.7	B2RX14	Tut4	Flat-Up	Cortex
B2RX88	0.661654	-0.0862464	2.36603	0.771154	0.00411979	0.170359	0.0521877	7.02378	0.4907	-0.438809	1.25129	1.08265	1.05255	0.0271461	0.0445938	0.72129	0.528343	22.6492	27.2471	0.964694	0.907122	0.249021	0.989527	0.650074	2654.73	B2RX88	Cspp1	Up-Down	Cortex
B2RXA1	0.0943108	0.216362	1.48362	0.440807	-0.00690642	0.106824	0.20746	7.38949	-0.261917	0.152498	0.881254	0.762485	0.741286	0.0825936	0.294727	0.703801	0.238537	10.0281	10.445	0.706152	0.709942	0.520098	0.989527	0.37604	3012.74	B2RXA1	Plcxd2	Down-Flat	Cortex
B2RXC1	0.0196721	0.0710481	0.333294	0.371954	-0.00180336	0.023998	0.64878	13.255	-0.0252973	-0.00499715	0.216277	0.187129	0.181926	0.474002	0.886509	0.614455	0.00761044	-40.5442	-43.3108	0.441074	0.651834	0.853639	0.989527	0.0360841	178212	B2RXC1	Trappc11	Flat-Flat	Cortex
B2RXC2	0.307938	0.0925243	1.07369	0.505668	0.00430455	0.0773078	0.783918	8.90221	0.0617102	0.0105484	0.697639	0.603617	0.586835	0.586693	0.925572	0.638838	0.295927	1.61688	-1.19706	0.889735	0.75307	0.91601	0.989527	0.437116	9223.51	B2RXC2	Itpkb	Flat-Flat	Cortex
B2RXC6	0.683327	-0.00802544	0.236298	0.722453	-0.000502786	0.017014	0.546259	11.2974	0.0167062	-0.0261028	0.148002	0.128055	0.124495	0.489317	0.285923	0.721718	0.111523	-54.2004	-55.6924	0.967885	0.88292	0.799108	0.989527	0.222614	45252.2	B2RXC6	Polr3a	Flat-Flat	Cortex
B2RXC8	0.431511	0.0340571	0.515992	0.239576	0.00371511	0.0371526	0.485713	9.54152	0.0184315	0.0453255	0.334666	0.289562	0.281512	0.734155	0.408568	0.942256	0.472023	-24.8276	-27.5765	0.92538	0.517368	0.762451	0.999191	0.602306	13840.3	B2RXC8	Ppp2r3a	Flat-Flat	Cortex
B2RXE2	0.0592191	0.0910555	0.546312	0.20865	-0.00421962	0.0393357	0.243363	9.80203	0.0155185	-0.0893918	0.33957	0.293805	0.285637	0.777953	0.119953	0.0967792	0.114595	-24.3039	-25.5209	0.625278	0.48363	0.56114	0.980414	0.226741	16384.8	B2RXE2	Slc9a5	Flat-Down	Cortex
B2RXQ2	0.765031	-0.0110333	0.44397	0.426038	-0.00213563	0.0319669	0.461718	10.8852	0.0178518	-0.0556404	0.279601	0.241918	0.235192	0.694012	0.231143	0.952509	0.938009	-31.2993	-32.9885	0.976483	0.698624	0.749162	0.999468	0.956183	33782.1	B2RXQ2	Ppfia1	Flat-Flat	Cortex
B2RXR6	0.286536	-0.0552242	0.612043	0.562202	-0.00213269	0.0440685	0.31563	11.5118	-0.09228	0.0589476	0.371289	0.321249	0.312318	0.140259	0.334875	0.800043	0.074606	-21.0891	-21.4308	0.876963	0.791116	0.63593	0.989527	0.167557	50199.4	B2RXR6	Ankrd44	Down-Flat	Cortex
B2RXS4	0.101496	-0.0485436	0.340779	0.298057	-0.00215973	0.0245369	0.149504	13.7861	0.0279064	-0.0665155	0.201094	0.173992	0.169154	0.397406	0.056301	0.61034	0.0899363	-43.1646	-42.5113	0.720689	0.581441	0.446007	0.989527	0.190968	249609	B2RXS4	Plxnb2	Flat-Down	Cortex
B2RXT3	0.841679	-0.00385862	0.232525	0.00188892	0.00514097	0.0167423	0.00935881	15.5116	0.0505703	0.0366541	0.151167	0.130793	0.127157	0.0538897	0.149449	0.0768621	0.103547	-53.4386	-56.2719	0.985568	0.0265306	0.0891866	0.980414	0.210551	867444	B2RXT3	Ogdhl	Up-Up	Cortex
B2RY04	0.725821	0.0204477	0.70084	0.000600742	0.0178202	0.0504621	0.00231312	11.6653	0.105988	0.199132	0.443438	0.383675	0.373008	0.154919	0.0135018	0.86021	0.00263029	-14.6963	-16.5537	0.972567	0.012253	0.0372364	0.995363	0.0195134	65160.3	B2RY04	Dock5	Up-Up	Cortex
B2RY56	0.960711	-0.00131494	0.321512	0.0222571	-0.00481736	0.0231496	0.0390841	13.2038	-0.010247	-0.0729724	0.198807	0.172013	0.16723	0.750553	0.0367186	0.0416679	0.000278016	-43.5764	-44.6065	0.99672	0.128894	0.211772	0.980414	0.00772532	166259	B2RY56	Rbm25	Flat-Down	Cortex
B2RY58	0.253876	0.077013	0.79495	0.197256	-0.00630593	0.0572383	0.367817	8.74372	-0.100414	-0.00503996	0.510346	0.441565	0.429289	0.236173	0.951343	0.377264	0.253414	-9.63718	-12.0177	0.863951	0.468957	0.680342	0.980414	0.392214	7573.81	B2RY58	Hcn4	Flat-Flat	Cortex
B2Z893	0.392788	-0.0897765	1.2496	0.16287	-0.0107814	0.0899739	0.192173	8.04137	0.0305244	-0.218911	0.773421	0.669185	0.65058	0.80753	0.096695	0.364414	0.120916	5.32926	4.26503	0.916136	0.421157	0.500653	0.980414	0.235129	4463.96	B2Z893	Pfkfb2	Flat-Down	Cortex
B5TVM2	0.0663606	0.0695836	0.430428	0.142268	-0.00391918	0.0309918	0.21031	12.8205	-0.0731478	0.00803668	0.270037	0.233643	0.227147	0.110462	0.854176	0.592509	0.057925	-32.5523	-34.1037	0.654419	0.392371	0.525066	0.989527	0.140969	129371	B5TVM2	Ildr2	Down-Flat	Cortex
B7ZBW1	0.276425	0.101935	1.1053	0.00849801	0.0196675	0.0795842	0.0083614	9.33869	0.0200133	0.320613	0.64902	0.561549	0.545937	0.848978	0.00771584	0.320863	0.00371262	-0.983741	-0.152338	0.871234	0.0710227	0.0829867	0.980414	0.0231245	13269.6	B7ZBW1	Kcnq2	Flat-Up	Cortex
B7ZBW2	0.554056	0.0290611	0.588056	0.606264	0.00182007	0.0423414	0.250189	9.97259	-0.0619836	0.0960593	0.350017	0.302844	0.294425	0.284043	0.106263	0.435458	0.72238	-23.213	-22.8701	0.952077	0.818116	0.569365	0.980414	0.801971	18171.5	B7ZBW2	Kcnq2	Flat-Up	Cortex
B7ZCJ1	0.591034	-0.00433754	0.0967515	4.49729e-07	-0.00479456	0.00696633	3.80932e-06	14.3964	-0.0371988	-0.0445467	0.0618853	0.0535449	0.0520562	0.00202438	0.000473015	0.269563	0.232715	-85.5902	-87.8385	0.956047	0.000148732	0.000783874	0.980414	0.36963	377189	B7ZCJ1	Arhgap21	Down-Down	Cortex
B7ZCR6	0.524764	-0.0212055	0.398817	0.0743744	-0.00449661	0.0287158	0.16355	9.78351	-0.0662196	-0.00919281	0.254626	0.220309	0.214184	0.124119	0.82362	0.217689	0.22993	-34.6678	-36.8496	0.950556	0.274837	0.466566	0.980414	0.367095	15240.9	B7ZCR6	Zfp512b	Down-Flat	Cortex
B7ZMP1	0.0260942	-0.0643537	0.319338	0.182152	0.00262643	0.022993	0.309842	12.0101	0.0455913	-0.00182004	0.203334	0.17593	0.171039	0.18023	0.955893	0.514117	0.811483	-42.7658	-44.8508	0.484233	0.447527	0.629659	0.989527	0.866505	74173.3	B7ZMP1	Xpnpep3	Flat-Flat	Cortex
B7ZMZ7	0.58084	-0.0256045	0.555639	0.215584	-0.00422358	0.0400073	0.432933	8.95044	-0.0165345	-0.0561254	0.359289	0.310867	0.302224	0.776446	0.342446	0.0882403	0.207708	-22.2718	-24.9115	0.955127	0.490734	0.731257	0.980414	0.342176	8646.42	B7ZMZ7	Dip2c	Flat-Flat	Cortex
B7ZNL9	0.098989	-0.0825904	0.575121	0.0136634	0.00944194	0.04141	0.00955673	9.17219	0.173199	-0.0162144	0.33119	0.286555	0.278588	0.00537085	0.762634	0.149312	0.215283	-25.2035	-23.6709	0.716378	0.0961423	0.0902093	0.980414	0.350355	10910.9	B7ZNL9	Tatdn2	Up-Flat	Cortex
B8JJ69	0.440674	0.0726108	1.12277	0.944365	0.000468407	0.0808419	0.91772	11.9094	-0.0359681	0.0455383	0.726734	0.62879	0.611308	0.760129	0.699386	0.721128	0.007559	3.08777	0.412147	0.926304	0.981313	0.971544	0.989527	0.0359508	71110.4	B8JJ69	2310061I04Rik	Flat-Flat	Cortex
B8JK32	0.419821	0.0855659	1.26335	0.0633253	-0.0148934	0.0909643	0.171139	8.47923	-0.184174	-0.0670096	0.816604	0.706548	0.686904	0.177845	0.613769	0.166392	0.228825	7.28513	4.65912	0.923551	0.248602	0.474788	0.980414	0.365962	6040.07	B8JK32	Hnrnpm	Flat-Flat	Cortex
B8JKV0	0.392387	-0.0738967	1.02767	0.0559074	-0.012519	0.0739949	0.064088	8.59409	-0.235059	0.0271313	0.623681	0.539626	0.524623	0.0326376	0.788346	0.0189132	0.0506918	-2.41739	-2.77382	0.91587	0.230192	0.281007	0.980414	0.128008	6156.09	B8JKV0	Amn1	Down-Flat	Cortex
B8QI36	0.215866	-0.0379172	0.359399	0.0220694	-0.00539406	0.0258775	0.0277972	11.9874	-0.00432593	-0.089142	0.217	0.187754	0.182534	0.901986	0.0216343	0.081524	0.0824058	-40.4241	-40.5962	0.848925	0.128127	0.174274	0.980414	0.179717	70587.7	B8QI36	Ppfia4	Flat-Down	Cortex
B8ZXI1	0.816196	-0.0108904	0.563824	0.308221	-0.00349627	0.0405966	0.245198	10.9164	0.0330581	-0.0950757	0.344152	0.29777	0.289491	0.555339	0.104172	0.153014	0.14061	-23.8214	-24.385	0.979793	0.592492	0.563548	0.980414	0.260788	34480.4	B8ZXI1	Qtrt2	Flat-Down	Cortex
B9EHJ3	0.0191928	0.0335751	0.156761	0.0472675	-0.00199167	0.0112872	0.138903	14.7288	-0.0125533	-0.02152	0.101517	0.0878356	0.0853936	0.449589	0.203656	0.676283	0.614462	-67.7721	-70.4657	0.435734	0.207341	0.427605	0.989527	0.720681	489273	B9EHJ3	Tjp1	Flat-Flat	Cortex
B9EHT4	0.393266	-0.0227787	0.317385	0.853353	-0.000350893	0.0228524	0.617754	12.5171	0.0232903	-0.0303134	0.199909	0.172966	0.168158	0.475719	0.356321	0.395126	0.203882	-43.3774	-45.0716	0.916136	0.944118	0.835339	0.980414	0.338032	105126	B9EHT4	Clip3	Flat-Flat	Cortex
B9EIW5	0.00416162	0.0585441	0.212416	0.000508315	-0.00550512	0.0152945	0.00194473	13.8865	-0.0325887	-0.0616766	0.134171	0.116088	0.112861	0.148803	0.0118339	0.188284	0.00485394	-57.7324	-59.528	0.242368	0.0110493	0.0333548	0.980414	0.0270525	270355	B9EIW5	Ncoa7	Down-Down	Cortex
B9EJ57	0.301561	0.122264	1.39953	0.0172965	0.0220112	0.10077	0.0650938	6.24513	0.191922	0.182516	0.911214	0.788407	0.766487	0.206409	0.228263	0.0425284	0.0886465	11.2316	8.34446	0.886211	0.111303	0.282592	0.980414	0.188915	1635.56	B9EJ57	Mterf1b	Flat-Flat	Cortex
B9EJ80	0.226878	0.0424333	0.412421	0.222126	-0.00308842	0.0296953	0.107831	13.5466	-0.0874688	0.0373527	0.241118	0.208622	0.202822	0.0386448	0.346341	0.596711	0.0029746	-36.6301	-35.6421	0.852358	0.496832	0.377225	0.989527	0.0206182	211977	B9EJ80	Pdzd8	Down-Flat	Cortex
B9EJ86	0.0896964	0.0313326	0.211522	0.00344424	-0.00431223	0.0152301	0.00645618	13.9993	-0.0632269	-0.00910441	0.128956	0.111576	0.108474	0.00808057	0.663739	0.482592	0.0833829	-59.1595	-59.6798	0.701873	0.0396194	0.0707506	0.985557	0.18091	288947	B9EJ86	Osbpl8	Down-Flat	Cortex
B9EJA2	0.968528	-0.00171269	0.522856	0.0734462	-0.00591627	0.0376469	0.192663	14.7155	-0.032598	-0.0688045	0.337987	0.292435	0.284305	0.553752	0.221146	0.846294	0.00197592	-24.4722	-27.1007	0.997283	0.272918	0.501422	0.995193	0.0166792	470156	B9EJA2	Cttnbp2	Flat-Flat	Cortex
B9EJR8	0.960467	0.00361882	0.879346	0.14088	0.00803681	0.063315	0.244316	7.08009	0.00731477	0.131912	0.557901	0.482711	0.469291	0.935434	0.159089	0.643728	0.890768	-6.42987	-8.38531	0.99672	0.390425	0.562498	0.989527	0.923582	2518.49	B9EJR8	Dnaaf5	Flat-Up	Cortex
B9EKF4	0.635705	0.0812571	2.0582	0.314457	-0.0125937	0.148195	0.579328	7.41166	-0.0520109	-0.164535	1.33466	1.15479	1.12268	0.809904	0.450946	0.0310083	0.0322047	24.9712	22.2294	0.961554	0.598167	0.815638	0.980414	0.0939754	3023.86	B9EKF4	Zfp777	Flat-Flat	Cortex
B9EKI3	0.113498	0.0601027	0.437946	0.126835	-0.00416176	0.0315332	0.192031	11.6745	-0.0761821	0.00698129	0.274649	0.237634	0.231027	0.102904	0.875243	0.185638	0.00103926	-31.9426	-33.4803	0.74371	0.369107	0.500653	0.980414	0.0121972	58164.6	B9EKI3	Tmf1	Down-Flat	Cortex
B9EKR1	0.30123	-0.0150895	0.172604	0.00170958	-0.00386566	0.0124279	0.00856035	15.7589	-0.0315241	-0.0343227	0.112203	0.0970812	0.0943821	0.0989428	0.0748874	0.617956	0.545582	-64.1692	-66.9998	0.885859	0.0248405	0.0843901	0.989527	0.663614	971119	B9EKR1	Ptprz1	Down-Down	Cortex
C0HK79	0.955797	0.002969	0.645162	0.895227	0.000508036	0.0464531	0.851273	12.0164	-0.026569	0.0364512	0.415536	0.359533	0.349537	0.693598	0.589772	0.144458	0.00138303	-17.0359	-19.5337	0.996673	0.959135	0.945066	0.980414	0.0140027	74531	C0HK79	Arxes1	Flat-Flat	Cortex
C0HKD9	0.659072	0.0402305	1.09468	0.801272	-0.00164884	0.0788196	0.826724	11.2286	0.0391946	-0.0693863	0.704708	0.609733	0.592781	0.731641	0.545613	0.437752	0.0360971	1.97982	-0.499852	0.964694	0.920339	0.933851	0.980414	0.10139	44196.6	C0HKD9	Mfap1b	Flat-Flat	Cortex
C0HKG6	0.779127	-0.0203002	0.870689	0.74586	0.0016899	0.0626916	0.930176	9.27009	-0.000711216	0.0300764	0.566064	0.489774	0.476157	0.993805	0.743155	0.525968	0.187032	-5.90693	-8.74149	0.977799	0.894182	0.974922	0.989527	0.318395	11143.3	C0HKG6	Rnaset2b	Flat-Flat	Cortex
D3YTP3	0.927219	0.00323594	0.42665	0.321969	0.002569	0.0307198	0.615058	12.9223	0.0291277	0.014305	0.277555	0.240148	0.233471	0.519864	0.750569	0.753691	0.00024544	-31.5637	-34.421	0.991336	0.605023	0.833154	0.989527	0.00764722	142399	D3YTP3	Mtx3	Flat-Flat	Cortex
D3YTQ3	0.34483	-0.0249989	0.313894	0.02158	-0.00473197	0.0226011	0.0395134	13.8226	-0.0110553	-0.0706495	0.194608	0.16838	0.163698	0.726153	0.0385199	0.215776	0.0781796	-44.345	-45.4697	0.894935	0.126877	0.212977	0.980414	0.172985	253265	D3YTQ3	Hnrnpdl	Flat-Down	Cortex
D3YTT6	0.435385	0.0274107	0.418881	0.0305248	-0.00588097	0.0301604	0.0913059	12.2623	-0.0721554	-0.0270519	0.270078	0.233679	0.227182	0.114999	0.538784	0.581095	0.0125938	-32.5468	-35.0826	0.925765	0.158531	0.345074	0.989527	0.050137	85915.5	D3YTT6	Osbpl3	Down-Flat	Cortex
D3YUE4	0.768112	-0.012902	0.526296	0.0816825	-0.00577429	0.0378945	0.215908	12.3025	-0.0345501	-0.0643095	0.340952	0.295001	0.286799	0.534114	0.255161	0.354188	0.0278953	-24.1577	-26.8646	0.976846	0.290468	0.532013	0.980414	0.0855331	87936	D3YUE4	Fam151b	Flat-Flat	Cortex
D3YUJ3	0.059298	0.0917748	0.55082	0.00706765	-0.0100936	0.0396603	0.0185871	10.4421	-0.137892	-0.031817	0.346336	0.29966	0.291328	0.0252422	0.572507	0.716454	0.236031	-23.5936	-25.225	0.625398	0.0637296	0.137357	0.989527	0.373105	24143.8	D3YUJ3	Ccnyl1	Down-Flat	Cortex
D3YVE8	0.61953	-0.040085	0.968333	0.290234	0.00624105	0.0697222	0.575012	10.1939	0.042036	0.0646273	0.629901	0.545007	0.529855	0.681002	0.529096	0.497339	0.562555	-2.06016	-4.91499	0.959536	0.573851	0.813912	0.986519	0.678554	21640.1	D3YVE8	Slc35g2	Flat-Flat	Cortex
D3YVF0	0.0471667	0.0670678	0.379888	0.000250988	-0.0106398	0.0273528	0.000610998	14.5753	-0.0512854	-0.13137	0.231135	0.199984	0.194424	0.184519	0.00304353	0.0733332	0.0751786	-38.1523	-38.6002	0.587838	0.00671719	0.01576	0.980414	0.168438	427079	D3YVF0	Akap5	Flat-Down	Cortex
D3YVV3	0.333997	-0.0436077	0.535026	0.00126955	0.0124412	0.0385231	0.00663024	12.2995	0.103786	0.108042	0.348001	0.3011	0.292728	0.0816467	0.0711033	0.293493	0.21074	-23.4211	-26.2724	0.893836	0.0201646	0.0716406	0.980414	0.345687	96467.5	D3YVV3	Ankrd29	Up-Up	Cortex
D3YWJ4	0.158741	0.0277573	0.229212	0.00876573	0.00405804	0.0165038	0.0157588	12.3037	0.0111874	0.0588127	0.140556	0.121612	0.118231	0.624365	0.0197021	0.384099	0.270893	-56.0587	-56.7884	0.806503	0.0720072	0.123457	0.980414	0.411292	93653	D3YWJ4	Fntb	Flat-Up	Cortex
D3YWQ0-2	0.221882	0.0123522	0.118701	0.00153568	-0.00269508	0.00854674	0.00165938	14.0759	-0.0417368	-0.0033804	0.0690966	0.0597842	0.0581221	0.00195171	0.762799	0.740676	0.736587	-81.6222	-80.4779	0.852358	0.0228881	0.0299686	0.989527	0.81175	306009	D3YWQ0	Dgki	Down-Flat	Cortex
D3YWS8	0.590789	-0.0577974	1.28834	0.0396836	0.017062	0.0927638	0.0935258	6.92677	0.244377	0.0420449	0.81937	0.708941	0.689231	0.0816343	0.751621	0.0719574	0.00492262	7.40689	5.36433	0.956047	0.186249	0.350148	0.980414	0.0273118	2442.36	D3YWS8	Leng8	Up-Flat	Cortex
D3YWX2	0.814589	0.0049032	0.251606	0.0100736	-0.00435339	0.0181162	0.0244734	13.2234	-0.0170663	-0.057826	0.157864	0.136588	0.132791	0.507554	0.0370487	0.10198	0.0286284	-51.878	-53.4326	0.979739	0.0786525	0.162862	0.980414	0.0870319	168904	D3YWX2	Ylpm1	Flat-Down	Cortex
D3YXF5	0.567886	-0.111542	2.33913	0.495573	-0.00960507	0.168423	0.768531	11.5596	-0.0289749	-0.13661	1.51884	1.31414	1.27761	0.906184	0.580485	0.247166	0.000132372	29.625	26.8355	0.953083	0.746058	0.909521	0.980414	0.00728772	51757.6	D3YXF5	C7	Flat-Flat	Cortex
D3YXG0	0.751076	0.0782203	2.96498	0.768175	-0.0052321	0.213485	0.948947	8.94187	-0.00939469	-0.0810587	1.92918	1.66918	1.62277	0.975994	0.795388	0.353446	0.00119569	38.2342	35.3708	0.974774	0.906499	0.98238	0.980414	0.0130876	9371.02	D3YXG0	Hmcn1	Flat-Flat	Cortex
D3YXJ0	0.236407	0.0325996	0.323709	0.031457	-0.00451543	0.0233078	0.0863649	13.4348	-0.0219932	-0.0555149	0.207518	0.17955	0.174558	0.515804	0.114561	0.193418	0.00392098	-42.0325	-44.3613	0.853027	0.161739	0.333501	0.980414	0.0237931	197170	D3YXJ0	Dgkh	Flat-Down	Cortex
D3YXJ5	0.771927	0.0372059	1.5439	0.421692	-0.00749813	0.111164	0.72328	8.33787	-0.0889292	-0.0376812	1.0044	0.869032	0.844871	0.586341	0.81685	0.069804	0.00725971	14.7368	11.8786	0.976846	0.695294	0.888743	0.980414	0.035013	5682.9	D3YXJ5	Lratd2	Flat-Flat	Cortex
D3YXK0	0.874285	-0.00849704	0.646603	0.196695	-0.00513597	0.0465569	0.431525	12.7605	-0.0308913	-0.0570334	0.419933	0.363337	0.353236	0.650651	0.407285	0.849053	0.0171391	-16.657	-19.4534	0.988564	0.467864	0.730649	0.995363	0.0615834	121487	D3YXK0	Jakmip2	Flat-Flat	Cortex
D3YXK1	0.108337	-0.361929	2.59602	0.464242	0.0114625	0.18692	0.202508	6.2647	0.459101	-0.278476	1.53625	1.3292	1.29225	0.0810898	0.273293	0.555319	0.104118	30.0351	30.5868	0.738933	0.7285	0.513688	0.989527	0.211385	1461.08	D3YXK1	Samd1	Up-Flat	Cortex
D3YXK2	0.408355	-0.0180164	0.259405	0.0102489	-0.00447537	0.0186777	0.0109694	13.2098	-0.00473371	-0.0727693	0.153528	0.132836	0.129143	0.848994	0.00990531	0.152513	0.197279	-52.8807	-52.3337	0.920802	0.0796184	0.0972022	0.980414	0.330463	166374	D3YXK2	Safb	Flat-Down	Cortex
D3YYA5	0.747024	0.0530221	1.97641	0.169273	-0.0167794	0.142306	0.38487	7.91337	-0.202209	-0.0809927	1.28292	1.11002	1.07916	0.338269	0.697255	0.858243	0.00626176	23.5478	20.7696	0.974774	0.429915	0.694986	0.995363	0.0316679	4033.3	D3YYA5	Usp5	Flat-Flat	Cortex
D3YYH0	0.0096496	0.141542	0.584812	0.342873	0.00336757	0.0421078	0.538659	9.97623	-0.000705706	0.0591949	0.375805	0.325157	0.316117	0.990742	0.338567	0.501037	0.00344251	-20.6539	-23.0693	0.333415	0.623775	0.794176	0.986519	0.0222921	19347.1	D3YYH0	Pex5l	Flat-Flat	Cortex
D3YYT1	0.802958	-0.00893426	0.430826	0.240824	0.0030933	0.0310205	0.0847381	12.7893	0.0953361	-0.0454498	0.246603	0.213367	0.207435	0.0290341	0.265691	0.182871	0.345975	-35.8204	-34.0704	0.979739	0.519016	0.33025	0.980414	0.486815	131501	D3YYT1	Glyr1	Up-Flat	Cortex
D3YYU8	0.853678	-0.0138659	0.905069	0.225788	-0.00672149	0.0651671	0.482299	8.0147	-0.0440167	-0.0709078	0.588424	0.50912	0.494966	0.645198	0.460992	0.872203	0.272777	-4.51228	-7.34733	0.985568	0.500938	0.760933	0.995363	0.413541	4471.63	D3YYU8	Obsl1	Flat-Flat	Cortex
D3YYY8	0.335889	-0.0253872	0.312739	0.0585165	-0.00376489	0.0225179	0.0954193	11.4934	-0.0638983	0.0010957	0.194761	0.168513	0.163827	0.0580794	0.972268	0.764608	0.204401	-44.3166	-45.6025	0.893836	0.237243	0.353716	0.989527	0.338475	49978.2	D3YYY8	Arhgef26	Down-Flat	Cortex
D3YZG8	0.34341	0.0531507	0.665354	0.0175803	0.0104326	0.047907	0.0580935	9.66773	0.123416	0.052757	0.429273	0.371419	0.361093	0.0920431	0.452314	0.347265	0.0873871	-15.865	-18.4243	0.894672	0.112716	0.264607	0.980414	0.187013	16029.3	D3YZG8	Mthfd2l	Up-Flat	Cortex
D3YZI9	0.0605263	0.0629729	0.380005	0.883231	0.000333757	0.0273612	0.183063	12.9149	-0.0547979	0.0627839	0.219339	0.189778	0.184502	0.138364	0.0933357	0.127792	1.08756e-05	-40.0381	-38.5891	0.633449	0.956016	0.488802	0.980414	0.00419618	140686	D3YZI9	Pgbd5	Down-Up	Cortex
D3YZP9	0.487365	0.0146504	0.251993	0.936637	-0.000119763	0.0181441	0.73452	13.488	0.0160358	-0.0187563	0.160542	0.138905	0.135043	0.539896	0.474507	0.278122	0.228281	-51.2724	-53.3772	0.941847	0.977432	0.89502	0.980414	0.365412	208567	D3YZP9	Ccdc6	Flat-Flat	Cortex
D3YZU4	0.00131777	0.0608545	0.189306	4.36305e-08	-0.0112444	0.0136305	2.90136e-07	15.6785	-0.119986	-0.0704182	0.117512	0.101674	0.0988474	1.59222e-05	0.00207143	0.830132	0.973213	-62.5051	-63.6746	0.142647	2.95073e-05	0.000140688	0.992471	0.980946	899106	D3YZU4	Shank1	Down-Down	Cortex
D3YZU5	0.282529	-0.0712962	0.78336	0.040637	-0.0103174	0.0564037	0.109006	9.16577	-0.0500844	-0.127022	0.50299	0.435201	0.423101	0.541145	0.134472	0.590515	0.742688	-10.1599	-12.5464	0.875523	0.18881	0.379846	0.989527	0.816073	9602.31	D3YZU5	Shank1	Flat-Down	Cortex
D3YZZ5	0.143287	0.0514084	0.40764	0.0452378	0.00523443	0.029351	0.0967428	11.598	0.0787831	0.00893534	0.257907	0.223148	0.216944	0.0752497	0.830618	0.861198	0.000647366	-34.2069	-36.0619	0.78791	0.201299	0.356624	0.995363	0.0100538	59097.6	D3YZZ5	Tmed7	Up-Flat	Cortex
D3Z030	0.544285	-0.0380641	0.751392	0.373018	-0.00405628	0.0541019	0.600289	12.6871	-0.0696852	0.00205558	0.484827	0.419485	0.407823	0.381203	0.979098	0.199461	0.000572435	-11.4839	-14.0464	0.952077	0.652958	0.824852	0.980414	0.00960281	113896	D3Z030	Carmil1	Flat-Flat	Cortex
D3Z080	0.137651	0.203621	1.59011	0.178156	-0.0132062	0.114491	0.164335	10.2348	-0.303315	0.0861879	0.96874	0.83818	0.814877	0.0689978	0.584547	0.353993	0.000316177	13.4355	12.9403	0.780371	0.441597	0.467721	0.980414	0.00802742	21008.8	D3Z080	Sorbs2	Down-Flat	Cortex
D3Z0K6	0.61693	0.0520244	1.2474	0.335107	-0.00730317	0.089816	0.608795	9.14422	-0.0996565	-0.0231402	0.809452	0.700359	0.680888	0.45153	0.85986	0.696123	0.00196748	6.96844	4.20178	0.959	0.617438	0.828565	0.989527	0.0166383	9932.46	D3Z0K6	Rsbn1l	Flat-Flat	Cortex
D3Z0L4	0.365621	-0.0433653	0.569286	0.82121	-0.000769715	0.0409899	0.906035	10.3767	0.012263	-0.0261158	0.368731	0.319036	0.310166	0.837298	0.662741	0.149917	0.0295067	-21.338	-24.038	0.904458	0.92949	0.96704	0.980414	0.0889137	23597	D3Z0L4	Chchd3	Flat-Flat	Cortex
D3Z0M9	0.390934	-0.0174776	0.242296	0.107443	-0.00243899	0.0174458	0.0757987	13.0266	0.0111735	-0.0539613	0.143471	0.124135	0.120683	0.631783	0.032943	0.592241	0.0151743	-55.3197	-54.79	0.9157	0.337892	0.308661	0.989527	0.0569345	148258	D3Z0M9	Ddx23	Flat-Down	Cortex
D3Z105	0.6682	-0.155221	4.34832	0.993769	-0.000202983	0.313089	0.932561	6.98295	-0.144164	0.146406	2.8173	2.4376	2.36983	0.752287	0.748576	0.47203	0.00303222	51.8668	49.1559	0.966831	0.997961	0.976206	0.983795	0.0208175	2312.96	D3Z105	Hk1	Flat-Flat	Cortex
D3Z1M4	0.22973	0.0592838	0.579917	0.226502	-0.0042998	0.0417554	0.465094	10.4365	-0.0210897	-0.0527113	0.375994	0.32532	0.316275	0.729461	0.392723	0.627271	0.806188	-20.6358	-23.3719	0.852358	0.501653	0.750701	0.989527	0.862842	24951.6	D3Z1M4	Cabp1	Flat-Flat	Cortex
D3Z286	0.969694	0.00183253	0.580979	0.177941	0.0048277	0.0418318	0.29825	9.13821	0.00219995	0.0815209	0.369367	0.319586	0.310701	0.970642	0.18672	0.0925757	0.208528	-21.276	-23.306	0.997386	0.441597	0.617898	0.980414	0.343284	10358.1	D3Z286	Tmppe	Flat-Flat	Cortex
D3Z2G8	0.221363	0.139731	1.34119	0.593695	-0.00429802	0.0965684	0.316507	7.491	-0.200478	0.133884	0.812339	0.702858	0.683317	0.142857	0.317417	0.127092	0.0617622	7.09663	6.81138	0.851921	0.810572	0.637101	0.980414	0.147402	3217.31	D3Z2G8	Acsbg1	Down-Flat	Cortex
D3Z2H9	0.526156	0.0774564	1.46172	0.266589	-0.00991605	0.105247	0.461409	12.8112	-0.165394	-0.000133105	0.939753	0.8131	0.790493	0.286897	0.999302	0.746035	0.950329	12.3418	9.90951	0.950556	0.549344	0.748935	0.989527	0.964811	124979	D3Z2H9	Tpm3-rs7	Flat-Flat	Cortex
D3Z2R5	0.0778707	0.125048	0.809212	0.764469	0.00145155	0.0582651	0.951524	9.04327	0.00503736	0.01996	0.526672	0.455691	0.443022	0.952873	0.815021	0.0311763	0.0282655	-8.50359	-11.3776	0.681552	0.904662	0.983273	0.980414	0.0863825	10016.8	D3Z2R5	Selenon	Flat-Flat	Cortex
D3Z2Z1	0.0956392	0.0769953	0.530303	0.0486018	-0.00669181	0.0381831	0.0754875	9.91904	-0.114312	0.00271442	0.328255	0.284015	0.276118	0.0458966	0.959249	0.176236	0.38914	-25.524	-26.5916	0.70699	0.209949	0.307835	0.980414	0.527821	17012.2	D3Z2Z1	Clip1	Down-Flat	Cortex
D3Z3A8	0.00790343	0.079069	0.316236	0.478359	-0.00135178	0.0227697	0.487887	12.8163	-0.0387916	0.0168763	0.199043	0.172217	0.167429	0.240426	0.602145	0.515628	0.000235339	-43.5337	-45.2022	0.310773	0.734924	0.763793	0.989527	0.00764722	131688	D3Z3A8	Myo9a	Flat-Flat	Cortex
D3Z3B8	0.235775	0.0489223	0.485105	0.00319058	-0.00999598	0.0349287	0.00439429	10.1599	-0.0257421	-0.146758	0.28911	0.250146	0.243191	0.584255	0.00650722	0.737514	0.0447131	-30.0953	-29.7986	0.853027	0.0374459	0.055549	0.989527	0.116862	20041.5	D3Z3B8	Dlg1	Flat-Down	Cortex
D3Z3L3	0.451622	-0.0878974	1.39293	0.969024	0.000323343	0.100294	0.709177	8.3366	0.103004	-0.101511	0.885049	0.765769	0.744479	0.476175	0.482476	0.267798	0.118348	10.1828	8.17419	0.930257	0.989729	0.882066	0.980414	0.231693	5838.83	D3Z3L3	Trim12c	Flat-Flat	Cortex
D3Z3N4	0.149047	0.0504079	0.405885	0.59117	-0.00130971	0.0292246	0.863031	11.8588	-0.00724861	-0.015198	0.264136	0.228537	0.222183	0.865411	0.722791	0.225149	0.068195	-33.3478	-36.2173	0.795712	0.80884	0.949415	0.980414	0.157674	67627.6	D3Z3N4	Hnrnph3	Flat-Flat	Cortex
D3Z3Y1	0.886911	-0.00759211	0.642812	0.518125	0.00250107	0.046284	0.799941	10.0591	0.0107453	0.0322434	0.417913	0.361589	0.351536	0.873819	0.634939	0.536071	0.00737732	-16.8306	-19.6651	0.98918	0.76132	0.920982	0.989527	0.0353959	19422.8	D3Z3Y1	Pigg	Flat-Flat	Cortex
D3Z4I3	0.736399	0.0194435	0.694377	0.285104	-0.00452514	0.0499967	0.280046	10.2928	0.030697	-0.110481	0.429423	0.371548	0.361218	0.659824	0.127867	0.500161	0.0806445	-15.8525	-16.8872	0.974774	0.569154	0.600979	0.986519	0.176961	22526.7	D3Z4I3	Rbm24	Flat-Down	Cortex
D3Z4J3	0.0704438	0.0244507	0.153766	0.141216	-0.00140407	0.0110715	0.12865	17.0608	-0.031132	0.0080026	0.0931766	0.080619	0.0783776	0.0541508	0.597495	0.0253033	0.0490817	-70.8585	-71.1602	0.666983	0.390884	0.411502	0.980414	0.124862	2.45128e+06	D3Z4J3	Myo5a	Down-Flat	Cortex
D3Z4L1	0.832673	0.0110533	0.62969	0.665897	-0.00163049	0.0453391	0.576357	9.50187	-0.0669235	0.0412952	0.396734	0.343265	0.333721	0.306589	0.523223	0.957824	0.416656	-18.7028	-20.4076	0.983255	0.851921	0.814446	0.999468	0.552518	12836.2	D3Z4L1	Mthfsd	Flat-Flat	Cortex
D3Z4S3	0.853639	-0.0122078	0.796627	0.683022	0.00195009	0.057359	0.887264	11.5118	-0.00200523	0.035939	0.517269	0.447555	0.435112	0.980889	0.668731	0.0683924	0.19776	-9.15216	-11.9418	0.985568	0.86157	0.960391	0.980414	0.330934	52914.9	D3Z4S3	Ptrhd1	Flat-Flat	Cortex
D3Z4U5	0.385595	0.0596749	0.817794	0.882742	-0.000721298	0.058883	0.756728	10.1512	-0.0586049	0.0484274	0.522394	0.45199	0.439423	0.491942	0.569062	0.309756	0.0473809	-8.7972	-10.9978	0.913662	0.956016	0.904404	0.980414	0.121641	20632.9	D3Z4U5	Jakmip1	Flat-Flat	Cortex
D3Z4Z0	0.413934	-0.0532671	0.776372	0.336697	-0.00453002	0.0559006	0.620687	8.84216	-0.0579216	-0.0184026	0.504385	0.436408	0.424275	0.481947	0.821788	0.589878	0.000849956	-10.0601	-12.869	0.922064	0.61861	0.836754	0.989527	0.0110232	7875.93	D3Z4Z0	Tada2b	Flat-Flat	Cortex
D3Z508	0.0164228	0.15512	0.703354	0.0373362	-0.00944574	0.0506431	0.097118	8.55876	-0.0423936	-0.119889	0.450132	0.389466	0.378638	0.562994	0.116026	0.902118	0.240745	-14.1569	-16.4248	0.41162	0.179482	0.357254	0.995421	0.37836	6851.69	D3Z508	Dlgap1	Flat-Down	Cortex
D3Z510	0.966521	0.00398945	1.14487	0.84443	0.00134383	0.0824335	0.969846	10.0264	-0.00350322	0.0269722	0.744834	0.644451	0.626534	0.976814	0.823096	0.609691	0.0122379	3.97342	1.11401	0.99708	0.940399	0.990226	0.989527	0.0492925	19012.3	D3Z510	Aldoa	Flat-Flat	Cortex
D3Z5F7	0.0538054	-0.0883551	0.517136	0.0425539	-0.00673789	0.037235	0.12166	10.2373	-0.0831344	-0.0305101	0.333767	0.288784	0.280756	0.139465	0.574394	0.82469	0.247636	-24.9244	-27.4967	0.607895	0.195267	0.400386	0.991613	0.385462	20169.7	D3Z5F7	Gm20521	Down-Flat	Cortex
D3Z5K8	0.328199	-0.0805033	0.975547	0.492064	0.00403904	0.0702416	0.657905	8.29052	0.0889492	-0.0223894	0.626613	0.542163	0.527089	0.386965	0.825406	0.450429	0.770426	-2.24854	-4.64781	0.893836	0.743556	0.858674	0.983567	0.837031	5698.99	D3Z5K8	Shank2	Flat-Flat	Cortex
D3Z5N5	0.0503827	0.0265818	0.153031	0.0504089	-0.0019137	0.0110186	0.099636	13.7176	-0.00452904	-0.0285117	0.0964183	0.0834237	0.0811043	0.771957	0.0839947	0.29659	0.595564	-69.6274	-71.3328	0.599671	0.214911	0.362342	0.980414	0.704423	242648	D3Z5N5	Pikfyve	Flat-Down	Cortex
D3Z5V4	0.308168	-0.0986286	1.14509	0.551479	0.00410138	0.0824489	0.353137	8.54284	-0.0917261	0.166595	0.700701	0.606265	0.58941	0.424039	0.156949	0.666753	0.7742	1.7745	1.12073	0.889735	0.782623	0.667493	0.989527	0.838883	6500.35	D3Z5V4	Fam124a	Flat-Up	Cortex
D3Z623	0.919864	0.00851039	1.01875	0.246912	0.00721633	0.0733524	0.25901	6.73094	0.168524	-0.0499898	0.63081	0.545794	0.53062	0.115011	0.625862	0.584568	0.664911	-2.00822	-3.08777	0.991336	0.526699	0.578634	0.989527	0.759852	2045.28	D3Z623	9330159F19Rik	Up-Flat	Cortex
D3Z649	0.522266	0.0488755	0.913625	0.47121	-0.00397024	0.0657831	0.581656	10.5544	-0.0963652	0.0312964	0.582644	0.504119	0.490104	0.315777	0.740453	0.568352	0.014045	-4.86766	-7.00863	0.949818	0.732216	0.81661	0.989527	0.0541003	26647.3	D3Z649	Kcnt2	Flat-Flat	Cortex
D3Z6G3	0.229826	0.114897	1.12417	0.958903	-0.000346299	0.0809432	0.976865	7.31836	0.0176378	-0.0243551	0.730842	0.632344	0.614764	0.881499	0.836974	0.12398	0.329709	3.2907	0.457217	0.852358	0.985964	0.993168	0.980414	0.470884	3003.96	D3Z6G3	Mapre3	Flat-Flat	Cortex
D3Z6H8	0.969921	0.00200658	0.640951	0.112768	-0.0063475	0.0461499	0.268568	10.6402	-0.0318127	-0.0771074	0.414326	0.358486	0.348519	0.636557	0.261258	0.377563	0.00413303	-17.1409	-19.7694	0.997386	0.346345	0.589601	0.980414	0.0244862	27893.4	D3Z6H8	Amd2	Flat-Flat	Cortex
D3Z6I8	0.486571	0.072203	1.23962	0.0567389	-0.0150434	0.0892555	0.118174	10.3515	-0.229677	-0.0222891	0.785254	0.679423	0.660533	0.0870736	0.860844	0.481805	0.694967	5.87585	3.97641	0.941847	0.232273	0.393821	0.985557	0.781443	21826	D3Z6I8	Tpm3	Down-Flat	Cortex
D3Z6Q9	0.556115	0.0358146	0.72854	0.0159479	0.0116316	0.0524566	0.0474538	9.02361	0.149417	0.0465303	0.466031	0.403222	0.392012	0.0633068	0.540062	0.959634	0.655025	-12.9074	-15.1582	0.952077	0.105124	0.23635	0.999468	0.751627	10304.5	D3Z6Q9	Bin2	Up-Flat	Cortex
D3Z729	0.637555	-0.0189243	0.482001	0.720872	-0.00103171	0.0347052	0.525677	11.011	0.035438	-0.054766	0.301083	0.260505	0.253262	0.471282	0.271709	0.84445	0.490914	-28.6345	-30.0297	0.961554	0.882039	0.787357	0.994804	0.617981	37077	D3Z729	Eif4e2	Flat-Flat	Cortex
D3Z742	0.362597	0.041188	0.537208	0.0321816	-0.0074566	0.0386802	0.109476	12.3863	-0.0665215	-0.0602642	0.349797	0.302654	0.294239	0.251447	0.296778	0.217062	0.000773371	-23.2357	-26.1259	0.903857	0.164369	0.380823	0.980414	0.0106474	93697.8	D3Z742	Mb21d2	Flat-Flat	Cortex
D3Z781	0.596121	-0.0462501	1.04609	0.0187942	0.0161968	0.0753206	0.0347991	9.67042	0.0398954	0.239686	0.648045	0.560706	0.545117	0.704381	0.035507	0.0741861	0.205069	-1.03786	-2.13456	0.956047	0.116867	0.196607	0.980414	0.339339	15689.4	D3Z781	Etl4	Flat-Up	Cortex
D3Z7D3	0.319078	0.0291034	0.345872	0.0274244	0.00496719	0.0249036	0.0907417	13.5098	0.0547869	0.029252	0.224324	0.194091	0.188695	0.146736	0.425791	0.367225	0.0290949	-39.2291	-41.9773	0.893836	0.14756	0.34409	0.980414	0.0880736	219212	D3Z7D3	Dip2a	Up-Flat	Cortex
D3Z7H4	0.25113	0.0728838	0.747789	0.595247	-0.00238623	0.0538425	0.855864	11.1524	-0.0344337	-0.00561396	0.48624	0.420708	0.409011	0.662785	0.943128	0.854294	0.0194243	-11.3792	-14.2194	0.862751	0.811183	0.946756	0.995363	0.0669792	41440.2	D3Z7H4	Gsg1l	Flat-Flat	Cortex
D3Z7P3	0.273415	0.0250426	0.269775	0.130623	-0.00253633	0.0194244	0.277558	15.759	-0.0369428	-0.00561021	0.173421	0.150049	0.145877	0.201573	0.84167	0.820632	0.957498	-48.4944	-50.9226	0.870641	0.374221	0.598972	0.991475	0.96922	989048	D3Z7P3	Gls	Flat-Flat	Cortex
D3Z7P3-2	0.386506	0.0531382	0.729647	0.739261	0.00145444	0.0525363	0.611429	9.12834	0.0721799	-0.049818	0.460453	0.398397	0.38732	0.340816	0.507223	0.6775	0.622055	-13.3408	-15.1036	0.913721	0.890543	0.831156	0.989527	0.726407	10504.6	D3Z7P3	Gls	Flat-Flat	Cortex
D3Z7X0	0.73022	0.0176956	0.616855	0.088555	0.00660509	0.044415	0.228857	9.72187	0.0805219	0.0309216	0.399484	0.345644	0.336034	0.22549	0.633851	0.399571	0.726861	-18.4542	-21.1489	0.974256	0.30259	0.546049	0.980414	0.805593	16014.9	D3Z7X0	Acad12	Flat-Flat	Cortex
D4AFX7	0.920882	0.00378904	0.459428	0.574945	-0.00154843	0.0330799	0.753144	14.4044	-0.0345555	0.00905699	0.29635	0.25641	0.249282	0.475353	0.850305	0.30659	0.000414934	-29.2049	-31.7564	0.991336	0.798559	0.90268	0.980414	0.008515	385933	D4AFX7	Dnajc13	Flat-Flat	Cortex
D4PHA7	0.596135	-0.0895544	2.02562	0.608985	0.00622167	0.14585	0.349046	6.43504	0.290367	-0.193974	1.23452	1.06814	1.03845	0.16113	0.339727	0.673318	0.0813628	22.1635	21.655	0.956047	0.820128	0.664043	0.989527	0.17824	1677.46	D4PHA7	Wscd2	Up-Flat	Cortex
D6RGU4	0.0193398	0.226101	1.0572	0.444518	-0.00488071	0.0761211	0.640701	8.55079	0.00881322	-0.0938949	0.680414	0.588712	0.572345	0.936213	0.399983	0.907955	0.0886082	0.716825	-1.75395	0.435734	0.712521	0.849254	0.995743	0.188884	7227.26	D6RGU4	Cnih1	Flat-Flat	Cortex
D9HP81	0.427659	-0.0119002	0.178765	0.0131157	-0.00295615	0.0128715	0.0375203	13.2198	-0.014232	-0.0365175	0.113791	0.0984547	0.0957174	0.444526	0.0630872	0.569959	0.507852	-63.6634	-65.7371	0.924275	0.09364	0.205099	0.989527	0.631581	168501	D9HP81	Rims2	Flat-Down	Cortex
E0CX32	0.0371569	0.0656857	0.351788	0.0393462	-0.00466805	0.0253295	0.121396	11.6118	-0.0311645	-0.0486263	0.228053	0.197318	0.191832	0.404467	0.201175	0.2605	0.566984	-38.6355	-41.3667	0.553171	0.185512	0.400386	0.980414	0.682208	56223.1	E0CX32	Ccdc85a	Flat-Flat	Cortex
E0CX35	0.134561	-0.212305	1.64388	0.103264	-0.016766	0.118363	0.0157509	7.20272	0.162466	-0.460022	0.871945	0.75443	0.733455	0.260714	0.00506884	0.946163	0.991484	9.64573	14.1376	0.776305	0.330415	0.123457	0.999191	0.99363	2421.53	E0CX35	Mfsd4a	Flat-Down	Cortex
E0CXD4	0.951482	-0.00186734	0.369639	0.001927	-0.00815129	0.0266149	0.00840805	12.4958	-0.0558515	-0.0834207	0.238174	0.206075	0.200346	0.162306	0.0448222	0.141773	0.161511	-37.0723	-39.5848	0.996178	0.026914	0.0832712	0.980414	0.287946	99453	E0CXD4	Pcdh1	Down-Down	Cortex
E0CXT7	0.768174	0.0216063	0.881603	0.453069	-0.00399253	0.0634774	0.568515	11.2962	0.0227432	-0.0929632	0.562154	0.486391	0.472868	0.802809	0.315843	0.393888	0.0259138	-6.15647	-8.29304	0.976846	0.719639	0.810658	0.980414	0.0813296	45311.3	E0CXT7	Cpsf4	Flat-Flat	Cortex
E0CYH4	0.0754082	0.0519775	0.333248	0.0331109	-0.0045969	0.0239946	0.0515246	13.4654	-0.0768755	0.000148379	0.205274	0.177608	0.172671	0.0335863	0.996436	0.343858	0.0164839	-42.424	-43.3158	0.676902	0.166997	0.247468	0.980414	0.0601149	200263	E0CYH4	Wdr26	Down-Flat	Cortex
E0CZ16	0.0482867	0.0636665	0.362697	0.166938	-0.00309731	0.026115	0.275845	11.2215	-0.000949803	-0.0527816	0.230063	0.199057	0.193523	0.979647	0.170962	0.779659	0.573479	-38.3197	-40.2673	0.589732	0.426867	0.597138	0.989527	0.686964	43419.7	E0CZ16	Klhl3	Flat-Flat	Cortex
E0CZ22	0.586736	-0.0342647	0.755442	0.378934	-0.00402656	0.0543936	0.650981	10.8415	-0.0583657	-0.00920077	0.489943	0.423912	0.412126	0.46603	0.90764	0.633617	0.873786	-11.106	-13.8528	0.955187	0.657869	0.854806	0.989527	0.912925	31803.1	E0CZ22	Mroh1	Flat-Flat	Cortex
E0CZ72	0.260355	0.0348939	0.365345	0.00731212	-0.00665907	0.0263057	0.0286958	14.5503	-0.073098	-0.0395796	0.236457	0.204589	0.198901	0.0721839	0.310192	0.0199816	0.000269788	-37.3328	-40.0054	0.866813	0.0650435	0.177149	0.980414	0.00770982	419329	E0CZ72	Kif2a	Down-Flat	Cortex
E1AZ71	0.628318	0.170248	4.21907	0.338186	-0.0245395	0.303783	0.635103	7.65212	-0.276978	-0.137948	2.74497	2.37502	2.30899	0.535827	0.756564	0.401495	0.000957221	50.9305	48.0696	0.960473	0.61987	0.84679	0.980414	0.0117871	3671.7	E1AZ71	Cngb1	Flat-Flat	Cortex
E1U8D0	0.615793	-0.0156885	0.374947	0.805369	0.000552845	0.026997	0.361676	10.5224	0.0496771	-0.0420668	0.227513	0.19685	0.191377	0.191178	0.264219	0.883696	0.935571	-38.721	-39.0715	0.958937	0.922414	0.674766	0.995363	0.954328	26686.1	E1U8D0	Soga1	Flat-Flat	Cortex
E3VRY9	0.260575	0.0421762	0.441805	0.036918	-0.00594842	0.031811	0.0516424	14.0923	-0.103024	0.00388071	0.270453	0.234003	0.227497	0.031088	0.929356	0.649068	0.00411844	-32.4969	-33.1644	0.866813	0.178145	0.247699	0.989527	0.0244862	304950	E3VRY9	Kcnma1	Down-Flat	Cortex
E4W7Y4	0.421784	-0.0331497	0.491564	0.0745135	0.00553935	0.0353937	0.0124872	12.1813	0.143273	-0.0528411	0.261134	0.22594	0.219659	0.00389373	0.223778	0.505513	0.543315	-33.7592	-29.3225	0.923551	0.275008	0.106181	0.986519	0.661465	87377	E4W7Y4	Agbl4	Up-Flat	Cortex
E9PU87	0.401116	0.0221841	0.314413	0.940489	-0.000140325	0.0226385	0.996301	14.2094	-0.00250827	0.000172549	0.204713	0.177123	0.172199	0.939653	0.995844	0.666337	0.000628354	-42.5225	-45.4103	0.919617	0.979189	0.998578	0.989527	0.00993044	343414	E9PU87	Sik3	Flat-Flat	Cortex
E9PUA3	0.976194	-0.00048566	0.196033	0.0165575	-0.00310823	0.0141148	0.0605863	14.7547	-0.0325964	-0.0200586	0.127316	0.110158	0.107095	0.129582	0.338465	0.406071	0.390456	-59.6201	-62.4176	0.997573	0.107657	0.271136	0.980414	0.529219	487962	E9PUA3	Iqsec1	Down-Flat	Cortex
E9PUA6	0.812358	-0.0134654	0.682587	0.183011	0.00560234	0.0491479	0.418064	8.04612	0.0393742	0.0563074	0.443922	0.384094	0.373415	0.585688	0.438249	0.825928	0.978568	-14.657	-17.5037	0.979739	0.448684	0.718232	0.991613	0.984415	4883.08	E9PUA6	Kctd9	Flat-Flat	Cortex
E9PUD2	0.0862344	-0.0512092	0.341574	0.188972	0.00276345	0.0245941	0.434996	12.1316	0.0243641	0.0226349	0.222411	0.192436	0.187086	0.502016	0.532379	0.793006	0.950519	-39.5375	-42.4275	0.694374	0.457228	0.731259	0.989527	0.964899	80723.8	E9PUD2	Dnm1l	Flat-Flat	Cortex
E9PUI5	0.029679	0.036993	0.188582	1.14304e-07	-0.0104056	0.0135783	1.38052e-06	13.8329	-0.0938658	-0.0830211	0.122793	0.106244	0.10329	0.00027798	0.000803247	0.914222	0.954053	-60.9224	-63.8126	0.50115	5.73545e-05	0.000412375	0.995859	0.966922	250275	E9PUI5	Fnbp1l	Down-Down	Cortex
E9PUL5	0.866337	0.0114895	0.82184	0.957329	0.000262871	0.0591744	0.891436	12.088	0.0366253	-0.0335268	0.530812	0.459273	0.446504	0.670871	0.697119	0.12357	0.0239491	-8.2217	-10.8201	0.98588	0.985706	0.961463	0.980414	0.07708	79711.1	E9PUL5	Prrt2	Flat-Flat	Cortex
E9PUP1	0.236418	-0.245206	2.43492	0.451824	0.0110581	0.17532	0.575923	8.74627	-0.0585731	0.252884	1.55423	1.34476	1.30737	0.816036	0.323419	0.192507	0.0987288	30.4541	28.2804	0.853027	0.718882	0.814083	0.980414	0.203735	7704.71	E9PUP1	Syde2	Flat-Flat	Cortex
E9PUQ0	0.358559	0.0718506	0.929063	0.439339	-0.00433907	0.0668947	0.702881	11.4888	-0.00990521	-0.0650249	0.60219	0.521031	0.506545	0.919056	0.508044	0.303765	0.0181098	-3.6798	-6.4054	0.901511	0.708759	0.879314	0.980414	0.0640318	52279.8	E9PUQ0	Epha5	Flat-Flat	Cortex
E9PUQ8	0.354336	0.0176441	0.226093	0.000269075	-0.00628533	0.0162792	0.00131763	13.2681	-0.0428159	-0.0645849	0.144675	0.125177	0.121697	0.0837734	0.0139528	0.626383	0.00300211	-55.0187	-57.2816	0.899685	0.00701868	0.0256517	0.989527	0.0207305	172681	E9PUQ8	Dgkd	Down-Down	Cortex
E9PUR0	0.325738	0.0292526	0.352628	0.333911	0.00206981	0.02539	0.359849	11.8614	-0.0138254	0.0503103	0.220424	0.190716	0.185414	0.699111	0.173026	0.820454	0.0755859	-39.8606	-41.2809	0.893836	0.616799	0.674094	0.991475	0.168882	68050.3	E9PUR0	Ankhd1	Flat-Flat	Cortex
E9PUR2	0.896407	-0.037625	3.47975	0.604794	0.0108145	0.25055	0.728754	7.85078	-0.0884455	0.279722	2.23572	1.9344	1.88062	0.807084	0.444371	0.16623	0.0554302	43.543	41.1341	0.98918	0.818053	0.892337	0.980414	0.136625	4623.92	E9PUR2	Myo18a	Flat-Flat	Cortex
E9PUS2	0.127555	-0.135073	1.02553	0.0390857	-0.0136291	0.0738404	0.124595	8.20525	-0.100456	-0.132127	0.666314	0.576513	0.560485	0.359012	0.232714	0.312057	0.0353284	-0.0369872	-2.84905	0.770952	0.184566	0.404967	0.980414	0.100304	4720.41	E9PUS2	Btbd2	Flat-Flat	Cortex
E9PV14	0.0706169	0.0413414	0.260167	0.22865	-0.00191967	0.0187326	0.109412	14.136	0.0204266	-0.0545692	0.152046	0.131554	0.127897	0.412257	0.0404615	0.0892763	0.0196469	-53.2299	-52.2281	0.667698	0.504238	0.380799	0.980414	0.0674687	327867	E9PV14	Epb41l1	Flat-Down	Cortex
E9PV24	0.0567724	-0.300862	1.78534	0.107775	0.0179531	0.128549	0.278512	13.6795	0.200574	0.103068	1.15994	1.00361	0.975711	0.295074	0.585018	0.787867	0.72034	19.9201	17.1095	0.61415	0.338412	0.600181	0.989527	0.800377	246023	E9PV24	Fga	Flat-Flat	Cortex
E9PV26	0.350884	0.0299635	0.381132	0.549457	-0.00137214	0.0274424	0.342692	11.3505	0.0311145	-0.0561793	0.232751	0.201383	0.195784	0.414515	0.151175	0.580803	0.0258872	-37.9015	-38.4825	0.898205	0.782164	0.658503	0.989527	0.0813172	47585.6	E9PV26	Prr36	Flat-Down	Cortex
E9PV41	0.209393	0.0294611	0.275112	0.153096	-0.0024341	0.0198087	0.119202	14.6112	0.0131798	-0.055963	0.165098	0.142848	0.138876	0.623345	0.0511727	0.181892	0.00742255	-50.2649	-50.2173	0.846665	0.407988	0.396051	0.980414	0.0355576	452245	E9PV41	Diaph1	Flat-Down	Cortex
E9PV44	0.168125	-0.177849	1.50402	0.462094	-0.0066734	0.108293	0.370088	11.8205	0.0958022	-0.215484	0.929365	0.804112	0.781756	0.527181	0.166755	0.829998	0.00136826	11.9416	10.9364	0.817071	0.727059	0.682537	0.992471	0.0139504	61924.5	E9PV44	Atpif1	Flat-Down	Cortex
E9PV86	0.338032	-0.0206363	0.255381	0.272991	-0.00170849	0.018388	0.203633	13.255	-0.0461664	0.0183536	0.154695	0.133846	0.130125	0.0814651	0.467807	0.0594893	0.000427369	-52.608	-52.8966	0.893836	0.556354	0.51492	0.980414	0.00860218	171816	E9PV86	Mctp1	Down-Flat	Cortex
E9PV87	0.715368	0.0649425	2.14027	0.84716	0.00246749	0.154104	0.84819	6.99573	-0.0790966	0.125096	1.37909	1.19322	1.16005	0.723639	0.577302	0.726035	0.45048	26.15	23.6369	0.971886	0.941402	0.943906	0.989527	0.5844	2373.42	E9PV87	Talpid3	Flat-Flat	Cortex
E9PVA6	0.246178	-0.0481515	0.488655	0.59548	-0.00155832	0.0351843	0.579399	10.5523	0.0242689	-0.0522922	0.309005	0.26736	0.259927	0.628926	0.305098	0.528366	0.106615	-27.6995	-29.5361	0.85838	0.811382	0.815638	0.989527	0.215102	26582.2	E9PVA6	Git2	Flat-Flat	Cortex
E9PVA8	0.860168	0.00290027	0.198204	0.847727	-0.000227649	0.0142711	0.920751	15.1778	-0.00830044	0.00468048	0.128463	0.11115	0.10806	0.69055	0.822032	0.151057	0.00349929	-59.2973	-62.0211	0.985568	0.941418	0.97265	0.980414	0.0223935	666157	E9PVA8	Gcn1	Flat-Flat	Cortex
E9PVD3	0.805498	-0.0160295	0.783299	0.801178	0.00118039	0.0563993	0.543877	8.08244	0.0831209	-0.0659541	0.489395	0.423438	0.411665	0.303405	0.410827	0.54529	0.0732616	-11.1463	-12.5492	0.979739	0.920339	0.797261	0.989527	0.165189	4966.21	E9PVD3	Dchs1	Flat-Flat	Cortex
E9PVS5	0.234987	-0.148547	1.47036	0.968871	-0.000343007	0.10587	0.999092	8.40693	-0.00549228	-0.00024262	0.957404	0.828372	0.805341	0.971722	0.998751	0.862573	0.161905	13.0117	10.1218	0.852465	0.989729	0.999594	0.995363	0.288482	5852.32	E9PVS5	Immt	Flat-Flat	Cortex
E9PVU0	0.0706635	0.0485548	0.305618	0.000681174	0.00765875	0.0220052	0.00302191	12.932	0.050238	0.0807083	0.195525	0.169174	0.16447	0.128331	0.0211155	0.186671	0.434253	-44.1756	-46.4316	0.667698	0.0132602	0.0435871	0.980414	0.569088	149361	E9PVU0	Myo6	Up-Up	Cortex
E9PVY8	0.224435	-0.0443366	0.428541	0.13952	-0.00393115	0.0308559	0.187079	12.3315	0.005728	-0.0742018	0.26689	0.23092	0.2245	0.894526	0.10218	0.815733	0.858332	-32.9743	-34.2618	0.852358	0.387975	0.493849	0.991475	0.90197	90152.5	E9PVY8	Macf1	Flat-Down	Cortex
E9PVZ8	0.744156	-0.00563262	0.20751	0.00937642	-0.00363346	0.0149412	0.0229038	14.4191	-0.0143824	-0.0481192	0.130153	0.112612	0.109481	0.498345	0.0355695	0.537541	0.00923308	-58.8269	-60.3692	0.974774	0.0748497	0.157103	0.989527	0.0407568	386768	E9PVZ8	Golgb1	Flat-Down	Cortex
E9PW06	0.63628	-0.0258436	0.655728	4.90096e-06	0.0266732	0.0472139	1.72132e-05	12.3346	0.316384	0.134008	0.399296	0.345482	0.335877	0.000200225	0.0532173	0.339199	0.529333	-18.4711	-18.9489	0.961554	0.00058547	0.00177105	0.980414	0.650686	111172	E9PW06	Nfasc	Up-Up	Cortex
E9PW37	0.157798	0.0368299	0.303395	0.0060724	-0.00569196	0.0218452	0.0188457	14.107	-0.0730764	-0.0228131	0.192752	0.166775	0.162138	0.0317736	0.468874	0.883683	0.535088	-44.6898	-46.6944	0.806028	0.0573956	0.138172	0.995363	0.655386	309662	E9PW37	Rasal2	Down-Flat	Cortex
E9PW83	0.602989	0.0385311	0.888211	0.225497	-0.00660065	0.0639532	0.455495	11.9315	-0.0287168	-0.0847219	0.575146	0.497632	0.483797	0.758086	0.369813	0.359929	0.00145129	-5.33391	-8.02422	0.957301	0.500938	0.744337	0.980414	0.0143309	69306.6	E9PW83	Fam184a	Flat-Flat	Cortex
E9PWE8	0.954053	-0.00225194	0.470745	4.46115e-08	-0.0279142	0.0338947	1.66094e-09	14.8693	-0.367682	-0.102202	0.201791	0.174595	0.169741	1.68128e-08	0.00660111	0.902577	0.193396	-43.04	-30.8804	0.996178	2.95073e-05	1.92253e-06	0.995421	0.32638	448311	E9PWE8	Dpysl3	Down-Down	Cortex
E9PWI3	0.994178	-0.000374176	0.617631	0.294161	-0.00394723	0.0444709	0.576995	11.1085	-0.0461166	-0.0205627	0.401618	0.347491	0.33783	0.481981	0.752153	0.430167	0.0383079	-18.2623	-21.1036	0.999705	0.577348	0.814825	0.980414	0.105284	38792.9	E9PWI3	Mcc	Flat-Flat	Cortex
E9PWJ0	0.836605	0.0286544	1.67232	0.873685	0.00158995	0.120411	0.325761	6.56013	-0.196097	0.231542	1.00596	0.870384	0.846185	0.240325	0.169663	0.0036479	0.00356089	14.7927	14.7551	0.984442	0.952811	0.64264	0.980414	0.0226469	1663.45	E9PWJ0	Csmd3	Flat-Up	Cortex
E9PWM3	0.974109	0.00154948	0.575054	0.185686	0.00468931	0.0414052	0.0865892	10.9202	0.127675	-0.0513756	0.33396	0.288951	0.280918	0.0305777	0.349598	0.649047	0.00444964	-24.9036	-23.675	0.997573	0.453114	0.33388	0.989527	0.0257201	36647	E9PWM3	Armcx4	Up-Flat	Cortex
E9PWQ3	0.0063343	0.287193	1.10939	0.00913789	0.0195078	0.0798787	0.0153425	13.355	0.0487468	0.287958	0.67726	0.585984	0.569692	0.657646	0.018134	0.29117	0.555211	0.549594	-0.0193608	0.287755	0.0734928	0.122057	0.980414	0.672323	231673	E9PWQ3	Col6a3	Flat-Up	Cortex
E9PWR4	0.413043	0.0281982	0.410191	0.119216	-0.00398488	0.0295347	0.275003	14.3914	-0.0534597	-0.0135794	0.264808	0.229119	0.222749	0.224801	0.751777	0.425772	0.000235961	-33.2563	-35.8373	0.921965	0.357493	0.596236	0.980414	0.00764722	380359	E9PWR4	Dip2c	Flat-Flat	Cortex
E9PWW6	0.36622	0.0585337	0.769399	0.146039	0.00693518	0.0553985	0.302174	9.0893	0.102444	0.0138533	0.494671	0.428003	0.416104	0.21368	0.862684	0.0352533	0.0921499	-10.7602	-13.1938	0.904458	0.399268	0.622082	0.980414	0.194165	10550.7	E9PWW6	Zc3h7a	Flat-Flat	Cortex
E9PWW9	0.604442	-0.0262099	0.606639	0.408999	-0.00302938	0.0436794	0.290355	10.8862	0.0422654	-0.0965461	0.370208	0.320314	0.311408	0.484459	0.123162	0.498159	0.04258	-21.1941	-21.7501	0.95735	0.683716	0.610927	0.986519	0.113107	33727.6	E9PWW9	Rsf1	Flat-Down	Cortex
E9PWX1	0.564273	0.0182574	0.37929	0.0074377	-0.00689465	0.0273097	0.0106584	15.0686	-0.109382	-0.00593427	0.228476	0.197684	0.192188	0.00933435	0.872548	0.418601	0.200985	-38.5688	-38.6569	0.953083	0.0657186	0.0957062	0.980414	0.334915	591816	E9PWX1	Dpp6	Down-Flat	Cortex
E9PX01	0.0680494	0.40207	2.50435	0.939175	-0.00114244	0.180319	0.963108	6.16985	0.0476609	-0.0694001	1.62664	1.40742	1.36829	0.856408	0.792315	0.276547	0.0678369	32.0935	29.2925	0.660521	0.978498	0.987748	0.980414	0.157329	1551.3	E9PX01	Gria4	Flat-Flat	Cortex
E9PX29	0.318862	-0.0247704	0.294241	0.318326	0.00178557	0.021186	0.132723	15.5807	0.059032	-0.0303958	0.171646	0.148513	0.144384	0.0482906	0.284052	0.835895	0.0596899	-48.8647	-47.7973	0.893836	0.601571	0.418318	0.992983	0.144015	892970	E9PX29	Sptbn4	Up-Flat	Cortex
E9PX50	0.792683	-0.00989712	0.453039	0.000719994	0.0112799	0.0326199	0.00364511	11.6483	0.119999	0.0710194	0.292712	0.253262	0.246221	0.0218568	0.149214	0.980728	0.126098	-29.6496	-32.2605	0.979739	0.0138339	0.0488477	0.999468	0.241654	62019.5	E9PX50	Slc8a3	Up-Up	Cortex
E9PX52	0.880193	-0.0063026	0.503476	0.361597	-0.00278538	0.0362514	0.0985439	10.3565	0.0558946	-0.106485	0.285908	0.247375	0.240498	0.239036	0.0344257	0.923913	0.92123	-30.4963	-28.4605	0.988966	0.642072	0.360679	0.997095	0.944589	23597	E9PX52	Asap2	Flat-Down	Cortex
E9PX68	0.585677	0.019469	0.428014	0.00846072	-0.00762141	0.030818	0.00218212	11.8431	0.0120197	-0.144808	0.228392	0.197611	0.192117	0.745503	0.00134616	0.0440648	0.0208192	-38.5821	-34.3061	0.955127	0.0709016	0.0360185	0.980414	0.0700636	64842.8	E9PX68	Slc4a1ap	Flat-Down	Cortex
E9PXD2	0.202334	-0.156227	1.43508	0.255455	-0.00997561	0.103329	0.0394792	6.49116	0.173261	-0.353368	0.775612	0.67108	0.652423	0.18175	0.0124504	0.527365	0.616914	5.43108	9.2475	0.839557	0.537587	0.212916	0.989527	0.722075	1535.78	E9PXD2	Dlc1	Flat-Down	Cortex
E9PXE2	0.254345	-0.0194854	0.201342	1.42389e-05	-0.00745713	0.0144971	0.000113899	12.4493	-0.0631726	-0.0637562	0.13087	0.113232	0.110084	0.0088832	0.00840226	0.187369	0.254012	-58.6292	-61.4556	0.863951	0.00108968	0.00561015	0.980414	0.39283	95764.3	E9PXE2	Mcf2l	Down-Down	Cortex
E9PXF0	0.71856	0.0191138	0.637421	0.258188	-0.00440435	0.0458957	0.538036	11.1924	-0.035183	-0.0398692	0.414958	0.359033	0.349051	0.602147	0.555244	0.182647	0.2398	-17.0861	-19.9683	0.971886	0.541522	0.794176	0.980414	0.377452	41429.7	E9PXF0	Pcdh17	Flat-Flat	Cortex
E9PXF8	0.487402	0.0156953	0.269989	0.120373	-0.00261398	0.0194399	0.18054	13.282	0.000831299	-0.0462432	0.169048	0.146265	0.142199	0.975759	0.107301	0.0875165	0.0142087	-49.4138	-50.894	0.941847	0.358975	0.486555	0.980414	0.0545716	178499	E9PXF8	Sbf2	Flat-Down	Cortex
E9PXQ7	0.291092	0.0282875	0.316599	0.0140732	-0.00517042	0.0227959	0.0461621	13.6307	-0.0626621	-0.02459	0.203659	0.176212	0.171312	0.0733885	0.460131	0.555294	0.000774903	-42.7083	-45.1609	0.881661	0.0979046	0.233403	0.989527	0.0106474	222905	E9PXQ7	Pcdh10	Down-Flat	Cortex
E9PY16	0.119115	0.0321302	0.238069	0.00176588	-0.00530964	0.0171415	0.00126214	14.555	-0.0865048	-0.0022104	0.134705	0.116551	0.11331	0.00121754	0.919249	0.34363	0.145372	-57.5892	-55.4235	0.752116	0.0253914	0.0250273	0.980414	0.267194	421022	E9PY16	Adap1	Down-Flat	Cortex
E9PY46	0.213686	0.038442	0.362553	0.795596	0.000562069	0.0261047	0.796446	10.7123	-0.0147014	0.025047	0.232805	0.201429	0.195829	0.697175	0.509563	0.448953	0.687818	-37.8932	-40.2816	0.847424	0.917094	0.919817	0.983567	0.77588	30583.4	E9PY46	Ift140	Flat-Flat	Cortex
E9PY62	0.674408	-0.0295491	0.844662	0.699664	-0.0019528	0.0608176	0.887524	9.62513	-0.040408	0.00812373	0.548131	0.474258	0.461073	0.64996	0.92704	0.20666	0.0613686	-7.06587	-9.83405	0.966831	0.869299	0.960391	0.980414	0.146689	13877.1	E9PY62	Cntnap3	Flat-Flat	Cortex
E9PY90	0.163311	0.0432516	0.361352	0.137096	-0.00333682	0.0260182	0.308868	13.2896	-0.0447875	-0.0113482	0.233468	0.202003	0.196387	0.247517	0.764279	0.466931	0.0200465	-37.7908	-40.4011	0.807523	0.38435	0.62832	0.983627	0.0683769	178906	E9PY90	Mia2	Flat-Flat	Cortex
E9PYD1	0.628231	0.0115451	0.286038	0.768869	-0.000503192	0.0205954	0.786518	11.296	0.0111889	-0.0203718	0.18363	0.158881	0.154464	0.707255	0.496679	0.0967244	0.107327	-46.4352	-48.8152	0.960473	0.906633	0.916396	0.980414	0.215961	45466.2	E9PYD1	Fam98c	Flat-Flat	Cortex
E9PYF4	0.668304	0.0162226	0.45461	0.242392	-0.0032527	0.032733	0.0947437	13.593	0.0400542	-0.0981232	0.262216	0.226877	0.220569	0.352901	0.0337055	0.314402	0.352868	-33.6103	-32.1359	0.966831	0.520661	0.351931	0.980414	0.492929	223038	E9PYF4	Lmo7	Flat-Down	Cortex
E9PYF7	0.276877	-0.286026	3.10448	0.392935	-0.0160542	0.22353	0.700425	8.13606	-0.168846	-0.103102	2.02088	1.74852	1.69991	0.607402	0.752999	0.748233	0.950317	39.906	37.0259	0.87132	0.670281	0.878623	0.989527	0.964811	4449.07	E9PYF7	Ap1ar	Flat-Flat	Cortex
E9PYG6	0.576864	0.0279136	0.599372	0.516875	-0.00233912	0.0431562	0.80635	13.7665	-0.0127134	-0.0273852	0.389927	0.337375	0.327995	0.840443	0.665381	0.475866	0.00643647	-19.3259	-22.184	0.954844	0.760569	0.924567	0.984323	0.0323045	250755	E9PYG6	Rasa1	Flat-Flat	Cortex
E9PYH0	0.159672	-0.133631	1.10613	0.116439	-0.0108343	0.0796439	0.247304	8.75881	-0.159801	-0.02189	0.709595	0.613961	0.596891	0.17845	0.848919	0.329605	0.144008	2.2286	-0.125312	0.807476	0.352506	0.56656	0.980414	0.265376	6927.8	E9PYH0	Vcan	Flat-Flat	Cortex
E9PYH6	0.329823	-0.0765433	0.930782	0.772142	0.00161349	0.0670184	0.949057	10.4487	0.00195161	0.0259805	0.60556	0.523947	0.50938	0.984111	0.791183	0.0368382	0.000320931	-3.47889	-6.33885	0.893836	0.907349	0.98238	0.980414	0.00804339	24786.2	E9PYH6	Setd1a	Flat-Flat	Cortex
E9PYJ7	0.10193	0.0234983	0.165188	0.210036	-0.0012718	0.0118939	0.160326	14.6586	-0.0319095	0.0111074	0.0996272	0.0862002	0.0838036	0.063546	0.494585	0.368602	0.345495	-68.4487	-68.5807	0.721937	0.484154	0.461779	0.980414	0.486342	463728	E9PYJ7	Pitpnm2	Down-Flat	Cortex
E9PYK3	0.638102	0.0340067	0.86757	0.795673	-0.00134448	0.062467	0.67276	8.71771	-0.0762832	0.0559943	0.550412	0.476232	0.462991	0.398003	0.532535	0.432147	0.349004	-6.91636	-8.8707	0.961554	0.917094	0.866383	0.980414	0.48957	7515.34	E9PYK3	Parp4	Flat-Flat	Cortex
E9PYL2	0.440088	0.030128	0.465254	0.0414197	-0.0061005	0.0334993	0.063394	10.8076	-0.103751	0.00199678	0.287072	0.248382	0.241476	0.0392709	0.965717	0.410701	0.0661352	-30.3501	-31.3028	0.925765	0.19145	0.278609	0.980414	0.154792	31125.6	E9PYL2	Prr12	Down-Flat	Cortex
E9PYP2	0.00689865	0.180535	0.706684	0.567373	0.00242961	0.0508829	0.829088	8.72618	0.00677408	0.0351329	0.459179	0.397294	0.386248	0.927375	0.637731	0.656855	0.436158	-13.4406	-16.2547	0.287755	0.793996	0.935237	0.989527	0.570536	8229.55	E9PYP2	Nbeal1	Flat-Flat	Cortex
E9PYR1	0.879572	-0.00295324	0.234689	0.4707	-0.00102106	0.0168982	0.114147	11.731	-0.0469595	0.0311124	0.133239	0.115282	0.112077	0.0436759	0.163967	0.502581	0.0656687	-57.9831	-55.9383	0.988966	0.731814	0.388662	0.986519	0.15398	60247.5	E9PYR1	Fbxl18	Down-Up	Cortex
E9PYT0	0.10789	0.0259921	0.186177	0.00612664	-0.00348808	0.0134051	0.00301791	14.4465	-0.0630681	0.00503778	0.103718	0.0897398	0.0872448	0.0018563	0.764445	0.0862448	0.0920359	-67	-64.2747	0.738401	0.0577138	0.0435871	0.980414	0.194002	394468	E9PYT0	Arhgap5	Down-Flat	Cortex
E9PYX7	0.396306	0.0736755	1.03334	0.719975	-0.00221929	0.0744029	0.612164	7.97302	-0.10275	0.0683331	0.652558	0.564611	0.548913	0.338738	0.520757	0.898327	0.534401	-0.788012	-2.57588	0.917479	0.88164	0.831436	0.995421	0.65483	4506.18	E9PYX7	Afdn	Flat-Flat	Cortex
E9PZ11	0.668402	-0.0347787	0.974921	0.843948	-0.00114794	0.0701965	0.38665	8.3757	0.102767	-0.126806	0.593947	0.513899	0.499612	0.294786	0.200629	0.356077	0.0710555	-4.17594	-4.67092	0.966831	0.940092	0.696707	0.980414	0.161823	6032.42	E9PZ11	Zfp651	Flat-Flat	Cortex
E9PZ16	0.10982	0.0568932	0.409948	5.28526e-05	0.0134414	0.0295172	0.00034726	14.688	0.137438	0.090407	0.264933	0.229228	0.222854	0.00566027	0.0498275	0.657802	0.469808	-33.2392	-35.8587	0.73964	0.00240827	0.0110105	0.989527	0.600389	528982	E9PZ16	Hspg2	Up-Up	Cortex
E9PZ19	0.293226	0.0371069	0.41722	7.50218e-05	0.0132219	0.0300408	9.82469e-05	12.5417	0.182433	0.0398015	0.240847	0.208387	0.202594	0.000301836	0.316163	0.745439	0.00101766	-36.6706	-35.2257	0.882442	0.00306036	0.00516913	0.989527	0.0121361	119730	E9PZ19	Igsf9b	Up-Flat	Cortex
E9PZ36	0.827019	0.014753	0.812519	0.808127	0.00118068	0.0585032	0.644105	9.03026	0.0744251	-0.0569055	0.513743	0.444504	0.432146	0.377555	0.497341	0.467132	0.581064	-9.39836	-11.2307	0.981568	0.923516	0.851937	0.983627	0.692892	9683.31	E9PZ36	Pkhd1	Flat-Flat	Cortex
E9PZF0	0.990365	-0.000613009	0.611451	0.508359	-0.00243568	0.0440259	0.773798	13.6523	-0.00576267	-0.0362902	0.396853	0.343368	0.333821	0.928512	0.574254	0.255814	0.000426434	-18.6921	-21.4657	0.998985	0.754996	0.912193	0.980414	0.00860218	229665	E9PZF0	Gm20390	Flat-Flat	Cortex
E9PZJ8	0.21548	0.0493165	0.467033	0.445323	-0.00215223	0.0336275	0.590257	11.804	-0.0479026	0.0124559	0.298805	0.258534	0.251346	0.330339	0.796963	0.591268	0.0144114	-28.908	-31.1653	0.848925	0.713318	0.819624	0.989527	0.055008	64301.6	E9PZJ8	Ascc3	Flat-Flat	Cortex
E9PZM4	0.79503	-0.0181883	0.842343	0.117365	-0.00822791	0.0606507	0.300804	11.2647	-0.059722	-0.0807256	0.54775	0.473928	0.460752	0.503991	0.369586	0.201183	0.0553511	-7.09091	-9.93299	0.979739	0.354112	0.620091	0.980414	0.136625	42213.9	E9PZM4	Chd2	Flat-Flat	Cortex
E9PZM8	0.236717	0.0634993	0.630976	0.0903134	-0.00671555	0.0454317	0.250169	13.6297	-0.056685	-0.0576295	0.410788	0.355425	0.345543	0.400002	0.3924	0.0804099	0.242162	-17.4496	-20.3341	0.853027	0.306562	0.569365	0.980414	0.379715	224872	E9PZM8	Nptxr	Flat-Flat	Cortex
E9PZP8	0.604742	0.0198865	0.460666	0.263039	-0.0031494	0.033169	0.366875	13.7742	-0.0639588	0.0118436	0.291541	0.25225	0.245236	0.189213	0.802014	0.466202	0.000113813	-29.7938	-31.6595	0.95735	0.546605	0.6792	0.983627	0.00719032	247543	E9PZP8	Herc1	Flat-Flat	Cortex
E9PZQ0	0.945809	-0.00257544	0.45636	0.23521	0.00331799	0.0328589	0.254	12.3354	-0.0161133	0.0743581	0.282849	0.244729	0.237925	0.725417	0.120419	0.818209	0.00403469	-30.8835	-31.9976	0.994195	0.5128	0.573192	0.991475	0.0241977	93965.5	E9PZQ0	Ryr1	Flat-Up	Cortex
E9Q0J2	0.0434857	0.0402703	0.223686	0.0148343	-0.00361865	0.0161059	0.0571079	13.6143	-0.033863	-0.0276023	0.145629	0.126002	0.122499	0.16562	0.252955	0.56272	0.685406	-54.7822	-57.667	0.577211	0.100708	0.262441	0.989527	0.77432	224013	E9Q0J2	Ralgapb	Down-Flat	Cortex
E9Q0N0	0.555307	0.0169494	0.344072	0.13465	-0.00319873	0.0247739	0.33614	10.7694	-0.0332495	-0.0209506	0.223865	0.193694	0.188309	0.365978	0.565432	0.0404777	0.147291	-39.3028	-42.1652	0.952077	0.380894	0.652729	0.980414	0.269915	30979	E9Q0N0	Itsn1	Flat-Flat	Cortex
E9Q0P8	0.88819	-0.00602912	0.516357	0.151019	-0.00459344	0.0371789	0.301332	12.1763	-0.0701789	-0.00675602	0.331332	0.286677	0.278707	0.204007	0.89976	0.00909815	0.00236334	-25.1881	-27.551	0.98918	0.405483	0.620665	0.980414	0.0185774	80496.3	E9Q0P8	Araf	Flat-Flat	Cortex
E9Q0S6	0.838684	0.00896857	0.53027	0.253766	-0.00369976	0.0381807	0.204975	13.3909	0.0289863	-0.0943736	0.322476	0.279015	0.271258	0.580722	0.0869138	0.260217	0.374075	-26.1633	-26.5938	0.984442	0.535261	0.516651	0.980414	0.513861	192672	E9Q0S6	Tns1	Flat-Down	Cortex
E9Q137	0.983222	0.000713366	0.408584	0.622639	-0.00120694	0.029419	0.169013	11.0949	0.0508513	-0.0738378	0.236283	0.204439	0.198755	0.197243	0.0694755	0.567706	0.52225	-37.3593	-35.9787	0.998186	0.827412	0.472113	0.989527	0.644375	39655.3	E9Q137	Tex264	Flat-Down	Cortex
E9Q166	0.44559	0.0528559	0.82634	0.869204	-0.000813781	0.0594984	0.438404	9.40749	-0.097175	0.0869347	0.507762	0.439329	0.427115	0.248591	0.299677	0.76813	0.573684	-9.81995	-10.6235	0.927922	0.950398	0.732938	0.989527	0.687056	12178.4	E9Q166	Atad2b	Flat-Flat	Cortex
E9Q1A5	0.480014	-0.0763607	1.29117	0.857205	-0.00138953	0.0929673	0.887309	6.88622	-0.064022	0.0424606	0.834517	0.722047	0.701972	0.636838	0.753642	0.404209	0.20667	8.06632	5.44323	0.941523	0.945612	0.960391	0.980414	0.341166	2036.64	E9Q1A5	Zfp384	Flat-Flat	Cortex
E9Q1G8	0.63787	-0.0193381	0.493005	0.01384	-0.00807537	0.0354975	0.0409972	11.5802	-0.040894	-0.0976587	0.314779	0.272356	0.264783	0.427483	0.0712812	0.427079	0.746657	-27.033	-29.217	0.961554	0.096943	0.217637	0.980414	0.819103	52622.8	E9Q1G8	Septin7	Flat-Down	Cortex
E9Q1K3	0.263529	-0.0463507	0.488682	0.226741	-0.00362138	0.0351862	0.0857211	11.4248	0.0429774	-0.107564	0.280774	0.242933	0.236179	0.351939	0.0302877	0.798307	0.368295	-31.1486	-29.5341	0.867192	0.502061	0.332542	0.989527	0.507652	48519.6	E9Q1K3	Add1	Flat-Down	Cortex
E9Q1M1	0.276291	0.0416089	0.451044	0.399558	-0.0022992	0.0324762	0.645061	11.1659	-0.0379989	-0.000395307	0.291685	0.252374	0.245357	0.426231	0.993318	0.800385	0.426017	-29.7761	-32.4194	0.871234	0.676524	0.851983	0.989527	0.561234	41262	E9Q1M1	Pdzd2	Flat-Flat	Cortex
E9Q1P8	0.400773	0.0381013	0.539603	0.00725091	-0.0098483	0.0388527	0.0252067	10.4269	-0.0583586	-0.110274	0.3462	0.299542	0.291214	0.306913	0.0648459	0.502551	0.00342453	-23.6078	-25.9657	0.91936	0.064561	0.165425	0.986519	0.0222339	23877.2	E9Q1P8	Irf2bp2	Flat-Down	Cortex
E9Q1Q9	0.702874	0.0264217	0.83226	0.0072114	0.0152027	0.0599247	0.0219129	7.82058	0.0770651	0.18377	0.528828	0.457556	0.444835	0.37481	0.0462959	0.0753751	0.0248664	-8.35656	-10.3665	0.971345	0.0643329	0.153318	0.980414	0.0791281	4452.16	E9Q1Q9	Khk	Flat-Up	Cortex
E9Q1U1	0.899471	0.0157778	1.50396	0.0140904	-0.024556	0.108288	0.0274917	8.99989	-0.0696164	-0.353891	0.932225	0.806586	0.784161	0.645753	0.0315834	0.0037581	0.0131153	12.0523	10.935	0.98918	0.0979046	0.173867	0.980414	0.0515265	8412.36	E9Q1U1	Ccdc171	Flat-Down	Cortex
E9Q1V2	0.558017	0.0781744	1.598	0.610548	-0.00488664	0.11506	0.758565	9.96281	-0.120747	0.0407448	1.02935	0.890623	0.865862	0.472754	0.806975	0.559361	0.00415154	15.6202	13.1186	0.952077	0.821278	0.905195	0.989527	0.0245569	17880.5	E9Q1V2	Cpne5	Flat-Flat	Cortex
E9Q1W7	0.73882	0.00742509	0.267732	0.757561	-0.000494833	0.0192773	0.136453	12.1785	-0.0477991	0.0411208	0.151711	0.131264	0.127615	0.0674655	0.110262	0.879736	0.0010686	-53.3093	-51.1962	0.974774	0.899996	0.423854	0.995363	0.0123536	82625.2	E9Q1W7	Tbck	Down-Up	Cortex
E9Q236	0.670942	0.0232995	0.658527	0.355513	0.00369094	0.0474155	0.164026	11.2649	-0.058803	0.12523	0.388103	0.335797	0.326461	0.356697	0.061827	0.0527821	0.0686904	-19.4947	-18.7955	0.966831	0.635723	0.467349	0.980414	0.158266	44836.3	E9Q236	Abcc4	Flat-Up	Cortex
E9Q238	0.442905	0.101365	1.57522	0.831676	-0.00200298	0.113419	0.922299	8.77367	0.029436	-0.0653852	1.02137	0.883719	0.85915	0.858733	0.693246	0.0828042	0.00341118	15.3401	12.6017	0.926884	0.93474	0.972752	0.980414	0.0221976	8254.54	E9Q238	Kank1	Flat-Flat	Cortex
E9Q271	0.165588	-0.0652833	0.548568	0.1351	0.00509354	0.0394982	0.2884	11.9739	0.0734875	0.0119969	0.352972	0.305401	0.29691	0.211387	0.833779	0.76181	0.00625753	-22.9105	-25.3725	0.812583	0.381178	0.609027	0.989527	0.0316638	73587.5	E9Q271	Wdr17	Flat-Flat	Cortex
E9Q286	0.572377	0.0311126	0.660189	0.860347	-0.000694669	0.0475352	0.419964	9.7079	-0.0797272	0.0708569	0.404477	0.349965	0.340235	0.235373	0.289046	0.545328	0.281376	-18.0069	-18.7048	0.953837	0.946852	0.720027	0.989527	0.422224	14930.2	E9Q286	Ice1	Flat-Flat	Cortex
E9Q2E4	0.473557	0.014826	0.246981	0.087864	-0.00265094	0.0177832	0.142344	15.0634	-0.04607	0.00189241	0.154681	0.133835	0.130114	0.0820132	0.939744	0.486715	0.000932922	-52.6112	-54.1005	0.938399	0.301385	0.433444	0.985557	0.0116114	606992	E9Q2E4	Hectd4	Down-Flat	Cortex
E9Q2I4	0.580826	-0.0957991	2.07885	0.108006	0.0208895	0.149682	0.018602	7.03353	-0.200756	0.571428	1.11311	0.963091	0.936315	0.275613	0.00605612	0.661765	0.63062	18.4364	22.5887	0.955127	0.338619	0.137357	0.989527	0.732709	2426.76	E9Q2I4	Mideas	Flat-Up	Cortex
E9Q2M9	0.443282	0.0373348	0.580677	0.497856	0.0023716	0.0418101	0.53263	8.01124	0.066767	-0.0282668	0.367237	0.317743	0.308909	0.27193	0.635731	0.777189	0.101318	-21.4842	-23.3248	0.926884	0.74758	0.790156	0.989527	0.207521	4812.93	E9Q2M9	Wdfy4	Flat-Flat	Cortex
E9Q2U6	0.0845537	0.179553	1.19055	0.937411	0.000558898	0.0857226	0.657995	7.89147	-0.0889077	0.102167	0.752546	0.651123	0.63302	0.469654	0.407468	0.947856	0.930815	4.34422	2.52249	0.693464	0.977667	0.858674	0.999191	0.951363	4499.29	E9Q2U6	Csnk1a1	Flat-Flat	Cortex
E9Q2W9	0.0647989	0.0622772	0.38274	3.78501e-05	-0.012955	0.0275582	0.000156433	10.9619	-0.0805685	-0.141108	0.238778	0.206597	0.200853	0.0521059	0.00229629	0.0601821	0.171836	-36.9812	-38.3309	0.64729	0.0019162	0.00635338	0.980414	0.300283	34296.4	E9Q2W9	Actn4	Down-Down	Cortex
E9Q3A7	0.432788	-0.0554693	0.842787	0.245829	0.00598424	0.0606826	0.228557	9.44066	0.146281	-0.0482457	0.517322	0.447601	0.435156	0.0969901	0.566767	0.826822	0.737367	-9.14847	-9.91402	0.92538	0.525236	0.545865	0.991886	0.812371	13027	E9Q3A7	Cdh19	Up-Flat	Cortex
E9Q3C1	0.919538	-0.00503456	0.600218	0.784638	-0.000981761	0.0432171	0.689503	9.57438	-0.0515241	0.0365417	0.381566	0.330141	0.320962	0.409925	0.556514	0.54992	0.766898	-20.1062	-22.1332	0.991336	0.913441	0.874391	0.989527	0.834463	13501.1	E9Q3C1	C2cd2	Flat-Flat	Cortex
E9Q3G8	0.46752	0.0237834	0.390752	0.0968713	-0.00406839	0.0281351	0.0447731	12.7693	0.0241903	-0.0957852	0.224105	0.193902	0.188511	0.508195	0.017643	0.975478	0.15824	-39.2642	-37.5851	0.935387	0.318321	0.228303	0.999468	0.283589	125451	E9Q3G8	Nup153	Flat-Down	Cortex
E9Q3H6	0.578375	-0.0337369	0.727325	0.025804	0.0105778	0.052369	0.08993	11.1186	0.105735	0.0736661	0.473132	0.409366	0.397985	0.181579	0.343983	0.886905	0.0055968	-12.363	-15.2183	0.955127	0.141892	0.342133	0.995363	0.0294098	42423.9	E9Q3H6	Coq10a	Flat-Flat	Cortex
E9Q3K3	0.619425	-0.0270851	0.654096	0.27931	-0.00431635	0.0470964	0.153225	10.1742	0.0499999	-0.126932	0.387829	0.33556	0.326231	0.430935	0.0586185	0.503192	0.00912242	-19.52	-19.0386	0.959536	0.561968	0.452734	0.986519	0.0404665	20516.5	E9Q3K3	Agap1	Flat-Down	Cortex
E9Q3L2	0.00523341	0.0445605	0.167215	0.0622177	-0.00198062	0.0120398	0.158362	16.3956	-0.0262467	-0.00708699	0.107595	0.0930938	0.0905056	0.147182	0.684898	0.306422	0.576725	-65.6791	-68.1417	0.267219	0.245897	0.45889	0.980414	0.689716	1.55492e+06	E9Q3L2	Pi4ka	Down-Flat	Cortex
E9Q3M9	0.0967668	0.0533506	0.368821	0.0437154	-0.0047749	0.026556	0.0218781	14.4577	0.0155962	-0.0991123	0.210257	0.18192	0.176862	0.64795	0.0102308	0.103335	0.105258	-41.5606	-39.6645	0.708397	0.198087	0.153246	0.980414	0.213139	406638	E9Q3M9	Cracdl	Flat-Down	Cortex
E9Q3P4	0.460689	-0.0699573	1.13161	0.993936	5.14092e-05	0.0814785	0.986322	11.3798	-0.0160085	0.0175413	0.736116	0.636908	0.6192	0.893133	0.882979	0.332953	0.00048569	3.54957	0.694538	0.934155	0.997961	0.996437	0.980414	0.00900697	47019.6	E9Q3P4	Cenpf	Flat-Flat	Cortex
E9Q3Q6	0.0954845	0.0566511	0.389983	0.000943587	-0.00940325	0.0280797	0.00343129	15.188	-0.0540531	-0.107025	0.246602	0.213367	0.207435	0.189573	0.0162671	0.201803	0.454995	-35.8204	-37.656	0.70699	0.0166748	0.046795	0.980414	0.587869	653351	E9Q3Q6	Alcam	Flat-Down	Cortex
E9Q3V9	0.00173272	0.0562468	0.181143	0.000817947	-0.00444287	0.0130427	0.00442253	14.1857	-0.0361494	-0.0395329	0.117705	0.101841	0.0990099	0.0738575	0.0530604	0.422225	0.544183	-62.4459	-65.2614	0.168972	0.0150282	0.0556422	0.980414	0.662434	333485	E9Q3V9	Adgrl1	Down-Down	Cortex
E9Q3Y4	0.539263	0.0368873	0.719054	0.377018	-0.00384845	0.0517736	0.599471	13.4736	-0.00194709	-0.0647842	0.463706	0.401211	0.390056	0.9793	0.39431	0.282714	0.00368262	-13.0874	-15.63	0.952077	0.656362	0.824462	0.980414	0.0230568	204809	E9Q3Y4	Lrba	Flat-Flat	Cortex
E9Q401	0.00602141	0.0438884	0.168222	0.954011	5.79958e-05	0.0121124	0.533957	16.6793	-0.015646	0.0172786	0.104748	0.0906306	0.0881108	0.363342	0.317015	0.367227	0.0138098	-66.6444	-67.9255	0.284481	0.984635	0.791243	0.980414	0.0535179	1.91228e+06	E9Q401	Ryr2	Flat-Flat	Cortex
E9Q411	0.354816	-0.0357218	0.458214	0.799607	-0.000696094	0.0329925	0.934093	12.6211	-0.0172116	0.0058159	0.297573	0.257468	0.25031	0.721406	0.903897	0.306674	0.0300812	-29.0566	-31.8516	0.899962	0.919798	0.976485	0.980414	0.0898843	111397	E9Q411	Nbas	Flat-Flat	Cortex
E9Q414	0.207969	0.11172	1.03982	9.98597e-06	0.0397506	0.0748695	7.39813e-05	9.26676	0.404461	0.269431	0.670718	0.580323	0.564189	0.00197632	0.0241721	0.963729	0.289637	0.200158	-2.3508	0.846503	0.000873879	0.00425507	0.999468	0.430158	15145.8	E9Q414	Apob	Up-Up	Cortex
E9Q447	0.992566	0.000135051	0.17458	0.000636241	-0.00440973	0.0125701	0.000808778	18.5723	-0.0144605	-0.061514	0.102098	0.0883382	0.0858822	0.388006	0.00198937	0.998632	0.00226353	-67.5667	-66.59	0.999256	0.0127626	0.0189123	0.999975	0.0181632	6.87402e+06	E9Q447	Sptan1	Flat-Down	Cortex
E9Q448	0.623813	-0.0893795	2.18605	0.340244	-0.012659	0.157401	0.466791	12.2691	0.0386635	-0.25997	1.39095	1.20349	1.17003	0.863696	0.259312	0.416362	0.506045	26.4584	24.3989	0.960012	0.62159	0.751998	0.980414	0.630344	85512.5	E9Q448	Tpm1	Flat-Flat	Cortex
E9Q453	0.753427	-0.0287615	1.101	0.125071	-0.0105156	0.0792748	0.301158	11.62	-0.129576	-0.0477924	0.713561	0.617393	0.600228	0.272482	0.679912	0.996377	0.257875	2.42926	-0.292536	0.974774	0.367776	0.620544	0.999809	0.397325	52701.5	E9Q453	Tpm1	Flat-Flat	Cortex
E9Q4F7	0.343666	-0.119141	1.49226	0.500557	-0.00605584	0.107446	0.755495	8.35839	-0.100362	-0.00075335	0.967417	0.837035	0.813764	0.524585	0.996161	0.669054	0.11063	13.3863	10.654	0.894672	0.749782	0.903877	0.989527	0.221356	5469.66	E9Q4F7	Ankrd11	Flat-Flat	Cortex
E9Q4K0	0.27929	-0.0755085	0.823852	0.482616	0.00348707	0.0593192	0.163616	11.6044	0.152828	-0.0984056	0.479454	0.414837	0.403303	0.0646757	0.217574	0.269374	0.00085585	-11.8851	-10.7321	0.873882	0.737584	0.466611	0.980414	0.0110436	57525.8	E9Q4K0	Ablim2	Up-Flat	Cortex
E9Q4M0	0.194592	-0.135972	1.22645	0.136978	-0.011329	0.0883069	0.135725	8.32468	0.0402465	-0.238528	0.747235	0.646528	0.628553	0.739776	0.0643351	0.232895	0.483111	4.08929	3.59178	0.835135	0.384135	0.423313	0.980414	0.611486	5350.95	E9Q4M0	Tmem44	Flat-Down	Cortex
E9Q4M4	0.834129	0.0118321	0.680066	0.434075	-0.0032136	0.0489663	0.711227	13.7893	-0.0109175	-0.044434	0.441381	0.381895	0.371277	0.878571	0.536759	0.587265	0.000205291	-14.8637	-17.6369	0.984075	0.70403	0.882631	0.989527	0.00742575	252723	E9Q4M4	Chchd6	Flat-Flat	Cortex
E9Q4N7	0.313407	0.03718	0.43653	0.0632918	-0.00514691	0.0314311	0.12848	12.284	-0.0796808	-0.00648232	0.276452	0.239194	0.232544	0.0913033	0.884837	0.541189	0.000394114	-31.7071	-33.5969	0.891815	0.248602	0.411242	0.989527	0.00850601	87632.2	E9Q4N7	Arid1b	Down-Flat	Cortex
E9Q4P1	0.641965	-0.0531733	1.37242	0.771626	0.00238462	0.0988174	0.547099	7.71555	0.146791	-0.111265	0.858449	0.742753	0.722103	0.300265	0.428531	0.974912	0.443667	9.08417	7.64018	0.962785	0.907334	0.799534	0.999468	0.578259	3900.57	E9Q4P1	Wdfy1	Flat-Flat	Cortex
E9Q4S1	0.00588803	0.0722158	0.275855	0.538232	-0.00102155	0.0198622	0.828065	12.3721	-0.0118263	-0.00543475	0.179545	0.155347	0.151028	0.684895	0.851718	0.39832	0.191786	-47.2451	-50.1203	0.282503	0.774639	0.934651	0.980414	0.32461	97243.3	E9Q4S1	Pde8b	Flat-Flat	Cortex
E9Q4Y4	0.00790688	-0.548254	2.19289	0.540472	-0.00807544	0.157893	0.0579207	10.9833	0.333028	-0.486539	1.18013	1.02108	0.992694	0.0976018	0.0212457	0.504865	0.679374	20.5414	24.5114	0.310773	0.775813	0.264607	0.986519	0.769397	32854.8	E9Q4Y4	Cep192	Up-Down	Cortex
E9Q512	0.0627499	-0.0635594	0.387249	0.679656	-0.00095868	0.0278828	0.439048	12.3412	0.031704	-0.0496149	0.239157	0.206925	0.201172	0.418327	0.212924	0.272674	0.00336171	-36.924	-37.9093	0.639989	0.859901	0.733066	0.980414	0.0220201	91743.8	E9Q512	Trip11	Flat-Flat	Cortex
E9Q555	0.104267	0.0737588	0.522372	0.0189638	0.00807421	0.037612	0.0697533	10.5758	0.0790643	0.0579414	0.339902	0.294093	0.285916	0.165485	0.301708	0.307281	0.00238063	-24.2687	-27.1341	0.73025	0.11727	0.294535	0.980414	0.0186255	29690.3	E9Q555	Rnf213	Up-Flat	Cortex
E9Q5C9	0.43321	-0.0488038	0.742206	0.767118	0.00131589	0.0534406	0.268018	11.812	0.111357	-0.0929678	0.441233	0.381767	0.371153	0.134695	0.20625	0.386075	0.0232211	-14.8758	-14.4892	0.92538	0.90606	0.589022	0.980414	0.0753689	65781.1	E9Q5C9	Nolc1	Up-Flat	Cortex
E9Q5F4	0.570204	0.11202	2.36347	0.384059	-0.012459	0.170175	0.690769	11.834	-0.0925488	-0.120038	1.53846	1.33112	1.29411	0.710793	0.631155	0.186251	0.000281156	30.087	27.2081	0.953085	0.662269	0.874678	0.980414	0.00772532	66049.6	E9Q5F4	Actb	Flat-Flat	Cortex
E9Q5F9	0.816025	0.0131375	0.679516	0.02093	-0.0103052	0.0489267	0.0744829	10.9951	-0.0788802	-0.0968636	0.441608	0.382091	0.371468	0.280066	0.189286	0.0109301	0.00149669	-14.8452	-17.666	0.979793	0.124936	0.305859	0.980414	0.0145581	34922.8	E9Q5F9	Setd2	Flat-Flat	Cortex
E9Q5G2	0.690018	-0.0267838	0.806698	0.00068096	0.0202164	0.0580841	0.00281282	8.85473	0.126066	0.219848	0.513474	0.444272	0.43192	0.144777	0.0174815	0.155446	0.21779	-9.41723	-11.4896	0.968924	0.0132602	0.0421981	0.980414	0.353119	9269.81	E9Q5G2	Pcdhb9	Up-Up	Cortex
E9Q5K9-3	0.45692	0.0593816	0.952365	0.644287	-0.00263814	0.0685724	0.760654	8.82985	-0.0723267	0.0294217	0.612609	0.530046	0.515309	0.469946	0.767003	0.0345616	0.0194071	-3.06226	-5.51362	0.932943	0.839489	0.905668	0.980414	0.0669792	8170.09	E9Q5K9	Ythdc1	Flat-Flat	Cortex
E9Q5M4	0.230225	-0.0448424	0.439141	0.774759	0.000752228	0.0316192	0.960571	12.366	0.00530569	0.00754076	0.285928	0.247393	0.240515	0.908733	0.870606	0.803371	0.0331385	-30.4937	-33.3822	0.852358	0.908768	0.986465	0.99097	0.0959246	94049.3	E9Q5M4	Zfr2	Flat-Flat	Cortex
E9Q612	0.232092	0.160975	1.58306	0.317414	-0.00962536	0.113984	0.330274	7.8748	-0.238757	0.0812113	0.985746	0.852894	0.829182	0.149862	0.612372	0.724749	0.720741	14.062	12.7804	0.852358	0.601321	0.647727	0.989527	0.800727	4127.18	E9Q612	Ptpro	Down-Flat	Cortex
E9Q616	0.686639	0.0290428	0.864733	0.363558	-0.0047639	0.0622628	0.496674	15.8921	0.0154821	-0.0988027	0.551065	0.476796	0.46354	0.862248	0.278332	0.282663	0.539111	-6.8737	-8.9886	0.968924	0.643822	0.770163	0.980414	0.658511	1.09382e+06	E9Q616	Ahnak	Flat-Flat	Cortex
E9Q634	0.601603	-0.0159656	0.366619	0.00012729	0.0110206	0.0263974	0.000854784	11.1882	0.0974694	0.0899491	0.238697	0.206527	0.200785	0.022293	0.0326594	0.976853	0.158327	-36.9933	-39.8801	0.956953	0.00427066	0.0194465	0.999468	0.283635	44692.5	E9Q634	Myo1e	Up-Up	Cortex
E9Q6B2	0.0553506	0.111298	0.656146	0.0893844	-0.00700573	0.047244	0.240293	10.2277	-0.0479206	-0.0717821	0.426191	0.368752	0.3585	0.490979	0.307305	0.611843	0.0168293	-16.1244	-18.9259	0.61158	0.304078	0.557523	0.989527	0.0608984	21647.1	E9Q6B2	Ccdc85c	Flat-Flat	Cortex
E9Q6C8	0.554505	0.139662	2.82933	0.688032	0.00680978	0.203719	0.674386	7.99654	-0.134117	0.257699	1.80116	1.55841	1.51509	0.646702	0.383327	0.893871	0.00850828	35.7623	33.6849	0.952077	0.86424	0.867411	0.995421	0.0387931	5015.58	E9Q6C8	Xkr6	Flat-Flat	Cortex
E9Q6E5	0.0193301	-0.0509065	0.238005	0.644626	-0.000658617	0.0171369	0.786835	12.3771	0.00496569	-0.0165979	0.153465	0.132782	0.129091	0.841637	0.507374	0.513503	0.0227645	-52.8953	-55.4332	0.435734	0.839636	0.916396	0.989527	0.0741728	93963.8	E9Q6E5	Srsf11	Flat-Flat	Cortex
E9Q6H8	0.65458	0.00583427	0.156532	0.01812	-0.00244046	0.0112707	0.0628671	13.5808	-0.0166423	-0.0250584	0.101378	0.0877147	0.0852761	0.319265	0.142278	0.422051	0.0872911	-67.8217	-70.5184	0.963865	0.114536	0.277349	0.980414	0.186894	218066	E9Q6H8	Plekha5	Flat-Down	Cortex
E9Q6J5	0.116512	-0.0625163	0.459663	0.0243891	-0.00676238	0.0330968	0.0479423	11.0989	-0.0177165	-0.0989699	0.286839	0.248181	0.241281	0.703463	0.0476598	0.236556	0.459497	-30.3792	-31.738	0.746669	0.136628	0.237342	0.980414	0.592115	37513.7	E9Q6J5	Bod1l	Flat-Down	Cortex
E9Q6K3	0.890449	0.0150628	1.31683	0.129874	-0.0124065	0.094815	0.330247	7.29636	-0.118239	-0.0924074	0.857346	0.741799	0.721176	0.400261	0.508809	0.774846	0.0613868	9.03791	6.1517	0.98918	0.373374	0.647727	0.989527	0.146695	2650.36	E9Q6K3	Pibf1	Flat-Flat	Cortex
E9Q6L9	0.225068	0.0223843	0.216669	8.88897e-06	-0.00836843	0.0156007	3.9693e-05	15.106	-0.0541403	-0.0889701	0.1347	0.116546	0.113305	0.0241046	0.000972028	0.10569	0.270676	-57.5907	-58.8144	0.852358	0.000814969	0.00294046	0.980414	0.411097	611900	E9Q6L9	Lrrc7	Down-Down	Cortex
E9Q6P5	0.0790146	0.0372424	0.24203	0.230743	-0.00177744	0.0174267	0.486592	14.6975	-0.0209832	-0.00903385	0.157286	0.136088	0.132305	0.415448	0.723264	0.711775	0.000518994	-52.01	-54.8295	0.681897	0.506923	0.763027	0.989527	0.00933215	479008	E9Q6P5	Ttc7b	Flat-Flat	Cortex
E9Q6R7	0.893915	0.00546806	0.493758	0.590962	-0.00159416	0.0355517	0.331378	14.1822	0.0438882	-0.0733185	0.300089	0.259645	0.252427	0.373149	0.146597	0.829559	0.975549	-28.7535	-29.1621	0.98918	0.808676	0.648881	0.992471	0.982338	336855	E9Q6R7	Utrn	Flat-Down	Cortex
E9Q6Y8	0.0142653	0.0974484	0.430683	0.583919	-0.00141725	0.0310102	0.831042	12.5447	-0.0020218	-0.0225007	0.279629	0.241942	0.235216	0.964365	0.620604	0.174641	0.0879986	-31.2957	-34.0823	0.398906	0.804097	0.935774	0.980414	0.188057	110731	E9Q6Y8	Usp31	Flat-Flat	Cortex
E9Q777	0.814504	-0.0062452	0.320322	0.00484965	-0.00621618	0.0230639	1.23591e-05	11.7168	0.0293469	-0.138434	0.122254	0.105777	0.102836	0.153265	5.14651e-06	0.610065	0.680802	-61.0809	-44.74	0.979739	0.0500086	0.00143056	0.989527	0.770594	59398	E9Q777	Akap11	Up-Down	Cortex
E9Q784	0.709924	-0.0241999	0.781812	0.781289	-0.00129925	0.0562923	0.960578	10.2777	-0.0170379	-0.00483556	0.508961	0.440367	0.428124	0.836246	0.953187	0.258518	0.0103722	-9.73503	-12.6176	0.971886	0.912706	0.986465	0.980414	0.0442408	22024.4	E9Q784	Zc3h13	Flat-Flat	Cortex
E9Q7E2	0.819626	0.00965216	0.509409	0.475758	-0.00219064	0.0366786	0.300561	11.5103	-0.0795532	0.0447058	0.309787	0.268036	0.260584	0.128521	0.379339	0.759269	0.0416891	-27.6086	-28.0387	0.980944	0.733838	0.620091	0.989527	0.111669	51373.3	E9Q7E2	Arid2	Down-Flat	Cortex
E9Q7G0	0.70915	-0.0066102	0.212954	0.54174	-0.000781728	0.0153332	0.0605673	14.4635	0.0320972	-0.0469519	0.114961	0.0994674	0.096702	0.10087	0.0222721	0.0968597	0.150212	-63.2951	-59.437	0.971886	0.776199	0.271136	0.980414	0.273651	407423	E9Q7G0	Numa1	Up-Down	Cortex
E9Q7L1	0.582576	0.024011	0.523485	0.36668	-0.00286468	0.0376921	0.494329	10.5931	0.0101074	-0.0602426	0.333364	0.288435	0.280416	0.851476	0.274711	0.389598	0.0115444	-24.968	-27.0574	0.955127	0.646385	0.768293	0.980414	0.0474273	27810.8	E9Q7L1	Urb2	Flat-Flat	Cortex
E9Q7M2	0.985482	0.000655999	0.434228	0.100596	-0.00446661	0.0312654	0.247684	10.2689	-0.0235865	-0.0530105	0.280821	0.242974	0.236219	0.605527	0.254797	0.422826	0.361837	-31.1425	-33.7873	0.998367	0.324907	0.567194	0.980414	0.501076	21716.5	E9Q7M2	Tsc22d2	Flat-Flat	Cortex
E9Q7N9	0.879558	0.0309027	2.45551	0.979848	-0.000370774	0.176803	0.740063	9.43118	-0.168818	0.169134	1.56491	1.354	1.31636	0.508446	0.507665	0.424953	0.000399369	30.7007	28.5835	0.988966	0.992641	0.897115	0.980414	0.00850601	12478.4	E9Q7N9	Dnah11	Flat-Flat	Cortex
E9Q7P2	0.77342	0.0222995	0.931627	0.197777	-0.00738104	0.0670793	0.236935	9.99808	-0.156928	0.0350699	0.579517	0.501414	0.487474	0.110571	0.709153	0.512654	0.00806919	-5.06136	-6.30616	0.977063	0.469265	0.553207	0.989527	0.0374928	17473.8	E9Q7P2	Cacna1i	Down-Flat	Cortex
E9Q7T7	0.0824189	-0.230899	1.51935	0.470349	-0.00661554	0.109397	0.138285	7.41481	-0.293019	0.189894	0.874501	0.756642	0.735605	0.0535543	0.193488	0.939748	0.541308	9.75112	11.3017	0.690894	0.731557	0.426142	0.998745	0.660236	2614.83	E9Q7T7	Chadl	Down-Flat	Cortex
E9Q7X6	0.383117	0.116826	1.59246	0.432043	0.00755908	0.114661	0.732014	6.40495	0.0445143	0.0849308	1.03587	0.896264	0.871346	0.790854	0.614066	0.851845	0.582875	15.8476	12.9936	0.912643	0.703597	0.894137	0.995363	0.694202	1664.25	E9Q7X6	Heg1	Flat-Flat	Cortex
E9Q7X7	0.0237691	0.0462964	0.225412	0.00560597	-0.00428064	0.0162302	0.0051399	14.6562	-0.0717723	0.000331244	0.131164	0.113486	0.110331	0.00396557	0.987549	0.883322	0.185032	-58.5484	-57.3903	0.463624	0.0547989	0.0618926	0.995363	0.316351	457191	E9Q7X7	Nrxn2	Down-Flat	Cortex
E9Q800	0.11663	0.139304	1.02462	0.620407	0.00304627	0.0737749	0.888114	8.88517	0.0296649	0.0220318	0.667157	0.577243	0.561194	0.78379	0.838425	0.998611	0.785418	0.00852501	-2.88104	0.746669	0.826257	0.960396	0.999975	0.847369	9152.39	E9Q800	Immt	Flat-Flat	Cortex
E9Q828	0.681494	0.0168889	0.494227	0.772234	-0.000856373	0.0355855	0.907845	15.2975	-0.0222393	0.00826227	0.320521	0.277324	0.269613	0.669148	0.873499	0.542962	0.0688108	-26.3823	-29.128	0.967592	0.907349	0.967839	0.989527	0.158347	724146	E9Q828	Atp2b4	Flat-Flat	Cortex
E9Q842	0.482395	0.279092	4.74525	0.711155	-0.0105287	0.341669	0.738889	10.4466	-0.378974	0.211355	3.03809	2.62864	2.55555	0.445705	0.668331	0.52678	0.00055943	54.583	52.3006	0.941847	0.876642	0.896967	0.989527	0.00957263	27680.4	E9Q842	Nav2	Flat-Flat	Cortex
E9Q8D0	0.777426	0.0394505	1.67874	0.398141	-0.00858379	0.120873	0.585325	6.96611	-0.167812	0.0255101	1.07827	0.932951	0.907013	0.344189	0.883814	0.295859	0.477361	17.2918	14.893	0.977799	0.675484	0.817814	0.980414	0.606443	2142.68	E9Q8D0	Dnajc21	Flat-Flat	Cortex
E9Q8I7	0.564994	-0.0398743	0.829924	0.186451	-0.0067552	0.0597565	0.160716	10.8822	0.0380805	-0.156874	0.503639	0.435762	0.423647	0.641668	0.0702849	0.240554	0.102743	-10.1135	-10.4677	0.953083	0.454232	0.46198	0.980414	0.209351	33031.8	E9Q8I7	Nfxl1	Flat-Down	Cortex
E9Q8I9-2	0.367021	0.0195179	0.256995	0.0084535	-0.00457681	0.0185043	0.0237956	14.348	-0.0610224	-0.01599	0.162662	0.14074	0.136827	0.0333271	0.546253	0.658619	0.00547433	-50.8001	-52.6697	0.904458	0.0709016	0.160955	0.989527	0.0290002	366269	E9Q8I9	Fry	Down-Flat	Cortex
E9Q8M1	0.746327	0.0481804	1.7908	0.978085	-0.000294067	0.128942	0.93225	8.08827	0.0559726	-0.0633166	1.16027	1.0039	0.975986	0.765997	0.736486	0.306489	0.270672	19.9303	17.2194	0.974774	0.992214	0.976206	0.980414	0.411097	5117.56	E9Q8M1	Zfp358	Flat-Flat	Cortex
E9Q8N8	0.298811	0.0369018	0.419924	0.975718	-7.64048e-05	0.0302355	0.65221	11.5854	-0.034257	0.0343009	0.265218	0.229473	0.223093	0.430086	0.429509	0.141241	0.0768397	-33.2006	-34.9931	0.885859	0.992197	0.855613	0.980414	0.170919	55628.3	E9Q8N8	Slc4a4	Flat-Flat	Cortex
E9Q8Q6	0.381356	-0.0241943	0.328543	0.380247	0.00174621	0.0236558	0.257542	11.6323	-0.0234063	0.0546568	0.199392	0.172519	0.167723	0.47244	0.106639	0.691969	0.814462	-43.4706	-43.8277	0.911318	0.658996	0.577443	0.989527	0.869185	56789.1	E9Q8Q6	Ccdc141	Flat-Up	Cortex
E9Q8T2	0.626696	0.047383	1.16868	0.147389	-0.0104965	0.0841475	0.362152	8.30407	-0.102888	-0.0752151	0.760793	0.658259	0.639957	0.409233	0.543992	0.164557	0.218316	4.7366	1.85488	0.960473	0.400731	0.675162	0.980414	0.353613	5452.07	E9Q8T2	Prdm15	Flat-Flat	Cortex
E9Q8V6	0.635738	-0.0163468	0.414096	0.0678213	-0.00479133	0.0298159	0.14471	12.3177	-0.0721106	-0.00818242	0.263447	0.227942	0.221604	0.107103	0.847902	0.473062	0.0432056	-33.4417	-35.4962	0.961554	0.259266	0.438062	0.984323	0.114116	88306.3	E9Q8V6	Dennd4a	Down-Flat	Cortex
E9Q912	0.321852	0.0202552	0.242149	0.104506	-0.00246	0.0174353	0.274565	15.2662	-0.02657	-0.0150729	0.157429	0.136212	0.132425	0.306346	0.55661	0.790485	0.904688	-51.9773	-54.8118	0.893836	0.332667	0.595783	0.989527	0.933416	703474	E9Q912	Rap1gds1	Flat-Flat	Cortex
E9Q912-2	0.634568	-0.0480776	1.21366	0.0305164	0.0170405	0.0873865	0.0997027	7.54287	0.18691	0.101437	0.787467	0.681338	0.662395	0.157598	0.431316	0.620551	0.0814621	5.97719	3.21458	0.961377	0.158531	0.362342	0.989527	0.178373	3708.64	E9Q912	Rap1gds1	Up-Flat	Cortex
E9Q969	0.305956	0.0457062	0.528144	0.658901	-0.0013983	0.0380276	0.694597	12.377	-0.0463726	0.023953	0.337318	0.291857	0.283743	0.401724	0.661925	0.926412	0.101166	-24.5434	-26.7384	0.889116	0.847044	0.876453	0.997533	0.207301	95893.6	E9Q969	Cpeb2	Flat-Flat	Cortex
E9Q9B3	0.969519	-0.00317655	1.00129	0.490699	-0.00415891	0.072095	0.377836	7.74886	0.0670717	-0.141953	0.61823	0.53491	0.520038	0.506078	0.170632	0.554257	0.697773	-2.7334	-3.71025	0.997386	0.742819	0.688327	0.989527	0.783337	3866.5	E9Q9B3	Spryd3	Flat-Flat	Cortex
E9Q9B7	0.130233	0.0363857	0.278354	0.0662016	-0.00324218	0.0200422	0.086225	13.7607	-0.0596581	0.00576025	0.170893	0.147861	0.14375	0.0454364	0.835134	0.373951	0.000459815	-49.0231	-49.7955	0.770952	0.25591	0.33338	0.980414	0.00881549	246605	E9Q9B7	Kidins220	Down-Flat	Cortex
E9Q9D5	0.549098	0.0297386	0.594224	0.0971653	0.0061809	0.0427855	0.0920471	10.177	-0.0175351	0.125537	0.358744	0.310395	0.301765	0.763004	0.0449897	0.729224	0.00803466	-22.3265	-22.4945	0.952077	0.319033	0.347051	0.989527	0.0374627	21536	E9Q9D5	Rabl2	Flat-Up	Cortex
E9Q9K8	0.0273903	0.0694043	0.347876	0.602974	-0.00108664	0.0250479	0.868202	11.3286	-0.0142715	-0.00402169	0.226342	0.195837	0.190393	0.697612	0.91259	0.929159	0.608076	-38.9067	-41.7693	0.489166	0.816856	0.951135	0.997533	0.715663	47095.2	E9Q9K8	Akap6	Flat-Flat	Cortex
E9Q9Q2	0.053704	0.21651	1.26661	0.996303	3.5086e-05	0.0911989	0.860636	7.72876	-0.0603087	0.0633301	0.81595	0.705982	0.686354	0.649113	0.632932	0.135917	0.101974	7.25632	4.75185	0.607895	0.998555	0.949125	0.980414	0.208357	4093.98	E9Q9Q2	R3hdm1	Flat-Flat	Cortex
E9Q9Q6	0.145712	0.0423535	0.338027	0.476985	-0.00144953	0.0243387	0.60752	10.9732	-0.0340322	0.0102297	0.21614	0.187011	0.181811	0.338747	0.770281	0.472994	0.0153704	-40.567	-42.8032	0.790788	0.734189	0.827543	0.984323	0.0574607	36245.4	E9Q9Q6	Cdh18	Flat-Flat	Cortex
E9Q9R9	0.469647	0.0291971	0.482038	0.856529	-0.000521245	0.0347078	0.941578	11.3746	0.00790956	-0.0172747	0.312881	0.270713	0.263187	0.87592	0.733518	0.0891072	0.00362888	-27.2508	-30.0269	0.936866	0.945347	0.980689	0.980414	0.0228439	48317.7	E9Q9R9	Dlg5	Flat-Flat	Cortex
E9Q9S3	0.456753	0.0526533	0.844137	0.897772	-0.000648477	0.0607798	0.0713759	9.31244	0.149465	-0.166701	0.455456	0.394073	0.383117	0.058026	0.0371786	0.0924774	0.138931	-13.7336	-9.85641	0.932854	0.960638	0.298489	0.980414	0.25852	12051.6	E9Q9S3	Utp14b	Up-Down	Cortex
E9QA15	0.860546	-0.0148487	1.01754	0.433915	-0.00481003	0.0732654	0.324512	13.429	0.0685329	-0.154776	0.624425	0.540269	0.525248	0.501217	0.141249	0.371121	0.585647	-2.3745	-3.13048	0.985568	0.70403	0.641852	0.980414	0.695982	198007	E9QA15	Cald1	Flat-Down	Cortex
E9QAD8	0.0148806	0.0401066	0.178607	7.37714e-05	-0.00566949	0.0128601	0.000461202	14.6958	-0.0588139	-0.037256	0.11527	0.099735	0.0969622	0.00629861	0.0614483	0.879365	0.540431	-63.1983	-65.769	0.401298	0.00304595	0.0132431	0.995363	0.659516	467630	E9QAD8	Iqsec2	Down-Down	Cortex
E9QAE3	0.330364	-0.0562402	0.684683	0.13497	-0.00635967	0.0492988	0.0606395	10.8449	0.0479307	-0.160252	0.394136	0.341017	0.331536	0.456974	0.0227743	0.257144	0.0662524	-18.9393	-17.3933	0.893836	0.381044	0.271136	0.980414	0.154963	32086	E9QAE3	Btaf1	Flat-Down	Cortex
E9QAN8	0.0937456	0.183867	1.25842	0.263267	0.00859904	0.0906091	0.363862	7.35235	-0.0209376	0.171054	0.795914	0.688646	0.6695	0.870929	0.197828	0.695324	0.768337	6.36126	4.51828	0.704614	0.546605	0.676715	0.989527	0.835741	3254.2	E9QAN8	Pik3c2b	Flat-Flat	Cortex
E9QAP7	0.300732	0.107249	1.22548	0.157028	-0.0107326	0.0882374	0.158182	7.18761	0.0416987	-0.229685	0.749446	0.648441	0.630412	0.731543	0.0744009	0.108698	0.132755	4.19561	3.56343	0.885859	0.41345	0.458742	0.980414	0.250268	2641.94	E9QAP7	Taf4	Flat-Down	Cortex
E9QAT4-2	0.0747379	0.0318031	0.203381	0.00388336	-0.00407634	0.0146439	0.00871132	13.7766	-0.0576809	-0.0107771	0.125728	0.108783	0.105759	0.0119689	0.598208	0.306331	0.21487	-60.072	-61.0928	0.676902	0.0430658	0.0851815	0.980414	0.34999	248171	E9QAT4	Sec16a	Down-Flat	Cortex
E9QAU4	0.247149	-0.0188491	0.191698	0.00953096	-0.00334753	0.0138027	0.0059291	15.3756	0.000515722	-0.0586495	0.109062	0.0943633	0.0917398	0.976689	0.00446237	0.452435	0.266428	-65.1914	-63.2226	0.85838	0.0756641	0.0668739	0.983627	0.406428	750471	E9QAU4	Etl4	Flat-Down	Cortex
E9QB01	0.638098	0.022944	0.585333	0.00756229	-0.0106121	0.0421454	0.0320745	12.444	-0.0990749	-0.0811876	0.38107	0.329712	0.320545	0.124218	0.201517	0.875008	0.10686	-20.153	-23.0372	0.961554	0.0661254	0.188175	0.995363	0.215396	95078.9	E9QB01	Ncam1	Down-Flat	Cortex
E9QB02	0.129989	0.0278524	0.212928	0.00313605	-0.00439806	0.0153313	0.0148847	14.413	-0.0413135	-0.0333843	0.138604	0.119924	0.11659	0.0818005	0.151977	0.00878273	0.0212746	-56.5621	-59.4415	0.770952	0.0370406	0.120273	0.980414	0.0709057	386179	E9QB02	Mars1	Down-Down	Cortex
E9QJU7	0.847899	-0.0237684	1.49173	0.285885	0.00970499	0.107408	0.446057	7.17638	-0.00590347	0.174618	0.953597	0.825078	0.802139	0.969485	0.26865	0.992703	0.164473	12.8683	10.6412	0.985568	0.569479	0.737365	0.999468	0.291932	2703.52	E9QJU7	Sh3bp2	Flat-Flat	Cortex
E9QJX9	0.689204	-0.0165186	0.496139	0.686705	0.00119953	0.0357232	0.916252	10.9308	0.00495772	0.0156677	0.32285	0.279339	0.271572	0.924414	0.764644	0.72027	0.73625	-26.1216	-28.9889	0.968924	0.863447	0.971211	0.989527	0.811628	35179.4	E9QJX9	Stat2	Flat-Flat	Cortex
E9QK04	0.783494	0.0047361	0.20735	0.0143223	-0.00337565	0.0149297	0.0547004	13.9907	-0.0271827	-0.0303313	0.134866	0.116689	0.113445	0.225515	0.178994	0.645634	0.637266	-57.5463	-60.397	0.977799	0.0990475	0.256583	0.989527	0.738035	287900	E9QK04	Neo1	Flat-Flat	Cortex
E9QK48	0.131487	-0.0454278	0.348752	0.606595	0.00107841	0.025111	0.536982	13.6924	0.0396202	-0.0224839	0.219216	0.189672	0.184399	0.274649	0.529232	0.445423	0.00131615	-40.0583	-41.6787	0.773109	0.818116	0.793941	0.983567	0.0137557	237856	E9QK48	Eml2	Flat-Flat	Cortex
E9QKB2	0.648814	-0.0447467	1.1793	0.00112914	-0.0278223	0.0849126	0.00540683	7.44658	-0.200904	-0.274054	0.761607	0.658963	0.640643	0.11926	0.0400137	0.411237	0.736219	4.77512	2.18074	0.962823	0.0186379	0.063548	0.980414	0.811628	2672.85	E9QKB2	Habp4	Down-Down	Cortex
E9QKE4	0.772143	0.0038199	0.158665	0.578242	-0.000530101	0.0114243	0.256315	14.7706	0.0160223	-0.0258657	0.0947444	0.0819754	0.0796963	0.30542	0.10794	0.715818	0.877183	-70.2578	-70.031	0.976846	0.801215	0.575808	0.989527	0.915236	504565	E9QKE4	Rab3gap2	Flat-Down	Cortex
E9QKH8	0.902327	0.00334841	0.328562	0.020008	-0.00502658	0.0236573	0.0561523	14.6773	-0.0241701	-0.0621246	0.209829	0.18155	0.176502	0.480623	0.083653	0.136995	0.00196447	-41.6339	-43.8256	0.989247	0.121638	0.259596	0.980414	0.0166279	460662	E9QKH8	Ctnnd2	Flat-Down	Cortex
E9QKR1	0.815959	0.032965	1.70444	0.605916	-0.0052805	0.122724	0.584414	7.04161	0.0858801	-0.180985	1.0779	0.932629	0.906699	0.624021	0.308751	0.415307	0.675542	17.2793	15.44	0.979793	0.818116	0.817177	0.980414	0.766702	2418.63	E9QKR1	Enah	Flat-Flat	Cortex
E9QLA5	0.00181719	0.156078	0.505745	0.353464	0.00284708	0.0364148	0.23766	12.9802	-0.0356244	0.0864746	0.306138	0.264879	0.257514	0.476231	0.0973071	0.638089	0.48126	-28.0351	-28.2986	0.17162	0.634072	0.554202	0.989527	0.610224	154526	E9QLA5	Inf2	Flat-Up	Cortex
E9QLH4	0.968801	-0.00373366	1.14982	0.964443	0.000306414	0.0827895	0.543098	8.39556	0.111879	-0.111035	0.716799	0.620194	0.602951	0.342837	0.346374	0.630055	0.148353	2.59224	1.26917	0.997343	0.988132	0.79675	0.989527	0.271064	6245.64	E9QLH4	Trim9	Flat-Flat	Cortex
E9QLP0	0.0881834	0.10043	0.674461	0.259601	0.00464586	0.0485628	0.387822	10.0419	0.0896727	-0.0126074	0.428811	0.371019	0.360704	0.209482	0.855921	0.0209982	0.0692371	-15.9038	-17.9348	0.701528	0.542872	0.697341	0.980414	0.158933	20471.9	E9QLP0	Tpgs2	Flat-Flat	Cortex
E9QLZ1	0.629596	-0.0339727	0.845077	0.214418	-0.00644091	0.0608475	0.390564	12.1396	-0.0117337	-0.0996111	0.542587	0.469461	0.456409	0.893728	0.267476	0.53308	0.0633431	-7.43186	-9.81635	0.960788	0.489655	0.698527	0.989527	0.150101	78379.9	E9QLZ1	Tsc22d1	Flat-Flat	Cortex
E9QM38	0.17582	0.0631852	0.544651	0.0133429	0.00897939	0.0392162	0.0431642	14.3817	0.0513653	0.102462	0.349813	0.302668	0.294253	0.371292	0.0866686	0.0107031	0.0236177	-23.2341	-25.6305	0.824472	0.0946062	0.223595	0.980414	0.076335	412992	E9QM38	Slc12a2	Flat-Up	Cortex
E9QM73	0.229725	0.0497453	0.486606	0.337581	0.00283392	0.0350368	0.592521	9.15891	0.0425281	0.0049676	0.31505	0.27259	0.265011	0.410076	0.922395	0.116205	0.143241	-27.0021	-29.6874	0.852358	0.619377	0.820633	0.980414	0.264422	10687.4	E9QM73	Wnk2	Flat-Flat	Cortex
E9QM90	0.967043	0.00303338	0.884288	0.272017	-0.0059284	0.0636708	0.490798	9.55742	-0.0139742	-0.0883838	0.570486	0.4936	0.479877	0.879737	0.346304	0.670305	0.043244	-5.62679	-8.18355	0.99708	0.555554	0.76589	0.989527	0.114183	13267.4	E9QM90	Relch	Flat-Flat	Cortex
E9QML5	0.513818	0.0159878	0.292801	0.327781	-0.00174129	0.0210824	0.4871	13.1948	-0.0339535	0.00508282	0.187183	0.161956	0.157453	0.272983	0.866811	0.171519	0.00458364	-45.7453	-47.9739	0.94773	0.61019	0.763335	0.980414	0.0261036	167339	E9QML5	Zfp638	Flat-Flat	Cortex
E9QN14	0.679905	-0.036408	1.05979	0.944434	-0.000441577	0.0763073	0.991172	8.87584	-0.014604	0.0075224	0.689753	0.596793	0.5802	0.895938	0.946274	0.606446	0.00900175	1.20758	-1.66602	0.966831	0.981313	0.99788	0.989527	0.0401717	8347.12	E9QN14	Srgap3	Flat-Flat	Cortex
E9QN59	0.230848	-0.0476317	0.467111	0.201342	-0.0036699	0.0336331	0.382216	12.7234	-0.00895296	-0.0543983	0.300392	0.259907	0.252681	0.853968	0.273746	0.737932	0.00198942	-28.7173	-31.1593	0.852358	0.47458	0.69269	0.989527	0.0167625	117919	E9QN59	Mapk10	Flat-Flat	Cortex
E9QNF7	0.946525	-0.00271832	0.488141	0.0216909	0.00735133	0.0351473	0.0686718	14.0696	0.0885943	0.0354811	0.314727	0.27231	0.264739	0.0983564	0.489855	0.587829	0.0199605	-27.039	-29.574	0.994195	0.127053	0.292673	0.989527	0.0682295	325406	E9QNF7	Cntnap2	Up-Flat	Cortex
E9QNN1	0.477019	-0.011811	0.198331	0.818061	0.000272974	0.0142803	0.95644	11.9297	-0.0009373	0.00571362	0.128967	0.111586	0.108483	0.96418	0.784554	0.182652	0.108319	-59.1564	-61.9979	0.93962	0.928972	0.984957	0.980414	0.217552	69994.6	E9QNN1	Dhx9	Flat-Flat	Cortex
E9QP44	0.0268774	0.0516214	0.257728	0.689872	-0.000616431	0.018557	0.441301	13.4362	-0.032396	0.0229905	0.159164	0.137713	0.133884	0.221217	0.378909	0.821636	0.0483866	-51.5828	-52.5672	0.489166	0.865258	0.734736	0.991475	0.123569	201257	E9QP44	Arap2	Flat-Flat	Cortex
E9QP94	0.973205	0.000986115	0.353617	0.856334	0.000382907	0.0254612	0.972065	12.572	0.00835869	-0.00204578	0.230049	0.199045	0.193511	0.822511	0.956179	0.601234	0.182011	-38.3219	-41.18	0.997573	0.94526	0.990688	0.989527	0.313333	110072	E9QP94	Ccdc136	Flat-Flat	Cortex
E9QP99	0.682947	0.0128795	0.378734	0.106437	-0.00382436	0.0272698	0.133907	13.7099	0.00534975	-0.0719546	0.233684	0.202189	0.196568	0.887543	0.0731942	0.961806	0.00446147	-37.7576	-38.7097	0.967726	0.336063	0.419495	0.999468	0.0257403	239098	E9QP99	Golga3	Flat-Down	Cortex
E9QPQ8	0.0097642	-0.0862665	0.357127	0.656583	0.000952432	0.025714	0.0230034	10.8607	0.0835947	-0.0704043	0.178831	0.15473	0.150428	0.0107448	0.0266449	0.144393	0.137155	-47.3885	-40.8244	0.334629	0.845797	0.157448	0.980414	0.25599	33241	E9QPQ8	Mrpl48	Up-Down	Cortex
E9QQ10	0.370841	-0.017168	0.227916	0.0248705	-0.00333973	0.0164104	0.0419027	13.6298	-0.00623371	-0.0514947	0.140699	0.121736	0.118352	0.784543	0.0371858	0.176323	0.306174	-56.0221	-56.9926	0.906257	0.138569	0.219344	0.980414	0.447329	223565	E9QQ10	Akap9	Flat-Down	Cortex
F2Z3U3	0.0857575	0.0278	0.18512	9.23517e-06	-0.00712586	0.013329	7.63196e-05	13.7118	-0.0601967	-0.0611004	0.120287	0.104075	0.101182	0.0071184	0.00647996	0.432839	0.694145	-61.6648	-64.4797	0.694156	0.000838409	0.00429903	0.980414	0.780924	234014	F2Z3U3	Raph1	Down-Down	Cortex
F2Z3V2	0.405369	0.171923	2.45932	0.345104	-0.0140944	0.177077	0.510171	7.09826	0.0224486	-0.268025	1.57381	1.3617	1.32385	0.929774	0.30215	0.901359	0.00220528	30.9048	28.6393	0.920802	0.625132	0.77801	0.995421	0.0179762	2572.38	F2Z3V2	Clk4	Flat-Flat	Cortex
F2Z461	0.82889	0.029687	1.6532	0.735761	0.00334153	0.119034	0.829059	6.82291	0.104476	-0.0506461	1.06633	0.922616	0.896965	0.547562	0.769498	0.647916	0.752065	16.8907	14.3411	0.982404	0.888748	0.935237	0.989527	0.823378	2153.48	F2Z461	Herc6	Flat-Flat	Cortex
F6Q750	0.455744	0.0256083	0.409615	0.0334715	-0.0056369	0.0294933	0.112862	10.7855	-0.0484412	-0.0474777	0.266679	0.230738	0.224323	0.272342	0.281585	0.921011	0.992176	-33.0027	-35.8879	0.932854	0.168349	0.387076	0.99667	0.994216	31029.1	F6Q750	Macf1	Flat-Flat	Cortex
F6QB26	0.737132	-0.0243693	0.87282	0.182827	-0.00716686	0.0628451	0.157784	13.7749	0.0397023	-0.165707	0.529503	0.458141	0.445403	0.644427	0.069119	0.811881	0.000363728	-8.31058	-8.65348	0.974774	0.448353	0.4587	0.991475	0.00823501	246525	F6QB26	Gas7	Flat-Down	Cortex
F6RQ26	0.933868	0.00485628	0.704851	0.106473	-0.00711659	0.0507509	0.181006	11.3109	-0.122015	0.00335155	0.444357	0.384469	0.37378	0.106094	0.962827	0.265931	0.311003	-14.6218	-16.3482	0.991336	0.336063	0.486914	0.980414	0.452003	43467	F6RQ26	Ntm	Down-Flat	Cortex
F6RWZ9	0.344785	0.120889	1.51777	0.339521	0.0088027	0.109283	0.464301	8.01774	0.185814	-0.0404315	0.965455	0.835338	0.812113	0.24605	0.796049	0.550386	0.327034	13.3132	11.2641	0.894935	0.620968	0.74996	0.989527	0.468079	5314.19	F6RWZ9	Camk2d	Flat-Flat	Cortex
F6SB80	0.956818	-0.0144816	3.22128	0.634854	-0.00918017	0.23194	0.473992	6.71018	-0.395025	0.251458	2.00411	1.73401	1.6858	0.235382	0.443103	0.710492	0.00206284	39.6059	38.3555	0.996673	0.835405	0.756807	0.989527	0.0171241	1736.16	F6SB80	Lsamp	Flat-Flat	Cortex
F6SEU4	0.522913	-0.013197	0.24708	0.000869133	-0.00601651	0.0177903	0.00220879	16.6449	-0.0278209	-0.0755129	0.152193	0.131681	0.12802	0.269439	0.00750942	0.954283	0.0395871	-53.195	-54.0862	0.949818	0.0156698	0.0362007	0.999468	0.1075	1.78276e+06	F6SEU4	Syngap1	Flat-Down	Cortex
F6SPK0	0.559002	0.0181475	0.371903	0.101669	-0.00381237	0.0267779	0.111268	11.5955	-0.0768508	0.013742	0.227021	0.196425	0.190964	0.0514423	0.70908	0.0817059	0.00938213	-38.7988	-39.3649	0.952299	0.327382	0.384593	0.980414	0.0412137	54306.6	F6SPK0	Ube2j1	Down-Flat	Cortex
F6SSC9	0.54461	0.029444	0.581707	0.394157	0.00300023	0.0418842	0.6007	9.30934	0.0556869	-0.00583046	0.374486	0.324015	0.315007	0.365422	0.923368	0.0382025	0.135081	-20.7805	-23.261	0.952077	0.670955	0.824994	0.980414	0.25331	11830	F6SSC9	Zkscan5	Flat-Flat	Cortex
F6TQW2	0.356811	0.175782	2.26445	0.0296175	0.0319979	0.163046	0.000326348	11.3737	0.84489	-0.323203	0.978057	0.846241	0.822714	8.80342e-05	0.0565068	0.582569	0.681043	13.78	25.6675	0.901511	0.155299	0.0106452	0.989527	0.77071	72880.3	F6TQW2	Ighg2c	Up-Down	Cortex
F6TRJ8	0.0893642	0.0760452	0.512785	0.00855207	-0.00911499	0.0369217	0.0357421	10.2713	-0.0813667	-0.0736148	0.333893	0.288893	0.280862	0.147566	0.187152	0.144873	0.0343099	-24.9108	-27.8009	0.701873	0.0710432	0.199621	0.980414	0.0981644	21668.8	F6TRJ8	Ccdc85a	Down-Flat	Cortex
F6U3S2	0.217512	0.0910635	0.866409	0.816967	-0.0011998	0.0623834	0.181066	8.17131	0.120835	-0.146497	0.500252	0.432831	0.420798	0.150896	0.086726	0.282868	0.434798	-10.3564	-8.91891	0.850215	0.928491	0.486914	0.980414	0.56948	5484.5	F6U3S2	Mfsd6	Up-Down	Cortex
F6U5V1	0.0189811	0.2131	0.992853	0.54626	-0.00360346	0.0714877	0.308424	6.88633	-0.151519	0.0950233	0.601894	0.520775	0.506296	0.135612	0.337504	0.632661	0.883989	-3.69747	-4.01476	0.435734	0.779114	0.62797	0.989527	0.919551	2186.25	F6U5V1	Larp1b	Down-Flat	Cortex
F6V035	0.379298	-0.0496856	0.671713	0.532108	0.00252559	0.0483649	0.651769	10.4252	0.0632366	-0.0219218	0.429955	0.372009	0.361666	0.370531	0.753148	0.380681	0.0994379	-15.8079	-18.0818	0.911318	0.770135	0.855355	0.980414	0.204849	24976.8	F6V035	Ccdc149	Flat-Flat	Cortex
F6V2U0	0.228723	0.0249145	0.243162	0.00895255	-0.0042902	0.0175082	0.0277469	13.7276	-0.0547828	-0.0175037	0.155057	0.13416	0.13043	0.0432334	0.489289	0.519566	0.00749807	-52.5238	-54.6616	0.852358	0.0727199	0.174274	0.989527	0.0357893	239281	F6V2U0	Inpp4a	Down-Flat	Cortex
F6VBV0	0.0273333	0.0297837	0.149221	1.57337e-05	-0.0054772	0.0107442	7.07162e-05	15.1315	-0.0632682	-0.0292852	0.0931362	0.0805839	0.0783435	0.000772488	0.0679559	0.767312	0.428434	-70.8742	-72.2404	0.489166	0.00112931	0.00409759	0.989527	0.563617	630068	F6VBV0	Rims1	Down-Down	Cortex
F6VSS8	0.601392	-0.100916	2.31598	0.130118	0.0218049	0.166756	0.322707	6.67856	0.242695	0.12613	1.50522	1.30236	1.26615	0.327661	0.60636	0.841352	0.0207514	29.3006	26.4774	0.956953	0.373813	0.641254	0.994012	0.0700594	2109.93	F6VSS8	Synj1	Flat-Flat	Cortex
F6W8I0	0.343641	-0.0583478	0.730774	0.213932	0.00557595	0.0526174	0.455353	11.8573	0.0686868	0.0253642	0.474423	0.410484	0.399072	0.377839	0.741619	0.351826	0.0115529	-12.2648	-15.048	0.894672	0.489138	0.744337	0.980414	0.0474411	68190.4	F6W8I0	Yjefn3	Flat-Flat	Cortex
F6WHQ7	0.800966	0.0410951	1.96138	0.359871	-0.0108912	0.141224	0.662645	6.8285	-0.118551	-0.0657772	1.27649	1.10445	1.07375	0.568362	0.750613	0.624768	0.00646079	23.3669	20.4948	0.979739	0.640572	0.860843	0.989527	0.0323708	1964.91	F6WHQ7	Gstm1	Flat-Flat	Cortex
F6XIX0	0.884648	0.0165624	1.37458	0.28348	0.00898939	0.0989732	0.554774	8.36085	0.112497	0.0390591	0.892859	0.772526	0.751048	0.441238	0.78719	0.901219	0.0337284	10.499	7.6969	0.98918	0.566838	0.803693	0.995421	0.0969352	6388.62	F6XIX0	Synj1	Flat-Flat	Cortex
F6Y3V0	0.0378575	0.252263	1.35677	0.0520427	-0.0168321	0.0976908	0.151725	8.07014	-0.108294	-0.179579	0.879297	0.760792	0.73964	0.451372	0.219734	0.899021	0.868331	9.94803	7.22737	0.559107	0.21895	0.449303	0.995421	0.909999	4889.3	F6Y3V0	Ptprf	Flat-Flat	Cortex
F6Y616	0.223234	0.0317412	0.305963	0.0476589	-0.00387949	0.0220301	0.00311161	12.9135	-0.100519	0.0371923	0.150983	0.130634	0.127002	0.000911383	0.143542	0.781457	0.148833	-53.4825	-46.391	0.852358	0.208367	0.0440573	0.989527	0.271779	135279	F6Y616	Paip1	Down-Up	Cortex
F6YKN8	0.577753	-0.0865107	1.86198	0.675452	-0.00467405	0.134067	0.699052	7.69692	-0.161843	0.087175	1.18896	1.02872	1.00012	0.406257	0.651717	0.382025	0.235814	20.8097	18.6225	0.954844	0.857457	0.878061	0.980414	0.372889	3492.53	F6YKN8	Macf1	Flat-Flat	Cortex
F6ZBR8	0.64826	-0.0245725	0.646511	0.786201	0.0010496	0.0465503	0.92049	9.72421	-0.00799918	0.0265401	0.419549	0.363005	0.352913	0.906236	0.696678	0.758362	0.000302056	-16.6899	-19.4585	0.962785	0.913575	0.972586	0.989527	0.00791416	15153	F6ZBR8	Wiz	Flat-Flat	Cortex
F6ZDS4	0.0402052	-0.024586	0.134075	0.00707495	-0.00245648	0.00965372	0.000994646	15.2343	0.00527997	-0.0481357	0.0683887	0.0591718	0.0575266	0.634714	0.00057345	0.797534	0.14665	-81.9929	-76.0933	0.568072	0.0637296	0.0215197	0.989527	0.269066	682116	F6ZDS4	Tpr	Flat-Down	Cortex
F6ZE64	0.06767	0.0719366	0.447377	0.259003	-0.00308569	0.0322122	0.391466	11.097	0.0034652	-0.0571714	0.284656	0.246292	0.239445	0.940043	0.227068	0.359794	0.342725	-30.6543	-32.7133	0.657528	0.542004	0.699168	0.980414	0.484006	40004.8	F6ZE64	Lonrf2	Flat-Flat	Cortex
F6ZNL5	0.396105	-0.0838534	1.17558	0.281033	-0.00772872	0.0846443	0.557438	6.47326	-0.0470237	-0.0852659	0.764166	0.661177	0.642794	0.704502	0.494239	0.993924	0.983417	4.89583	2.0668	0.917479	0.56379	0.804726	0.999468	0.988112	1486.56	F6ZNL5	Pcdh11x	Flat-Flat	Cortex
F6ZQL0	0.409309	-0.0614431	0.886522	0.0656032	0.0103515	0.0638316	0.024482	8.97219	0.240743	-0.0706704	0.497717	0.430639	0.418666	0.00877523	0.386846	0.0270427	0.00428682	-10.5392	-8.09274	0.920802	0.254514	0.162862	0.980414	0.025124	9772.87	F6ZQL0	Mtdh	Up-Flat	Cortex
F7A465	0.706775	0.0640592	2.04612	0.543666	-0.00747486	0.147326	0.596302	8.73293	-0.213501	0.0922774	1.30044	1.12517	1.09389	0.319221	0.662152	0.901387	0.00734394	24.0359	22.0175	0.971886	0.777803	0.82316	0.995421	0.0353089	7413.86	F7A465	Hnrnpd	Flat-Flat	Cortex
F7AA26	0.0846236	-0.04361	0.289235	0.51436	-0.00113565	0.0208256	0.0692242	12.9126	0.0415689	-0.0629465	0.157925	0.136641	0.132842	0.119993	0.0251074	0.622088	0.848577	-51.8641	-48.4152	0.693464	0.758797	0.293034	0.989527	0.894791	137417	F7AA26	Pakap	Up-Down	Cortex
F7AAP4	0.749234	0.0226525	0.852108	0.909153	0.00058135	0.0613538	0.563438	8.80665	0.0833735	-0.0766162	0.532806	0.460998	0.448181	0.341646	0.380992	0.842423	0.961114	-8.08675	-9.51805	0.974774	0.965786	0.807903	0.994285	0.971925	8313.19	F7AAP4	Atp2b4	Flat-Flat	Cortex
F7ACR9	0.906576	0.0137559	1.41152	0.864921	-0.00143607	0.101633	0.983948	8.6513	-0.00466405	-0.0200796	0.918957	0.795106	0.773	0.974981	0.89263	0.119843	0.0132793	11.5362	8.65153	0.990009	0.948684	0.994927	0.980414	0.0519282	7292.57	F7ACR9	Macf1	Flat-Flat	Cortex
F7B0R9	0.613819	0.0436861	1.03821	0.291383	0.00667488	0.0747535	0.485112	9.49495	0.115383	-0.00412246	0.667082	0.577177	0.56113	0.294941	0.969539	0.757219	0.31828	0.00445193	-2.40661	0.958937	0.573876	0.762287	0.989527	0.45965	13973.3	F7B0R9	Cracdl	Flat-Flat	Cortex
F7BAB2	0.0367842	0.0347395	0.185628	6.56311e-05	-0.0059601	0.0133656	0.000147336	13.2618	-0.0774747	-0.0228936	0.111264	0.0962685	0.093592	0.000628242	0.216486	0.300024	0.157838	-64.4718	-64.381	0.54939	0.00276853	0.00619907	0.980414	0.283186	171834	F7BAB2	Tmem132b	Down-Flat	Cortex
F7BE84	0.497598	0.0270237	0.476125	0.034	-0.00652959	0.0342821	0.0877947	12.1605	-0.0889871	-0.020807	0.304188	0.263192	0.255875	0.0870238	0.673535	0.202432	5.62112e-05	-28.2651	-30.4712	0.945639	0.17	0.337056	0.980414	0.006723	79579.6	F7BE84	Ankrd50	Down-Flat	Cortex
F7BJB9	0.953625	-0.0081841	1.695	0.491287	0.00703061	0.122044	0.490562	9.0175	-0.0806593	0.205937	1.06621	0.922514	0.896866	0.641494	0.24445	0.379258	0.441711	16.8868	15.2401	0.996178	0.74311	0.765779	0.980414	0.576171	9582.42	F7BJB9	Morc3	Flat-Flat	Cortex
F7BJK1	0.0107874	0.0569168	0.239599	6.19901e-05	-0.00773584	0.0172517	0.000391417	14.3298	-0.0589215	-0.0730159	0.154566	0.133735	0.130016	0.0309858	0.0101033	0.201883	0.109595	-52.6381	-55.1929	0.349272	0.00271666	0.0117679	0.980414	0.219616	362155	F7BJK1	Pcdh1	Down-Down	Cortex
F7BQW7	0.68248	0.0393854	1.15635	0.035811	-0.0156761	0.0832602	0.0270165	8.22932	0.025184	-0.298329	0.677062	0.585812	0.569525	0.818383	0.0149892	0.954279	0.0289273	0.539051	1.47326	0.967656	0.174808	0.172177	0.999468	0.0877094	5210.73	F7BQW7	Synj1	Flat-Down	Cortex
F7BWT7	0.399419	-0.0503594	0.71111	6.85891e-06	0.0280964	0.0512016	1.99256e-05	9.87235	0.341984	0.13209	0.428047	0.370358	0.360061	0.000185422	0.0726381	0.35006	0.0244801	-15.968	-16.03	0.919249	0.000667594	0.00191471	0.980414	0.078235	20246.3	F7BWT7	Tspan15	Up-Up	Cortex
F7BX07	0.73176	0.113296	3.9731	0.438242	-0.0186013	0.286072	0.73644	8.90861	-0.229906	-0.0838165	2.58409	2.23582	2.17366	0.584544	0.841258	0.264695	0.000167248	48.7562	45.9071	0.974334	0.707853	0.895784	0.980414	0.00730528	8743.46	F7BX07	Sun1	Flat-Flat	Cortex
F7C0E4	0.0422363	-0.227156	1.2531	0.044522	-0.0161525	0.0902258	0.094382	6.76603	-0.244105	-0.0265369	0.792147	0.685387	0.666331	0.0729932	0.836129	0.546845	0.504814	6.19048	4.36565	0.577211	0.200047	0.35156	0.989527	0.629227	1615.36	F7C0E4	Atxn7l1	Down-Flat	Cortex
F7C3A0	0.449333	-0.0298965	0.471343	0.245034	0.00335269	0.0339378	0.0399533	13.8365	0.116018	-0.0624565	0.255473	0.221042	0.214897	0.0126792	0.146364	0.699794	0.0820107	-34.5482	-30.8346	0.92968	0.524069	0.214226	0.989527	0.179193	271407	F7C3A0	Plch2	Up-Down	Cortex
F7CFA5	0.332357	-0.0654583	0.800306	0.161666	-0.00692614	0.0576239	0.364298	9.01477	-0.0370123	-0.0817451	0.518692	0.448787	0.436309	0.660388	0.33832	0.183172	0.0417583	-9.05321	-11.7759	0.893836	0.419453	0.677122	0.980414	0.11179	8803.38	F7CFA5	Glud1	Flat-Flat	Cortex
F7D3W5	0.0251521	0.0594233	0.292659	0.0889929	-0.00312896	0.0210721	0.105618	15.2676	-0.0607412	0.0088521	0.179296	0.155132	0.150819	0.0512875	0.760698	0.24674	0.376107	-47.295	-47.9915	0.475925	0.303415	0.373717	0.980414	0.515764	706779	F7D3W5	Gm45837	Down-Flat	Cortex
F7D6K4	0.0869221	0.129023	0.862679	0.918176	0.000529868	0.0621149	0.865791	12.8839	-0.0349881	0.0455861	0.556177	0.481219	0.46784	0.698267	0.614178	0.937165	0.000174603	-6.5413	-9.07419	0.69809	0.969017	0.950358	0.997533	0.00730659	142233	F7D6K4	Scn8a	Flat-Flat	Cortex
F8SLQ1	0.183425	0.030441	0.267319	0.91029	-0.000180086	0.0192476	0.829449	14.332	0.0124103	-0.0160329	0.171829	0.148671	0.144537	0.65655	0.566573	0.767401	0.107792	-48.8265	-51.2518	0.825399	0.966107	0.935326	0.989527	0.21666	376077	F8SLQ1	Pex5l	Flat-Flat	Cortex
F8VPK0	0.247688	0.0556599	0.566744	0.469648	-0.00247167	0.0408069	0.581953	13.0456	-0.0597129	0.0191932	0.361487	0.312768	0.304073	0.316359	0.743329	0.570967	6.53487e-06	-22.0522	-24.1991	0.85838	0.731038	0.816696	0.989527	0.00355958	151911	F8VPK0	Ttc37	Flat-Flat	Cortex
F8VPK8	0.165844	0.0360957	0.303504	0.00326598	-0.00623364	0.021853	0.0116926	12.9329	-0.0758966	-0.0292835	0.193694	0.167589	0.16293	0.0272505	0.357713	0.794887	0.124994	-44.5143	-46.6815	0.812697	0.0381855	0.10138	0.989527	0.240457	136815	F8VPK8	Pcdh9	Down-Flat	Cortex
F8VPL5	0.974744	0.00288641	1.09814	0.747613	0.00211608	0.0790686	0.364974	7.20215	-0.110024	0.15116	0.667753	0.577758	0.561695	0.317545	0.176347	0.242935	0.23494	0.0406803	-0.386339	0.997573	0.894873	0.677304	0.980414	0.372207	2612.82	F8VPL5	Map4k4	Flat-Flat	Cortex
F8VPN4	0.0149945	0.0852535	0.380185	0.109471	0.0038031	0.0273742	0.133432	15.218	-0.00631429	0.0725887	0.23416	0.202601	0.196969	0.867727	0.0714829	0.931324	0.949619	-37.6843	-38.5721	0.401298	0.340886	0.419347	0.997533	0.964607	717491	F8VPN4	Agl	Flat-Up	Cortex
F8VPN7	0.496062	-0.0135785	0.238371	0.0717658	0.00271497	0.0171633	0.195044	14.5234	0.0323194	0.0135196	0.154425	0.133613	0.129898	0.209134	0.590499	0.617881	0.0287104	-52.6708	-55.3779	0.944977	0.268614	0.504572	0.989527	0.0872138	429757	F8VPN7	Dock9	Flat-Flat	Cortex
F8VPP8	0.16683	-0.0203639	0.171652	0.0444513	-0.00221344	0.0123593	0.00652034	12.6311	-0.0536021	0.0173208	0.0896622	0.0775781	0.0754213	0.00210837	0.244381	0.389242	0.577087	-72.2426	-67.1988	0.814411	0.200047	0.0710334	0.980414	0.689971	111061	F8VPP8	Zc3h7b	Down-Flat	Cortex
F8VPQ2	0.460071	-0.085244	1.37695	0.0816726	-0.0151078	0.0991437	0.101035	7.32361	0.0154019	-0.27829	0.844942	0.731067	0.710742	0.910337	0.0572285	0.877121	0.806129	8.51325	7.75883	0.934155	0.290468	0.364133	0.995363	0.862842	2662.01	F8VPQ2	Arid4a	Flat-Down	Cortex
F8VPQ4	0.798519	0.00286604	0.135089	0.000838126	-0.00330373	0.00972669	0.00314949	14.8148	-0.0193945	-0.0371825	0.0855434	0.0740145	0.0719567	0.175723	0.0161345	0.224347	0.000708393	-73.9355	-75.8222	0.979739	0.0153031	0.0443226	0.980414	0.0103646	510351	F8VPQ4	Srgap3	Flat-Down	Cortex
F8VPU2	0.690064	0.00743504	0.223971	0.99462	-9.02791e-06	0.0161264	0.892134	14.7042	-0.00944124	0.00966216	0.144653	0.125158	0.121678	0.687597	0.680727	0.989815	0.565458	-55.0243	-57.6212	0.968924	0.997961	0.961719	0.999468	0.681079	480829	F8VPU2	Farp1	Flat-Flat	Cortex
F8VPX1	0.0430242	-0.0390088	0.216131	0.686016	-0.000523767	0.0155619	0.506134	15.059	0.015678	-0.0253978	0.134808	0.11664	0.113397	0.476484	0.255686	0.536448	0.0403275	-57.5618	-58.9039	0.577211	0.863185	0.775693	0.989527	0.109031	607241	F8VPX1	Usp7	Flat-Flat	Cortex
F8VPY2	0.369468	0.0418413	0.553831	0.872596	-0.000531132	0.0398771	0.92129	9.86127	-0.022881	0.0145758	0.358835	0.310474	0.301842	0.694387	0.802034	0.706992	0.000183983	-22.3173	-25.0288	0.906057	0.952238	0.972752	0.989527	0.00730659	16879.4	F8VPY2	Taf5	Flat-Flat	Cortex
F8VPZ3	0.0269566	0.0519045	0.259299	0.0453355	-0.00332789	0.0186701	0.0281349	12.2975	0.00898863	-0.0671204	0.150183	0.129942	0.12633	0.712188	0.0138646	0.658938	0.857546	-53.6737	-52.3484	0.489166	0.201636	0.17521	0.989527	0.90145	91261.3	F8VPZ3	Usp32	Flat-Down	Cortex
F8VPZ9	0.816462	0.0163658	0.848551	0.106316	-0.00857168	0.0610976	0.282493	9.23512	-0.0855665	-0.0598152	0.552275	0.477844	0.464558	0.346282	0.506784	0.857143	0.384691	-6.79473	-9.66868	0.979839	0.336016	0.602771	0.995363	0.523551	10377.7	F8VPZ9	Bicra	Flat-Flat	Cortex
F8VQ05	0.00159933	0.0611114	0.194802	0.0735489	0.00220336	0.0140262	0.194214	13.434	0.0272593	0.0099007	0.125987	0.109007	0.105976	0.194995	0.628725	0.0601749	0.0344813	-59.998	-62.6444	0.162745	0.27319	0.504134	0.980414	0.0984189	206608	F8VQ05	Fryl	Flat-Flat	Cortex
F8VQ39	0.488622	0.0777636	1.3415	0.0253711	0.0195778	0.0965909	0.0165353	6.15955	0.380548	-0.0558999	0.774008	0.669693	0.651074	0.00794448	0.656564	0.343657	0.48996	5.35655	6.81974	0.942113	0.140344	0.127703	0.980414	0.617486	1562.05	F8VQ39	Ankdd1a	Up-Flat	Cortex
F8VQ52	0.295458	0.0443572	0.501139	0.0137779	-0.00821517	0.0360831	0.0502774	10.6481	-0.0578834	-0.0824166	0.324759	0.28099	0.273178	0.281062	0.132713	0.0198706	0.00523425	-25.9094	-28.628	0.884291	0.0966872	0.243244	0.980414	0.0283445	28070.2	F8VQ52	Adcy6	Flat-Down	Cortex
F8VQ70	0.802684	-0.00606905	0.292244	0.735701	-0.000590838	0.0210423	0.732969	12.3608	0.0128718	-0.0236436	0.186849	0.161667	0.157172	0.67136	0.439317	0.629158	0.890235	-45.8096	-48.0425	0.979739	0.888748	0.89489	0.989527	0.923399	94554.8	F8VQ70	Scaper	Flat-Flat	Cortex
F8VQ87	0.942394	-0.00342543	0.57093	0.909859	-0.000386473	0.0411083	0.928415	11.8919	0.0149827	-0.0222912	0.369953	0.320093	0.311194	0.80261	0.710347	0.950982	0.00886022	-21.2189	-23.9342	0.994195	0.966107	0.974478	0.999468	0.0397894	68561.2	F8VQ87	Xrn1	Flat-Flat	Cortex
F8VQ95	0.044929	0.0541119	0.302922	0.000367293	-0.00814095	0.0218111	0.00196631	13.7985	-0.0601109	-0.0788115	0.195515	0.169165	0.164462	0.0735824	0.0237656	0.413321	0.240622	-44.1774	-46.7506	0.578879	0.00890349	0.0335323	0.980414	0.378296	249936	F8VQ95	Tacc1	Down-Down	Cortex
F8VQB6	0.0926284	0.318045	2.1686	0.00678219	0.039996	0.156144	0.0239509	9.66862	0.240226	0.444496	1.392	1.20439	1.17091	0.295989	0.0642557	0.301236	0.0287788	26.4854	24.1105	0.702489	0.0619971	0.161712	0.980414	0.087317	21361.4	F8VQB6	Myo10	Flat-Up	Cortex
F8VQC1	0.349271	0.0285854	0.36235	0.155893	-0.00318274	0.02609	0.331013	13.1044	-0.0122187	-0.042545	0.233686	0.202192	0.19657	0.747087	0.271297	0.496411	0.0188354	-37.7572	-40.3018	0.896424	0.411647	0.648577	0.986519	0.0656685	157778	F8VQC1	Srp72	Flat-Flat	Cortex
F8VQH0	0.177035	0.0320109	0.276758	0.703238	-0.000631809	0.0199272	0.669167	12.0417	0.0138808	-0.0254043	0.175989	0.152271	0.148037	0.627478	0.379211	0.0908353	0.135892	-47.9652	-50.0026	0.824472	0.871519	0.864397	0.980414	0.254421	76800.7	F8VQH0	Abl2	Flat-Flat	Cortex
F8VQJ3	0.332087	0.0444181	0.542751	0.000116399	0.0164637	0.0390793	0.000782164	14.4357	0.141675	0.138467	0.353174	0.305575	0.29708	0.024336	0.0271757	0.742107	0.377315	-22.8899	-25.7563	0.893836	0.00403691	0.0185714	0.989527	0.516549	448802	F8VQJ3	Lamc1	Up-Up	Cortex
F8VQK3	0.950728	0.00118914	0.231783	0.145737	-0.00209092	0.0166889	0.195017	14.4128	0.00325666	-0.0396852	0.144447	0.12498	0.121505	0.889237	0.105919	0.0901585	0.0931908	-55.0755	-56.387	0.996011	0.398678	0.504572	0.980414	0.195692	389899	F8VQK3	Gucy1a2	Flat-Down	Cortex
F8VQK5	0.984405	-0.000876679	0.540228	0.0208294	-0.00820056	0.0388977	0.0293938	11.2189	-0.0104704	-0.131473	0.328622	0.284333	0.276428	0.844028	0.0246573	0.967862	0.999174	-25.4837	-25.924	0.998229	0.124695	0.179559	0.999468	0.999174	41492.7	F8VQK5	Sash1	Flat-Down	Cortex
F8VQL9	0.688167	-0.0244577	0.732001	0.281314	-0.00480954	0.0527058	0.456223	12.5634	-0.000511195	-0.082962	0.469042	0.405828	0.394545	0.994627	0.284596	0.285676	0.00668426	-12.6755	-14.9876	0.968924	0.56409	0.744648	0.980414	0.0330642	106316	F8VQL9	Ncor2	Flat-Flat	Cortex
F8VQN6	0.796911	0.0147655	0.690318	0.633184	0.00197709	0.0497045	0.645727	7.3202	0.0662965	-0.0346262	0.439102	0.379923	0.36936	0.358337	0.62755	0.0368039	0.0386206	-15.05	-17.0983	0.979739	0.834244	0.852119	0.980414	0.105768	2948	F8VQN6	Arhgef12	Flat-Flat	Cortex
F8WGR0	0.323181	0.0335444	0.402161	0.486824	-0.00168561	0.0289565	0.380438	10.9833	0.0265073	-0.0568297	0.248504	0.215012	0.209034	0.513136	0.172246	0.964938	0.961249	-35.5439	-36.549	0.893836	0.740261	0.691405	0.999468	0.971955	36855.6	F8WGR0	Add1	Flat-Flat	Cortex
F8WGT1	0.983087	0.00262137	1.48949	0.805931	0.00218971	0.107247	0.964462	11.6294	0.0352546	0.00134862	0.96938	0.838733	0.815415	0.822349	0.993141	0.278979	0.000428371	13.4592	10.587	0.998186	0.922488	0.987884	0.980414	0.00860218	58795.1	F8WGT1	Ahcyl2	Flat-Flat	Cortex
F8WHD8	0.879824	0.00913397	0.727398	0.0384239	0.00970492	0.0523743	0.126663	9.77946	0.0869862	0.0780118	0.473639	0.409805	0.398412	0.267303	0.317715	0.669793	0.18266	-12.3244	-15.2147	0.988966	0.182749	0.409103	0.989527	0.313926	16874.2	F8WHD8	Synj2	Flat-Flat	Cortex
F8WHQ1	0.840077	0.0573267	3.41944	0.752032	-0.00646944	0.246208	0.919311	9.17618	0.0222236	-0.135422	2.22083	1.92152	1.8681	0.950697	0.707044	0.338042	0.000728978	43.3025	40.5046	0.984648	0.896312	0.972238	0.980414	0.0104011	11113.1	F8WHQ1	Tpd52	Flat-Flat	Cortex
F8WHT3	0.759867	0.00889697	0.350047	0.0769655	-0.00390806	0.0252042	0.0296697	12.5993	0.0222947	-0.0910304	0.197455	0.170843	0.166093	0.489195	0.0116396	0.107331	0.167037	-43.8221	-41.5453	0.975909	0.28048	0.180395	0.980414	0.294982	110929	F8WHT3	Prrc2b	Flat-Down	Cortex
F8WI30	0.252726	0.0295426	0.304175	0.000124747	-0.00916228	0.0219013	0.000672997	12.4831	-0.100133	-0.0549185	0.194942	0.168669	0.163979	0.0060338	0.0981171	0.487649	0.571525	-44.2832	-46.602	0.863951	0.00423133	0.0167977	0.985557	0.685473	98288.5	F8WI30	Snx7	Down-Down	Cortex
F8WIA1	0.724577	-0.0197162	0.672573	0.0848254	-0.00729642	0.0484268	0.0443394	10.5184	0.0365365	-0.164664	0.388313	0.335979	0.326638	0.563363	0.0183882	0.741484	0.156795	-19.4752	-18.0358	0.971886	0.295517	0.227092	0.989527	0.282034	25739.1	F8WIA1	Clip1	Flat-Down	Cortex
F8WIE5	0.65978	0.0125662	0.342693	0.777794	0.000578871	0.0246747	0.627636	13.9571	-0.022199	0.0331362	0.216433	0.187264	0.182058	0.529221	0.351837	0.767942	3.15587e-05	-40.5182	-42.3097	0.964694	0.910913	0.842263	0.989527	0.0061351	286964	F8WIE5	Hectd1	Flat-Flat	Cortex
F8WIG2	0.194434	0.0380693	0.34325	7.66013e-05	-0.0108555	0.0247148	0.000436032	13.7039	-0.117301	-0.0664588	0.220105	0.190441	0.185146	0.00474057	0.078312	0.976498	0.0109454	-39.9126	-42.2512	0.835135	0.00307105	0.0126572	0.999468	0.0457583	227497	F8WIG2	Begain	Down-Down	Cortex
F8WIH0	0.00681719	0.127736	0.499081	0.0186052	-0.00774226	0.0359349	0.0413971	9.52227	-0.11338	-0.0164908	0.313226	0.271012	0.263477	0.03901	0.745405	0.988299	0.568103	-27.2111	-28.7761	0.287755	0.116315	0.218105	0.999468	0.682845	13102.4	F8WIH0	Slmap	Down-Flat	Cortex
F8WIJ5	0.0262237	0.0759479	0.377255	0.74283	0.000741289	0.0271633	0.514521	10.8104	0.0425606	-0.0313943	0.23513	0.203441	0.197785	0.273955	0.415069	0.362797	0.396194	-37.5354	-38.8505	0.485145	0.893008	0.780562	0.980414	0.534336	33623.9	F8WIJ5	Ddhd1	Flat-Flat	Cortex
F8WIT2	0.178237	0.510723	4.42861	0.983617	-0.000543598	0.31887	0.725419	7.67494	0.303147	-0.32471	2.81833	2.43849	2.3707	0.509662	0.480534	0.419421	0.00853625	51.88	49.8145	0.824472	0.9942	0.890182	0.980414	0.0388431	5256.68	F8WIT2	Anxa6	Flat-Flat	Cortex
F8WJF7	0.142182	0.0595298	0.470635	0.098137	-0.00487984	0.0338868	0.113842	10.8263	0.0084942	-0.093548	0.288319	0.249462	0.242526	0.855629	0.0605655	0.819632	0.361961	-30.1939	-30.8888	0.787033	0.320512	0.388134	0.991475	0.501085	32819.4	F8WJF7	Traf7	Flat-Down	Cortex
G3UVU2	0.279618	-0.0736784	0.804454	0.869977	-0.000787501	0.0579225	0.277802	11.0738	0.100523	-0.118215	0.478459	0.413976	0.402466	0.207478	0.142434	0.170728	0.342064	-11.9599	-11.5899	0.873949	0.950783	0.599219	0.980414	0.483221	38702.1	G3UVU2	Sf3a2	Flat-Down	Cortex
G3UW60	0.382604	0.024411	0.332379	0.000166259	-0.00972123	0.023932	0.000847212	10.715	-0.108018	-0.0564219	0.21257	0.183922	0.178808	0.00646418	0.117176	0.590972	0.835498	-41.1666	-43.4098	0.912363	0.0050826	0.0193997	0.989527	0.886018	28684.4	G3UW60	Susd5	Down-Down	Cortex
G3UWG2	0.775063	0.0117996	0.496675	0.571711	-0.00168829	0.0357617	0.778086	13.349	0.0039164	-0.0333818	0.321182	0.277895	0.270169	0.939943	0.523826	0.147737	0.340853	-26.3082	-28.9501	0.977799	0.797399	0.913832	0.980414	0.482238	187746	G3UWG2	Tiam1	Flat-Flat	Cortex
G3UWV4	0.853654	-0.0382561	2.49668	0.570974	-0.00850314	0.179767	0.203875	8.29984	0.276766	-0.435451	1.46728	1.26953	1.23423	0.255142	0.0829972	0.187596	0.00201354	28.3815	29.1821	0.985568	0.796855	0.515163	0.980414	0.0168773	5968.76	G3UWV4	Brsk2	Flat-Down	Cortex
G3UX33	0.599296	0.0162344	0.370417	0.227027	-0.0027432	0.0266709	0.494213	11.5801	-0.023329	-0.0233599	0.241179	0.208675	0.202873	0.55261	0.552092	0.955249	0.00854801	-36.6209	-39.5091	0.956953	0.502108	0.768293	0.999468	0.0388775	54564.7	G3UX33	Snx14	Flat-Flat	Cortex
G3UX35	0.508121	-0.0437293	0.789975	0.919518	0.000477222	0.05688	0.667218	8.10814	-0.0568687	0.067428	0.499908	0.432534	0.420508	0.485996	0.41044	0.687563	0.503031	-10.3812	-12.2437	0.947345	0.969457	0.863562	0.989527	0.627941	4840.56	G3UX35	Smarca4	Flat-Flat	Cortex
G3UXW9	0.42286	0.02246	0.333841	0.483175	-0.00141119	0.0240373	0.433194	14.1672	0.0187284	-0.0439759	0.208268	0.180199	0.175189	0.580563	0.205337	0.926968	0.3092	-41.9027	-43.2518	0.923551	0.737881	0.731257	0.997533	0.450434	333458	G3UXW9	Gps1	Flat-Flat	Cortex
G3UY52	0.127936	0.0760344	0.577909	0.536039	-0.00215183	0.0416108	0.670927	10.1153	0.0136163	-0.0515168	0.370583	0.320639	0.311724	0.820553	0.396603	0.657653	0.360722	-21.1576	-23.4968	0.770952	0.77336	0.865169	0.989527	0.500193	20414.6	G3UY52	Usp9x	Flat-Flat	Cortex
G3UYZ1	0.352286	-0.0396139	0.505396	0.760949	0.000920583	0.0363897	0.220538	14.1481	0.0805074	-0.0677464	0.296346	0.256407	0.249278	0.109523	0.17239	0.543206	0.0236822	-29.2054	-28.3234	0.898962	0.90188	0.536942	0.989527	0.0764634	329878	G3UYZ1	Igsf8	Up-Flat	Cortex
G3UZJ2	0.366559	0.0400785	0.527196	0.0418092	-0.00689756	0.0379593	0.0320872	11.6568	0.0126806	-0.132929	0.30968	0.267944	0.260494	0.800475	0.0172486	0.189907	0.349775	-27.621	-26.8031	0.904458	0.192709	0.188175	0.980414	0.490299	57594.4	G3UZJ2	Map2	Flat-Down	Cortex
G3UZR1	0.508296	0.139785	2.5263	0.878635	0.0023069	0.1819	0.98643	8.51107	0.0361752	0.00242564	1.6447	1.42304	1.38347	0.891924	0.992729	0.238061	0.000323273	32.4908	29.6067	0.947345	0.954501	0.996438	0.980414	0.00804339	7282.33	G3UZR1	Tubb5	Flat-Flat	Cortex
G3UZS3	0.536757	0.0461255	0.89354	0.525084	-0.00341817	0.064337	0.819603	8.58333	-0.0236732	-0.0347194	0.581652	0.503261	0.489269	0.801653	0.712921	0.0124975	0.0160209	-4.92898	-7.80885	0.95155	0.764871	0.930773	0.980414	0.059058	6900.65	G3UZS3	Usp9x	Flat-Flat	Cortex
G3X8Q1	0.531079	0.0677782	1.29465	0.865424	-0.00131221	0.0932181	0.714579	6.58553	0.078434	-0.104351	0.823824	0.712795	0.692978	0.558798	0.438863	0.65593	0.6726	7.60205	5.5402	0.951385	0.948944	0.884744	0.989527	0.764817	1792.14	G3X8Q1	Cabin1	Flat-Flat	Cortex
G3X8Q6	0.822966	0.0122528	0.659093	0.127605	-0.00624959	0.0474562	0.223494	11.4622	-0.0065275	-0.101704	0.417705	0.36141	0.351362	0.923084	0.147886	0.150035	0.000280784	-16.8485	-18.7646	0.981568	0.370194	0.539731	0.980414	0.00772532	49805.3	G3X8Q6	Kifc2	Flat-Down	Cortex
G3X8R0	0.879216	0.00252237	0.199853	0.968508	-4.71665e-05	0.0143899	0.283844	14.0235	0.0262195	-0.0280871	0.118945	0.102914	0.100053	0.187227	0.159594	0.931667	0.815782	-62.0687	-61.7228	0.988966	0.989562	0.605064	0.997533	0.869992	301760	G3X8R0	Reep5	Flat-Down	Cortex
G3X8S8	0.829725	0.0161608	0.904446	0.467894	0.00396033	0.0651222	0.764828	8.99491	0.0224069	0.0454481	0.588339	0.509047	0.494894	0.814129	0.634527	0.294899	0.0257504	-4.5175	-7.37214	0.982743	0.730381	0.907538	0.980414	0.0811595	9459.77	G3X8S8	Tsen15	Flat-Flat	Cortex
G3X8T9	0.359541	0.0844271	1.09398	0.000501118	0.0283981	0.0787691	0.00103721	9.3072	0.121902	0.366214	0.661265	0.572145	0.556238	0.265585	0.00365087	0.331206	0.0796759	-0.310819	-0.522926	0.901773	0.0109701	0.0219784	0.980414	0.175439	13739.8	G3X8T9	Serpina3n	Flat-Up	Cortex
G3X8U3	0.824001	0.0275413	1.49035	0.41793	0.00729824	0.107309	0.725268	10.6901	0.053008	0.0715691	0.970108	0.839364	0.816027	0.736158	0.649719	0.798861	0.000136712	13.4863	10.6079	0.981568	0.691941	0.890182	0.989527	0.00728772	31699.9	G3X8U3	2210016F16Rik	Flat-Flat	Cortex
G3X8X0	0.0654617	-0.198305	1.22211	0.563338	-0.00424598	0.0879944	0.322565	8.03904	0.106287	-0.184249	0.742479	0.642413	0.624552	0.383077	0.140829	0.957084	0.631016	3.85938	3.46416	0.649696	0.79194	0.641254	0.999468	0.733059	4482.18	G3X8X0	Dhx16	Flat-Down	Cortex
G3X8Y3	0.0516093	0.0516154	0.298939	0.047201	-0.00379936	0.0215243	0.125093	14.5999	-0.0185367	-0.0466788	0.192164	0.166265	0.161643	0.55369	0.14877	0.722893	0.235311	-44.7999	-47.2271	0.602498	0.207148	0.406014	0.989527	0.372475	446678	G3X8Y3	Naa15	Flat-Down	Cortex
G3X928	0.222539	0.0476197	0.458296	0.17082	-0.00387585	0.0329983	0.277307	13.1637	-0.000350824	-0.0669198	0.290467	0.25132	0.244332	0.994045	0.169288	0.854745	0.00253661	-29.9268	-31.8452	0.852358	0.432067	0.598569	0.995363	0.0192285	165563	G3X928	Sec23ip	Flat-Down	Cortex
G3X942	0.773751	0.0260569	1.09025	0.468123	0.00477142	0.0785005	0.554535	8.38087	-0.0345887	0.118804	0.693089	0.59968	0.583007	0.7582	0.299132	0.965364	0.0244251	1.38131	-0.645893	0.977081	0.730506	0.803693	0.999468	0.0781537	6151.67	G3X942	Galnt9	Flat-Flat	Cortex
G3X972	0.13449	0.0349692	0.270714	0.0284282	-0.00385864	0.019492	0.0702005	14.1652	-0.0541498	-0.0106703	0.172022	0.148838	0.1447	0.0676845	0.702261	0.340981	0.0103869	-48.786	-50.7975	0.776305	0.151608	0.295834	0.980414	0.0442831	325865	G3X972	Sec24c	Down-Flat	Cortex
G3X975	0.129175	-0.126135	0.962072	0.0420444	0.0125707	0.0692714	0.0120731	6.77866	0.284196	-0.0773367	0.526847	0.455842	0.443169	0.00437039	0.371434	0.283452	0.356112	-8.49165	-5.14852	0.770952	0.193524	0.1039	0.980414	0.495433	2119.25	G3X975	Cars2	Up-Flat	Cortex
G3X982	0.777411	-0.0291528	1.24045	0.366629	0.00678891	0.0893154	0.235405	8.93558	0.213468	-0.104152	0.749173	0.648205	0.630183	0.0946905	0.396581	0.0446138	0.0853843	4.18252	4.00056	0.977799	0.646385	0.552241	0.980414	0.184045	9476.97	G3X982	Aox3	Up-Flat	Cortex
G3X9B1	0.64321	-0.0206687	0.535483	0.282054	-0.00351272	0.038556	0.345312	10.3517	-0.0780486	0.0201898	0.33632	0.290993	0.282903	0.166406	0.711363	0.0961789	0.101842	-24.6502	-26.2416	0.962785	0.565207	0.66069	0.980414	0.208181	22655.7	G3X9B1	Heatr1	Down-Flat	Cortex
G3X9I4	0.825272	-0.0594113	3.23877	0.749612	-0.00618968	0.233199	0.337574	6.30305	0.339229	-0.460251	1.95836	1.69443	1.64732	0.29426	0.161441	0.0838104	0.00497626	38.7747	38.5504	0.981568	0.896012	0.652869	0.980414	0.0275105	1538.54	G3X9I4	Alyref2	Flat-Down	Cortex
G3X9I7	0.660845	-0.0228021	0.623935	0.277381	-0.00413455	0.0449247	0.28775	9.39787	-0.0994486	0.0316508	0.387105	0.334933	0.325621	0.128379	0.615037	0.163667	0.0222751	-19.5874	-20.7381	0.964694	0.560207	0.608765	0.980414	0.0730151	11602.2	G3X9I7	Zc3h12b	Down-Flat	Cortex
G3X9J0	0.789898	0.018543	0.837258	0.265469	-0.00569371	0.0602845	0.464473	12.7351	-0.00877964	-0.089712	0.538643	0.466049	0.453092	0.919787	0.312521	0.0489037	6.00213e-06	-7.69448	-10.151	0.979047	0.548428	0.74996	0.980414	0.00355958	121038	G3X9J0	Sipa1l3	Flat-Flat	Cortex
G3X9K3	0.13884	0.0537745	0.4213	0.11691	-0.00412076	0.0303345	0.210965	14.9897	-0.0685283	-0.000267051	0.267159	0.231154	0.224727	0.128922	0.995072	0.359319	0.000408174	-32.938	-34.8753	0.7823	0.353026	0.525381	0.980414	0.00851281	578804	G3X9K3	Arfgef1	Down-Flat	Cortex
G3X9N3	0.690391	-0.0141443	0.426555	0.770189	0.000745961	0.0307129	0.188031	12.3797	0.0706063	-0.0604806	0.247222	0.213903	0.207956	0.0940016	0.146109	0.318977	0.429627	-35.7301	-34.4291	0.968924	0.907122	0.494649	0.980414	0.564945	97342	G3X9N3	Pnmal2	Up-Down	Cortex
G3X9X1	0.488714	0.0759432	1.31038	0.868768	-0.00129481	0.0943502	0.657875	12.0197	-0.113828	0.0959037	0.828879	0.717168	0.69723	0.402212	0.478706	0.736032	0.00154694	7.82226	5.97478	0.942113	0.950359	0.858674	0.989527	0.0147221	75182.7	G3X9X1	Kbtbd2	Flat-Flat	Cortex
G3X9Y1	0.881701	-0.00363963	0.294484	0.0272921	-0.00423346	0.0212035	0.0947478	12.8141	-0.034816	-0.0372841	0.191641	0.165813	0.161203	0.272272	0.241205	0.73691	0.686181	-44.898	-47.7676	0.98918	0.147019	0.351931	0.989527	0.774788	126382	G3X9Y1	Syt3	Flat-Flat	Cortex
G3X9Y5	0.101393	-0.0292968	0.205597	0.955269	-6.89401e-05	0.0148035	0.845924	13.2032	0.00971737	-0.0113029	0.132297	0.114467	0.111284	0.651141	0.5994	0.504059	0.0743505	-58.2387	-60.7027	0.720689	0.985603	0.942744	0.986519	0.167108	168387	G3X9Y5	Ube4a	Flat-Flat	Cortex
G3X9Z4	0.0889063	0.0492537	0.331602	0.931412	-0.000170627	0.0238761	0.933681	10.3576	0.00894521	-0.0122651	0.214919	0.185954	0.180784	0.79727	0.724954	0.707261	0.348658	-40.771	-43.4941	0.701873	0.975003	0.976485	0.989527	0.489178	24056.8	G3X9Z4	Pcf11	Flat-Flat	Cortex
G3XA17	0.00113413	0.0425811	0.130026	0.0012657	-0.0030247	0.00936219	0.00477132	14.4175	-0.036547	-0.0144999	0.0826253	0.0714896	0.069502	0.0146773	0.288231	0.326791	0.342013	-75.185	-77.1972	0.13639	0.0201382	0.0592257	0.980414	0.483221	391828	G3XA17	Eif4g2	Down-Flat	Cortex
G3XA20	0.218612	-0.0355088	0.338694	0.108794	-0.00339513	0.0243867	0.289325	12.5913	-0.030177	-0.0275553	0.220537	0.190814	0.185509	0.403863	0.444971	0.463061	0.753778	-39.8421	-42.7323	0.850539	0.340004	0.609499	0.983627	0.82457	107595	G3XA20	Grip2	Flat-Flat	Cortex
G3XA57	0.90054	-0.00245401	0.236448	5.33147e-05	-0.00774618	0.0170248	0.000384915	13.3053	-0.0667353	-0.065069	0.153848	0.133114	0.129413	0.0163124	0.0186399	0.10323	0.157879	-52.8056	-55.6695	0.98918	0.00240827	0.0116481	0.980414	0.283186	174047	G3XA57	Rab11fip2	Down-Down	Cortex
G3XA75	0.848556	-0.0443215	2.79389	0.289034	-0.0180536	0.201167	0.403346	9.09985	-0.369648	0.0710231	1.77231	1.53345	1.49082	0.210618	0.804636	0.496663	0.00783762	35.1811	33.2311	0.985568	0.57244	0.706531	0.986519	0.0367662	8768.71	G3XA75	Mtx1	Flat-Flat	Cortex
G5E829	0.392408	0.0363994	0.506227	0.223351	-0.00378033	0.0364495	0.127614	16.5007	-0.103549	0.0420646	0.299462	0.259102	0.251899	0.0472427	0.391818	0.819283	0.00369105	-28.8289	-28.2643	0.91587	0.498489	0.40999	0.991475	0.0230892	1.62986e+06	G5E829	Atp2b1	Down-Flat	Cortex
G5E861	0.895915	0.0175526	1.61563	0.23434	-0.0117694	0.116329	0.189059	6.9154	-0.298159	0.105769	0.980635	0.848472	0.824882	0.0764719	0.508521	0.548806	0.33504	13.8748	13.5135	0.98918	0.511706	0.496508	0.989527	0.475837	1966.59	G5E861	Sclt1	Down-Flat	Cortex
G5E863	0.212208	0.0844322	0.793586	0.252736	-0.00554951	0.05714	0.117361	10.2455	-0.164882	0.0751376	0.463853	0.401338	0.39018	0.0421451	0.325493	0.0522687	0.0468943	-13.076	-12.0795	0.847	0.534324	0.393545	0.980414	0.120901	21292.3	G5E863	Gria4	Down-Flat	Cortex
G5E866	0.993679	0.000174682	0.265603	0.702326	-0.000608309	0.019124	0.639809	13.9261	0.0144899	-0.0256298	0.168361	0.14567	0.14162	0.596742	0.354495	0.407552	0.0260741	-49.5605	-51.4837	0.999616	0.871129	0.848482	0.980414	0.0815421	280532	G5E866	Sf3b1	Flat-Flat	Cortex
G5E867	0.370305	0.0425312	0.563976	0.0300328	-0.00794564	0.0406076	0.0251953	10.9182	-0.150728	0.0188212	0.331998	0.287253	0.279267	0.0126993	0.726693	0.392354	0.221695	-25.1158	-24.3753	0.906257	0.156678	0.165425	0.980414	0.357337	33186.5	G5E867	Raph1	Down-Flat	Cortex
G5E870	0.690867	0.0073687	0.222584	0.802053	-0.000333914	0.0160266	0.66167	13.3726	0.013867	-0.0202185	0.141026	0.12202	0.118627	0.546142	0.382381	0.168475	0.168132	-55.9384	-57.8448	0.968924	0.920837	0.860543	0.980414	0.296231	191772	G5E870	Trip12	Flat-Flat	Cortex
G5E884	0.000673283	0.0704002	0.202001	3.62615e-05	-0.00686505	0.0145445	0.000171408	15.4015	-0.0448905	-0.0724912	0.127201	0.110057	0.106998	0.043436	0.00298599	0.262482	0.19001	-59.6529	-61.338	0.119896	0.00188641	0.00684155	0.980414	0.32221	769766	G5E884	Pak1	Down-Down	Cortex
G5E891	0.292134	-0.131751	1.47789	0.805354	-0.00217927	0.106411	0.744803	6.77307	-0.113287	0.079986	0.94425	0.816991	0.794276	0.462924	0.60248	0.421019	0.590767	12.5137	10.3056	0.882442	0.922414	0.898962	0.980414	0.69991	1826	G5E891	Pdgfa	Flat-Flat	Cortex
G5E893	0.374385	0.109306	1.4622	0.41286	-0.00724042	0.105282	0.583237	8.05873	-0.148869	0.0291302	0.937545	0.811189	0.788636	0.334812	0.847846	0.368597	0.0239484	12.2571	9.92136	0.909357	0.687054	0.816815	0.980414	0.07708	4734.41	G5E893	Ankrd12	Flat-Flat	Cortex
G5E895	0.978614	-0.00133979	0.60202	0.144377	0.00545061	0.0433468	0.327296	12.6075	0.0713346	0.0204345	0.389507	0.337012	0.327643	0.268586	0.746269	0.77952	0.183043	-19.3646	-22.0253	0.997573	0.396362	0.644432	0.989527	0.314117	116863	G5E895	Akr1b10	Flat-Flat	Cortex
G5E897	0.982941	0.0030684	1.72854	0.438394	0.00808997	0.124459	0.735588	6.80364	0.0445022	0.0941596	1.12413	0.972628	0.945586	0.80695	0.6065	0.64205	0.0154695	18.7911	15.9455	0.998186	0.707975	0.89559	0.989527	0.0576682	2122.11	G5E897	Poglut3	Flat-Flat	Cortex
G5E8A0	0.0574159	0.0663759	0.395035	0.0114307	-0.00669038	0.0284434	0.0398052	11.5391	-0.0418668	-0.0726037	0.254642	0.220323	0.214198	0.318547	0.0945006	0.302128	0.16554	-34.6654	-37.1927	0.61536	0.0863361	0.213845	0.980414	0.293023	52939.4	G5E8A0	Osbpl11	Flat-Down	Cortex
G5E8B9	0.81594	0.0226233	1.1696	0.0539824	-0.0143763	0.084214	0.154782	7.55772	-0.089572	-0.156418	0.757481	0.655393	0.637171	0.469259	0.21493	0.0258612	0.0501318	4.57953	1.88333	0.979793	0.225333	0.455154	0.980414	0.126975	3179.19	G5E8B9	Zbtb11	Flat-Flat	Cortex
G5E8C2	0.442228	0.0500941	0.777291	0.424066	-0.00375531	0.0559667	0.434195	9.45827	-0.102527	0.041436	0.487464	0.421767	0.410041	0.207008	0.601231	0.350627	0.396564	-11.2886	-12.8264	0.926884	0.697152	0.731259	0.980414	0.534758	12436.1	G5E8C2	Kbtbd7	Flat-Flat	Cortex
G5E8G3	0.324473	-0.026277	0.315904	6.05268e-06	-0.012618	0.0227458	4.75724e-05	13.8313	-0.126821	-0.0871538	0.204014	0.176518	0.171611	0.00156913	0.01769	0.287995	0.0171425	-42.6457	-45.24	0.893836	0.000629751	0.00323912	0.980414	0.0615834	240881	G5E8G3	Opcml	Down-Down	Cortex
G5E8K5	0.231126	0.0224305	0.220108	0.574571	-0.00074257	0.0158483	0.10978	15.9386	0.0298199	-0.0439037	0.123735	0.107059	0.104082	0.151762	0.0424662	0.621626	0.201756	-60.6473	-58.2475	0.852358	0.798559	0.381371	0.989527	0.335777	1.14381e+06	G5E8K5	Ank3	Up-Down	Cortex
G5E8N7	0.259783	-0.0461638	0.482738	0.671542	-0.00122739	0.0347582	0.913407	12.3307	-0.0147551	-0.00596222	0.314245	0.271893	0.264334	0.772045	0.906691	0.50425	0.0342907	-27.0942	-29.9747	0.866813	0.854891	0.969944	0.986519	0.0981644	90627.6	G5E8N7	Pnkp	Flat-Flat	Cortex
G5E8P0	0.860538	-0.00895345	0.61352	0.202239	0.00481004	0.0441748	0.374076	10.0087	0.0770453	0.00337525	0.393851	0.34077	0.331296	0.238757	0.957769	0.272155	0.440136	-18.9654	-21.3441	0.985568	0.475774	0.684983	0.980414	0.574512	19201.7	G5E8P0	Tubgcp6	Flat-Flat	Cortex
G5E8P1	0.0687462	-0.0852394	0.532425	0.681009	-0.00131215	0.0383358	0.914392	10.2955	-0.00590902	-0.0166336	0.346487	0.29979	0.291455	0.916088	0.767099	0.657612	0.00283729	-23.5779	-26.4478	0.661083	0.860287	0.970461	0.989527	0.020056	21848	G5E8P1	Brd1	Flat-Flat	Cortex
G5E8Q0	0.75185	0.00650053	0.247203	0.0582646	-0.0029793	0.0177992	0.00334689	13.2836	0.0266405	-0.0794269	0.121214	0.104878	0.101962	0.188458	0.00103664	0.160713	0.068056	-61.3883	-54.0682	0.974774	0.23674	0.0461881	0.980414	0.1575	178880	G5E8Q0	Lyst	Flat-Down	Cortex
G5E8Q8	0.630017	0.0732504	1.82438	0.163077	-0.0157323	0.131359	0.39076	10.7759	-0.150043	-0.117068	1.18781	1.02773	0.999153	0.440096	0.545223	0.240586	0.000189482	20.7748	17.888	0.961067	0.421225	0.698674	0.980414	0.00731083	30075.5	G5E8Q8	Adgrf5	Flat-Flat	Cortex
G5E8R8	0.160578	0.0435952	0.361696	0.654508	-0.000970892	0.026043	0.843917	11.7663	0.00337625	-0.020366	0.23429	0.202714	0.197078	0.929054	0.59311	0.0130909	0.0596599	-37.6643	-40.3668	0.807476	0.844512	0.941931	0.980414	0.14398	63494.8	G5E8R8	Ubxn7	Flat-Flat	Cortex
G5E8T2	0.507241	-0.0376698	0.679081	0.328841	0.00402937	0.0488954	0.292786	8.74403	0.108222	-0.0426013	0.418564	0.362153	0.352084	0.126137	0.532344	0.617523	0.465365	-16.7746	-17.6891	0.947345	0.611092	0.612649	0.989527	0.597433	7936.06	G5E8T2	Ttc3	Up-Flat	Cortex
G5E8V9	0.771479	-0.038359	1.58852	0.0565803	-0.0192915	0.114377	0.162845	12.7505	-0.222835	-0.103153	1.02975	0.890967	0.866196	0.194936	0.538748	0.417755	0.0750129	15.6342	12.9044	0.976846	0.231829	0.465702	0.980414	0.168213	110169	G5E8V9	Arfip1	Flat-Flat	Cortex
G5E905	0.976309	-0.00383199	1.55427	0.812615	-0.00220458	0.111911	0.94178	7.75131	-0.054804	0.0187247	1.00968	0.873602	0.849314	0.737838	0.908786	0.292227	0.000121808	14.9256	12.1197	0.997573	0.926246	0.980689	0.980414	0.00719032	3829.36	G5E905	Zfp871	Flat-Flat	Cortex
G5E924	0.451108	-0.0118273	0.187214	0.33526	-0.00109572	0.0134798	0.545857	15.1919	-0.000683618	-0.0183107	0.120539	0.104294	0.101394	0.972044	0.355488	0.591346	0.0405018	-61.5894	-64.0747	0.930257	0.617438	0.798773	0.989527	0.109452	668053	G5E924	Hnrnpl	Flat-Flat	Cortex
H3BIY0	0.672967	0.118157	3.36164	0.833232	-0.00423436	0.242046	0.978651	10.0695	-0.0323459	-0.0398688	2.18888	1.89388	1.84122	0.927253	0.910406	0.422516	0.00122477	42.7808	39.8909	0.966831	0.935693	0.993195	0.980414	0.013212	21036	H3BIY0	Naa60	Flat-Flat	Cortex
H3BJ88	0.720078	0.0316593	1.06181	0.352361	-0.00599153	0.0764525	0.580015	9.15393	-0.0070487	-0.0966823	0.685121	0.592785	0.576305	0.949312	0.38969	0.660315	0.567597	0.965043	-1.59756	0.971886	0.632338	0.815937	0.989527	0.682503	10159	H3BJ88	Vmn2r3	Flat-Flat	Cortex
H3BJD6	0.548649	0.0106641	0.212842	1.11776e-05	-0.00805557	0.0153251	3.64725e-05	14.6054	-0.047675	-0.0902626	0.129568	0.112106	0.108989	0.0363259	0.00062577	0.728602	0.194524	-58.9889	-59.456	0.952077	0.000940954	0.0027912	0.989527	0.32733	431851	H3BJD6	Ppp1r9a	Down-Down	Cortex
H3BKQ3	0.599748	0.016761	0.382911	0.312477	-0.0023529	0.0275704	0.443324	13.0336	-0.0478321	0.00889911	0.243672	0.210831	0.20497	0.237216	0.821617	0.854307	0.000600506	-36.2508	-38.3149	0.956953	0.596728	0.735299	0.995363	0.00974911	148925	H3BKQ3	Evi5l	Flat-Flat	Cortex
H3BKW8	0.636493	0.0610343	1.54961	0.72679	-0.00324329	0.111575	0.56158	8.78034	-0.165215	0.11552	0.972358	0.84131	0.81792	0.30322	0.467218	0.826576	0.00672201	13.5696	12.0115	0.961554	0.884799	0.806719	0.99172	0.0331751	7780.09	H3BKW8	Otud7a	Flat-Flat	Cortex
H3BL83	0.115647	0.116869	0.857086	0.0960958	-0.00894655	0.0617122	0.262296	9.9466	-0.0863132	-0.0655463	0.557967	0.482768	0.469346	0.347012	0.472127	0.662436	0.000508478	-6.4256	-9.30835	0.746669	0.316672	0.582399	0.989527	0.0091963	17596.4	H3BL83	Mtcl1	Flat-Flat	Cortex
H3BLH0	0.63847	-0.0115462	0.294888	0.122524	-0.00283721	0.0212326	0.216835	13.3143	-0.00329837	-0.0458237	0.186891	0.161703	0.157207	0.913176	0.145274	0.0904367	0.0131919	-45.8015	-47.7183	0.961554	0.363529	0.533163	0.980414	0.0517175	180514	H3BLH0	Smarca2	Flat-Down	Cortex
H7BWY8	0.842248	-0.010127	0.612497	0.0175891	-0.00960288	0.0441012	0.0519301	10.5623	-0.0493684	-0.115363	0.392006	0.339174	0.329744	0.441445	0.0853402	0.822835	0.949815	-19.1344	-21.4042	0.985568	0.112716	0.248256	0.991475	0.964607	25880.3	H7BWY8	Tsr2	Flat-Down	Cortex
H9KV00	0.326525	0.0173651	0.209681	0.0559544	-0.00255375	0.0150975	0.14986	13.5429	-0.0134024	-0.0303947	0.135206	0.116984	0.113731	0.542941	0.17917	0.421635	0.0267976	-57.4556	-59.9946	0.893836	0.230215	0.446349	0.980414	0.0831031	213345	H9KV00	Son	Flat-Flat	Cortex
J3QK46	0.499703	0.0415757	0.736168	0.3586	-0.00409893	0.0530058	0.553395	9.99235	-0.0759766	0.00785827	0.473053	0.409299	0.397919	0.32948	0.918256	0.231232	0.00626949	-12.3689	-14.7832	0.945639	0.638953	0.803157	0.980414	0.0316807	18037.1	J3QK46	Tmem200c	Flat-Flat	Cortex
J3QMX0	0.593246	0.016712	0.375025	0.409249	0.00187175	0.0270026	0.111506	11.2253	0.0764541	-0.0470188	0.213735	0.18493	0.179788	0.0410393	0.188071	0.440457	0.553758	-40.9698	-39.064	0.956047	0.683716	0.384593	0.980677	0.670914	44441.4	J3QMX0	Rpp14	Up-Flat	Cortex
J3QN89	0.965344	0.00138282	0.383344	0.232791	0.00280229	0.0276016	0.49678	12.0048	0.0306245	0.0167982	0.249382	0.215772	0.209773	0.452662	0.678198	0.993973	0.0838073	-35.417	-38.2742	0.99708	0.509367	0.770163	0.999468	0.181576	75413	J3QN89	Aamp	Flat-Flat	Cortex
J3QNH8	0.178735	0.115426	1.00211	0.977069	-0.000172188	0.0721543	0.685503	6.8246	-0.0769818	0.0770718	0.635171	0.549567	0.534288	0.458466	0.457951	0.984256	0.142047	-1.76021	-3.68063	0.825317	0.992197	0.872065	0.999468	0.262912	2082.54	J3QNH8	Gm7694	Flat-Flat	Cortex
J3QNP2	0.497872	-0.0307764	0.542594	0.197875	-0.00429783	0.039068	0.250612	9.32058	-0.089138	0.0180932	0.338867	0.293197	0.285045	0.120215	0.741944	0.173895	0.156392	-24.3786	-25.7668	0.945639	0.469346	0.570049	0.980414	0.281421	10978	J3QNP2	Smim18	Down-Flat	Cortex
J3QNT7	0.621912	0.0514452	1.25134	0.689613	-0.00299558	0.0900991	0.638649	6.99473	0.0665292	-0.121194	0.793464	0.686527	0.667439	0.606141	0.352939	0.0727509	0.0960873	6.25029	4.31506	0.959536	0.865258	0.847765	0.980414	0.199768	2347.97	J3QNT7	Epn2	Flat-Flat	Cortex
J3QPC3	0.0820368	-0.2162	1.42066	0.390325	0.00738832	0.102291	0.476811	7.74125	0.174456	-0.0531725	0.899985	0.778691	0.757042	0.242841	0.71571	0.911755	0.102645	10.7852	8.88394	0.690894	0.668468	0.757884	0.995859	0.209267	3868.18	J3QPC3	BC024978	Flat-Flat	Cortex
J9S314	0.328165	0.0635145	0.769619	0.136661	0.00711537	0.0554144	0.34338	12.2589	0.0616356	0.0594218	0.501109	0.433573	0.421519	0.451954	0.46804	0.392648	0.560773	-10.2947	-13.1835	0.893836	0.383945	0.659047	0.980414	0.677022	94466.5	J9S314	Trpm3	Flat-Flat	Cortex
M0QW48	0.276341	0.122009	1.32272	0.0914784	-0.0140221	0.0952392	0.241716	7.12151	-0.0907893	-0.149003	0.85842	0.742728	0.722078	0.516659	0.293304	0.978847	0.971412	9.08295	6.31241	0.871234	0.309044	0.559073	0.999468	0.979664	2436.9	M0QW48	Metap2	Flat-Flat	Cortex
M0QWF2	0.335277	0.369218	4.54237	0.875166	-0.00426753	0.327061	0.707622	7.40691	-0.360613	0.300953	2.88801	2.49879	2.42931	0.445261	0.522752	0.760799	0.00266408	52.7593	50.7276	0.893836	0.953436	0.881082	0.989527	0.0195616	3526.85	M0QWF2	Apol11b	Flat-Flat	Cortex
M0QWN7	0.182484	0.0457622	0.400947	0.145697	-0.00361733	0.0288691	0.00660754	11.7834	0.0543691	-0.119341	0.196209	0.169765	0.165045	0.103222	0.00185258	0.433746	0.32021	-44.0499	-36.6579	0.825399	0.398678	0.0716406	0.980414	0.46186	64367.7	M0QWN7	Usp35	Up-Down	Cortex
M0QWP1	0.936222	0.00467918	0.704272	0.0710007	0.00804562	0.0507092	0.148941	11.6644	0.122261	0.012521	0.447819	0.387465	0.376693	0.10793	0.862902	0.226195	0.00672838	-14.3424	-16.3778	0.991787	0.266829	0.445045	0.980414	0.0331751	62312.7	M0QWP1	Agrn	Up-Flat	Cortex
M0QWX7	0.535081	0.177068	3.4159	0.276734	-0.0226674	0.245952	0.564968	10.139	-0.211655	-0.173386	2.22418	1.92442	1.87092	0.558988	0.631458	0.326523	0.0016904	43.3568	40.4673	0.951385	0.559718	0.808845	0.980414	0.0154254	20329.1	M0QWX7	Cox4i1	Flat-Flat	Cortex
O08528	0.611639	-0.0119003	0.281069	0.106166	0.00284057	0.0202376	0.261121	14.5576	0.0154777	0.0332154	0.181922	0.157403	0.153027	0.60091	0.269988	0.255989	0.182555	-46.7717	-49.4461	0.95827	0.335986	0.58071	0.980414	0.313917	438953	O08528	Hk2	Flat-Flat	Cortex
O08529	0.0699179	0.0333909	0.20955	0.0830569	0.00228771	0.0150881	0.16944	14.5771	0.0352963	0.00300644	0.133299	0.115334	0.112127	0.117983	0.889197	0.16638	0.407876	-57.967	-60.0171	0.664502	0.292885	0.472641	0.980414	0.544776	452880	O08529	Capn2	Up-Flat	Cortex
O08530	0.275349	0.0574635	0.621638	0.413337	-0.00307497	0.0447593	0.0799738	11.7741	-0.133836	0.0858082	0.345833	0.299224	0.290905	0.0288947	0.140878	0.9393	0.00350981	-23.646	-20.8709	0.871186	0.687411	0.318757	0.998599	0.0224079	61804.8	O08530	S1pr1	Down-Up	Cortex
O08532	0.631573	0.0151114	0.378096	0.178163	-0.00314011	0.0272238	0.40847	16.0438	-0.0214627	-0.0321911	0.245826	0.212695	0.206782	0.591503	0.423884	0.730042	0.0542325	-35.934	-38.7704	0.961377	0.441597	0.710318	0.989527	0.134456	1.20249e+06	O08532	Cacna2d1	Flat-Flat	Cortex
O08532-5	0.535672	0.0226968	0.438497	0.578366	0.00146454	0.0315728	0.784777	9.57745	0.0297661	-0.00553239	0.283627	0.245402	0.238579	0.519846	0.904085	0.754564	0.418754	-30.7847	-33.435	0.951385	0.801215	0.916396	0.989527	0.554824	14033.9	O08532	Cacna2d1	Flat-Flat	Cortex
O08539	0.663995	0.0162297	0.448563	0.326166	0.00267683	0.0322976	0.147569	15.6651	0.087825	-0.0448683	0.263371	0.227876	0.22154	0.0545641	0.30199	0.746201	0.00326572	-33.4521	-32.618	0.965158	0.608808	0.442229	0.989527	0.0216618	970680	O08539	Bin1	Up-Flat	Cortex
O08539-2	0.541345	0.0323962	0.634804	3.68478e-08	0.0381916	0.0457074	4.25852e-09	9.94289	0.489987	0.153419	0.29475	0.255026	0.247936	5.35298e-08	0.00553832	0.569626	0.721147	-29.3998	-20.1163	0.952077	2.95073e-05	4.38155e-06	0.989527	0.800986	23704.8	O08539	Bin1	Up-Up	Cortex
O08543	0.567805	0.0333278	0.698767	0.180098	-0.00577591	0.0503128	0.385245	9.61821	-0.0775449	-0.0196231	0.452169	0.391229	0.380352	0.298907	0.788839	0.000383387	0.000305079	-13.9944	-16.6603	0.953083	0.444281	0.694986	0.843222	0.00791416	13772.8	O08543	Efna5	Flat-Flat	Cortex
O08545	0.606666	-0.0363063	0.845568	0.0591875	0.010149	0.0608828	0.173987	8.19738	0.110217	0.0615606	0.549313	0.475281	0.462067	0.227506	0.492385	0.147108	0.391248	-6.98831	-9.79544	0.95735	0.238438	0.479177	0.980414	0.529594	5581.19	O08545	Efna3	Flat-Flat	Cortex
O08547	0.342577	0.0246162	0.307604	0.988409	-2.67123e-05	0.0221482	0.98325	13.1128	0.00470762	-0.00535965	0.200054	0.173092	0.16828	0.88443	0.868575	0.404657	0.00298753	-43.3513	-46.1985	0.894672	0.99583	0.994527	0.980414	0.0206606	161047	O08547	Sec22b	Flat-Flat	Cortex
O08550	0.127725	0.097083	0.73745	0.642543	-0.00205364	0.0530981	0.82234	9.93107	0.00916083	-0.0451785	0.477051	0.412758	0.401282	0.905567	0.560853	0.856093	0.000453932	-12.0659	-14.7206	0.770952	0.838915	0.931938	0.995363	0.00877539	18113.4	O08550	Kmt2b	Flat-Flat	Cortex
O08553	0.701147	0.00810557	0.253761	0.00221972	0.00549291	0.0182714	5.20574e-06	17.3099	0.117453	-0.0267943	0.0956127	0.0827267	0.0804267	2.04493e-06	0.0997276	0.83628	0.0527922	-69.9294	-53.1256	0.971006	0.0299276	0.00102564	0.992983	0.131945	3.0796e+06	O08553	Dpysl2	Up-Down	Cortex
O08576	0.246055	0.0493611	0.500794	0.0876706	-0.00537883	0.0360583	0.0611388	12.8348	-0.118215	0.029567	0.295305	0.255506	0.248402	0.0245847	0.538943	0.281192	0.000612203	-29.3321	-28.6528	0.85838	0.301012	0.272316	0.980414	0.00985108	127757	O08576	Rundc3a	Down-Flat	Cortex
O08576-4	0.195913	0.12766	1.15508	0.617726	-0.00346074	0.0831686	0.772679	7.5442	0.0218396	-0.0827916	0.74476	0.644387	0.626471	0.856291	0.495819	0.431074	0.128365	3.96983	1.43361	0.835632	0.825293	0.911735	0.980414	0.244682	3494.41	O08576	Rundc3a	Flat-Flat	Cortex
O08579	0.825332	-0.0121556	0.662889	0.881952	-0.000588639	0.0477296	0.983164	13.1341	-0.011853	0.00210831	0.43144	0.373293	0.362915	0.865264	0.975911	0.836863	0.000256981	-15.6838	-18.5579	0.981568	0.955526	0.994527	0.992983	0.00764722	160745	O08579	Emd	Flat-Flat	Cortex
O08580	0.926311	0.00487631	0.63498	0.851139	0.000712756	0.04572	0.700316	9.53529	0.0518032	-0.0415019	0.403564	0.349175	0.339467	0.432889	0.52815	0.651917	0.0660911	-18.0883	-20.1064	0.991336	0.943107	0.878623	0.989527	0.154742	13587.1	O08580	Esrra	Flat-Flat	Cortex
O08581	0.284397	0.0785258	0.866284	0.201634	0.00680137	0.0623744	0.300611	9.06753	-0.00713474	0.125492	0.547578	0.47378	0.460607	0.935835	0.171391	0.146338	0.015067	-7.10221	-8.9241	0.876203	0.474975	0.620091	0.980414	0.0566466	10220.1	O08581	Kcnk1	Flat-Flat	Cortex
O08582	0.422245	-0.0121466	0.1803	0.912569	0.000118363	0.0129821	0.805452	13.3092	0.0112648	-0.00966058	0.115649	0.100063	0.0972807	0.549874	0.607473	0.981995	0.186409	-63.0803	-65.4293	0.923551	0.966968	0.923997	0.999468	0.317664	182498	O08582	Gtpbp1	Flat-Flat	Cortex
O08583	0.891391	-0.00284126	0.250559	0.0775001	-0.00279173	0.0180408	0.036091	13.336	0.0142655	-0.0633006	0.143271	0.123962	0.120516	0.541159	0.0147684	0.349888	0.325333	-55.3697	-53.5827	0.98918	0.281519	0.200722	0.980414	0.466633	184519	O08583	Alyref	Flat-Down	Cortex
O08585	0.106682	-0.101995	0.727833	0.41959	-0.0035512	0.0524056	0.620854	13.1838	0.00426095	-0.0660802	0.468457	0.405322	0.394053	0.95518	0.38988	0.0743686	0.208517	-12.7204	-15.1932	0.736436	0.69302	0.836754	0.980414	0.343284	160161	O08585	Clta	Flat-Flat	Cortex
O08586	0.193027	-0.0254713	0.228894	0.0625009	-0.0027079	0.0164809	0.180889	13.3272	-0.0298299	-0.015986	0.14865	0.128616	0.12504	0.227443	0.509744	0.80073	0.108488	-54.0431	-56.8384	0.835135	0.24649	0.486914	0.989527	0.217776	180258	O08586	Pten	Flat-Flat	Cortex
O08599	0.576345	0.00879819	0.188658	0.422822	-0.000913966	0.0135838	0.307179	17.1032	0.012975	-0.0293605	0.115439	0.0998807	0.0971038	0.491136	0.131927	0.59562	0.0344509	-63.1458	-63.798	0.954801	0.696306	0.626951	0.989527	0.0984007	2.54058e+06	O08599	Stxbp1	Flat-Down	Cortex
O08599-2	0.150601	-0.0812568	0.656963	0.610547	0.00200898	0.0473028	0.168064	11.1617	0.11724	-0.0870536	0.379993	0.32878	0.319639	0.0726831	0.171537	0.469825	0.616442	-20.2549	-18.8812	0.797806	0.821278	0.472113	0.983627	0.721832	41589.4	O08599	Stxbp1	Up-Flat	Cortex
O08600	0.851928	0.0078547	0.506564	0.303247	0.00317486	0.0364738	0.592164	10.4739	0.0214788	0.0327777	0.329546	0.285132	0.277205	0.688008	0.541587	0.669571	0.2535	-25.3827	-28.2403	0.985568	0.587339	0.820373	0.989527	0.392281	26147.5	O08600	Endog	Flat-Flat	Cortex
O08601	0.00914491	-0.127333	0.521456	0.256248	0.00361845	0.0375461	0.527328	10.6595	0.0413046	0.0198596	0.339101	0.293399	0.285242	0.456261	0.718076	0.78998	0.923988	-24.3537	-27.1972	0.331974	0.538551	0.787704	0.989527	0.945952	28586.4	O08601	Mttp	Flat-Flat	Cortex
O08605	0.745023	0.028056	1.03726	0.642057	-0.00289282	0.0746853	0.353024	10.0053	-0.146694	0.102343	0.631682	0.546549	0.531353	0.166131	0.325405	0.293679	0.0136555	-1.95849	-2.43948	0.974774	0.838792	0.667493	0.980414	0.0530412	17970.9	O08605	Mknk1	Down-Flat	Cortex
O08638	0.54693	-0.0832648	1.65466	0.593274	-0.0053087	0.119139	0.70391	15.4512	0.0464676	-0.140485	1.06111	0.918104	0.892578	0.786975	0.418914	0.421924	0.735693	16.7142	14.3728	0.952077	0.810283	0.879573	0.980414	0.811401	789556	O08638	Myh11	Flat-Flat	Cortex
O08641	0.233248	-0.102238	1.00804	0.188519	-0.00816431	0.0725815	0.43049	8.54496	-0.0852533	-0.053069	0.655966	0.567559	0.55178	0.427298	0.61873	0.571822	0.853655	-0.600509	-3.46813	0.852358	0.456704	0.729964	0.989527	0.898687	6191.29	O08641	Sh3yl1	Flat-Flat	Cortex
O08644	0.793813	0.010433	0.480253	0.113634	-0.00474365	0.0345793	0.117983	11.7833	-0.098369	0.019954	0.292611	0.253175	0.246136	0.0528675	0.674468	0.519918	0.106622	-29.6621	-30.1605	0.979739	0.347391	0.393719	0.989527	0.215102	61208.3	O08644	Ephb6	Down-Flat	Cortex
O08648	0.835106	-0.00549605	0.317796	0.317945	0.00193008	0.0228821	0.616706	12.3493	0.0192421	0.0134944	0.206897	0.179013	0.174036	0.567825	0.687801	0.859198	0.077892	-42.1404	-45.025	0.984075	0.601516	0.834726	0.995363	0.172555	94925.4	O08648	Map3k4	Flat-Flat	Cortex
O08663	0.69549	0.0106195	0.325942	0.944112	-0.000136599	0.0234686	0.537256	13.4233	-0.0323897	0.0313139	0.203056	0.17569	0.170805	0.332686	0.348461	0.147306	0.353594	-42.815	-44.1139	0.969617	0.981198	0.793993	0.980414	0.493431	197047	O08663	Metap2	Flat-Flat	Cortex
O08664	0.573664	0.0993953	2.11627	0.467288	-0.00927942	0.152376	0.719769	10.1302	-0.154798	-0.000100637	1.37073	1.186	1.15302	0.489118	0.999638	0.431887	5.78482e-05	25.9313	23.231	0.953875	0.730018	0.887255	0.980414	0.006723	19974.3	O08664	Bcl7c	Flat-Flat	Cortex
O08665	0.197525	0.116129	1.05476	0.0157243	-0.0168834	0.0759449	0.048689	7.84995	-0.0922116	-0.197196	0.676521	0.585344	0.56907	0.405647	0.0880523	0.316889	0.531857	0.510284	-1.83738	0.836885	0.104303	0.238929	0.980414	0.652632	3982.28	O08665	Sema3a	Flat-Down	Cortex
O08677	0.142588	-0.218901	1.73251	0.278824	0.0114447	0.124745	0.563132	13.5075	0.122864	0.0709019	1.12742	0.975476	0.948356	0.504197	0.698357	0.714758	0.841922	18.8964	16.028	0.787206	0.561408	0.807714	0.989527	0.890485	213813	O08677	Kng1	Flat-Flat	Cortex
O08688	0.885235	0.00484679	0.40433	0.0766773	-0.004519	0.0291127	0.0230147	14.0746	-0.110478	0.036447	0.224021	0.193829	0.18844	0.00779712	0.323455	0.629335	0.00343748	-39.2777	-36.3554	0.98918	0.279981	0.157448	0.989527	0.0222786	298436	O08688	Capn5	Down-Flat	Cortex
O08715	0.275979	0.0258448	0.27997	0.851711	-0.000313039	0.0201585	0.792747	11.4269	-0.0188339	0.0141529	0.179517	0.155323	0.151005	0.519978	0.627626	0.178465	0.203117	-47.2507	-49.5872	0.871234	0.943289	0.918293	0.980414	0.337194	49739.4	O08715	Akap1	Flat-Flat	Cortex
O08738	0.935407	0.00769145	1.14302	0.511774	-0.004516	0.0823001	0.788649	9.2946	-0.065118	-0.0106749	0.742688	0.642594	0.624728	0.589948	0.929236	0.737409	0.208625	3.86953	1.05572	0.991336	0.757154	0.916609	0.989527	0.343382	11040.4	O08738	Casp6	Flat-Flat	Cortex
O08739	0.146397	0.0424475	0.339396	0.240483	-0.00243869	0.0244373	0.0307338	12.8061	0.0422613	-0.0862875	0.180705	0.156351	0.152004	0.16336	0.00947972	0.178212	0.163947	-47.0132	-42.6577	0.792307	0.518721	0.183391	0.980414	0.291448	130862	O08739	Ampd3	Up-Down	Cortex
O08740	0.972076	-0.00282815	0.973158	0.477663	0.00416657	0.0700697	0.243761	9.1634	0.162892	-0.0970764	0.58293	0.504367	0.490345	0.100609	0.312578	0.261195	0.280594	-4.84996	-4.73606	0.997573	0.734698	0.561779	0.980414	0.421529	10918.3	O08740	Polr2j	Up-Flat	Cortex
O08746	0.548755	-0.150999	3.01457	0.643714	0.0083652	0.217056	0.901677	6.35799	0.0688657	0.0735995	1.96288	1.69833	1.65112	0.828511	0.816948	0.0625468	0.214507	38.8576	35.968	0.952077	0.839138	0.965375	0.980414	0.349706	1532.2	O08746	Matn2	Flat-Flat	Cortex
O08747	0.160609	0.0396112	0.328668	0.0190141	-0.0050776	0.0236649	0.0578267	11.6644	-0.0638028	-0.0217921	0.210982	0.182547	0.177472	0.0779005	0.52637	0.513719	0.151595	-41.4366	-43.814	0.807476	0.117302	0.264607	0.989527	0.275248	57265.5	O08747	Unc5c	Down-Flat	Cortex
O08749	0.0547739	-0.0216724	0.127425	0.000369788	0.00342196	0.00917491	0.000264648	15.8758	0.0522687	0.00504584	0.0712366	0.0616359	0.0599222	0.00040037	0.662714	0.443335	0.583664	-80.5241	-77.9247	0.610825	0.00891728	0.00928273	0.98284	0.694874	1.10205e+06	O08749	Dld	Up-Flat	Cortex
O08759	0.714989	-0.00566681	0.186496	0.967615	-4.52619e-05	0.0134282	0.657267	14.2865	0.0143641	-0.0157244	0.117856	0.101972	0.0991373	0.456001	0.415405	0.122648	0.127577	-62.3996	-64.2129	0.971886	0.989242	0.858674	0.980414	0.243629	360129	O08759	Ube3a	Flat-Flat	Cortex
O08762	0.502028	0.0352352	0.62735	0.44401	-0.00289953	0.0451706	0.638043	10.0517	0.00553266	-0.0560898	0.403659	0.349257	0.339546	0.932512	0.396808	0.430705	0.748312	-18.0799	-20.5416	0.946351	0.712372	0.847619	0.980414	0.820238	19169.4	O08762	Prss12	Flat-Flat	Cortex
O08784	0.479006	-0.0184053	0.310486	0.131711	-0.00291019	0.0223557	0.00267903	12.8147	0.0458291	-0.0981832	0.143217	0.123915	0.12047	0.063759	0.000715917	0.0833448	0.0355311	-55.3834	-45.8628	0.940541	0.375969	0.0411407	0.980414	0.100591	128738	O08784	Tcof1	Up-Down	Cortex
O08788	0.533051	-0.0113201	0.217285	0.401529	-0.00110288	0.015645	0.550448	15.6763	0.00364602	-0.0229378	0.138905	0.120184	0.116843	0.871211	0.31651	0.535671	0.000254816	-56.484	-58.7121	0.951385	0.67817	0.801943	0.989527	0.00764722	935771	O08788	Dctn1	Flat-Flat	Cortex
O08789	0.722353	-0.0336934	1.13973	0.0721298	-0.0129627	0.0820634	0.161843	8.31336	-0.0448893	-0.178347	0.728376	0.630211	0.612689	0.704078	0.145782	0.126635	0.0584995	3.16903	0.952033	0.971886	0.269323	0.46384	0.980414	0.141994	5353.77	O08789	Mnt	Flat-Down	Cortex
O08795-2	0.343553	0.0399434	0.500175	0.779289	-0.000839031	0.0360138	0.871879	13.3643	-0.0270518	0.0135683	0.323385	0.279802	0.272023	0.606969	0.795674	0.297614	0.0371063	-26.062	-28.6973	0.894672	0.911749	0.952524	0.980414	0.102968	190950	O08795	Prkcsh	Flat-Flat	Cortex
O08796	0.537316	0.0305656	0.592939	0.135854	-0.0054941	0.042693	0.300969	8.91637	-0.0232108	-0.0712383	0.382573	0.331012	0.321809	0.708447	0.261001	0.28784	0.217601	-20.0113	-22.5724	0.95155	0.382256	0.620292	0.980414	0.353069	8557.57	O08796	Eef2k	Flat-Flat	Cortex
O08797	0.952166	0.00241661	0.485221	0.00586764	0.00915096	0.034937	0.011018	13.2585	0.136325	0.0170823	0.297305	0.257236	0.250085	0.0120043	0.723166	0.398515	0.318068	-29.0891	-29.79	0.996178	0.0565394	0.0975392	0.980414	0.459415	189183	O08797	Serpinb9	Up-Flat	Cortex
O08800	0.09685	0.0892474	0.617149	0.67691	-0.00154178	0.0444362	0.351942	11.7036	0.05875	-0.0878654	0.375206	0.324638	0.315613	0.341346	0.16284	0.219058	0.198848	-20.7113	-21.1318	0.708397	0.858659	0.66672	0.980414	0.33213	62503.1	O08800	Serpinb8	Flat-Down	Cortex
O08807	0.776468	-0.00899662	0.381144	0.153209	0.00337124	0.0274432	0.138055	13.9015	0.0759639	-0.0204778	0.231132	0.199982	0.194422	0.0576942	0.586099	0.219556	0.0263876	-38.1528	-38.4814	0.977799	0.407989	0.425845	0.980414	0.0822724	283334	O08807	Prdx4	Up-Flat	Cortex
O08810	0.0433417	-0.0241294	0.133924	0.000856658	-0.00326673	0.00964283	0.00118238	14.9005	-0.0107251	-0.0455564	0.0789641	0.0683218	0.0664223	0.40726	0.00273522	0.733448	0.093926	-76.8167	-76.134	0.577211	0.0155542	0.0238485	0.989527	0.196733	537677	O08810	Eftud2	Flat-Down	Cortex
O08811	0.0141944	-0.15545	0.686415	0.270208	-0.00461996	0.0494235	0.552469	9.79401	-0.0486925	-0.0295624	0.446732	0.386524	0.375778	0.504123	0.683516	0.153921	0.264891	-14.4299	-17.3024	0.398906	0.553813	0.802739	0.980414	0.405102	14755.3	O08811	Ercc2	Flat-Flat	Cortex
O08842	0.226161	0.0400174	0.38831	0.01174	-0.00654639	0.0279592	0.00960649	12.4714	-0.116371	0.00738089	0.225771	0.195343	0.189912	0.00590072	0.840022	0.071826	0.151014	-38.9977	-37.8108	0.852358	0.0874663	0.0904025	0.980414	0.274679	98521.5	O08842	Gfra2	Down-Flat	Cortex
O08848	0.0933431	0.0551936	0.377246	0.77849	-0.000635182	0.0271626	0.956915	13.3899	-0.0093052	-0.00134935	0.245538	0.212446	0.20654	0.815027	0.972911	0.908913	0.0172301	-35.9761	-38.8514	0.704604	0.911244	0.984957	0.995859	0.0617935	196214	O08848	RO60	Flat-Flat	Cortex
O08852	0.379078	0.16106	2.17639	0.605043	-0.00675912	0.156705	0.150991	7.36574	-0.398201	0.296791	1.24959	1.08118	1.05112	0.0647424	0.157347	0.651387	0.00145301	22.6002	24.2394	0.911318	0.818116	0.448135	0.989527	0.0143309	2856.96	O08852	Pkd1	Down-Up	Cortex
O08856	0.743019	0.0252886	0.927365	0.862503	-0.000960567	0.0667724	0.896365	8.36602	-0.0440183	0.0291035	0.599766	0.518934	0.504506	0.6514	0.764665	0.175698	0.41111	-3.82499	-6.47123	0.974774	0.947687	0.963301	0.980414	0.547595	5922.4	O08856	Ell	Flat-Flat	Cortex
O08859	0.464526	0.0759121	1.2387	0.563277	-0.00430431	0.0891894	0.809947	9.82517	-0.0729535	0.00114871	0.803718	0.695399	0.676065	0.577051	0.992953	0.652255	0.00361594	6.71254	3.94977	0.934299	0.79194	0.926511	0.989527	0.0228414	16352.8	O08859	Tnfaip6	Flat-Flat	Cortex
O08908	0.910104	-0.00284378	0.303312	0.389923	0.00157878	0.0218391	0.149181	12.5932	0.0585836	-0.0335194	0.17685	0.153016	0.148762	0.0559802	0.252963	0.830545	0.748527	-47.7894	-46.7043	0.9906	0.668355	0.445447	0.992471	0.820377	113332	O08908	Pik3r2	Up-Flat	Cortex
O08912	0.0573596	0.0685351	0.407781	0.391071	0.00211729	0.0293612	0.648609	10.6894	0.0331687	0.00226064	0.264047	0.228461	0.222109	0.442586	0.95781	0.633155	0.568953	-33.3598	-36.0495	0.61536	0.66895	0.853628	0.989527	0.683423	30947.4	O08912	Galnt1	Flat-Flat	Cortex
O08914	0.160055	0.0423255	0.350693	0.612481	-0.00106655	0.0252507	0.754061	13.9051	-0.0268438	0.00940223	0.22578	0.195351	0.18992	0.46689	0.797165	0.514468	0.000107034	-38.9962	-41.479	0.807476	0.822114	0.903547	0.989527	0.00718214	277588	O08914	Faah	Flat-Flat	Cortex
O08915	0.462475	-0.0224248	0.364214	0.253962	0.00254007	0.0262243	0.472997	13.2057	0.0385268	0.00402764	0.235115	0.203428	0.197772	0.320112	0.915714	0.898522	0.0225897	-37.5377	-40.117	0.934299	0.535449	0.756599	0.995421	0.0737329	172069	O08915	Aip	Flat-Flat	Cortex
O08917	0.779592	-0.0107266	0.461067	0.371077	0.0024994	0.0331979	0.382775	15.0003	0.0650238	-0.0242351	0.288153	0.249317	0.242386	0.177627	0.605042	0.156575	0.306459	-30.2148	-31.6282	0.977799	0.650914	0.692847	0.980414	0.447505	603092	O08917	Flot1	Flat-Flat	Cortex
O08919	0.0740852	0.0383049	0.244347	0.000683895	-0.00612044	0.0175935	0.0028986	13.9818	-0.0388546	-0.0658421	0.155821	0.134821	0.131072	0.139063	0.0187304	0.138573	0.353226	-52.3469	-54.4866	0.676376	0.01327	0.042789	0.980414	0.493262	285706	O08919	Numbl	Down-Down	Cortex
O08967	0.148841	-0.0303726	0.244428	0.622026	-0.000723311	0.0175994	0.325585	13.0644	0.0228657	-0.036337	0.148134	0.128169	0.124606	0.34802	0.145108	0.776272	0.86658	-54.1683	-54.4746	0.795712	0.827224	0.64264	0.989527	0.908781	152952	O08967	Cyth3	Flat-Down	Cortex
O08989	0.0146441	0.0740503	0.328817	0.322576	-0.00197735	0.0236756	0.449984	13.8575	0.00527449	-0.0398122	0.209171	0.18098	0.175948	0.876229	0.251063	0.628858	0.00715215	-41.747	-43.7977	0.400957	0.605023	0.739591	0.989527	0.0346385	272531	O08989	Mras	Flat-Flat	Cortex
O08992	0.0927978	0.0522364	0.35638	0.119917	0.003455	0.0256602	0.268671	11.7203	0.0480362	0.0100212	0.229614	0.198668	0.193145	0.209307	0.787675	0.427266	0.0144848	-38.3901	-40.8998	0.702623	0.358435	0.589689	0.980414	0.0551747	63428.5	O08992	Sdcbp	Flat-Flat	Cortex
O08997	0.0157347	-0.176514	0.794091	0.94882	-0.000304717	0.0571764	0.996421	11.2416	0.00119926	-0.00653711	0.517008	0.447329	0.434892	0.988564	0.937729	0.873565	0.0808562	-9.17033	-12.0566	0.405219	0.982831	0.998578	0.995363	0.17734	41179.2	O08997	Atox1	Flat-Flat	Cortex
O09000	0.467721	0.0374333	0.615295	0.0283293	-0.0087766	0.0443027	0.00389505	9.12459	0.0439567	-0.198077	0.318086	0.275216	0.267565	0.399336	0.00154824	0.422826	0.521532	-26.6569	-21.2401	0.935387	0.15146	0.0508719	0.980414	0.643885	9937.03	O09000	Ncoa3	Flat-Down	Cortex
O09005	0.411624	-0.0416435	0.603895	0.382362	0.00319511	0.0434818	0.119491	9.68802	-0.0647363	0.122793	0.346859	0.300111	0.291768	0.259957	0.0428731	0.56326	0.126497	-23.5394	-21.9133	0.921799	0.660442	0.396734	0.989527	0.242218	14630	O09005	Degs1	Flat-Up	Cortex
O09012	0.195502	0.0474525	0.428938	0.101104	-0.00440501	0.0308845	0.270453	11.6743	-0.0339496	-0.0411634	0.279072	0.24146	0.234747	0.45682	0.369194	0.125312	0.203063	-31.3675	-34.2285	0.835431	0.326095	0.590937	0.980414	0.337194	58384.2	O09012	Pex5	Flat-Flat	Cortex
O09044	0.309727	-0.0347649	0.404973	0.2256	0.00300882	0.029159	0.238712	13.0242	0.0688055	-0.0193247	0.250401	0.216653	0.21063	0.105869	0.634846	0.927928	0.118648	-35.2702	-36.2982	0.889735	0.500938	0.554978	0.997533	0.232121	152418	O09044	Snap23	Up-Flat	Cortex
O09061	0.348037	-0.0360511	0.455783	0.148091	0.004086	0.0328174	0.345817	13.2342	0.0237622	0.0462202	0.295658	0.255811	0.248699	0.621016	0.342094	0.685818	0.0595938	-29.2891	-32.0432	0.896092	0.40169	0.661216	0.989527	0.143858	175294	O09061	Psmb1	Flat-Flat	Cortex
O09106	0.726683	-0.0174022	0.598421	0.413615	0.00295833	0.0430877	0.696376	11.6152	0.0413646	0.0083374	0.388561	0.336194	0.326847	0.51396	0.89455	0.0964326	0.0217514	-19.4522	-22.2411	0.972832	0.687748	0.876861	0.980414	0.0719092	57431.8	O09106	Hdac1	Flat-Flat	Cortex
O09110	0.296286	-0.0410282	0.464354	0.325613	-0.00277434	0.0334346	0.406082	12.1218	-0.0624322	0.0167669	0.293109	0.253605	0.246555	0.20162	0.724332	0.935413	0.85903	-29.6009	-31.3724	0.884617	0.608266	0.708164	0.997533	0.9026	77239.3	O09110	Map2k3	Flat-Flat	Cortex
O09111	0.908457	0.00312809	0.327608	0.166039	0.002804	0.0235885	0.357939	13.2712	0.0381975	0.00895204	0.211768	0.183227	0.178133	0.275569	0.794174	0.130021	0.149004	-41.3028	-43.9304	0.990429	0.425317	0.672319	0.980414	0.272018	181802	O09111	Ndufb11	Flat-Flat	Cortex
O09114	0.567519	0.0274557	0.575218	0.911887	-0.000380578	0.041417	0.0352946	12.3373	0.112998	-0.124124	0.295092	0.255321	0.248223	0.0303509	0.0191772	0.927821	0.216872	-29.3581	-23.6648	0.953083	0.966846	0.198331	0.997533	0.352137	96457.8	O09114	Ptgds	Up-Down	Cortex
O09117	0.861628	0.00952284	0.657736	1.14516e-05	0.0248402	0.0473585	8.7361e-05	11.5602	0.198993	0.224273	0.425504	0.368158	0.357922	0.0107162	0.00510104	0.591055	0.658032	-16.1825	-18.8388	0.985733	0.000955331	0.00470327	0.989527	0.753851	63571.7	O09117	Sypl1	Up-Up	Cortex
O09126	0.550988	0.0134709	0.270462	0.15186	0.0024007	0.0194739	0.32424	12.5535	0.0339328	0.0063861	0.174408	0.150902	0.146707	0.241187	0.821162	0.747884	0.28346	-48.2901	-50.8309	0.952077	0.406188	0.641852	0.989527	0.424457	110630	O09126	Sema4d	Flat-Flat	Cortex
O09131	0.0881136	-0.0796208	0.534581	0.775436	-0.000912874	0.038491	0.926071	14.2692	-0.0210647	0.00605984	0.347156	0.300369	0.292018	0.708412	0.914121	0.164519	0.132394	-23.5085	-26.3024	0.701528	0.908945	0.973965	0.980414	0.249638	343577	O09131	Gsto1	Flat-Flat	Cortex
O09159	0.502559	-0.0156901	0.279709	0.00241415	0.0059872	0.0201397	0.0102696	11.8117	0.0670747	0.03418	0.180246	0.155954	0.151618	0.0345555	0.252736	0.046679	0.131073	-47.1048	-49.6208	0.946351	0.0309198	0.0935991	0.980414	0.247829	66951.8	O09159	Man2b1	Up-Flat	Cortex
O09161	0.0478356	-0.225086	1.27933	8.35066e-10	0.101671	0.0921148	1.06357e-09	10.7871	1.14958	0.569452	0.691374	0.598196	0.581564	5.33842e-08	0.000139272	0.305175	0.317468	1.29212	5.11158	0.589619	2.57757e-06	1.64144e-06	0.980414	0.458834	64580.6	O09161	Casq2	Up-Up	Cortex
O09164	0.184051	0.06819	0.599723	0.170327	0.00507815	0.0431815	0.174035	9.829	-0.0206398	0.109622	0.367718	0.318159	0.309314	0.72928	0.0817582	0.407871	0.242181	-21.437	-22.1629	0.825399	0.431173	0.479177	0.980414	0.379715	17058.6	O09164	Sod3	Flat-Up	Cortex
O09172	0.986443	0.000364355	0.258283	0.695704	0.000605461	0.018597	0.860728	12.7743	0.0142797	-0.00434006	0.167267	0.144724	0.1407	0.599675	0.872676	0.461475	0.70776	-49.7952	-52.4897	0.998438	0.868107	0.949125	0.983627	0.791337	126858	O09172	Gclm	Flat-Flat	Cortex
O09174	0.445997	-0.0264979	0.414642	0.463875	0.00183235	0.0298552	0.771317	11.2369	0.0179685	0.0131223	0.269975	0.23359	0.227095	0.681802	0.764286	0.485511	0.19412	-32.5606	-35.4488	0.927922	0.728185	0.910903	0.985557	0.327066	43568.2	O09174	Amacr	Flat-Flat	Cortex
O35066	0.206046	0.0343154	0.317962	0.652286	0.000859412	0.022894	0.891481	12.9481	0.0128689	0.00153577	0.206789	0.178919	0.173945	0.701337	0.963397	0.217848	0.077371	-42.1593	-45.0062	0.844553	0.844423	0.961463	0.980414	0.171729	144936	O35066	Kif3c	Flat-Flat	Cortex
O35071	0.234994	0.046714	0.462398	0.0225231	-0.00691202	0.0332937	0.0616437	11.4566	-0.0322368	-0.0864665	0.295173	0.255391	0.248291	0.503292	0.0866403	0.109766	0.0209954	-29.3482	-31.5244	0.852465	0.130068	0.273513	0.980414	0.070339	49732.2	O35071	Kif1c	Flat-Down	Cortex
O35074	0.952519	0.00818226	1.65511	0.811828	0.00235768	0.119172	0.609323	8.98135	0.159555	-0.125008	1.04228	0.901806	0.876734	0.351891	0.463062	0.848936	0.73392	16.0695	14.3827	0.996178	0.92569	0.82903	0.995363	0.810412	9690.54	O35074	Ptgis	Flat-Flat	Cortex
O35075	0.527683	0.0214013	0.405389	0.168449	0.00344879	0.029189	0.397783	9.99662	0.0268009	0.0319981	0.263833	0.228275	0.221929	0.533126	0.458163	0.7725	0.890185	-33.3891	-36.2612	0.950556	0.428672	0.702356	0.989527	0.923399	18899.8	O35075	Vps26c	Flat-Flat	Cortex
O35098	0.122084	-0.0362028	0.270582	0.00831212	-0.00483194	0.0194826	0.0347133	15.4041	-0.0458214	-0.0362282	0.176127	0.15239	0.148153	0.123992	0.216625	0.893273	0.0765344	-47.937	-50.815	0.759744	0.0701098	0.196332	0.995421	0.170507	748905	O35098	Dpysl4	Down-Flat	Cortex
O35099	0.0143882	0.0677026	0.299679	0.00493312	-0.00580092	0.0215776	0.0216227	13.4621	-0.046148	-0.0527101	0.194764	0.168515	0.16383	0.15827	0.110757	0.991624	0.113155	-44.316	-47.1381	0.398906	0.0504202	0.152263	0.999468	0.224853	201322	O35099	Map3k5	Down-Down	Cortex
O35114	0.738854	0.0149114	0.537743	1.91563e-05	0.0193885	0.0387187	0.000140613	12.5125	0.15507	0.175312	0.348025	0.301121	0.292749	0.0140988	0.00683149	0.751827	0.00628124	-23.4185	-26.09	0.974774	0.00121984	0.00610653	0.989527	0.0317145	118978	O35114	Scarb2	Up-Up	Cortex
O35126	0.174063	0.152763	1.31111	0.392028	0.00679348	0.094403	0.0507562	6.41319	0.302183	-0.196336	0.707643	0.612272	0.595249	0.0177265	0.102825	0.366374	0.572869	2.12941	5.99493	0.823464	0.669884	0.244538	0.980414	0.686524	1780.3	O35126	Atn1	Up-Down	Cortex
O35129	0.755242	0.0112634	0.434482	0.738672	0.000868113	0.0312837	0.943215	14.9628	0.0115375	0.00307146	0.282814	0.244698	0.237895	0.801198	0.946498	0.68162	0.00177359	-30.888	-33.7662	0.974872	0.89054	0.980835	0.989527	0.0158489	581208	O35129	Phb2	Flat-Flat	Cortex
O35130	0.367622	-0.0650274	0.857331	0.0792356	0.00949091	0.0617298	0.0419004	6.97216	-0.0449745	0.211536	0.494868	0.428173	0.416269	0.576586	0.0176327	0.221322	0.391771	-10.746	-9.29807	0.904458	0.285606	0.219344	0.980414	0.529999	2267.75	O35130	Emg1	Flat-Up	Cortex
O35134	0.543146	-0.0406871	0.800873	0.047882	-0.0101431	0.0576647	0.109668	9.30775	-0.147205	-0.0229913	0.509578	0.440901	0.428642	0.0906457	0.780701	0.760794	0.191601	-9.69143	-11.7505	0.952077	0.208751	0.381203	0.989527	0.324415	10489.3	O35134	Polr1a	Down-Flat	Cortex
O35136	0.444068	0.0270594	0.421601	0.00459813	-0.00824598	0.0303563	0.0159155	15.3934	-0.101253	-0.0378476	0.269245	0.232958	0.226481	0.0329635	0.391483	0.42459	0.112613	-32.6581	-34.8496	0.926884	0.04833	0.12437	0.980414	0.223967	741188	O35136	Ncam2	Down-Flat	Cortex
O35144	0.357468	0.0463578	0.598031	0.789908	0.000953605	0.0430596	0.938258	10.6658	0.021324	-0.0056224	0.388584	0.336213	0.326866	0.735071	0.928767	0.679453	0.445388	-19.4501	-22.2646	0.901511	0.914547	0.978857	0.989527	0.579662	30020	O35144	Terf2	Flat-Flat	Cortex
O35161	0.794649	0.0266057	1.22983	0.819158	-0.00168228	0.0885506	0.352956	8.19463	0.133432	-0.167974	0.744728	0.644359	0.626444	0.278653	0.177819	0.659546	0.0365207	3.96828	3.69098	0.979739	0.928972	0.667493	0.989527	0.102077	5476.38	O35161	Celsr1	Flat-Flat	Cortex
O35166	0.148858	0.130959	1.05396	0.819979	-0.00143503	0.0758873	0.919462	7.62779	-0.044643	0.0215166	0.683391	0.591288	0.574849	0.687338	0.845844	0.547279	0.305665	0.874014	-1.86469	0.795712	0.929252	0.972276	0.989527	0.446671	3677.89	O35166	Gosr2	Flat-Flat	Cortex
O35174	0.30369	0.0522168	0.600453	0.596603	-0.00190895	0.043234	0.351651	10.0658	-0.0860784	0.0563822	0.366376	0.316998	0.308185	0.161562	0.349434	0.166192	0.0583222	-21.5686	-22.1191	0.88763	0.812246	0.666469	0.980414	0.141749	19152.5	O35174	Kcns2	Down-Flat	Cortex
O35185	0.267215	-0.115047	1.22275	0.265299	-0.00831834	0.0880411	0.50359	9.0899	-0.0300915	-0.113111	0.79123	0.684593	0.66556	0.814386	0.383708	0.190242	0.460952	6.14877	3.48325	0.868492	0.548364	0.774945	0.980414	0.593248	9132.7	O35185	Bhlhe40	Flat-Flat	Cortex
O35188	0.176969	0.0426358	0.368558	4.99483e-06	-0.0149675	0.026537	1.36441e-05	10.7481	-0.0868527	-0.169509	0.22046	0.190748	0.185444	0.0265575	0.000263711	0.381624	0.130632	-39.8547	-39.6902	0.824472	0.00058547	0.00151064	0.980414	0.247288	29104.9	O35188	Cx3cl1	Down-Down	Cortex
O35206	0.047762	0.352718	2.00401	0.174795	-0.0167818	0.144293	0.13794	6.84947	-0.401433	0.126158	1.2069	1.04425	1.01521	0.055107	0.521486	0.100015	0.232582	21.3489	21.2688	0.589619	0.437639	0.425845	0.980414	0.369562	2054.03	O35206	Col15a1	Down-Flat	Cortex
O35215	0.92386	-0.00573414	0.722573	0.000459419	0.0189416	0.0520269	0.00270958	13.1923	0.165194	0.157023	0.470382	0.406987	0.395672	0.0443273	0.0543384	0.00831261	0.010537	-12.5728	-15.4543	0.991336	0.0103258	0.0414722	0.980414	0.044575	189535	O35215	Ddt	Up-Up	Cortex
O35218	0.540689	-0.0136898	0.267812	0.097872	-0.00277925	0.0192831	0.252586	11.9393	-0.0327854	-0.0141509	0.173703	0.150292	0.146114	0.254856	0.616309	0.913285	0.994706	-48.436	-51.1855	0.952077	0.320233	0.572432	0.995859	0.996104	69088.9	O35218	Cpsf2	Flat-Flat	Cortex
O35226	0.513785	-0.0287209	0.525955	0.138315	-0.00484063	0.03787	0.235448	13.714	-0.00348232	-0.0804117	0.333136	0.288238	0.280225	0.948501	0.151164	0.711628	0.0214751	-24.9926	-26.888	0.94773	0.386002	0.552241	0.989527	0.0712759	235142	O35226	Psmd4	Flat-Down	Cortex
O35226-2	0.819776	-0.0211341	1.11633	0.134053	-0.0103954	0.0803782	0.207534	8.30351	0.00181676	-0.182353	0.701896	0.6073	0.590415	0.987239	0.124472	0.563062	0.354253	1.83588	0.205054	0.980944	0.379843	0.520098	0.989527	0.493938	5446.3	O35226	Psmd4	Flat-Down	Cortex
O35231	0.714999	-0.067414	2.2187	0.82695	0.0029018	0.159751	0.550386	6.57209	0.230721	-0.189575	1.38664	1.19976	1.16641	0.31298	0.404264	0.66741	0.862779	26.3467	24.9325	0.971886	0.932548	0.801943	0.989527	0.905851	1815.79	O35231	Kifc3	Flat-Flat	Cortex
O35239	0.0821352	0.0432183	0.284091	0.384619	-0.00149578	0.0204552	0.347134	13.8376	0.0152102	-0.0417854	0.176045	0.152319	0.148084	0.595329	0.157597	0.663028	0.337824	-47.9537	-49.0611	0.690894	0.662618	0.662229	0.989527	0.478838	266929	O35239	Ptpn9	Flat-Down	Cortex
O35245	0.643527	0.187506	4.86256	0.983614	-0.000596971	0.350116	0.877314	8.88649	-0.22271	0.221255	3.1368	2.71405	2.63859	0.661974	0.664032	0.538989	0.00151172	55.7341	53.1798	0.962785	0.9942	0.955643	0.989527	0.0145868	9849.52	O35245	Pkd2	Flat-Flat	Cortex
O35250	0.0198906	0.0307098	0.14437	4.7855e-05	-0.00477892	0.0103949	0.000349934	14.6618	-0.0414691	-0.0398342	0.0939555	0.0812929	0.0790327	0.0148515	0.0184065	0.0134374	0.0146505	-70.5588	-73.4302	0.443824	0.0022725	0.0110217	0.980414	0.0556162	458565	O35250	Exoc7	Down-Down	Cortex
O35286	0.355125	-0.0257269	0.330225	0.28778	-0.00213963	0.023777	0.392354	14.0262	0.00602364	-0.0434086	0.209108	0.180926	0.175896	0.8588	0.212648	0.907297	0.0459048	-41.7577	-43.6439	0.899962	0.571415	0.699869	0.99548	0.119438	295699	O35286	Dhx15	Flat-Flat	Cortex
O35295	0.832591	0.00408264	0.232465	1.54101e-07	-0.0125334	0.016738	4.46478e-07	14.1799	-0.14538	-0.0663852	0.136915	0.118462	0.115169	1.04463e-05	0.00864797	0.142876	0.0284011	-57.0035	-56.2811	0.983255	7.13487e-05	0.000187927	0.980414	0.0866252	308700	O35295	Purb	Down-Down	Cortex
O35309	0.753234	-0.0192133	0.734897	0.793619	-0.00115062	0.0529143	0.813605	9.01401	-0.0481188	0.0300689	0.472637	0.408939	0.397569	0.532227	0.695045	0.453511	0.210705	-12.4006	-14.8454	0.974774	0.916095	0.928517	0.983627	0.345687	9116.08	O35309	Nmi	Flat-Flat	Cortex
O35310	0.883695	0.0108212	0.890684	0.766037	0.0015867	0.0641313	0.688372	10.3612	0.0771604	-0.0527017	0.566423	0.490085	0.476459	0.405911	0.567662	0.296459	0.175654	-5.88412	-7.9241	0.98918	0.905391	0.87342	0.980414	0.305285	24428.4	O35310	Hs3st1	Flat-Flat	Cortex
O35316	0.848313	0.0130698	0.822545	0.938967	0.000376517	0.0592251	0.820932	8.83737	-0.041359	0.0495497	0.528205	0.457017	0.444311	0.629956	0.564521	0.0333101	0.0101548	-8.39899	-10.7893	0.985568	0.978487	0.931247	0.980414	0.0436348	8222.44	O35316	Slc6a6	Flat-Flat	Cortex
O35326	0.552309	-0.0483488	0.973997	0.355743	-0.00545641	0.07013	0.376512	12.7119	0.0400581	-0.136384	0.609108	0.527017	0.512365	0.685358	0.180798	0.874743	0.00659615	-3.26855	-4.70506	0.952077	0.635723	0.68713	0.995363	0.0328513	117938	O35326	Srsf5	Flat-Flat	Cortex
O35343	0.0850974	0.0460226	0.30575	0.204179	0.00238625	0.0220147	0.38102	10.7683	0.0378033	0.0021099	0.196441	0.169966	0.165241	0.246099	0.947087	0.741228	0.772493	-44.0074	-46.4161	0.694156	0.477511	0.692084	0.989527	0.838505	32484.3	O35343	Kpna4	Flat-Flat	Cortex
O35344	0.470091	0.0186241	0.307793	0.0138279	-0.00504241	0.0221618	0.0494816	13.3269	-0.0565502	-0.0287239	0.199192	0.172346	0.167555	0.0957854	0.379691	0.00500134	0.00645992	-43.5067	-46.1763	0.937008	0.0969313	0.240689	0.980414	0.0323708	180295	O35344	Kpna3	Down-Flat	Cortex
O35345	0.292699	0.0345524	0.388057	0.0533668	-0.00478378	0.027941	0.133751	12.7988	-0.0210105	-0.0611955	0.248877	0.215335	0.209348	0.603699	0.144218	0.22304	0.00131969	-35.4899	-37.8343	0.882442	0.223105	0.419495	0.980414	0.0137574	126883	O35345	Kpna6	Flat-Down	Cortex
O35350	0.154794	0.0220499	0.180237	0.950495	-6.68955e-05	0.0129775	0.990716	14.0878	0.00133209	-0.00254668	0.117297	0.101489	0.0986673	0.944058	0.893309	0.256687	0.458367	-62.5708	-65.4419	0.805279	0.983401	0.99788	0.980414	0.591153	315892	O35350	Capn1	Flat-Flat	Cortex
O35375	0.776257	-0.019297	0.816726	0.49248	-0.00337818	0.0588061	0.432853	12.2852	0.0471413	-0.107672	0.509128	0.440511	0.428264	0.569516	0.204663	0.245928	0.366329	-9.72325	-11.0448	0.977799	0.74373	0.731257	0.980414	0.506073	89319.3	O35375	Nrp2	Flat-Flat	Cortex
O35379	0.12643	0.120177	0.909514	0.82315	0.00121614	0.0654871	0.12035	10.4754	-0.141018	0.167771	0.509977	0.441246	0.428978	0.103879	0.0574828	0.751896	0.00320193	-9.66325	-7.17096	0.769261	0.929898	0.398013	0.989527	0.0214699	26149	O35379	Abcc1	Down-Up	Cortex
O35381	0.352613	0.0831869	1.06204	0.319008	0.00643551	0.0764697	0.342242	13.1269	0.157413	-0.0519892	0.662851	0.573517	0.557572	0.157398	0.629386	0.386112	0.051158	-0.224578	-1.5895	0.898962	0.602613	0.658503	0.980414	0.128904	177367	O35381	Anp32a	Up-Flat	Cortex
O35382	0.0355636	0.0388249	0.20589	0.000118367	-0.00623482	0.0148245	0.000720195	14.5211	-0.0477792	-0.0585462	0.133043	0.115112	0.111912	0.0403524	0.0150947	0.0540601	0.151279	-58.0363	-60.6515	0.539867	0.00408986	0.0176429	0.980414	0.27489	414241	O35382	Exoc4	Down-Down	Cortex
O35386	0.425799	-0.0558678	0.835809	0.685963	0.00202583	0.0601802	0.529896	10.8857	-0.0576826	0.0951584	0.523033	0.452542	0.439961	0.499182	0.271611	0.0671398	0.00019236	-8.7532	-10.2134	0.924056	0.863185	0.788374	0.980414	0.00731374	33377.6	O35386	Phyh	Flat-Flat	Cortex
O35387	0.972837	0.00121345	0.429246	0.420556	0.00208991	0.0309067	0.613841	11.7458	-0.00336028	0.0397755	0.276027	0.238826	0.232186	0.940041	0.38002	0.890006	0.728498	-31.7624	-34.2026	0.997573	0.694056	0.832357	0.995421	0.806925	62373.4	O35387	Hax1	Flat-Flat	Cortex
O35393	0.882626	-0.0076993	0.627904	0.000190317	0.0181081	0.0452105	0.00100366	11.8933	0.197959	0.108479	0.402936	0.348631	0.338938	0.00798104	0.112469	0.797113	2.6835e-05	-18.1444	-20.5098	0.98918	0.00557701	0.0215635	0.989527	0.0061351	77182.4	O35393	Efnb3	Up-Up	Cortex
O35405	0.0540879	0.0724595	0.424666	0.0904208	-0.00451811	0.0305769	0.131737	12.9282	-0.0820563	0.00690426	0.264076	0.228486	0.222133	0.0708887	0.871713	0.432665	0.000625364	-33.3559	-34.5889	0.607895	0.306588	0.417229	0.980414	0.00991587	138939	O35405	Pld3	Down-Flat	Cortex
O35409	0.847521	-0.0139777	0.875057	0.0009131	0.0211827	0.0630061	0.000494383	12.5332	0.343342	0.0106555	0.482831	0.417759	0.406144	0.0005254	0.891564	0.484448	0.232511	-11.6324	-8.56134	0.985568	0.0163226	0.0137891	0.985557	0.369562	125914	O35409	Folh1	Up-Flat	Cortex
O35425	0.384948	-0.0677501	0.927161	0.782351	0.0015331	0.0667577	0.613423	10.9524	0.0899833	-0.0669681	0.584539	0.505759	0.491697	0.34929	0.482961	0.130776	0.0278574	-4.75078	-6.47918	0.913662	0.912706	0.83225	0.980414	0.0854455	35939.5	O35425	Bok	Flat-Flat	Cortex
O35427	0.242073	-0.258245	2.59696	0.480662	0.0110419	0.186987	0.786463	6.58151	0.104682	0.0828188	1.69096	1.46306	1.42238	0.702815	0.762543	0.552249	0.494932	33.4894	30.5997	0.857321	0.736057	0.916396	0.989527	0.62177	1742.91	O35427	Crcp	Flat-Flat	Cortex
O35435	0.0080673	-0.0911372	0.365704	0.00335914	0.00748168	0.0263315	0.0157546	12.8021	0.0633503	0.0639977	0.237994	0.205919	0.200194	0.116223	0.112855	0.75102	0.011229	-37.0995	-39.9701	0.310773	0.0389795	0.123457	0.989527	0.0465446	130404	O35435	Dhodh	Up-Up	Cortex
O35448	0.875867	0.0192552	1.48412	0.759815	-0.00271661	0.10686	0.640213	8.11575	-0.139517	0.0979374	0.939093	0.812529	0.789939	0.365849	0.522431	0.542563	0.171217	12.3165	10.4569	0.988564	0.90172	0.848729	0.989527	0.299609	4866.98	O35448	Ppt2	Flat-Flat	Cortex
O35449	0.458775	-0.0180299	0.290383	0.530296	-0.00109671	0.0209083	0.823136	11.6592	-0.00741406	-0.0113283	0.189018	0.163544	0.158997	0.808688	0.711817	0.526228	0.766507	-45.3941	-48.2725	0.934155	0.768918	0.932298	0.989527	0.834355	57518.7	O35449	Prrt1	Flat-Flat	Cortex
O35450	0.817366	0.0109002	0.568018	0.464209	-0.00250822	0.0408986	0.288318	10.1048	0.0450668	-0.0904122	0.344727	0.298267	0.289974	0.424643	0.12122	0.110759	0.093222	-23.7613	-24.1182	0.980156	0.7285	0.609027	0.980414	0.195692	19916.5	O35450	Fkbpl	Flat-Down	Cortex
O35454	0.341562	0.0412089	0.513831	0.610419	0.00157185	0.036997	0.373428	11.6835	-0.0432646	0.0722825	0.314648	0.272242	0.264673	0.401632	0.170435	0.620253	0.0377994	-27.0481	-27.7275	0.894195	0.821278	0.68488	0.989527	0.1043	59942.6	O35454	Clcn6	Flat-Flat	Cortex
O35459	0.704526	-0.0102514	0.324815	0.000557669	0.00832981	0.0233874	0.00308725	13.687	0.0836542	0.0576051	0.210799	0.182389	0.177318	0.0256447	0.107629	0.838411	0.431227	-41.4678	-44.2386	0.971886	0.0117259	0.0439752	0.993198	0.566245	249522	O35459	Ech1	Up-Up	Cortex
O35464	0.125336	-0.17516	1.32149	0.0746515	-0.0148838	0.0951506	0.0484772	10.6921	-0.324378	0.0789695	0.773358	0.66913	0.650527	0.0194593	0.531024	0.332124	0.281339	5.32632	6.27891	0.767613	0.275188	0.238903	0.980414	0.422224	24959.6	O35464	Sema6a	Down-Flat	Cortex
O35465	0.156447	0.0270914	0.222396	0.282974	0.001456	0.0160131	0.444488	12.7846	-0.000714265	0.026019	0.1422	0.123035	0.119615	0.975239	0.269001	0.32443	0.187235	-55.6399	-57.8751	0.805905	0.566192	0.735883	0.980414	0.318633	128962	O35465	Fkbp8	Flat-Flat	Cortex
O35474	0.4433	0.0438385	0.681858	1.23282e-05	0.0255824	0.0490954	4.72759e-05	13.0398	0.157806	0.279991	0.420152	0.363527	0.35342	0.0331497	0.000904306	0.356342	0.636746	-16.6382	-17.5422	0.926884	0.00101026	0.00323912	0.980414	0.737772	178510	O35474	Edil3	Up-Up	Cortex
O35488	0.736673	0.0230009	0.822314	0.0972621	0.0085507	0.0592085	0.257125	11.1589	0.0952566	0.0493733	0.534214	0.462217	0.449366	0.280864	0.570217	0.956035	0.00111575	-7.99171	-10.7993	0.974774	0.319066	0.577031	0.999468	0.0126306	44047.5	O35488	Slc27a2	Flat-Flat	Cortex
O35492	0.16826	0.117294	0.992249	0.319003	-0.00601264	0.0714442	0.203627	7.84709	0.0708867	-0.178102	0.596743	0.516318	0.501963	0.467272	0.0814455	0.0633274	0.154259	-4.0069	-4.03668	0.817071	0.602613	0.51492	0.980414	0.278788	4292.89	O35492	Clk3	Flat-Down	Cortex
O35495	0.000716606	0.0755934	0.218485	0.0187799	0.00338336	0.0157315	0.0579875	13.1085	0.0188151	0.0391674	0.140385	0.121465	0.118088	0.413343	0.101092	0.665884	0.654439	-56.1024	-58.5138	0.12065	0.116867	0.264607	0.989527	0.751408	166225	O35495	Cdk14	Flat-Up	Cortex
O35516	0.212259	-0.0893523	0.839929	0.588012	-0.00273362	0.0604768	0.818169	9.44569	0.000709531	-0.0481935	0.544609	0.47121	0.45811	0.993577	0.586542	0.266955	0.553966	-7.29796	-10.0363	0.847	0.806481	0.929394	0.980414	0.671079	12077.4	O35516	Notch2	Flat-Flat	Cortex
O35526	0.555504	0.0132149	0.268398	0.000143683	-0.00796888	0.0193253	0.00041976	15.2998	-0.0423574	-0.094288	0.164798	0.142588	0.138624	0.128212	0.00290345	0.43465	0.729707	-50.3304	-51.1068	0.952077	0.00464864	0.0123006	0.980414	0.807685	700653	O35526	Stx1a	Down-Down	Cortex
O35544	0.0866303	-0.0436766	0.291735	0.03661	-0.00393533	0.0210056	0.000695339	11.7994	-0.104681	0.0405507	0.131351	0.113648	0.110489	0.00018976	0.0725277	0.385742	0.454947	-58.497	-48.1053	0.696351	0.176935	0.0170821	0.980414	0.587869	60807.3	O35544	Slc1a6	Down-Up	Cortex
O35551	0.8508	0.0105041	0.672239	0.168322	-0.00572077	0.0484027	0.303195	14.3891	-0.0950865	-0.000422681	0.429115	0.371282	0.360959	0.185071	0.995144	0.933523	0.977269	-15.8783	-18.0537	0.985568	0.428656	0.623078	0.997533	0.983535	372068	O35551	Rabep1	Flat-Flat	Cortex
O35566	0.533252	-0.105365	2.02345	0.893415	0.00162112	0.145693	0.990516	10.399	0.0219932	0.00526966	1.31747	1.13991	1.10822	0.917855	0.980281	0.575331	0.00324696	24.5045	21.6163	0.951385	0.958446	0.99788	0.989527	0.0216153	24290.2	O35566	Cd151	Flat-Flat	Cortex
O35593	0.222561	-0.0310769	0.299101	0.043912	-0.00386815	0.021536	0.137508	13.5816	-0.0287341	-0.0372676	0.194385	0.168187	0.163511	0.368188	0.247787	0.278127	0.0472003	-44.3862	-47.2076	0.852358	0.198838	0.425292	0.980414	0.121342	213721	O35593	Psmd14	Flat-Flat	Cortex
O35594	0.824756	-0.0092546	0.502998	0.801774	0.000755668	0.036217	0.683797	11.3616	-0.0296895	0.0439955	0.319444	0.276391	0.268707	0.56808	0.400887	0.0432664	0.0416114	-26.5035	-28.4947	0.981568	0.920688	0.871073	0.980414	0.111538	47100	O35594	Ift81	Flat-Flat	Cortex
O35598	0.918807	-0.00169214	0.199912	2.30717e-09	0.0147637	0.0143941	8.6353e-09	13.1842	0.161369	0.0884737	0.11729	0.101483	0.0986612	5.41801e-07	0.000313323	0.0160792	0.0267001	-62.573	-61.7121	0.991336	5.3411e-06	7.99628e-06	0.980414	0.0829119	184610	O35598	Adam10	Up-Up	Cortex
O35601	0.534259	0.0827789	1.59367	0.0747631	-0.0179417	0.114748	0.0642745	7.01333	0.0474838	-0.36085	0.951541	0.823299	0.80041	0.758214	0.0317328	0.339634	0.612889	12.7906	13.0209	0.951385	0.275304	0.281007	0.980414	0.719583	2274.04	O35601	Fyb1	Flat-Down	Cortex
O35604	0.575727	-0.027631	0.591518	0.0023233	0.0127266	0.0425907	0.0114794	10.3377	0.116174	0.100113	0.385149	0.333241	0.323976	0.0785849	0.124295	0.474002	0.746156	-19.7697	-22.6588	0.954246	0.0305382	0.100282	0.984323	0.818844	24997.6	O35604	Npc1	Up-Up	Cortex
O35607	0.0299197	0.0494142	0.252337	0.000436906	-0.00665211	0.0181688	0.00255301	12.877	-0.0640651	-0.0488529	0.164097	0.141981	0.138033	0.0277255	0.0821327	0.577731	0.688617	-50.484	-53.3282	0.501321	0.010054	0.0402056	0.989527	0.776591	132349	O35607	Bmpr2	Down-Down	Cortex
O35609	0.5336	0.0203762	0.391646	0.661998	-0.0010268	0.0281994	0.0555167	11.1413	-0.0831328	0.0686328	0.208808	0.180666	0.175643	0.0252463	0.0576749	0.738234	0.0160092	-41.8095	-37.5028	0.951385	0.849751	0.258204	0.989527	0.0590382	40051.5	O35609	Scamp3	Down-Up	Cortex
O35621	0.10401	-0.074326	0.525962	0.703167	-0.00120102	0.0378705	0.0463372	13.0112	0.0912663	-0.115767	0.276384	0.239135	0.232486	0.0566633	0.019598	0.644275	0.0322216	-31.7159	-26.8875	0.73025	0.871519	0.233578	0.989527	0.0939754	147364	O35621	Pmm1	Up-Down	Cortex
O35623	0.519969	-0.0300814	0.559174	0.470377	-0.00243459	0.0402618	0.77767	10.2509	-0.0213393	-0.0200715	0.3641	0.315029	0.306271	0.717879	0.733914	0.418519	0.169302	-21.793	-24.6832	0.94937	0.731557	0.913807	0.980414	0.297766	21417.9	O35623	Bet1	Flat-Flat	Cortex
O35625	0.182149	-0.163476	1.43114	0.226388	-0.0106139	0.103045	0.325707	7.53978	-0.208488	0.0325698	0.904599	0.782683	0.760923	0.169135	0.824092	0.0830204	0.225805	10.9693	9.14837	0.825399	0.501519	0.64264	0.980414	0.362259	2919.73	O35625	Axin1	Down-Flat	Cortex
O35633	0.4115	0.0138279	0.200471	0.018108	0.0031259	0.0144344	0.00693998	13.7196	-0.00659406	0.0611234	0.110929	0.0959792	0.0933108	0.714052	0.00378079	0.752566	0.158561	-64.5802	-61.6116	0.921745	0.114536	0.0739198	0.989527	0.283944	246773	O35633	Slc32a1	Flat-Up	Cortex
O35638	0.377825	-0.0815381	1.09885	0.145347	0.00992303	0.0791195	0.290421	11.6382	0.026672	0.144525	0.704661	0.609692	0.592741	0.815249	0.217885	0.271109	0.20723	1.97741	-0.363162	0.911318	0.3982	0.610927	0.980414	0.341693	58966.4	O35638	Stag2	Flat-Flat	Cortex
O35639	0.66567	0.0218412	0.606899	0.981725	-8.31034e-05	0.0436981	0.999636	13.7192	4.44867e-05	-0.00148894	0.395175	0.341916	0.33241	0.999445	0.981425	0.324185	0.56155	-18.8446	-21.7347	0.96601	0.993418	0.999852	0.980414	0.677872	245046	O35639	Anxa3	Flat-Flat	Cortex
O35643	0.593917	0.0076855	0.172784	0.134919	-0.00160512	0.0124408	0.0929761	16.5229	0.00891159	-0.037133	0.102548	0.0887271	0.0862603	0.593214	0.0389492	0.28597	0.148441	-67.4086	-66.9623	0.956047	0.381016	0.348849	0.980414	0.271141	1.6923e+06	O35643	Ap1b1	Flat-Down	Cortex
O35648	0.559735	0.0370831	0.761395	0.980874	0.000109112	0.0548222	0.992827	10.0049	0.00884823	-0.00730797	0.495531	0.428747	0.416827	0.91216	0.927399	0.413761	0.131767	-10.6977	-13.5703	0.952299	0.992991	0.997952	0.980414	0.248809	18827.9	O35648	Cetn3	Flat-Flat	Cortex
O35654	0.767677	0.0257556	1.04859	0.15333	0.00927186	0.0755005	0.180486	7.90706	-0.0249181	0.186874	0.648142	0.56079	0.545199	0.812406	0.0912055	0.946256	0.00556854	-1.03243	-2.04866	0.976846	0.408117	0.486549	0.999191	0.0292815	4515.75	O35654	Pold2	Flat-Up	Cortex
O35657	0.00794626	-0.150895	0.604024	0.048372	0.00763096	0.0434911	0.150061	9.88953	0.0787257	0.0505988	0.392802	0.339863	0.330414	0.227997	0.431311	0.777251	0.790472	-19.0614	-21.9056	0.310773	0.2095	0.446661	0.989527	0.851235	17056.2	O35657	Neu1	Flat-Flat	Cortex
O35660	0.873916	-0.00619751	0.470222	0.00976652	0.00817808	0.0338571	0.0398507	12.6851	0.0693231	0.0698754	0.306064	0.264815	0.257453	0.176119	0.172921	0.704303	0.904684	-28.0438	-30.9204	0.988564	0.076903	0.213923	0.989527	0.933416	124365	O35660	Gstm6	Flat-Flat	Cortex
O35668	0.916193	-0.010874	1.24445	0.35551	0.006975	0.0896032	0.647817	12.2703	0.0858574	0.0317943	0.809022	0.699988	0.680527	0.515248	0.808327	0.104741	0.179434	6.94935	4.11641	0.991336	0.635723	0.853185	0.980414	0.30982	93746.9	O35668	Hap1	Flat-Flat	Cortex
O35671	0.310887	-0.0556974	0.650427	0.184415	-0.00532025	0.0468322	0.303361	9.73977	-0.0946369	0.00606288	0.413265	0.357568	0.347627	0.171703	0.927777	0.587065	0.851547	-17.2332	-19.2411	0.890648	0.450933	0.623211	0.989527	0.897181	14495.8	O35671	Itgb1bp1	Flat-Flat	Cortex
O35678	0.9382	-0.00235263	0.365461	0.0922864	-0.00386364	0.026314	0.219136	13.7615	-0.0523461	-0.0126328	0.235406	0.20368	0.198017	0.183629	0.740688	0.0391664	0.0605972	-37.4932	-39.994	0.992884	0.310076	0.535407	0.980414	0.145446	243307	O35678	Mgll	Flat-Flat	Cortex
O35680	0.782152	0.0107912	0.469454	0.737746	0.000941451	0.0338018	0.943853	10.7126	0.0120161	0.00384689	0.305601	0.264414	0.257063	0.808232	0.938005	0.00909226	0.0234128	-28.0983	-30.9792	0.977799	0.889991	0.980835	0.980414	0.0758052	30536.8	O35680	Mrps12	Flat-Flat	Cortex
O35682	0.858333	-0.0177513	1.19723	0.0415432	0.0156874	0.0862033	0.10619	10.5721	0.0689353	0.20064	0.766311	0.663033	0.644599	0.580427	0.121801	0.896187	0.0365122	4.99675	2.7238	0.985568	0.19175	0.37486	0.995421	0.102077	29778	O35682	Myadm	Flat-Up	Cortex
O35683	0.959054	0.00169298	0.397181	0.00165334	0.00893353	0.028598	0.00808614	11.7484	0.0693167	0.0829967	0.257687	0.222958	0.216759	0.112744	0.0622475	0.620298	0.870679	-34.2375	-36.9976	0.99672	0.0242246	0.081109	0.989527	0.911428	65324.6	O35683	Ndufa1	Up-Up	Cortex
O35684	0.0696607	-0.0647302	0.405807	0.0945122	0.00425826	0.0292191	0.25853	12.6596	0.0349079	0.0376192	0.264152	0.228551	0.222197	0.41975	0.385462	0.298363	0.0897048	-33.3456	-36.2241	0.664323	0.313676	0.578284	0.980414	0.190607	116899	O35684	Serpini1	Flat-Flat	Cortex
O35685	0.0143122	0.037098	0.164055	5.77213e-06	-0.00657976	0.0118123	3.96443e-05	14.9514	-0.0490412	-0.0632217	0.104903	0.0907649	0.0882414	0.0107393	0.00198513	0.00280456	0.0123403	-66.5911	-68.8285	0.398906	0.000621511	0.00294046	0.980414	0.0496184	556943	O35685	Nudc	Down-Down	Cortex
O35691	0.638981	-0.0281371	0.719722	0.611299	-0.00219622	0.0518217	0.636067	13.1126	0.0308291	-0.0701886	0.457795	0.396097	0.385084	0.678274	0.351174	0.909107	0.0187187	-13.5492	-15.5966	0.961554	0.821572	0.847132	0.995859	0.0655332	158061	O35691	Pnn	Flat-Flat	Cortex
O35696	0.895932	-0.0036508	0.336094	0.205603	0.00261438	0.0241995	0.0775396	11.7735	0.0759227	-0.033574	0.192658	0.166693	0.162059	0.0265196	0.291469	0.882024	0.177891	-44.7074	-43.0097	0.98918	0.479206	0.313154	0.995363	0.308189	64711.5	O35696	St8sia2	Up-Flat	Cortex
O35704	0.871169	-0.0134236	0.996572	0.800111	0.00151004	0.0717555	0.810619	8.17549	-0.0384537	0.0662061	0.640665	0.554321	0.538909	0.71141	0.52617	0.842205	0.93373	-1.45017	-3.88019	0.987681	0.919812	0.926823	0.994285	0.952935	5180.19	O35704	Sptlc1	Flat-Flat	Cortex
O35709	0.436528	0.0529089	0.810593	0.0709692	-0.00926139	0.0583646	0.0653486	11.0307	0.0205834	-0.182185	0.485982	0.420485	0.408794	0.793788	0.0334348	0.767582	0.0389064	-11.3982	-11.3162	0.925765	0.266819	0.283035	0.989527	0.106247	37300.3	O35709	Enc1	Flat-Down	Cortex
O35710	0.507682	-0.0144909	0.261505	0.0266052	-0.00377929	0.0188289	0.0631091	12.658	-0.0541003	-0.00934422	0.165561	0.143248	0.139265	0.0589702	0.72785	0.510751	0.736351	-50.1642	-52.0435	0.947345	0.14458	0.277488	0.989239	0.811643	112699	O35710	Noct	Down-Flat	Cortex
O35711	0.0998648	0.0975254	0.68105	0.513419	0.00268015	0.0490372	0.68762	9.18958	0.0586371	-0.0144551	0.438156	0.379104	0.368564	0.414019	0.838582	0.666467	0.808141	-15.1277	-17.5849	0.71892	0.758134	0.8732	0.989527	0.864232	11153.5	O35711	Ppfibp2	Flat-Flat	Cortex
O35730	0.300598	-0.0242455	0.276961	0.0546289	0.00339399	0.0199418	0.148531	10.519	0.0427175	0.0144934	0.178721	0.154635	0.150335	0.154913	0.617902	0.760457	0.351723	-47.4106	-49.9762	0.885859	0.226743	0.443963	0.989527	0.492285	26801.6	O35730	Ring1	Up-Flat	Cortex
O35737	0.0856901	0.0388471	0.25862	0.0302559	-0.00363785	0.0186213	0.104032	11.5796	-0.0330466	-0.0287845	0.168398	0.145702	0.141651	0.237343	0.300437	0.806469	0.270543	-49.5526	-52.4427	0.694156	0.157487	0.369801	0.990977	0.411097	54643.9	O35737	Hnrnph1	Flat-Flat	Cortex
O35841	0.432054	0.0279284	0.423646	0.126785	-0.00402644	0.0305035	0.301645	14.2763	-0.0505315	-0.0173463	0.274396	0.237415	0.230814	0.26606	0.696871	0.422612	8.24132e-05	-31.9758	-34.6754	0.92538	0.369107	0.621132	0.980414	0.006723	351346	O35841	Api5	Flat-Flat	Cortex
O35855	0.316351	0.0364146	0.430245	0.0923198	-0.00454802	0.0309786	0.254021	12.7106	-0.0443288	-0.0328517	0.28007	0.242324	0.235587	0.33631	0.472775	0.193086	0.26496	-31.239	-34.119	0.893836	0.310076	0.573192	0.980414	0.405141	118959	O35855	Bcat2	Flat-Flat	Cortex
O35857	0.46162	-0.0256923	0.416471	0.467964	-0.00182332	0.0299869	0.205156	13.9175	0.040523	-0.0737969	0.246608	0.213372	0.20744	0.31881	0.0807244	0.407957	0.00112909	-35.8196	-35.2903	0.934155	0.730381	0.516656	0.980414	0.012735	276807	O35857	Timm44	Flat-Down	Cortex
O35864	0.080826	0.0294043	0.192369	0.315244	-0.00117509	0.013851	0.614615	13.6592	-0.0102011	-0.00979037	0.125258	0.108376	0.105363	0.616417	0.630559	0.885201	0.154319	-60.207	-63.0968	0.68802	0.599048	0.833041	0.995363	0.278828	233666	O35864	Cops5	Flat-Flat	Cortex
O35874	0.637532	-0.0147393	0.375383	0.921431	0.000221358	0.0270285	0.94105	12.1856	-0.00902652	0.0132304	0.243451	0.210641	0.204784	0.818951	0.73753	0.353372	0.254685	-36.2834	-39.0296	0.961554	0.970148	0.980436	0.980414	0.393654	83384.1	O35874	Slc1a4	Flat-Flat	Cortex
O35887	0.389172	-0.0239588	0.330883	0.000768317	-0.00817578	0.0238243	0.00429909	13.8112	-0.0719255	-0.067129	0.215427	0.186393	0.181211	0.0543051	0.0701824	0.411767	0.630629	-40.686	-43.5722	0.9157	0.0144036	0.0547587	0.980414	0.732709	244723	O35887	Calu	Down-Down	Cortex
O35900	0.912392	-0.00774236	0.847456	0.77848	0.00142696	0.0610187	0.831533	12.5222	0.0528979	-0.0302419	0.546078	0.472481	0.459345	0.552043	0.73274	0.189628	0.00348492	-7.20101	-9.71517	0.990709	0.911244	0.935774	0.980414	0.0223935	107911	O35900	Lsm2	Flat-Flat	Cortex
O35904	0.189929	-0.047228	0.421282	0.394828	0.00216966	0.0303333	0.0560087	10.3764	0.0958157	-0.0619831	0.228914	0.198063	0.192556	0.0196694	0.110596	0.986022	0.130171	-38.4999	-34.8769	0.830371	0.671831	0.259061	0.999468	0.246788	24266.2	O35904	Pik3cd	Up-Down	Cortex
O35926	0.348276	0.0600055	0.759017	0.952457	0.00027053	0.0546509	0.171453	11.1327	-0.11523	0.124535	0.435789	0.377057	0.366574	0.118459	0.0938242	0.0596455	0.0182761	-15.3227	-13.6829	0.896092	0.984237	0.475062	0.980414	0.0644286	40397.5	O35926	Cdk5r2	Down-Up	Cortex
O35943	0.809436	-0.0391818	1.95511	0.928824	0.00104409	0.140772	0.827807	7.15951	0.113201	-0.0996039	1.25633	1.08701	1.05679	0.579815	0.625713	0.564983	0.0758414	22.7938	20.3795	0.979739	0.973724	0.934474	0.989527	0.169268	2656.24	O35943	Fxn	Flat-Flat	Cortex
O35954	0.801334	0.00891725	0.426408	0.715939	-0.000929645	0.0307024	0.850138	14.4545	0.00819584	-0.0246623	0.275706	0.238549	0.231916	0.854344	0.582535	0.492835	0.000235255	-31.8043	-34.4414	0.979739	0.879524	0.944939	0.986519	0.00764722	405036	O35954	Pitpnm1	Flat-Flat	Cortex
O35955	0.247031	0.0625258	0.635729	0.963801	-0.000172476	0.045774	0.956808	9.4016	0.0148277	-0.018415	0.412676	0.357058	0.347131	0.824447	0.783039	0.268423	0.175642	-17.2845	-20.0639	0.85838	0.9881	0.984957	0.980414	0.305285	12488.4	O35955	Psmb10	Flat-Flat	Cortex
O35963	0.735535	0.012152	0.432504	0.0144578	0.00702924	0.0311413	0.0307407	12.5585	0.0225342	0.098592	0.269812	0.233449	0.226959	0.60754	0.0374454	0.423267	0.205361	-32.5822	-33.9305	0.974679	0.0996501	0.183391	0.980414	0.339539	112895	O35963	Rab33b	Flat-Up	Cortex
O35969	0.555934	0.0219988	0.447292	0.826423	0.000586819	0.032206	0.735544	11.8373	-0.0240272	0.0351755	0.285403	0.246938	0.240073	0.604694	0.451054	0.370829	0.676045	-30.5599	-32.7201	0.952077	0.932344	0.89559	0.980414	0.766987	66237	O35969	Gamt	Flat-Flat	Cortex
O35972	0.601024	0.0760229	1.74292	0.152992	0.0154249	0.125494	0.272273	10.1487	0.0184721	0.248566	1.10956	0.960017	0.933326	0.918077	0.180586	0.97252	0.000766416	18.3213	16.2437	0.956953	0.407988	0.593515	0.999468	0.0105768	22854	O35972	Mrpl23	Flat-Flat	Cortex
O35973	0.339884	0.0521059	0.647381	0.439595	-0.00302178	0.0466129	0.580055	10.5522	0.0131579	-0.0661424	0.413885	0.358105	0.348149	0.844367	0.331814	0.888209	0.826013	-17.1792	-19.4101	0.893836	0.708926	0.815937	0.995421	0.878879	27324.1	O35973	Per1	Flat-Flat	Cortex
O35988	0.896118	0.0045553	0.420115	0.0483063	0.00530931	0.0302492	0.104139	12.0798	0.0159584	0.0755729	0.266188	0.230313	0.22391	0.71173	0.0957754	0.42318	0.284888	-33.0691	-34.9767	0.98918	0.209418	0.37004	0.980414	0.425622	80100.2	O35988	Sdc4	Flat-Up	Cortex
O54692	0.378268	0.0303588	0.40952	0.925009	0.000230454	0.0294864	0.880679	11.2138	0.0198212	-0.0166133	0.264327	0.228703	0.222345	0.644396	0.698525	0.888688	0.00147371	-33.3216	-35.8963	0.911318	0.972162	0.956972	0.995421	0.0144715	43464.7	O54692	Zw10	Flat-Flat	Cortex
O54714	0.354858	0.158278	2.03046	0.576449	-0.00681615	0.146198	0.830417	6.78575	-0.0140186	-0.103749	1.31879	1.14105	1.10933	0.947632	0.628359	0.964379	0.166861	24.5405	21.7409	0.899962	0.799687	0.935774	0.999468	0.294929	2072.22	O54714	Pias3	Flat-Flat	Cortex
O54724	0.498856	0.0435568	0.769703	0.327852	0.00457675	0.0554204	0.219193	13.103	0.135849	-0.0618302	0.464774	0.402135	0.390954	0.0872666	0.416727	0.220543	0.45292	-13.0046	-13.1796	0.945639	0.61019	0.535407	0.980414	0.586855	169413	O54724	Cavin1	Up-Flat	Cortex
O54734	0.406098	0.0670398	0.960516	0.935045	0.000467994	0.0691593	0.504223	13.9283	-0.0919358	0.103738	0.595715	0.515429	0.501099	0.348111	0.291808	0.518957	0.00189342	-4.06895	-5.20681	0.920802	0.977259	0.775084	0.989527	0.01641	283525	O54734	Ddost	Flat-Flat	Cortex
O54754	0.862873	0.0152188	1.0608	0.159024	-0.00924282	0.0763803	0.218607	8.63485	0.0138022	-0.17481	0.663466	0.574049	0.558089	0.897744	0.119658	0.604428	0.0145761	-0.191193	-1.6316	0.985733	0.41567	0.535407	0.989527	0.0554084	6988.68	O54754	Aox1	Flat-Down	Cortex
O54774	0.0181205	0.0529669	0.244616	0.0539972	-0.00300652	0.0176129	0.0951936	16.0928	-0.0493846	-0.00083323	0.153014	0.132392	0.128711	0.0617746	0.973157	0.48733	0.00306366	-53.0013	-54.447	0.423723	0.225333	0.353304	0.985557	0.0209369	1.25291e+06	O54774	Ap3d1	Down-Flat	Cortex
O54782	0.363175	-0.0704639	0.920187	0.00173483	0.0205698	0.0662556	0.00851222	9.70294	0.161778	0.188843	0.597384	0.516873	0.502503	0.110546	0.0666612	0.170164	0.316733	-3.96823	-6.75097	0.903857	0.0250227	0.0841229	0.980414	0.458129	16640.8	O54782	Man2b2	Up-Up	Cortex
O54784	0.922979	-0.00336656	0.419357	0.596999	-0.00133177	0.0301947	0.644027	11.1054	-0.0404502	0.0189487	0.267174	0.231166	0.224739	0.357047	0.662311	0.595281	0.0326609	-32.936	-35.0417	0.991336	0.812494	0.851937	0.989527	0.0949278	39072.5	O54784	Dapk3	Flat-Flat	Cortex
O54785	0.284302	0.0860055	0.948603	0.734738	0.0019251	0.0683016	0.798062	9.461	-0.0309889	0.0656483	0.610213	0.527973	0.513294	0.754093	0.509584	0.152737	0.0125007	-3.20331	-5.65608	0.876203	0.888152	0.920077	0.980414	0.0500026	13137.3	O54785	Limk2	Flat-Flat	Cortex
O54786	0.343476	0.0486811	0.609489	0.0712507	-0.00695595	0.0438846	0.18034	9.72202	-0.0911823	-0.0259257	0.392804	0.339865	0.330416	0.166295	0.684294	0.242871	0.515011	-19.0612	-21.5814	0.894672	0.267551	0.486432	0.980414	0.637823	14759.1	O54786	Dffa	Down-Flat	Cortex
O54790	0.745141	0.0350697	1.29719	0.721305	-0.00277209	0.093401	0.00651198	8.42764	0.279067	-0.338353	0.592137	0.512333	0.498089	0.0102434	0.00293009	0.0248498	0.00234773	-4.28585	5.61077	0.974774	0.882453	0.0710334	0.980414	0.0184779	6649.21	O54790	Mafg	Up-Down	Cortex
O54804	0.981795	0.00171302	0.904255	0.360177	0.00501785	0.0651084	0.236045	9.7998	-0.0652527	0.154973	0.546651	0.472977	0.459827	0.465147	0.096213	0.179301	0.0488077	-7.16325	-7.37975	0.998118	0.640835	0.552297	0.980414	0.124404	16210.9	O54804	Chka	Flat-Up	Cortex
O54818	0.142957	-0.0607491	0.481279	0.00953884	0.00840321	0.0346532	0.0112053	10.7178	0.139683	0.000609765	0.286534	0.247917	0.241024	0.00836908	0.989508	0.122216	0.0309021	-30.4175	-30.0836	0.787823	0.0756641	0.0988203	0.980414	0.0913861	31725.5	O54818	Tpd52l1	Up-Flat	Cortex
O54824	0.0985719	-0.0591143	0.411086	0.067941	-0.0047542	0.0295992	0.186844	10.283	-0.0563503	-0.0239285	0.266324	0.23043	0.224024	0.204457	0.580884	0.584228	0.608814	-33.0508	-35.7588	0.715963	0.259464	0.493849	0.989527	0.716251	21302.6	O54824	Il16	Flat-Flat	Cortex
O54825	0.420975	-0.144383	2.13719	0.868743	0.00211221	0.153883	0.791955	7.96677	0.142576	-0.111612	1.36991	1.18529	1.15233	0.523266	0.616278	0.841533	0.000670766	25.9097	23.5852	0.923551	0.950359	0.91813	0.99408	0.0101492	4583.28	O54825	Bysl	Flat-Flat	Cortex
O54829	0.679949	0.00910406	0.265046	0.00357682	-0.00537472	0.0190839	0.0141005	14.0357	-0.0347404	-0.0571751	0.170456	0.147483	0.143383	0.220638	0.0533335	0.537582	0.434886	-49.1152	-51.5592	0.966831	0.0406655	0.115243	0.989527	0.569516	294712	O54829	Rgs7	Flat-Down	Cortex
O54833	0.408002	0.00961946	0.138397	0.000663154	-0.00347904	0.00996492	0.00185997	13.4603	-0.0454191	-0.0131603	0.0856718	0.0741255	0.0720647	0.00490837	0.350279	0.722808	0.145474	-73.8816	-74.9511	0.920802	0.0131079	0.0325731	0.989527	0.26728	198754	O54833	Csnk2a2	Down-Flat	Cortex
O54834	0.344511	0.140558	1.76369	0.623418	0.00519808	0.126989	0.555583	8.2123	0.194704	-0.112254	1.11038	0.960734	0.934023	0.288604	0.535068	0.662378	0.87262	18.3482	16.67	0.894935	0.827412	0.804489	0.989527	0.912221	6071.73	O54834	Arhgap6	Flat-Flat	Cortex
O54836	0.637234	0.0383795	0.976583	0.149549	-0.00872119	0.0703162	0.083142	8.83548	0.0618556	-0.21573	0.571874	0.494801	0.481044	0.507339	0.0325029	0.507148	0.771538	-5.53935	-4.60961	0.961554	0.404329	0.325689	0.987003	0.83777	8193.21	O54836	Zmat3	Flat-Down	Cortex
O54865	0.218232	0.0646008	0.615647	0.741652	-0.00121548	0.044328	0.781485	14.6519	0.0225222	-0.0445239	0.395354	0.342071	0.33256	0.72542	0.490302	0.612908	0.0188295	-18.8283	-21.2195	0.850215	0.892347	0.915051	0.989527	0.0656685	475073	O54865	Gucy1b1	Flat-Flat	Cortex
O54879	0.585562	0.0355171	0.780579	0.612733	0.00237225	0.0562035	0.562611	10.0979	0.0854689	-0.0477053	0.492136	0.425809	0.413971	0.293062	0.551774	0.0541484	0.0167552	-10.9452	-12.6745	0.955127	0.822187	0.807466	0.980414	0.0606777	20605.8	O54879	Hmgb3	Flat-Flat	Cortex
O54890	0.0198845	-0.224032	1.05313	0.209056	-0.00812656	0.0758279	0.414919	10.1161	-0.0282799	-0.111666	0.679954	0.588315	0.571958	0.797414	0.319082	0.441681	0.760708	0.692514	-1.89291	0.443824	0.483724	0.715884	0.981513	0.829993	17948.8	O54890	Itgb3	Flat-Flat	Cortex
O54901	0.492835	0.025886	0.45099	0.0672119	-0.00523121	0.0324723	0.164165	13.2449	-0.0714445	-0.0165115	0.289664	0.250625	0.243657	0.143075	0.725259	0.583186	0.325812	-30.0264	-32.4237	0.943615	0.258143	0.4676	0.989527	0.467103	170189	O54901	Cd200	Down-Flat	Cortex
O54916	0.330202	0.0198199	0.241209	0.0330062	-0.00332961	0.0173676	0.0781929	13.8315	-0.0122786	-0.0450323	0.153102	0.132468	0.128785	0.621757	0.085489	0.0313784	0.0200278	-52.9807	-54.9518	0.893836	0.166651	0.314265	0.980414	0.0683589	260116	O54916	Reps1	Flat-Down	Cortex
O54929	0.0907558	0.129726	0.878944	0.524794	0.00336473	0.063286	0.745001	8.71473	-0.0039904	0.0625617	0.568275	0.491687	0.478017	0.965391	0.499926	0.216064	0.200764	-5.7666	-8.40178	0.701873	0.764818	0.898962	0.980414	0.334666	8039.12	O54929	Wsb2	Flat-Flat	Cortex
O54940	0.543305	-0.0638806	1.25791	0.654633	-0.00337526	0.0905726	0.821236	8.45253	-0.079711	0.0243049	0.813227	0.703626	0.684064	0.547398	0.853568	0.768971	0.0119679	7.13598	4.50378	0.952077	0.844512	0.931247	0.989527	0.0485639	6019.05	O54940	Bnip2	Flat-Flat	Cortex
O54941	0.268456	-0.0616722	0.657245	0.0292464	-0.00931211	0.0473231	0.0384242	9.45191	-0.00618439	-0.155226	0.399369	0.345545	0.335938	0.923779	0.0283129	0.477877	0.234994	-18.4645	-18.8657	0.868852	0.153876	0.209053	0.984674	0.372227	11897.3	O54941	Smarce1	Flat-Down	Cortex
O54946	0.69321	0.0131805	0.40136	0.0288119	0.00570467	0.0288988	0.0702205	13.7234	0.0805786	0.0152313	0.254842	0.220496	0.214366	0.0666045	0.71257	0.407199	0.156752	-34.6372	-36.6208	0.968924	0.152805	0.295834	0.980414	0.282014	255067	O54946	Dnajb6	Up-Flat	Cortex
O54949	0.0172262	0.0890146	0.407208	0.00172301	-0.00911072	0.0293199	0.00855586	11.4796	-0.0731436	-0.0820927	0.26457	0.228913	0.222549	0.103943	0.0712466	0.59563	0.295796	-33.2886	-36.1	0.416014	0.0249689	0.0843901	0.989527	0.437063	50393.1	O54949	Nlk	Down-Down	Cortex
O54950	0.6721	0.0237954	0.67508	0.392657	0.00349315	0.0486073	0.553283	12.7023	-0.00924213	0.0702529	0.432121	0.373882	0.363488	0.894888	0.323792	0.577762	0.000753554	-15.627	-17.9018	0.966831	0.670275	0.803157	0.989527	0.0105319	122751	O54950	Prkag1	Flat-Flat	Cortex
O54951	0.655085	-0.0688104	1.84908	0.245347	-0.0131435	0.133138	0.482833	8.14543	-0.181897	-0.038998	1.1974	1.03602	1.00722	0.355481	0.840616	0.464945	0.00347236	21.0643	18.3722	0.963865	0.524328	0.76104	0.983627	0.0223935	4622.31	O54951	Sema6b	Flat-Flat	Cortex
O54962	0.00637313	-0.161515	0.624498	0.060605	0.00744891	0.0449653	0.0342008	12.1092	0.161794	-0.0389532	0.360706	0.312093	0.303416	0.0135882	0.508002	0.96692	0.828863	-22.1301	-20.7056	0.287755	0.241897	0.194652	0.999468	0.880797	80664.6	O54962	Banf1	Up-Flat	Cortex
O54967	0.97921	-0.00102557	0.474034	0.0945772	-0.00497311	0.0341316	0.258957	10.6039	-0.0412863	-0.0433954	0.308587	0.266998	0.259575	0.414139	0.391298	0.141266	0.000762416	-27.7482	-30.6297	0.997573	0.313676	0.578634	0.980414	0.0105688	27227.6	O54967	Tnk2	Flat-Flat	Cortex
O54983	0.326925	-0.0692438	0.836823	0.412974	0.00414269	0.0602532	0.652243	14.4534	0.0706844	-0.00159476	0.540857	0.467964	0.454954	0.424789	0.985463	0.141727	0.30296	-7.54681	-10.1697	0.893836	0.687054	0.855613	0.980414	0.443964	409072	O54983	Crym	Flat-Flat	Cortex
O54984	0.238895	0.0227752	0.227415	0.276401	-0.00151019	0.0163744	0.0857154	13.5263	0.0227243	-0.0498501	0.129423	0.111981	0.108867	0.287992	0.029539	0.160249	0.0392708	-59.0292	-57.0718	0.855147	0.559624	0.332542	0.980414	0.106861	213898	O54984	Get3	Flat-Down	Cortex
O54988-2	0.849806	0.00396353	0.251956	0.0279131	-0.00360509	0.0181414	0.0223754	14.3325	0.00359213	-0.0663202	0.147706	0.1278	0.124246	0.880594	0.0135125	0.196286	0.387661	-54.2723	-53.3826	0.985568	0.149668	0.154613	0.980414	0.526047	366994	O54988	Slk	Flat-Down	Cortex
O54990	0.716657	-0.0280754	0.929683	1.6218e-07	-0.0499253	0.0669393	4.20172e-10	12.1547	-0.7049	-0.133607	0.331737	0.287028	0.279048	2.31511e-09	0.0238665	0.522738	0.409178	-25.1441	-6.38137	0.971886	7.15136e-05	9.72698e-07	0.989527	0.546153	58933.5	O54990	Prom1	Down-Down	Cortex
O54991	0.624119	-0.0194631	0.476453	4.4038e-05	0.0158972	0.0343057	0.000244398	14.8269	0.174658	0.0943302	0.303862	0.26291	0.2556	0.00280893	0.0711255	0.62493	0.0529398	-28.3037	-30.4464	0.960012	0.00213503	0.00873498	0.989527	0.132171	578149	O54991	Cntnap1	Up-Up	Cortex
O54992	0.865611	-0.00530671	0.377514	0.443393	-0.00174723	0.0271819	0.160591	9.98205	0.0394968	-0.0714087	0.220124	0.190457	0.185162	0.277983	0.0606053	0.425004	0.696263	-39.9096	-38.8259	0.98588	0.71195	0.46198	0.980414	0.782356	18200.9	O54992	Mapkapk5	Flat-Down	Cortex
O54998	0.966837	-0.00486909	1.4106	0.441356	-0.00655841	0.101566	0.62102	9.50251	-0.134973	0.0265176	0.90609	0.783974	0.762178	0.364611	0.856574	0.317556	0.610623	11.0286	8.62793	0.99708	0.710154	0.836754	0.980414	0.717924	12451.9	O54998	Fkbp7	Flat-Flat	Cortex
O55003	0.834831	-0.00523457	0.302165	0.488128	-0.00126263	0.0217565	0.47517	11.1265	0.0150146	-0.0375345	0.189684	0.16412	0.159557	0.626257	0.233646	0.822319	0.55893	-45.2675	-46.8408	0.984075	0.740874	0.756921	0.991475	0.675502	40105.6	O55003	Bnip3	Flat-Flat	Cortex
O55013	0.511444	0.0199531	0.363339	0.847739	-0.000417282	0.0261612	0.702285	13.0185	0.022081	-0.0302082	0.230981	0.199851	0.194295	0.557212	0.424469	0.468259	0.00267286	-38.1763	-40.2036	0.947581	0.941418	0.879168	0.983627	0.0195616	150993	O55013	Trappc3	Flat-Flat	Cortex
O55017	0.0283809	0.0416593	0.210369	0.32308	-0.0012637	0.0151471	0.296244	13.0703	-0.0333487	0.0127449	0.129876	0.112372	0.109248	0.128558	0.546942	0.0566161	0.000423696	-58.9034	-59.8767	0.495862	0.605611	0.616275	0.980414	0.00858517	155167	O55017	Cacna1b	Down-Flat	Cortex
O55022	0.188869	-0.0926583	0.824433	0.832651	0.00104214	0.0593611	0.512047	13.0019	0.0899322	-0.075438	0.51255	0.443472	0.431142	0.288309	0.370201	0.327913	0.153696	-9.48209	-10.7067	0.830371	0.935382	0.77922	0.980414	0.278083	147136	O55022	Pgrmc1	Flat-Flat	Cortex
O55026	0.320817	-0.0592015	0.706185	0.678313	0.00175605	0.0508469	0.899803	11.8722	0.0289756	0.000350416	0.459086	0.397213	0.38617	0.697326	0.996237	0.470919	0.0408813	-13.4479	-16.2802	0.893836	0.85948	0.964237	0.983693	0.110111	67203.8	O55026	Entpd2	Flat-Flat	Cortex
O55028	0.429451	-0.0367547	0.554326	0.490854	-0.00230159	0.0399127	0.274248	11.243	0.0477175	-0.0895818	0.334512	0.289429	0.281382	0.384706	0.114214	0.870968	0.0080578	-24.8442	-24.9967	0.924275	0.742819	0.595783	0.995363	0.0374928	43202	O55028	Bckdk	Flat-Down	Cortex
O55029	0.307815	0.0210976	0.24476	0.0810093	-0.00269198	0.0176233	0.212089	14.1395	-0.0155091	-0.0306033	0.158435	0.137082	0.133271	0.547915	0.244423	0.577417	0.0486724	-51.7481	-54.4257	0.889735	0.28968	0.526579	0.989527	0.124127	322738	O55029	Copb2	Flat-Flat	Cortex
O55033	0.976314	0.000693821	0.281479	0.000272502	-0.00781441	0.0202671	0.000659799	14.052	-0.0374232	-0.096738	0.171295	0.148209	0.144088	0.190941	0.00318438	0.176979	0.0586503	-48.9385	-49.3937	0.997573	0.00708811	0.0165576	0.980414	0.142248	294256	O55033	Nck2	Flat-Down	Cortex
O55042	0.215931	0.0902114	0.855198	0.000607493	-0.0217171	0.0615762	0.00332625	14.259	-0.172109	-0.198016	0.554932	0.480142	0.466793	0.0713622	0.0414676	0.235533	0.0608258	-6.62199	-9.38775	0.848925	0.0123364	0.0460405	0.980414	0.14573	324429	O55042	Snca	Down-Down	Cortex
O55047	0.415403	0.0439965	0.643321	0.474114	0.00277701	0.0463206	0.700114	9.32277	-0.0013267	0.0495887	0.415635	0.359619	0.349621	0.984263	0.465367	0.148808	0.200741	-17.0273	-19.6366	0.922064	0.733107	0.878623	0.980414	0.334666	11844.8	O55047	Tlk2	Flat-Flat	Cortex
O55057	0.238863	-0.0395856	0.395242	0.0635093	-0.00465581	0.0284583	0.126411	12.6685	-0.0728122	-0.0051001	0.249966	0.216277	0.210264	0.0882464	0.899699	0.125529	0.274612	-35.3327	-37.1738	0.855147	0.249088	0.408568	0.980414	0.415507	111759	O55057	Pde6d	Down-Flat	Cortex
O55060	0.134944	0.0683781	0.530014	0.239241	0.00381892	0.0381622	0.492259	11.1997	0.0211108	0.0443411	0.344113	0.297736	0.289458	0.705356	0.431167	0.269307	0.32614	-23.8255	-26.6113	0.776305	0.517368	0.766386	0.980414	0.467501	44303.5	O55060	Tpmt	Flat-Flat	Cortex
O55091	0.409744	-0.020746	0.299614	0.835794	0.000371505	0.0215729	0.0275851	13.9426	0.0655789	-0.0617527	0.151182	0.130807	0.12717	0.0163124	0.0222586	0.807971	0.445716	-53.4349	-47.1459	0.921027	0.93698	0.173886	0.990977	0.579926	286082	O55091	Impact	Up-Down	Cortex
O55098	0.00263377	0.0928192	0.315909	0.663143	-0.000825229	0.0227462	0.910759	10.4537	-0.00915605	-0.00480369	0.205673	0.177954	0.173007	0.78354	0.885287	0.472861	0.754723	-42.354	-45.2394	0.189448	0.850195	0.968934	0.984323	0.825116	25942	O55098	Stk10	Flat-Flat	Cortex
O55100	0.531566	0.033285	0.636552	0.738927	-0.00127056	0.0458332	0.234915	12.2276	-0.100358	0.0823149	0.375178	0.324614	0.315589	0.114591	0.189173	0.83017	0.00314452	-20.714	-20.0174	0.951385	0.890543	0.551898	0.992471	0.0212814	85159.9	O55100	Syngr1	Down-Flat	Cortex
O55102	0.941422	0.00349301	0.572519	0.153125	0.00506508	0.0412227	0.322093	10.9687	0.0183107	0.0688867	0.368854	0.319143	0.31027	0.759431	0.259658	0.324761	0.0117376	-21.326	-23.8341	0.993781	0.407988	0.641254	0.980414	0.0478599	37072	O55102	Bloc1s1	Flat-Flat	Cortex
O55106	0.957118	-0.00180942	0.405312	0.189798	-0.00327265	0.0291834	0.395653	14.3693	-0.013745	-0.0425184	0.262074	0.226754	0.220449	0.746342	0.324767	0.654553	0.0101631	-33.6298	-36.2681	0.996673	0.458286	0.701373	0.989527	0.0436503	375008	O55106	Strn	Flat-Flat	Cortex
O55125	0.992358	-0.000230395	0.289725	0.102919	0.00295816	0.0208609	0.00523137	14.4946	0.0892711	-0.0414884	0.142067	0.12292	0.119503	0.00144361	0.0875161	0.17208	0.0703697	-55.6736	-48.3541	0.999256	0.329889	0.0624568	0.980414	0.160696	429084	O55125	Nipsnap1	Up-Down	Cortex
O55126	0.447547	0.0235212	0.369346	0.0109898	0.00629745	0.0265938	0.0362706	14.213	0.0770778	0.0291629	0.237076	0.205124	0.199421	0.0601066	0.45191	0.522649	0.119888	-37.2387	-39.6133	0.92815	0.083965	0.201238	0.989527	0.233571	359988	O55126	Nipsnap2	Up-Flat	Cortex
O55128	0.117768	-0.0485941	0.35863	0.392689	0.00185557	0.0258222	0.662738	12.7205	0.0274918	0.00362126	0.232538	0.201199	0.195605	0.469351	0.923351	0.493253	0.0550927	-37.9344	-40.6732	0.748835	0.670275	0.860844	0.986519	0.136151	121179	O55128	Sap18	Flat-Flat	Cortex
O55131	0.716096	0.0121894	0.402799	0.25731	-0.00278856	0.0290024	0.107369	15.7816	0.0349497	-0.0847571	0.233744	0.202242	0.196619	0.362866	0.0387174	0.935757	0.0175943	-37.7482	-36.492	0.971886	0.540191	0.376215	0.997533	0.0627594	1.01578e+06	O55131	Septin7	Flat-Down	Cortex
O55134	0.402161	0.030316	0.430643	0.297764	-0.00273098	0.0310073	0.592245	9.71408	-0.0230114	-0.0234779	0.280393	0.242603	0.235859	0.613728	0.606628	0.330711	0.27429	-31.1975	-34.0857	0.92061	0.581384	0.820373	0.980414	0.415224	15035.3	O55134	Pcdh12	Flat-Flat	Cortex
O55135	0.487862	-0.049997	0.860967	0.918539	0.000526462	0.0619916	0.670698	10.3536	-0.0614893	0.0730882	0.54504	0.471583	0.458472	0.489552	0.413099	0.68873	0.000298693	-7.2695	-9.14572	0.941852	0.969017	0.864994	0.989527	0.00791416	22969.8	O55135	Eif6	Flat-Flat	Cortex
O55137	0.656337	-0.0408515	1.10207	0.403885	0.00556517	0.0793516	0.693778	11.3321	0.0735735	0.020095	0.716094	0.619584	0.602358	0.528528	0.862408	0.415575	0.000610595	2.55683	-0.257692	0.963865	0.679873	0.876067	0.980414	0.00985108	47909	O55137	Acot1	Flat-Flat	Cortex
O55142	0.694258	0.0349061	1.06679	0.311263	-0.00657221	0.0768112	0.321922	12.7309	-0.162694	0.0551081	0.663645	0.574204	0.558239	0.145331	0.609583	0.434268	0.00164796	-0.181503	-1.42909	0.969511	0.595393	0.641247	0.980414	0.015154	117188	O55142	Rpl35a	Down-Flat	Cortex
O55143	0.355043	0.0609453	0.782143	0.845787	-0.000909942	0.0563161	0.495915	16.2324	-0.0865678	0.0742339	0.485034	0.419664	0.407997	0.280434	0.351996	0.687219	0.000264487	-11.4685	-12.6024	0.899962	0.94111	0.769982	0.989527	0.00769224	1.3887e+06	O55143	Atp2a2	Flat-Flat	Cortex
O55176	0.127481	-0.0734693	0.557693	0.706751	0.00125727	0.0401551	0.862544	11.1873	0.0308021	-0.010208	0.361079	0.312415	0.303729	0.599949	0.861395	0.0361086	0.00158298	-22.0929	-24.7787	0.770952	0.873883	0.949415	0.980414	0.0149423	41482.3	O55176	Pja1	Flat-Flat	Cortex
O55187	0.635069	-0.0240405	0.607781	0.108366	-0.00610057	0.0437617	0.263153	10.2163	-0.0320951	-0.072527	0.393163	0.340176	0.330718	0.615594	0.265278	0.94873	0.307738	-19.0283	-21.6824	0.961377	0.339009	0.583246	0.999191	0.448906	20614.5	O55187	Cbx4	Flat-Flat	Cortex
O55192	0.574724	-0.0369436	0.788785	0.17709	0.00656819	0.0567944	0.370293	9.04843	0.0921715	0.0181655	0.509418	0.440762	0.428508	0.274143	0.82575	0.116311	0.250151	-9.70271	-12.298	0.954246	0.440631	0.682642	0.980414	0.388462	9884.16	O55192	Slc6a2	Flat-Flat	Cortex
O55201	0.161696	0.0234196	0.19486	0.216376	-0.0014785	0.0140304	0.454842	13.104	-0.00786671	-0.0174854	0.126423	0.109385	0.106344	0.701368	0.398947	0.569426	0.0321282	-59.8735	-62.6335	0.807476	0.49121	0.744337	0.989527	0.0938214	158573	O55201	Supt5h	Flat-Flat	Cortex
O55222	0.151683	-0.0433076	0.351138	0.150748	-0.0031259	0.0252827	0.0797766	13.7819	0.0230415	-0.0782288	0.20493	0.177311	0.172381	0.490991	0.030789	0.159224	0.316319	-42.4844	-41.4333	0.802108	0.405483	0.318413	0.980414	0.457674	248142	O55222	Ilk	Flat-Down	Cortex
O55229	0.97059	0.000793415	0.259207	0.467442	-0.00113617	0.0186635	0.588115	12.8939	0.00652742	-0.0265125	0.165485	0.143182	0.139201	0.807637	0.330638	0.938476	0.0213005	-50.1808	-52.3612	0.997498	0.730018	0.818854	0.99831	0.0709196	136652	O55229	Chkb	Flat-Flat	Cortex
O55234	0.959377	0.00267653	0.632913	0.635571	0.00179986	0.0455712	0.89444	13.9212	0.0206512	0.00976821	0.412022	0.356493	0.346581	0.757187	0.883572	0.551484	0.000320861	-17.3416	-20.2237	0.99672	0.836112	0.963083	0.989527	0.00804339	283490	O55234	Psmb5	Flat-Flat	Cortex
O55236	0.909949	-0.00836472	0.890626	0.130566	-0.00837468	0.0641271	0.265819	9.42238	-0.0235861	-0.120855	0.570776	0.493851	0.48012	0.798688	0.20415	0.763477	0.0166247	-5.60853	-7.92645	0.9906	0.374202	0.587466	0.989527	0.0603703	11894.5	O55236	Rngtt	Flat-Flat	Cortex
O55240	0.670137	0.201113	5.66935	0.777817	-0.0095755	0.408206	0.89773	8.07148	-0.271338	0.11596	3.67328	3.17822	3.08986	0.649308	0.845441	0.458225	0.00055998	61.4178	58.7061	0.966831	0.910913	0.963563	0.983627	0.00957263	5554.06	O55240	Rdh5	Flat-Flat	Cortex
O70133	0.483289	0.0186075	0.317032	0.456137	-0.00142583	0.022827	0.601183	15.2014	-0.0319974	0.00852498	0.20291	0.175564	0.170682	0.338041	0.795406	0.619343	0.00370026	-42.8409	-45.1117	0.941847	0.722129	0.8251	0.989527	0.0230892	674288	O70133	Dhx9	Flat-Flat	Cortex
O70145	0.334693	-0.133379	1.63887	0.0484258	0.0206991	0.118002	0.0990395	6.62103	0.318407	0.028193	1.03454	0.895109	0.870222	0.0733085	0.866338	0.694394	0.882811	15.8011	14.0277	0.893836	0.209543	0.361635	0.989527	0.919244	1999.73	O70145	Ncf2	Up-Flat	Cortex
O70146	0.945221	0.00246924	0.432838	0.683675	-0.00105724	0.0311653	0.902908	10.0009	-0.0174904	-0.000163663	0.281396	0.243471	0.236702	0.701683	0.997132	0.330387	0.0772358	-31.069	-33.9027	0.994195	0.862159	0.965409	0.980414	0.171512	18313	O70146	Tesk1	Flat-Flat	Cortex
O70152	0.182167	-0.0431221	0.377525	0.015992	0.00602437	0.0271827	0.0607259	11.6197	0.0510996	0.0514395	0.245745	0.212625	0.206714	0.211925	0.209068	0.408302	0.051497	-35.9458	-38.8248	0.825399	0.105124	0.27115	0.980414	0.129458	57883.9	O70152	Dpm1	Flat-Flat	Cortex
O70157	0.335424	0.081706	1.00552	0.797597	0.00154323	0.0723996	0.26937	7.86403	-0.121197	0.152835	0.597532	0.517001	0.502627	0.222745	0.129926	0.010113	0.0034574	-3.95934	-3.55845	0.893836	0.918968	0.590191	0.980414	0.0223416	4234.91	O70157	Top3a	Flat-Up	Cortex
O70161	0.0964286	0.028664	0.197938	0.00502339	-0.00382121	0.014252	0.00695293	14.8591	-0.00880043	-0.0571837	0.118494	0.102524	0.0996736	0.647545	0.00889715	0.205205	0.111727	-62.2054	-62.0695	0.70699	0.051079	0.0739198	0.980414	0.222796	531245	O70161	Pip5k1c	Flat-Down	Cortex
O70166	0.409441	0.0190736	0.275279	0.00225204	-0.00594726	0.0198207	0.0111576	12.592	-0.0522036	-0.0489528	0.179227	0.155072	0.15076	0.0882632	0.107789	0.984755	0.58428	-47.3089	-50.1955	0.920802	0.0302669	0.0984928	0.999468	0.695339	108050	O70166	Stmn3	Down-Down	Cortex
O70172	0.10843	0.0445078	0.319335	0.839227	0.000387551	0.0229928	0.635433	12.411	0.029208	-0.0236485	0.201591	0.174422	0.169573	0.377494	0.472736	0.845702	0.950106	-43.0757	-44.8511	0.738933	0.938625	0.846878	0.995193	0.964797	100411	O70172	Pip4k2a	Flat-Flat	Cortex
O70174	0.999572	-4.16367e-05	0.935741	0.959955	-0.000280866	0.0673755	0.388357	10.5378	-0.111791	0.111387	0.569546	0.492787	0.479086	0.237255	0.238871	0.64124	0.225472	-5.68617	-6.14754	0.999893	0.986372	0.697341	0.989527	0.36185	26187.6	O70174	Chrna4	Flat-Flat	Cortex
O70194	0.611182	0.0187995	0.443444	0.209842	-0.00341565	0.031929	0.341406	13.7633	-0.000112452	-0.0591787	0.282296	0.24425	0.23746	0.998036	0.208426	0.992503	0.589354	-30.9539	-33.0312	0.95827	0.484154	0.657808	0.999468	0.698613	248796	O70194	Eif3d	Flat-Flat	Cortex
O70200	0.137249	0.0446118	0.347996	0.54296	0.00127355	0.0250565	0.835836	11.7822	0.0102529	0.0114458	0.226583	0.196045	0.190595	0.780078	0.755349	0.933158	0.090507	-38.8685	-41.7568	0.780186	0.777577	0.938276	0.997533	0.191828	64901.7	O70200	Aif1	Flat-Flat	Cortex
O70209	0.463485	-0.0872195	1.41984	0.336136	-0.0082945	0.102232	0.244634	10.4711	0.0925347	-0.240229	0.863142	0.746814	0.726051	0.511041	0.101851	0.0596532	0.137173	9.28047	8.86312	0.934299	0.618135	0.56281	0.980414	0.25599	24812.4	O70209	Pdlim3	Flat-Down	Cortex
O70250	0.553226	0.0424168	0.856493	0.387382	0.00448272	0.0616695	0.619408	10.6443	0.0768241	-0.00207702	0.552996	0.478467	0.465164	0.396907	0.981483	0.807563	0.0120041	-6.7478	-9.33328	0.952077	0.665763	0.836476	0.990977	0.0486311	30401.7	O70250	Pgam2	Flat-Flat	Cortex
O70251	0.460109	-0.0333532	0.538803	0.0549391	-0.00659314	0.038795	0.0955426	13.9273	-0.108943	-0.00115649	0.33679	0.2914	0.283298	0.0612584	0.983071	0.399747	0.317061	-24.5999	-26.0192	0.934155	0.227457	0.353856	0.980414	0.458389	264117	O70251	Eef1b	Down-Flat	Cortex
O70252	0.137871	-0.0245975	0.192201	0.422601	0.000931583	0.0138389	0.505976	13.5022	0.0227363	-0.00747347	0.121877	0.105451	0.10252	0.260164	0.705487	0.756219	0.485749	-61.1919	-63.1282	0.780371	0.696066	0.775693	0.989527	0.614151	208944	O70252	Hmox2	Flat-Flat	Cortex
O70274	0.00245359	-0.212785	0.717322	0.0102673	0.0123718	0.0516488	0.0364426	7.42706	0.0784519	0.133185	0.462509	0.400175	0.38905	0.304012	0.0915711	0.221041	0.50704	-13.1804	-15.7169	0.18777	0.0796794	0.201717	0.980414	0.630904	3082.86	O70274	Ptp4a2	Flat-Up	Cortex
O70279	0.82565	-0.0284609	1.55496	0.969646	0.000353711	0.11196	0.298388	8.00069	-0.200319	0.214472	0.928753	0.803582	0.781241	0.196319	0.16836	0.847806	0.0203372	11.9179	12.1355	0.981568	0.989729	0.617898	0.995363	0.0691853	4416.71	O70279	Ess2	Flat-Up	Cortex
O70281	0.263393	-0.135069	1.42362	0.551281	0.0051016	0.102504	0.593796	7.07235	0.14923	-0.066635	0.904099	0.782251	0.760502	0.31672	0.650032	0.474478	0.662683	10.9494	8.95886	0.86711	0.782595	0.821415	0.984323	0.758147	2452.5	O70281	Tpst1	Flat-Flat	Cortex
O70293	0.306579	0.0407336	0.471313	0.431743	-0.00223871	0.0339357	0.711012	12.1692	-0.00804511	-0.0304972	0.305954	0.26472	0.25736	0.870984	0.540722	0.109533	0.000258279	-28.0568	-30.8369	0.889116	0.703597	0.882631	0.980414	0.00764722	83287.1	O70293	Grk6	Flat-Flat	Cortex
O70305	0.582616	0.0115198	0.25118	0.00762165	-0.00454823	0.0180855	0.0129381	13.8212	-0.0698599	-0.00630296	0.153184	0.132539	0.128854	0.0123807	0.799528	0.980383	0.143424	-52.9613	-53.4936	0.955127	0.0665816	0.109015	0.999468	0.264615	253037	O70305	Atxn2	Down-Flat	Cortex
O70309	0.335293	0.0462751	0.569326	0.207391	0.00441025	0.0409928	0.447421	10.2944	0.0533838	0.0210427	0.369719	0.319891	0.310997	0.379086	0.725658	0.114491	0.0519999	-21.2417	-24.0354	0.893836	0.481797	0.737867	0.980414	0.130387	23694.8	O70309	Itgb5	Flat-Flat	Cortex
O70310	0.910592	0.00564899	0.605818	0.593798	-0.00194089	0.0436203	0.850205	13.5356	-0.00556949	-0.0279015	0.393769	0.340699	0.331227	0.930362	0.662601	0.784563	0.00192956	-18.9729	-21.7989	0.9906	0.810572	0.944939	0.989527	0.0165408	212707	O70310	Nmt1	Flat-Flat	Cortex
O70311	0.786005	0.0114928	0.509235	0.909506	0.000346067	0.0366661	0.982573	14.025	0.00985024	-0.00423652	0.331316	0.286663	0.278693	0.854324	0.937027	0.88623	0.00258763	-25.1898	-28.051	0.978304	0.965998	0.994527	0.995363	0.0193287	302792	O70311	Nmt2	Flat-Flat	Cortex
O70318	0.556654	-0.0109186	0.222414	0.0763565	0.00248882	0.0160143	0.0324469	15.7653	0.0581491	-0.0172692	0.12632	0.109295	0.106257	0.0117395	0.40428	0.722407	0.0535326	-59.903	-57.8723	0.952077	0.27914	0.189086	0.989527	0.133148	1.02223e+06	O70318	Epb41l2	Up-Flat	Cortex
O70324	0.284642	-0.0564426	0.622994	0.0297731	-0.00879341	0.044857	0.102096	9.17744	-0.0733726	-0.076346	0.405497	0.350847	0.341093	0.274117	0.255979	0.365793	0.694044	-17.9163	-20.7924	0.876203	0.155938	0.364908	0.980414	0.780924	9721.7	O70324	Slc16a2	Flat-Flat	Cortex
O70325	0.632226	0.0125619	0.314915	0.0263723	0.00455946	0.0226746	0.00654756	13.9133	0.0991515	-0.0239653	0.169672	0.146805	0.142723	0.00249274	0.389272	0.635511	0.0132636	-49.2811	-45.3529	0.961377	0.143736	0.071246	0.989527	0.0519108	290618	O70325	Gpx4	Up-Flat	Cortex
O70340	0.00765201	0.126994	0.505298	0.00125269	-0.0117694	0.0363826	0.00219895	11.5462	-0.0424136	-0.160208	0.304007	0.263035	0.255722	0.394952	0.00510679	0.150897	0.0559975	-28.2865	-28.3304	0.310773	0.0200095	0.0361208	0.980414	0.137616	53357.9	O70340	Nptx2	Flat-Down	Cortex
O70348	0.824848	0.0224522	1.22095	0.0930906	0.0128729	0.0879114	0.245855	7.42745	0.147311	0.0702707	0.792568	0.685751	0.666686	0.261841	0.58583	0.297545	0.450571	6.20961	3.43018	0.981568	0.311423	0.564778	0.980414	0.584436	3416.02	O70348	Dxo	Flat-Flat	Cortex
O70370	0.189328	0.0597902	0.532572	0.00099525	0.012759	0.0383464	0.00430611	10.1417	0.146334	0.0693097	0.341117	0.295143	0.286938	0.0173044	0.221979	0.645442	0.736623	-24.1403	-26.4379	0.830371	0.0171941	0.0547728	0.989527	0.81175	22638.8	O70370	Ctss	Up-Flat	Cortex
O70374	0.673263	0.0259029	0.737666	0.0767984	-0.00824076	0.0531136	0.0852234	8.68288	0.012307	-0.155859	0.44873	0.388253	0.377459	0.865491	0.0463896	0.06845	0.0647714	-14.2693	-14.7101	0.966831	0.280092	0.331399	0.980414	0.152423	7252.91	O70374	Cbfa2t2	Flat-Down	Cortex
O70378	0.731845	0.0142882	0.501228	0.483394	-0.00211769	0.0360896	0.773138	12.6247	-0.0101879	-0.0261676	0.325897	0.281975	0.274136	0.846926	0.621346	0.901716	0.00156115	-25.7834	-28.6215	0.974334	0.737881	0.911891	0.995421	0.0148269	113184	O70378	Emc8	Flat-Flat	Cortex
O70400	0.58438	-0.0327619	0.717739	0.207731	0.00555553	0.0516789	0.0752001	12.7403	0.162922	-0.0729945	0.410317	0.355018	0.345147	0.0255763	0.281936	0.94897	0.722272	-17.4909	-15.6959	0.955127	0.482466	0.307169	0.999191	0.801947	129547	O70400	Pdlim1	Up-Flat	Cortex
O70401	0.179655	0.141456	1.23086	0.986515	0.000124358	0.0886248	0.816303	8.49278	-0.0672429	0.0720914	0.789937	0.683475	0.664473	0.600718	0.575011	0.174263	0.032728	6.08993	3.72113	0.825399	0.994846	0.929394	0.980414	0.0950332	6763.04	O70401	Tspan6	Flat-Flat	Cortex
O70404	0.280611	0.122092	1.33592	0.624939	0.00391996	0.0961893	0.798904	8.76228	-0.0193472	0.0881716	0.863114	0.74679	0.726027	0.889873	0.530854	0.87079	0.737538	9.27929	6.66976	0.874151	0.828339	0.9202	0.995363	0.812371	8331.23	O70404	Vamp8	Flat-Flat	Cortex
O70405	0.663366	0.0233135	0.643059	0.0692165	-0.00739873	0.0463017	0.127529	10.4981	-0.120308	-0.0033211	0.40497	0.350391	0.340649	0.0827132	0.959585	0.386898	0.00253738	-17.9632	-19.6512	0.965074	0.262555	0.40999	0.980414	0.0192285	24864.7	O70405	Ulk1	Down-Flat	Cortex
O70421	0.0576876	0.324361	1.9328	0.384801	0.0101725	0.139166	0.615789	7.9968	0.00857222	0.167679	1.24774	1.07958	1.04956	0.966138	0.412119	0.370547	0.0503795	22.5469	19.9663	0.615446	0.662685	0.833655	0.980414	0.127505	5518.02	O70421	Fzd1	Flat-Flat	Cortex
O70422	0.423569	-0.0455504	0.678111	0.162088	-0.00586232	0.0488255	0.282104	10.0137	-0.10007	0.00230305	0.431483	0.373331	0.362951	0.166654	0.973689	0.75905	0.0369151	-15.6802	-17.7406	0.923764	0.419959	0.602463	0.989527	0.102811	17540.1	O70422	Gtf2h4	Down-Flat	Cortex
O70423	0.646798	0.0627905	1.64465	0.451512	-0.00747436	0.118419	0.760629	10.4009	-0.0647733	-0.0623907	1.07089	0.926564	0.900804	0.709291	0.719475	0.561145	0.146191	17.0445	14.1545	0.962785	0.718632	0.905668	0.989527	0.268437	24200.9	O70423	Aoc3	Flat-Flat	Cortex
O70433	0.385395	-0.0340561	0.466508	0.351174	-0.00263909	0.0335896	0.411455	13.674	0.0152676	-0.0616928	0.293761	0.25417	0.247103	0.748549	0.207655	0.663328	0.0054415	-29.5209	-31.2059	0.913662	0.631325	0.712732	0.989527	0.0288758	231164	O70433	Fhl2	Flat-Flat	Cortex
O70435	0.527297	-0.00986319	0.186654	0.208397	-0.00144253	0.0134395	0.336243	14.2205	-0.0260806	0.00208145	0.118736	0.102733	0.0998772	0.1887	0.913756	0.420497	0.734641	-62.132	-64.1824	0.950556	0.483527	0.652729	0.980414	0.810695	338565	O70435	Psma3	Flat-Flat	Cortex
O70439	0.227745	-0.0262671	0.255798	0.325328	-0.00152923	0.0184181	0.517769	12.5244	-0.0275755	0.00213112	0.164297	0.142155	0.138202	0.308934	0.936123	0.702351	0.368662	-50.44	-52.8378	0.852358	0.607889	0.782527	0.989527	0.508083	103837	O70439	Stx7	Flat-Flat	Cortex
O70443	0.254192	0.0362831	0.374786	0.0144368	-0.00609278	0.0269854	0.0246333	14.7592	-0.0957859	-0.0061533	0.230156	0.199137	0.193601	0.0202539	0.868845	0.623894	0.00127423	-38.3051	-39.087	0.863951	0.0996501	0.163516	0.989527	0.0135004	483519	O70443	Gnaz	Down-Flat	Cortex
O70451	0.196363	0.20429	1.85041	0.408927	-0.00924189	0.133234	0.276669	10.0145	-0.300451	0.15203	1.12535	0.973685	0.946614	0.115224	0.409715	0.716745	0.00348968	18.8302	18.3981	0.83566	0.683716	0.597749	0.989527	0.0223935	18415.9	O70451	Slc16a7	Down-Flat	Cortex
O70456	0.31742	0.0365416	0.432734	0.13359	-0.00403484	0.0311578	0.33715	13.051	-0.0387223	-0.0297737	0.281731	0.243761	0.236984	0.401824	0.516978	0.169068	0.000455802	-31.0261	-33.9113	0.893836	0.379145	0.65282	0.980414	0.00879302	151118	O70456	Sfn	Flat-Flat	Cortex
O70472	0.697814	-0.0239642	0.741507	0.274642	-0.00494292	0.0533902	0.556445	9.34371	-0.0350374	-0.0493702	0.482464	0.417441	0.405835	0.654795	0.530164	0.0166318	0.0676732	-11.6598	-14.5231	0.970831	0.557702	0.804559	0.980414	0.157135	11305	O70472	Tmem131	Flat-Flat	Cortex
O70475	0.0508815	0.103112	0.59507	0.0861541	-0.0064254	0.0428464	0.170993	10.4128	-0.100787	-0.00672694	0.378012	0.327066	0.317973	0.115674	0.912456	0.782053	0.930921	-20.4431	-22.4433	0.602363	0.298238	0.47478	0.989527	0.951366	24296.4	O70475	Ugdh	Down-Flat	Cortex
O70480	0.0953928	-0.0491383	0.338162	0.106897	-0.00340978	0.0243485	0.210145	11.247	-0.00768835	-0.0511978	0.215425	0.186391	0.181209	0.825606	0.157104	0.766453	0.739479	-40.6864	-42.7888	0.70699	0.337149	0.524795	0.989527	0.813541	42375.9	O70480	Vamp4	Flat-Down	Cortex
O70481	0.17707	0.0544084	0.47044	0.645995	0.0012964	0.0338728	0.901217	13.0967	0.00891554	0.0132333	0.306275	0.264997	0.25763	0.857331	0.789743	0.342413	0.000354084	-28.019	-30.9037	0.824472	0.840511	0.965106	0.980414	0.00823501	162062	O70481	Ubr1	Flat-Flat	Cortex
O70494	0.962494	-0.0167076	4.2795	0.82041	-0.0058126	0.308134	0.835608	8.14322	0.155638	-0.26277	2.75593	2.38451	2.31821	0.727693	0.558228	0.239493	0.000393523	51.074	48.5815	0.996802	0.929346	0.938203	0.980414	0.00850601	5721.76	O70494	Sp3	Flat-Flat	Cortex
O70496	0.262481	0.0832667	0.875884	0.912052	0.000578411	0.0630657	0.449764	10.5638	-0.089008	0.10261	0.538913	0.466282	0.453318	0.316428	0.250902	0.757812	0.0357505	-7.67649	-8.52734	0.866881	0.96687	0.739491	0.989527	0.100795	27674.8	O70496	Clcn7	Flat-Flat	Cortex
O70503	0.0172868	0.126125	0.577351	0.125798	0.00550278	0.0415706	0.0144717	13.4178	-0.0640504	0.162141	0.301151	0.260564	0.25332	0.202248	0.00442681	0.721603	0.01144	-28.6264	-23.5315	0.416014	0.368868	0.117448	0.989527	0.0471158	208052	O70503	Hsd17b12	Flat-Up	Cortex
O70551	0.247365	0.0419467	0.426807	0.0266852	-0.00616442	0.0307311	0.061679	13.1413	-0.0892763	-0.0141671	0.269725	0.233373	0.226885	0.0561561	0.745982	0.379016	0.00195505	-32.594	-34.4078	0.85838	0.144773	0.273538	0.980414	0.0165634	158069	O70551	Srpk1	Down-Flat	Cortex
O70566	0.0830855	0.048898	0.322529	0.809158	-0.000466098	0.0232229	0.97137	14.021	-0.00298897	-0.00498293	0.209999	0.181697	0.176645	0.929924	0.883472	0.350467	0.00101777	-41.6047	-44.4928	0.691259	0.924072	0.990688	0.980414	0.0121361	303808	O70566	Diaph2	Flat-Flat	Cortex
O70572	0.0460862	0.0785971	0.442696	0.484009	-0.00186771	0.0318751	0.64658	9.7951	0.0075936	-0.0403209	0.284174	0.245875	0.239039	0.868912	0.387176	0.631331	0.273279	-30.7152	-33.092	0.579835	0.738415	0.85265	0.989527	0.414099	16346	O70572	Smpd2	Flat-Flat	Cortex
O70579	0.334197	0.0849395	1.04257	0.718606	0.0022506	0.0750678	0.923996	9.63044	0.00367613	0.0352473	0.678069	0.586684	0.570373	0.973275	0.748507	0.906563	0.0357383	0.592579	-2.2556	0.893836	0.880988	0.973267	0.995421	0.100795	14924.4	O70579	Slc25a17	Flat-Flat	Cortex
O70585	0.00153335	0.13788	0.437165	0.0464058	0.00557913	0.0314769	0.147559	11.2793	0.052051	0.0427207	0.284634	0.246273	0.239426	0.269263	0.361096	0.961593	0.000858805	-30.6571	-33.5445	0.157765	0.205214	0.442229	0.999468	0.0110606	48656.6	O70585	Dtnb	Flat-Flat	Cortex
O70589-3	0.413084	-0.0168717	0.245448	0.000347167	-0.00663733	0.0176729	0.000853001	15.1573	-0.0316022	-0.0823577	0.149786	0.129599	0.125996	0.205678	0.00383684	0.689451	0.184193	-53.7689	-54.3246	0.921965	0.00852724	0.0194465	0.989527	0.315506	632834	O70589	Cask	Flat-Down	Cortex
O70591	0.700065	-0.00899377	0.280496	0.134605	-0.00260801	0.0201963	0.165467	13.4734	0.00533689	-0.0508254	0.173494	0.150112	0.145938	0.849341	0.0866244	0.114868	0.250974	-48.4792	-49.5197	0.971006	0.380894	0.469432	0.980414	0.389413	202295	O70591	Pfdn2	Flat-Down	Cortex
O70628	0.154793	-0.0641467	0.524336	0.487673	0.00219334	0.0377534	0.790881	10.6077	0.0166551	0.0207551	0.341363	0.295356	0.287145	0.763422	0.707853	0.335819	0.420369	-24.1143	-26.9989	0.805279	0.740789	0.917394	0.980414	0.556011	27850.9	O70628	Pde9a	Flat-Flat	Cortex
O88196-6	0.335299	-0.0183538	0.225812	0.504362	-0.000908132	0.016259	0.581745	12.7832	0.00767351	-0.0237456	0.143644	0.124285	0.12083	0.741819	0.316016	0.208216	0.20939	-55.2762	-57.3265	0.893836	0.752152	0.81661	0.980414	0.344396	125859	O88196	Ttc3	Flat-Flat	Cortex
O88271	0.0808387	0.0456121	0.298418	0.0091255	-0.00524862	0.0214868	0.00164066	12.444	0.0117043	-0.103288	0.155304	0.134374	0.130638	0.642748	0.00091919	0.844332	0.808904	-52.4665	-47.2899	0.68802	0.0734801	0.0299065	0.994804	0.864649	100109	O88271	Cfdp1	Flat-Down	Cortex
O88291	0.955404	-0.00131756	0.283776	0.00256915	-0.00602361	0.0204325	0.0112524	14.0776	-0.0658038	-0.0361339	0.183346	0.158636	0.154225	0.0404587	0.235442	0.862222	0.471808	-46.491	-49.1011	0.996673	0.0323031	0.0990465	0.995363	0.602139	299494	O88291	Znf326	Down-Flat	Cortex
O88307	0.00933467	0.0612264	0.251585	0.0046663	-0.00491007	0.0181147	0.00762197	14.024	-0.0746487	-0.00760411	0.152297	0.131772	0.128108	0.00809556	0.758086	0.407791	0.0800808	-53.1703	-53.4356	0.333118	0.0487147	0.0786839	0.980414	0.17614	295638	O88307	Sorl1	Down-Flat	Cortex
O88322	0.215782	0.053044	0.502681	1.01677e-05	0.019186	0.0361942	3.25131e-05	12.9427	0.23212	0.0916638	0.305392	0.264233	0.256887	0.000292661	0.0799074	0.489102	0.391408	-28.123	-28.5173	0.848925	0.000873879	0.00253495	0.98581	0.529733	165090	O88322	Nid2	Up-Up	Cortex
O88325	0.796905	0.0146739	0.686016	0.168506	0.00583534	0.0493947	0.217372	11.9564	-0.0126956	0.114505	0.427599	0.36997	0.359684	0.854519	0.11423	0.372388	0.119059	-16.0057	-17.3233	0.979739	0.428672	0.533916	0.980414	0.232642	73608.5	O88325	Naglu	Flat-Up	Cortex
O88327	0.648138	-0.0252824	0.664938	0.695248	-0.0015612	0.0478771	0.876621	10.3018	0.00573854	-0.0330706	0.431191	0.373078	0.362705	0.934465	0.636931	0.114738	0.253079	-15.7046	-18.4467	0.962785	0.867654	0.955226	0.980414	0.391826	22453.2	O88327	Ctnnal1	Flat-Flat	Cortex
O88342	0.606364	-0.00467087	0.108692	0.662871	0.000284174	0.00782604	0.801971	15.5701	-0.00226916	0.00729319	0.0701246	0.0606737	0.0589868	0.841628	0.523556	0.164995	0.38281	-81.0905	-83.6492	0.95735	0.850195	0.922172	0.980414	0.521758	874834	O88342	Wdr1	Flat-Flat	Cortex
O88343	0.346347	0.0490751	0.618203	0.196005	0.00491842	0.044512	0.0565245	14.6365	-0.05846	0.146182	0.347293	0.300487	0.292133	0.307571	0.0191093	0.562545	0.0100538	-23.4943	-21.0703	0.89602	0.467728	0.260666	0.989527	0.0432816	470743	O88343	Slc4a4	Flat-Up	Cortex
O88351	0.4906	-0.0245019	0.424643	0.877429	-0.000391653	0.0305753	0.130547	11.7555	0.0664141	-0.0758698	0.239275	0.207027	0.201271	0.102697	0.0659279	0.428514	0.194022	-36.9064	-34.5908	0.943544	0.953759	0.415028	0.980414	0.326959	62579.9	O88351	Ikbkb	Up-Down	Cortex
O88393	0.688031	0.135401	4.05059	0.431968	-0.0192305	0.291652	0.740515	8.90708	-0.198262	-0.127649	2.63704	2.28164	2.2182	0.643537	0.765222	0.333378	0.000154501	49.4864	46.6025	0.968924	0.703597	0.897418	0.980414	0.00728772	8861.63	O88393	Tgfbr3	Flat-Flat	Cortex
O88396	0.314669	-0.0891519	1.04956	0.743363	-0.00205789	0.0755709	0.918773	8.51632	-0.0421763	0.00813838	0.681805	0.589916	0.573515	0.70303	0.941207	0.240911	0.113533	0.790383	-2.01513	0.893539	0.89315	0.972102	0.980414	0.225408	6305.32	O88396	Grpel2	Flat-Flat	Cortex
O88413	0.0478615	0.142559	0.810374	0.00329664	-0.0166225	0.0583488	0.0141808	8.35728	-0.118441	-0.165387	0.524044	0.453417	0.440811	0.176987	0.0670576	0.5317	0.824991	-8.68365	-11.3259	0.589619	0.0384954	0.115593	0.989527	0.878397	5680.06	O88413	Tulp3	Flat-Down	Cortex
O88427	0.246036	-0.190971	1.93741	0.421969	-0.00940357	0.139498	0.0247939	6.65359	0.309681	-0.485314	0.99051	0.857016	0.833189	0.0693559	0.00811446	0.173892	0.101563	14.2355	20.0522	0.85838	0.695294	0.163994	0.980414	0.207794	1776.72	O88427	Cacna1h	Up-Down	Cortex
O88428	0.0514146	0.132442	0.766334	0.152207	0.00679602	0.0551778	0.32207	11.8317	0.0251868	0.0917846	0.493875	0.427314	0.415434	0.753092	0.261889	0.190308	0.0943637	-10.8182	-13.3375	0.602498	0.406883	0.641254	0.980414	0.19746	71326.6	O88428	Papss2	Flat-Flat	Cortex
O88441	0.339424	-0.0207922	0.258076	0.926908	0.00014154	0.0185821	0.992727	13.2461	0.00309831	-0.000765103	0.168005	0.145363	0.141321	0.909292	0.97755	0.929228	0.122448	-49.6366	-52.5186	0.893836	0.972575	0.997952	0.997533	0.237212	173902	O88441	Mtx2	Flat-Flat	Cortex
O88444	0.145444	0.0790212	0.630224	0.696903	-0.0014712	0.0453775	0.551751	11.746	-0.0687347	0.0459441	0.395361	0.342077	0.332567	0.292572	0.476824	0.955955	0.0171842	-18.8276	-20.3771	0.790381	0.868316	0.802704	0.999468	0.0617005	62362.1	O88444	Adcy1	Flat-Flat	Cortex
O88454	0.00515679	0.28552	1.06907	0.0768949	0.0119387	0.0769754	0.220997	7.28421	0.111005	0.0918096	0.69608	0.602267	0.585523	0.332799	0.420629	0.956253	0.67125	1.53632	-1.3522	0.26677	0.280333	0.537403	0.999468	0.763984	3359.51	O88454	Kcnk4	Flat-Flat	Cortex
O88456	0.634809	0.030344	0.76655	0.084098	0.00833748	0.0551934	0.204463	12.2567	0.111546	0.0287307	0.493864	0.427304	0.415424	0.177256	0.719866	0.00964565	0.00451445	-10.819	-13.3274	0.961377	0.294971	0.516033	0.980414	0.0259007	94744.7	O88456	Capns1	Flat-Flat	Cortex
O88485	0.779436	0.00729618	0.313389	0.133683	-0.0029213	0.0225647	0.0188934	13.6809	0.0335596	-0.0856158	0.166068	0.143687	0.139692	0.224362	0.00589294	0.699935	0.122683	-50.054	-45.5278	0.977799	0.379145	0.138412	0.989527	0.237517	236120	O88485	Dync1i1	Flat-Down	Cortex
O88491	0.900912	0.0138638	1.34085	0.463313	-0.00593295	0.0965444	0.755603	10.4337	-0.0773733	-0.0225278	0.871792	0.754298	0.733326	0.585454	0.873192	0.425994	6.38887e-05	9.63941	6.8024	0.98918	0.727906	0.903877	0.980414	0.006723	24264.6	O88491	Nsd1	Flat-Flat	Cortex
O88492	0.277506	0.0899463	0.977594	0.000224105	0.027712	0.0703891	0.000942282	12.2794	0.326455	0.141568	0.617979	0.534692	0.519826	0.00502586	0.171554	0.726406	0.404287	-2.74807	-4.57233	0.872238	0.00612158	0.0206766	0.989527	0.541478	112555	O88492	Plin4	Up-Flat	Cortex
O88502	0.982684	-0.000958378	0.531871	0.0117603	0.00896399	0.038296	0.0200276	10.7292	0.139861	0.0101595	0.325867	0.281949	0.27411	0.0172596	0.847333	0.278301	0.140543	-25.7867	-26.4853	0.998186	0.0874663	0.143875	0.980414	0.260788	32728.4	O88502	Pde8a	Up-Flat	Cortex
O88507	0.964251	0.00145768	0.391735	0.19998	0.00308756	0.0282058	0.185188	11.9463	-0.0167938	0.0710655	0.239293	0.207043	0.201287	0.665607	0.0828054	0.3542	0.11928	-36.9036	-37.4947	0.996955	0.472642	0.491922	0.980414	0.232976	71745.4	O88507	Cntfr	Flat-Up	Cortex
O88508	0.261689	0.110189	1.15707	0.830798	-0.00147909	0.083312	0.926088	8.23896	0.0202551	-0.0467423	0.750479	0.649335	0.631282	0.867611	0.701104	0.325866	0.533686	4.24521	1.49564	0.866881	0.934433	0.973965	0.980414	0.6543	5670.86	O88508	Dnmt3a	Flat-Flat	Cortex
O88520	0.622425	-0.00903724	0.220145	0.0035401	-0.0044707	0.0158509	0.0118932	12.6611	-0.0246011	-0.0520262	0.139958	0.121096	0.117729	0.287482	0.0347227	0.116285	0.209795	-56.212	-58.2414	0.959536	0.0405208	0.102638	0.980414	0.344817	113574	O88520	Shoc2	Flat-Down	Cortex
O88522	0.18971	0.0748426	0.667259	0.656271	-0.00178127	0.0480442	0.855041	10.7489	0.00440134	-0.0355002	0.43259	0.374289	0.363883	0.949872	0.613746	0.456894	0.682054	-15.5879	-18.3213	0.830371	0.845736	0.946186	0.983627	0.771445	31671.9	O88522	Ikbkg	Flat-Flat	Cortex
O88531	0.566415	-0.0308902	0.645315	3.18639e-09	0.0465507	0.0464642	1.43547e-09	12.6373	0.552756	0.233255	0.326014	0.282076	0.274234	4.18033e-08	0.000498439	0.456794	0.00364427	-25.7706	-19.5252	0.953083	5.90119e-06	1.89892e-06	0.983627	0.0228786	158726	O88531	Ppt1	Up-Up	Cortex
O88532	0.693142	0.00719197	0.218952	0.0822674	-0.00239716	0.0157651	0.129202	14.7103	-0.0011096	-0.0404607	0.136682	0.118261	0.114973	0.959993	0.0837005	0.682951	0.0622733	-57.0649	-58.437	0.968924	0.291808	0.41227	0.989527	0.148315	479135	O88532	Zfr	Flat-Down	Cortex
O88533	0.370489	-0.037943	0.503334	6.72944e-05	0.0161216	0.0362412	2.30889e-05	11.8701	0.243215	0.0269268	0.263858	0.228297	0.22195	4.61541e-05	0.531269	0.766506	0.0277037	-33.3856	-28.4706	0.906257	0.0027957	0.00201701	0.989527	0.0851714	75194.1	O88533	Ddc	Up-Flat	Cortex
O88543	0.369866	0.0163802	0.217001	0.752089	0.000410458	0.0156246	0.889295	14.1458	-0.00337833	0.010639	0.140602	0.121653	0.118271	0.882015	0.641419	0.859467	0.0442886	-56.0468	-58.7592	0.906257	0.896312	0.960396	0.995363	0.115982	328506	O88543	Cops3	Flat-Flat	Cortex
O88544	0.846078	-0.00995465	0.61727	0.748013	0.0011875	0.0444449	0.709391	14.2055	0.0517986	-0.0332555	0.393591	0.340546	0.331078	0.421627	0.603396	0.722512	0.000843128	-18.9892	-21.1247	0.985568	0.894873	0.882078	0.989527	0.0109881	345230	O88544	Cops4	Flat-Flat	Cortex
O88545	0.579967	0.0204656	0.443088	0.788474	0.000711487	0.0319033	0.56367	12.7101	0.0460296	-0.0355194	0.277625	0.240209	0.233531	0.314638	0.434377	0.408998	0.000179391	-31.5546	-33.0601	0.955127	0.914547	0.807986	0.980414	0.00730659	123201	O88545	Cops6	Flat-Flat	Cortex
O88559	0.700062	-0.02678	0.835198	0.992515	4.6836e-05	0.0601361	0.999893	9.05659	-0.000413496	0.00124311	0.54383	0.470536	0.457454	0.996251	0.98873	0.641961	0.00514354	-7.34948	-10.2397	0.971006	0.997578	0.9999	0.989527	0.0280445	9518.45	O88559	Men1	Flat-Flat	Cortex
O88569	0.269903	-0.0216631	0.231594	0.00989123	-0.00401937	0.0166753	0.0319387	15.3742	-0.0222707	-0.0466148	0.148263	0.128281	0.124715	0.360725	0.067978	0.471663	0.0333648	-54.1368	-56.4162	0.869022	0.0774897	0.187541	0.983693	0.0963385	743347	O88569	Hnrnpa2b1	Flat-Down	Cortex
O88572	0.340932	-0.117877	1.46783	0.278272	0.00970792	0.105687	0.509193	7.23078	0.0277078	0.139713	0.948427	0.820605	0.79779	0.856823	0.369795	0.0404396	0.142792	12.6726	10.0597	0.893836	0.56115	0.77801	0.980414	0.263818	2738.86	O88572	Lrp6	Flat-Flat	Cortex
O88575	0.0157107	-0.15658	0.704214	0.460983	-0.00313255	0.0507051	0.758675	8.27088	-0.0178547	-0.0358121	0.458086	0.396349	0.385329	0.809868	0.630491	0.409987	0.412478	-13.5263	-16.3808	0.405219	0.726325	0.90521	0.980414	0.548786	5185.98	O88575	Slc6a20b	Flat-Flat	Cortex
O88587	0.801305	0.0108359	0.518078	0.483165	0.00219004	0.0373028	0.718704	13.0333	0.000140762	0.0378727	0.335107	0.289943	0.281882	0.997929	0.488792	0.473059	0.000187417	-24.7803	-27.4313	0.979739	0.737881	0.887006	0.984323	0.00730659	153047	O88587	Comt	Flat-Flat	Cortex
O88597	0.433631	0.0150749	0.229473	0.60331	-0.000716118	0.0165226	0.706701	12.3193	0.006727	-0.0194279	0.147123	0.127295	0.123755	0.777843	0.420089	0.370276	0.185926	-54.4148	-56.7475	0.92539	0.816856	0.88093	0.980414	0.317242	92362	O88597	Becn1	Flat-Flat	Cortex
O88602	0.269212	0.0622056	0.664022	0.760831	-0.00121014	0.0478111	0.723823	12.8571	-0.0539907	0.0351422	0.423857	0.366732	0.356536	0.436349	0.610129	0.0391493	0.0145474	-16.3222	-18.4964	0.869012	0.90188	0.889176	0.980414	0.0553447	134556	O88602	Cacng2	Flat-Flat	Cortex
O88622	0.212452	-0.0521744	0.490668	0.475453	0.00211153	0.0353292	0.711252	11.4229	0.03773	-0.00258301	0.317333	0.274565	0.266932	0.466876	0.959886	0.490488	0.789056	-26.7421	-29.3881	0.847	0.733838	0.882631	0.986519	0.849908	49422.2	O88622	Parg	Flat-Flat	Cortex
O88630	0.00116164	0.0664476	0.203503	0.574854	-0.00068604	0.0146527	0.854762	11.8349	-0.00436204	-0.00737313	0.132461	0.114609	0.111422	0.838871	0.731436	0.252721	0.305337	-58.194	-61.0712	0.136397	0.798559	0.946186	0.980414	0.446388	67055	O88630	Gosr1	Flat-Flat	Cortex
O88653	0.734574	0.0434123	1.53925	0.96311	0.000425583	0.11083	0.683718	12.4479	-0.112329	0.12421	0.975489	0.84402	0.820554	0.480768	0.43652	0.594065	0.00267198	13.6854	11.7701	0.974357	0.9881	0.871073	0.989527	0.0195616	101073	O88653	Lamtor3	Flat-Flat	Cortex
O88665	0.406993	0.0456338	0.655098	0.0284388	-0.00933676	0.0471685	0.0729499	9.3288	-0.0396695	-0.12083	0.417408	0.361153	0.351112	0.55949	0.090044	0.557566	0.380603	-16.8741	-18.9835	0.920802	0.151608	0.302429	0.989527	0.519708	11251.3	O88665	Brd7	Flat-Down	Cortex
O88673	0.735127	-0.0137239	0.487661	0.993505	2.373e-05	0.0351127	0.983207	10.6725	-0.0076572	0.00837544	0.317154	0.27441	0.266781	0.88145	0.870435	0.179152	0.234536	-26.7625	-29.6094	0.974357	0.997961	0.994527	0.980414	0.37182	29213.9	O88673	Dgka	Flat-Flat	Cortex
O88685	0.46776	-0.0124689	0.204971	0.0354069	-0.00278576	0.0147584	0.0153718	15.2249	0.00881158	-0.0575248	0.115352	0.0998058	0.097031	0.638271	0.00727628	0.291796	0.502654	-63.1728	-60.8125	0.935387	0.174212	0.122057	0.980414	0.627639	680263	O88685	Psmc3	Flat-Down	Cortex
O88689	0.0428768	0.0950606	0.526264	0.572623	-0.00178458	0.0378922	0.787556	9.84584	0.00296766	-0.0340667	0.340592	0.29469	0.286497	0.957063	0.539349	0.0476501	0.123536	-24.1957	-26.8669	0.577211	0.797576	0.916396	0.980414	0.238694	17027.4	O88689	Pcdha4	Flat-Flat	Cortex
O88693	0.926856	0.00959767	1.25912	0.378263	-0.0067209	0.0906595	0.687621	9.07419	-0.0610371	-0.0531963	0.819865	0.709369	0.689647	0.646762	0.689328	0.0841185	0.0113743	7.42862	4.53828	0.991336	0.657563	0.8732	0.980414	0.0469217	9426.43	O88693	Ugcg	Flat-Flat	Cortex
O88696	0.128681	-0.0436627	0.332565	0.00814027	0.00595882	0.0239454	0.00384091	13.3519	0.110259	-0.0112242	0.185213	0.160251	0.155796	0.0021753	0.70876	0.328585	0.469401	-46.1262	-43.3897	0.770952	0.069155	0.0505186	0.980414	0.600234	194760	O88696	Clpp	Up-Flat	Cortex
O88697	0.931647	0.00362024	0.50833	0.923581	0.000291525	0.0366009	0.78581	11.1406	0.0330796	-0.0293419	0.325448	0.281587	0.273758	0.532886	0.579591	0.337731	0.0642625	-25.8331	-28.115	0.991336	0.97121	0.916396	0.980414	0.151533	41081.3	O88697	Stk16	Flat-Flat	Cortex
O88703	0.121397	0.0825713	0.61591	0.0350396	0.00839033	0.044347	0.0454115	12.6028	0.00340005	0.14212	0.374731	0.324228	0.315213	0.955291	0.0317207	0.880809	0.00907257	-20.7569	-21.2041	0.757115	0.172865	0.23067	0.995363	0.0403698	119652	O88703	Hcn2	Flat-Up	Cortex
O88704	0.489618	0.0352126	0.60887	0.425355	0.00293327	0.04384	0.362451	13.9733	-0.0356757	0.0880243	0.376902	0.326105	0.317039	0.561051	0.1639	0.850815	0.0012767	-20.549	-21.618	0.943227	0.697995	0.67543	0.995363	0.0135111	294868	O88704	Hcn1	Flat-Up	Cortex
O88705	0.609732	-0.0410687	0.964769	0.975798	0.000174961	0.0694656	0.69427	7.46461	-0.0698405	0.0756715	0.612059	0.52957	0.514847	0.484682	0.449668	0.360275	0.133526	-3.09454	-5.04776	0.957458	0.992197	0.876355	0.980414	0.251	3087.84	O88705	Hcn3	Flat-Flat	Cortex
O88708	0.976529	-0.00344362	1.40983	0.374111	-0.00759291	0.101511	0.606611	7.00112	-0.128439	0.00176369	0.910245	0.787569	0.765672	0.389733	0.990447	0.173052	0.246897	11.1933	8.60838	0.997573	0.653512	0.827327	0.980414	0.384699	2179.87	O88708	Orc4	Flat-Flat	Cortex
O88712	0.144115	0.0222296	0.17666	0.000551706	-0.00453599	0.01272	0.00277326	13.6114	-0.0491123	-0.027668	0.113853	0.0985086	0.0957698	0.0168039	0.14861	0.618381	0.885242	-63.6438	-66.1635	0.789482	0.0116639	0.0418233	0.989527	0.920326	220598	O88712	Ctbp1	Down-Down	Cortex
O88735	0.201971	0.0424078	0.389224	0.456126	0.00175055	0.028025	0.0268962	12.3695	0.0946224	-0.0680177	0.199536	0.172644	0.167844	0.009877	0.0500412	0.96952	0.139642	-43.4445	-37.7262	0.83943	0.722129	0.171683	0.999468	0.259541	99492.3	O88735	Map7	Up-Down	Cortex
O88735-2	0.88483	-0.00663183	0.551283	0.44766	-0.00252719	0.0396937	0.355821	9.65535	0.0351939	-0.0804737	0.340114	0.294276	0.286094	0.525629	0.158818	0.615802	0.629512	-24.2463	-25.1948	0.98918	0.714968	0.669969	0.989527	0.731954	14457.5	O88735	Map7	Flat-Down	Cortex
O88736	0.252197	-0.0362165	0.372456	0.021706	0.00560836	0.0268177	0.0321432	11.1057	0.0080037	0.0890374	0.227455	0.1968	0.191329	0.828012	0.0273788	0.0158727	0.0164962	-38.7301	-39.3114	0.863886	0.127053	0.188217	0.980414	0.0601159	40168.6	O88736	Hsd17b7	Flat-Up	Cortex
O88737	0.327334	0.0247617	0.299511	0.00107877	-0.00710563	0.0215655	0.00179322	16.8935	-0.0252088	-0.0971365	0.179283	0.155121	0.150808	0.391354	0.0042423	0.631456	0.739328	-47.2976	-47.1583	0.893836	0.0181295	0.0317326	0.989527	0.813541	2.13867e+06	O88737	Bsn	Flat-Down	Cortex
O88738	0.860852	0.00356862	0.245091	0.00793235	-0.00440977	0.0176471	0.0222163	14.1273	-0.0589187	-0.0152781	0.154974	0.134088	0.13036	0.0313693	0.545116	0.703703	0.00107198	-52.5431	-54.377	0.985568	0.0683219	0.153984	0.989527	0.0123773	312909	O88738	Birc6	Down-Flat	Cortex
O88741	0.471247	0.0279316	0.46284	0.729772	0.000957662	0.0333256	0.88405	13.0829	-0.00607996	0.0229482	0.299964	0.259537	0.252322	0.900354	0.637772	0.966828	0.0132292	-28.7685	-31.49	0.937192	0.885789	0.959012	0.999468	0.0517981	158286	O88741	Gdap1	Flat-Flat	Cortex
O88745	0.0897516	0.0691113	0.466649	0.0450803	-0.00599719	0.0335998	0.135351	11.7833	-0.0686038	-0.0327633	0.30247	0.261705	0.254429	0.17556	0.506736	0.523287	0.771545	-28.4691	-31.1949	0.701873	0.200834	0.422605	0.989527	0.83777	62585.6	O88745	Scrg1	Flat-Flat	Cortex
O88746	0.366298	0.0286023	0.376027	0.559743	0.00131863	0.0270748	0.817018	12.8431	0.0209596	0.00109347	0.244183	0.211274	0.2054	0.59771	0.977924	0.149479	0.0152516	-36.1753	-38.968	0.904458	0.789536	0.929394	0.980414	0.0571088	135018	O88746	Tom1	Flat-Flat	Cortex
O88783	0.475038	-0.123132	2.05822	0.378276	-0.010986	0.148197	0.683485	7.73329	-0.118783	-0.067183	1.33962	1.15907	1.12685	0.585798	0.75705	0.0420865	0.004133	25.1046	22.2298	0.938758	0.657563	0.871073	0.980414	0.0244862	3510.12	O88783	F5	Flat-Flat	Cortex
O88792	0.682366	0.0443778	1.30244	0.471591	0.0056549	0.0937785	0.659605	6.87371	0.11644	-0.022929	0.83807	0.725121	0.704961	0.396856	0.865816	0.316077	0.628765	8.21925	5.75599	0.967656	0.732216	0.859426	0.980414	0.731433	2256.02	O88792	F11r	Flat-Flat	Cortex
O88796	0.398621	-0.0422612	0.595724	0.190937	-0.00479702	0.0428935	0.435273	9.98298	-0.0370486	-0.0447458	0.387711	0.335458	0.326132	0.557372	0.4798	0.637772	0.890474	-19.531	-22.4037	0.918902	0.460317	0.731259	0.989527	0.923399	17490.6	O88796	Rpp30	Flat-Flat	Cortex
O88809	0.902444	-0.00574693	0.564594	0.222902	-0.00422051	0.0406521	0.469098	10.9286	-0.05206	-0.0191256	0.366572	0.317168	0.30835	0.38675	0.747611	0.432859	1.80375e-05	-21.5494	-24.3359	0.989247	0.49806	0.753487	0.980414	0.00491257	34086.6	O88809	Dcx	Flat-Flat	Cortex
O88811	0.241409	0.0228536	0.22948	0.0419505	-0.00300003	0.0165231	0.132193	12.1421	-0.0318522	-0.0189541	0.149115	0.129018	0.125431	0.200409	0.437295	0.341446	0.667642	-53.9306	-56.7463	0.857321	0.193264	0.417641	0.980414	0.761809	80472.7	O88811	Stam2	Flat-Flat	Cortex
O88819	0.699054	0.056001	1.74035	0.378142	-0.00929203	0.125309	0.655256	10.5665	-0.0363297	-0.123527	1.12933	0.977131	0.949964	0.842543	0.502651	0.432884	0.00148208	18.9574	16.1905	0.971006	0.657563	0.857499	0.980414	0.0145074	27104.6	O88819	Fut9	Flat-Flat	Cortex
O88822	0.669481	0.0248356	0.698626	0.655688	0.00186841	0.0503027	0.421926	9.53194	-0.0571507	0.0918723	0.430653	0.372612	0.362253	0.417842	0.200957	0.410957	0.0192003	-15.7495	-16.6676	0.966831	0.8454	0.722075	0.980414	0.0665795	13392.6	O88822	Sc5d	Flat-Flat	Cortex
O88824	0.53631	-0.108879	2.10686	0.327925	0.0125257	0.151699	0.319458	6.50755	-0.0978593	0.31922	1.30687	1.13074	1.09931	0.644864	0.146689	0.281693	0.0710473	24.2138	23.0706	0.951385	0.61019	0.640138	0.980414	0.161823	1652.18	O88824	Jtb	Flat-Up	Cortex
O88829	0.0164647	0.114206	0.518083	0.306504	0.00322447	0.0373032	0.273033	10.1175	0.0847676	-0.0321815	0.318752	0.275792	0.268125	0.116534	0.5356	0.173063	0.0839264	-26.5816	-27.4309	0.41162	0.59019	0.594372	0.980414	0.181729	21512	O88829	St3gal5	Up-Flat	Cortex
O88834	0.802216	-0.0103156	0.495528	0.123636	-0.00475233	0.0356792	0.218266	12.1605	-0.00539397	-0.0768907	0.314046	0.271721	0.264167	0.915492	0.145807	0.942822	0.0343985	-27.117	-29.0333	0.979739	0.365657	0.535118	0.999191	0.0983117	80588.9	O88834	Shd	Flat-Down	Cortex
O88842	0.706346	-0.0988336	3.152	0.512408	-0.0124344	0.226952	0.808026	6.51675	-0.14255	-0.0676094	2.05151	1.77502	1.72567	0.668701	0.83875	0.865784	0.00171294	40.4475	37.5728	0.971886	0.757487	0.925457	0.995363	0.0155356	1540.66	O88842	Fgd3	Flat-Flat	Cortex
O88844	0.497076	-0.0166207	0.292476	0.268242	0.00197697	0.021059	0.221855	15.236	0.0514307	-0.0191677	0.178401	0.154358	0.150066	0.091242	0.510131	0.191302	0.0405663	-47.4751	-48.0139	0.945489	0.551371	0.537405	0.980414	0.109517	704518	O88844	Idh1	Up-Flat	Cortex
O88845	0.323749	-0.0315412	0.378604	0.366364	-0.00207325	0.0272604	0.0544653	13.0899	0.0497165	-0.0876968	0.205966	0.178207	0.173252	0.151157	0.018	0.158292	0.00782114	-42.3029	-38.7221	0.893836	0.646073	0.256405	0.980414	0.0367662	155791	O88845	Akap10	Up-Down	Cortex
O88848	0.455323	0.0452018	0.722333	0.189014	0.00584336	0.0520097	0.320618	12.329	0.101638	-0.00426258	0.460193	0.398172	0.387102	0.186431	0.954359	0.306153	0.229509	-13.3611	-15.4662	0.932674	0.457228	0.640821	0.980414	0.366672	98839.6	O88848	Arl6	Flat-Flat	Cortex
O88851	0.344709	-0.019679	0.247032	0.0121833	0.00413804	0.0177869	0.00335825	12.3466	0.0829478	-0.0144294	0.132941	0.115024	0.111826	0.00152483	0.505884	0.767225	0.414407	-58.0639	-54.0931	0.894935	0.0893118	0.0462072	0.989527	0.550402	96466.9	O88851	Rbbp9	Up-Flat	Cortex
O88852	0.00383469	0.286562	1.0276	0.561376	-0.00358837	0.0739893	0.814756	7.74082	-0.00613614	-0.0559125	0.667101	0.577194	0.561147	0.954676	0.606279	0.915177	0.171075	0.00550806	-2.77654	0.230579	0.790622	0.929371	0.995859	0.299546	4216.03	O88852	Tspyl1	Flat-Flat	Cortex
O88874	0.25793	0.0870763	0.90687	0.367456	-0.00495444	0.0652968	0.655969	11.0441	-0.0640206	-0.0194277	0.589245	0.509831	0.495657	0.505467	0.83868	0.885432	0.00187169	-4.46206	-7.27576	0.86518	0.647165	0.858159	0.995363	0.0163655	38051.6	O88874	Ccnk	Flat-Flat	Cortex
O88876	0.882673	0.01521	1.24093	0.401975	-0.00629252	0.0893502	0.447419	6.81637	-0.160067	0.0572319	0.781605	0.676266	0.657464	0.218534	0.652143	0.539672	0.810528	5.70818	4.01459	0.98918	0.678339	0.737867	0.989527	0.865785	1920.05	O88876	Dhrs3	Flat-Flat	Cortex
O88878	0.131368	0.0701348	0.538249	0.653023	-0.0014515	0.0387552	0.897624	9.28191	-0.0199104	-0.00449122	0.350214	0.303015	0.29459	0.725951	0.936844	0.109702	0.19707	-23.1928	-26.0562	0.773109	0.844512	0.963563	0.980414	0.330173	11368.9	O88878	Zfand5	Flat-Flat	Cortex
O88879	0.262397	0.073549	0.773521	0.68075	-0.00190798	0.0556953	0.0497399	8.24747	0.131278	-0.169651	0.408874	0.353769	0.343933	0.0629767	0.0205677	0.758763	0.0702599	-17.6178	-13.0014	0.866881	0.860287	0.241653	0.989527	0.160525	5738.53	O88879	Apaf1	Up-Down	Cortex
O88888	0.511233	0.0231791	0.42187	0.30006	0.00266219	0.0303756	0.592137	9.8396	0.0280135	0.0170816	0.27458	0.237574	0.230969	0.531379	0.701438	0.826272	0.612033	-31.9516	-34.8266	0.947581	0.584098	0.820373	0.991613	0.718686	16910.7	O88888	Apba3	Flat-Flat	Cortex
O88895	0.873053	0.00336201	0.253334	0.00458703	-0.00495665	0.0182406	0.0178929	11.2776	-0.0568345	-0.0269395	0.163169	0.141178	0.137253	0.0458554	0.316598	0.18528	0.179777	-50.6881	-53.1862	0.98808	0.048323	0.134636	0.980414	0.310237	43318.1	O88895	Hdac3	Down-Flat	Cortex
O88907	0.74552	0.0221413	0.820252	0.00886661	-0.0144949	0.05906	0.00437368	7.88086	0.00767333	-0.259611	0.458659	0.396844	0.385811	0.917677	0.003134	0.200169	0.35636	-13.4814	-10.8897	0.974774	0.0723385	0.0554039	0.980414	0.495682	4048.69	O88907	Pias1	Flat-Down	Cortex
O88935	0.00207916	0.0692422	0.228344	0.0272618	-0.00328339	0.0164413	0.0266732	17.2104	0.00106906	-0.0581115	0.135744	0.11745	0.114184	0.961187	0.0174953	0.0543037	0.0962714	-57.3125	-56.9251	0.178005	0.146941	0.171048	0.980414	0.200061	2.76214e+06	O88935	Syn1	Flat-Down	Cortex
O88935-1	0.0420832	0.146578	0.8079	0.985088	9.02666e-05	0.0581707	0.995194	12.2211	-0.0060289	0.00783709	0.525883	0.455008	0.442358	0.943528	0.926638	0.138089	0.0238087	-8.55755	-11.436	0.577211	0.994576	0.998578	0.980414	0.076765	90770.1	O88935	Syn1	Flat-Flat	Cortex
O88939	0.316613	-0.038725	0.457799	0.219162	0.00345147	0.0329626	0.481548	10.9724	0.0339088	0.0246524	0.298039	0.257871	0.250702	0.485941	0.610963	0.523925	0.702151	-29.0003	-31.8843	0.893836	0.494447	0.760827	0.989527	0.78649	36491	O88939	Zbtb7a	Flat-Flat	Cortex
O88942	0.741328	0.0248398	0.90471	0.639449	0.00254308	0.0651412	0.793578	7.46641	0.0624937	-0.0208456	0.583845	0.505159	0.491114	0.511696	0.825535	0.270372	0.525284	-4.7935	-7.36161	0.974774	0.838232	0.918615	0.980414	0.647429	3287.84	O88942	Nfatc1	Flat-Flat	Cortex
O88947	0.71088	0.128599	4.16904	0.64434	-0.0115467	0.30018	0.873473	8.91516	-0.197117	0.00455049	2.70835	2.34334	2.27819	0.654092	0.991716	0.603757	0.0032465	50.447	47.6401	0.971886	0.839489	0.953297	0.989527	0.0216153	9145.11	O88947	F10	Flat-Flat	Cortex
O88951	0.317964	-0.106431	1.26185	0.0254713	-0.0184005	0.0908558	0.0800002	11.487	-0.219625	-0.0910222	0.81464	0.704849	0.685253	0.112011	0.493659	0.137994	0.144172	7.19848	4.61618	0.893836	0.140566	0.318757	0.980414	0.26552	44728	O88951	Lin7b	Down-Flat	Cortex
O88952	0.826241	-0.00754239	0.413502	0.303902	-0.00258797	0.0297731	0.035335	12.9034	0.0551086	-0.10224	0.219923	0.190283	0.184993	0.137275	0.0110926	0.310176	0.487745	-39.9424	-35.5479	0.981568	0.587623	0.198425	0.980414	0.615749	137933	O88952	Lin7c	Up-Down	Cortex
O88958	0.413125	0.026266	0.382151	0.0945703	0.00400925	0.0275158	0.216149	13.6325	0.0158483	0.0531184	0.245584	0.212486	0.206578	0.690913	0.195135	0.615748	0.00490321	-35.9694	-38.3863	0.921965	0.313676	0.532326	0.989527	0.0272368	235493	O88958	Gnpda1	Flat-Flat	Cortex
O88967	0.502866	0.0416968	0.743876	0.989151	6.0464e-05	0.0535608	0.582815	12.5214	-0.0660557	0.0697476	0.466049	0.403238	0.392027	0.387671	0.362442	0.900485	0.0179298	-12.906	-14.4083	0.946351	0.996133	0.816696	0.995421	0.0637105	106173	O88967	Yme1l1	Flat-Flat	Cortex
O88968	0.0887951	0.110164	0.741399	0.0355031	0.0100702	0.0533825	0.0916922	9.24564	0.0442599	0.128789	0.473933	0.41006	0.398659	0.566241	0.10943	0.54493	0.763559	-12.302	-14.5283	0.701873	0.174286	0.345994	0.989527	0.832073	11980.7	O88968	Tcn2	Flat-Up	Cortex
O88974	0.054816	0.0905405	0.532448	0.208337	-0.00411553	0.0383375	0.349023	9.89046	-0.0018406	-0.0695313	0.339613	0.293842	0.285673	0.973284	0.218654	0.664482	0.121789	-24.2994	-26.4463	0.610825	0.48351	0.664043	0.989527	0.236131	17356.6	O88974	Setdb1	Flat-Flat	Cortex
O88983	0.816135	-0.00795714	0.411822	0.44094	0.0019165	0.0296521	0.678215	10.9965	0.033512	-0.0015821	0.266211	0.230333	0.22393	0.441633	0.970706	0.687047	0.00326734	-33.0659	-35.6945	0.979793	0.709982	0.869069	0.989527	0.0216618	37253.2	O88983	Stx8	Flat-Flat	Cortex
O88986	0.0898215	-0.0673871	0.455116	4.85612e-06	0.0185275	0.0327694	1.85684e-07	12.7501	0.276817	0.0337488	0.200655	0.173612	0.168785	5.24433e-07	0.30795	0.569146	0.24088	-43.2434	-32.0958	0.701873	0.00058547	0.000107464	0.989527	0.378508	139485	O88986	Gcat	Up-Flat	Cortex
O88990	0.838332	0.0164616	0.971152	0.174456	-0.00813939	0.0699252	0.366171	9.86137	-0.114028	-0.0227105	0.627177	0.542651	0.527564	0.271923	0.823104	0.607174	0.020729	-2.21617	-4.81035	0.984442	0.436965	0.67842	0.989527	0.0700548	15977.6	O88990	Actn3	Flat-Flat	Cortex
O88998	0.0525543	0.0527374	0.306834	0.00113529	-0.00723404	0.0220928	0.00157292	13.0188	-0.107405	-0.0138821	0.181366	0.156923	0.15256	0.00226121	0.637604	0.876284	0.215353	-46.8817	-46.2887	0.607895	0.0186397	0.0290723	0.995363	0.350399	144485	O88998	Olfm1	Down-Flat	Cortex
O89001	0.247591	0.0244556	0.24896	0.111121	-0.00247787	0.0179257	0.274728	13.4813	-0.0303439	-0.0114582	0.161323	0.139581	0.1357	0.256422	0.661853	0.0873194	0.257072	-51.0977	-53.8133	0.85838	0.343749	0.595921	0.980414	0.396549	204254	O89001	Cpd	Flat-Flat	Cortex
O89016	0.0165117	-0.320855	1.45629	0.615176	0.00439514	0.104856	0.21788	6.81188	0.243449	-0.176887	0.857899	0.742277	0.72164	0.0959177	0.215585	0.0829337	0.185277	9.06111	9.7756	0.41162	0.823913	0.534776	0.980414	0.316484	1962.6	O89016	Abcd4	Up-Flat	Cortex
O89017	0.132823	-0.108941	0.839471	0.636408	0.00238131	0.0604438	0.844741	10.9633	0.0471112	-0.00765623	0.544242	0.470893	0.457801	0.59464	0.930737	0.677841	0.00240966	-7.32221	-10.056	0.773109	0.836499	0.942106	0.989527	0.018735	35469.7	O89017	Lgmn	Flat-Flat	Cortex
O89020	0.43107	0.0995024	1.50606	0.338071	-0.00876191	0.10844	0.368364	8.73061	0.0579109	-0.212334	0.94248	0.815459	0.792788	0.704916	0.178284	0.33908	0.415501	12.4461	10.9854	0.925162	0.619785	0.680848	0.980414	0.551381	7840.21	O89020	Afm	Flat-Flat	Cortex
O89023	0.229965	0.0454838	0.445161	6.91504e-10	0.0358599	0.0320526	7.54729e-12	12.208	0.440841	0.164053	0.171074	0.148018	0.143903	1.81544e-10	3.07849e-05	0.238836	0.0928019	-48.9849	-32.8921	0.852358	2.57757e-06	3.4944e-08	0.980414	0.195084	111885	O89023	Tpp1	Up-Up	Cortex
O89026	0.194445	0.0316475	0.285355	0.0413808	-0.00374246	0.0205462	0.120029	12.3821	-0.0456227	-0.0175214	0.184295	0.159457	0.155023	0.14172	0.559345	0.999218	0.997218	-46.3051	-48.9013	0.835135	0.19145	0.397545	0.999975	0.997864	94780.6	O89026	Robo1	Down-Flat	Cortex
O89029	0.990061	0.000686916	0.6642	0.013505	-0.010927	0.047824	0.0505491	12.0899	-0.115705	-0.069359	0.431119	0.373016	0.362645	0.113494	0.328689	0.906639	0.862808	-15.7106	-18.4867	0.998892	0.095536	0.243921	0.995421	0.905851	73501.9	O89029	Matn4	Down-Flat	Cortex
O89032	0.0987349	0.0413092	0.28742	0.755856	0.000535093	0.0206949	0.803798	11.9132	-0.00989045	0.0195753	0.184869	0.159954	0.155507	0.74145	0.516176	0.759404	0.498629	-46.193	-48.6417	0.715963	0.899183	0.923241	0.989527	0.624889	70447.2	O89032	Sh3pxd2a	Flat-Flat	Cortex
O89050	0.361002	-0.0337396	0.438558	0.275313	-0.00291919	0.0315772	0.40132	12.0027	0.00506266	-0.0559424	0.278733	0.241168	0.234463	0.910656	0.227379	0.380639	0.11486	-31.4112	-33.43	0.902505	0.558222	0.70482	0.980414	0.227203	72317.1	O89050	Mkln1	Flat-Flat	Cortex
O89051	0.177799	0.0369541	0.320094	0.00232499	0.0068862	0.0230475	0.00529514	11.9138	0.0279217	0.0905058	0.197204	0.170626	0.165882	0.388152	0.0119436	0.38499	0.41203	-43.8678	-44.7656	0.824472	0.0305382	0.0630291	0.980414	0.548347	72837.3	O89051	Itm2b	Flat-Up	Cortex
O89053	0.330299	-0.0170119	0.207079	0.000826918	-0.00507243	0.0149102	0.00397866	14.8395	-0.0359201	-0.0507004	0.133452	0.115466	0.112256	0.112542	0.0314713	0.889569	0.0267513	-57.9257	-60.4441	0.893836	0.0151629	0.0516723	0.995421	0.0830029	510255	O89053	Coro1a	Down-Down	Cortex
O89079	0.89372	-0.00907764	0.81818	0.785212	-0.00133461	0.0589109	0.703296	12.7319	-0.0685159	0.0480876	0.520856	0.450659	0.43813	0.421836	0.570622	0.913382	0.0147786	-8.90333	-10.9808	0.98918	0.913451	0.879376	0.995859	0.0559485	120054	O89079	Cope	Flat-Flat	Cortex
O89084	0.0647431	0.0527864	0.324336	0.000913187	-0.00785119	0.023353	0.0010786	12.6614	-0.0233161	-0.112048	0.189213	0.163712	0.159161	0.451133	0.00226177	0.696029	0.654818	-45.3569	-44.2916	0.64729	0.0163226	0.022422	0.989527	0.751564	114642	O89084	Pde4a	Flat-Down	Cortex
[truncated: 7,789 more rows]

## Sheet: Hippocampus
uniprot_id	sex_pval	sex_effect	sex_se	age_pval	age_effect	age_se	age_cat_pval	age_intercept_effect	age_m12_effect	age_m20_effect	age_intercept_se	age_m12_se	age_m20_se	age_m12_pval	age_m20_pval	sex_by_age_pval	sex_by_age_cat_pval	age_cat_bic	age_bic	sex_padj	age_padj	age_cat_padj	sex_by_age_padj	sex_by_age_cat_padj	cumulative_sn	uniprot	symbol	trend	tissue
[truncated: 9,376 more rows]

[truncated: 2 more sheets: Striatum, Kidney]
