# Supplementary material for: Expanding the landscape of aging via orbitrap astral mass spectrometry and tandem mass tag integration
Source: Nat Commun. 2025 May 22;16:4753. doi: 10.1038/s41467-025-60022-x (PMC12098839; doi:10.1038/s41467-025-60022-x)
Supplement: Supplementary file 6 — Supplementary Data 4 [file 41467_2025_60022_MOESM6_ESM.xlsx]

## Sheet: GO Females up
ONTOLOGY	ID	Description	GeneRatio	BgRatio	pvalue	p.adjust	qvalue	geneID	Count
BP	GO:0009266	response to temperature stimulus	5/21	88/7530	3.41392e-06	0.00335588	0.00272035	HSP90AA1/HSP90AB1/ACOT11/CHORDC1/MTOR	5
BP	GO:0045859	regulation of protein kinase activity	7/21	299/7530	1.04393e-05	0.0042325	0.00343096	HSP90AA1/HSP90AB1/WARS1/PRRC1/CHORDC1/MAPK8IP3/MTOR	7
BP	GO:0009408	response to heat	4/21	54/7530	1.29171e-05	0.0042325	0.00343096	HSP90AA1/HSP90AB1/CHORDC1/MTOR	4
BP	GO:0043549	regulation of kinase activity	7/21	353/7530	3.08161e-05	0.00757306	0.0061389	HSP90AA1/HSP90AB1/WARS1/PRRC1/CHORDC1/MAPK8IP3/MTOR	7
BP	GO:0045860	positive regulation of protein kinase activity	5/21	174/7530	9.37289e-05	0.0150638	0.0122111	HSP90AA1/HSP90AB1/PRRC1/MAPK8IP3/MTOR	5
BP	GO:0034605	cellular response to heat	3/21	33/7530	9.66677e-05	0.0150638	0.0122111	HSP90AA1/HSP90AB1/CHORDC1	3
BP	GO:0051338	regulation of transferase activity	7/21	429/7530	0.00010727	0.0150638	0.0122111	HSP90AA1/HSP90AB1/WARS1/PRRC1/CHORDC1/MAPK8IP3/MTOR	7
BP	GO:0033674	positive regulation of kinase activity	5/21	207/7530	0.00021248	0.0244894	0.0198516	HSP90AA1/HSP90AB1/PRRC1/MAPK8IP3/MTOR	5
BP	GO:0001934	positive regulation of protein phosphorylation	6/21	334/7530	0.000224216	0.0244894	0.0198516	HSP90AA1/HSP90AB1/PRRC1/ARHGEF2/MAPK8IP3/MTOR	6
BP	GO:0051897	positive regulation of protein kinase B signaling	3/21	49/7530	0.000317193	0.0269434	0.021841	HSP90AA1/HSP90AB1/MTOR	3
BP	GO:0006457	protein folding	4/21	123/7530	0.000327192	0.0269434	0.021841	HSP90AA1/HSP90AB1/HSPH1/CHORDC1	4
BP	GO:0045793	positive regulation of cell size	2/21	10/7530	0.000328913	0.0269434	0.021841	HSP90AA1/HSP90AB1	2
BP	GO:0050821	protein stabilization	4/21	127/7530	0.000369762	0.0279597	0.0226648	HSP90AA1/HSP90AB1/USP19/MAPK8IP3	4
BP	GO:0042327	positive regulation of phosphorylation	6/21	373/7530	0.000408073	0.0286525	0.0232264	HSP90AA1/HSP90AB1/PRRC1/ARHGEF2/MAPK8IP3/MTOR	6
BP	GO:0051347	positive regulation of transferase activity	5/21	257/7530	0.000578405	0.0379048	0.0307265	HSP90AA1/HSP90AB1/PRRC1/MAPK8IP3/MTOR	5
BP	GO:2001224	positive regulation of neuron migration	2/21	14/7530	0.000660674	0.0405902	0.0329033	ARHGEF2/MAPK8IP3	2
BP	GO:0010562	positive regulation of phosphorus metabolic process	6/21	419/7530	0.000759427	0.0414732	0.0336191	HSP90AA1/HSP90AB1/PRRC1/ARHGEF2/MAPK8IP3/MTOR	6
BP	GO:0045937	positive regulation of phosphate metabolic process	6/21	419/7530	0.000759427	0.0414732	0.0336191	HSP90AA1/HSP90AB1/PRRC1/ARHGEF2/MAPK8IP3/MTOR	6
CC	GO:0044292	dendrite terminus	2/19	13/7601	0.000454265	0.0386125	0.032994	HSP90AA1/HSP90AB1	2
CC	GO:0031253	cell projection membrane	4/19	181/7601	0.000910971	0.0387163	0.0330826	HSP90AA1/HSP90AB1/ARHGEF2/MAPK8IP3	4
MF	GO:0044183	protein folding chaperone	3/21	41/7461	0.000191272	0.0252479	0.0191272	HSP90AA1/HSP90AB1/HSPH1	3
MF	GO:0070182	DNA polymerase binding	2/21	13/7461	0.000577688	0.0381274	0.0288844	HSP90AA1/HSP90AB1	2

## Sheet: GO Males up
ONTOLOGY	ID	Description	GeneRatio	BgRatio	pvalue	p.adjust	qvalue	geneID	Count
BP	GO:0006958	complement activation, classical pathway	4/19	17/7530	6.75035e-08	1.39057e-05	1.05874e-05	C9/C4BP/C8A/C8G	4
BP	GO:0002455	humoral immune response mediated by circulating immunoglobulin	4/19	21/7530	1.68671e-07	1.70814e-05	1.30052e-05	C9/C4BP/C8A/C8G	4
BP	GO:0006956	complement activation	4/19	23/7530	2.48758e-07	1.70814e-05	1.30052e-05	C9/C4BP/C8A/C8G	4
BP	GO:0006957	complement activation, alternative pathway	3/19	10/7530	1.61657e-06	8.32532e-05	6.33865e-05	C9/C8A/C8G	3
BP	GO:0006959	humoral immune response	4/19	55/7530	9.10339e-06	0.0002679	0.000203971	C9/C4BP/C8A/C8G	4
BP	GO:0016064	immunoglobulin mediated immune response	4/19	55/7530	9.10339e-06	0.0002679	0.000203971	C9/C4BP/C8A/C8G	4
BP	GO:0019724	B cell mediated immunity	4/19	55/7530	9.10339e-06	0.0002679	0.000203971	C9/C4BP/C8A/C8G	4
BP	GO:0000413	protein peptidyl-prolyl isomerization	3/19	21/7530	1.76052e-05	0.000453335	0.000345155	PPIL3/PPIH/PPIHL	3
BP	GO:0018208	peptidyl-proline modification	3/19	31/7530	5.85586e-05	0.00134034	0.0010205	PPIL3/PPIH/PPIHL	3
BP	GO:0002449	lymphocyte mediated immunity	4/19	100/7530	9.73905e-05	0.00200624	0.00152749	C9/C4BP/C8A/C8G	4
BP	GO:0002460	adaptive immune response based on somatic recombination of immune receptors built from immunoglobulin superfamily domains	4/19	110/7530	0.000141108	0.00264256	0.00201197	C9/C4BP/C8A/C8G	4
BP	GO:0002443	leukocyte mediated immunity	4/19	138/7530	0.000337983	0.00580203	0.00441749	C9/C4BP/C8A/C8G	4
BP	GO:0002250	adaptive immune response	4/19	144/7530	0.0003976	0.00630043	0.00479695	C9/C4BP/C8A/C8G	4
BP	GO:0048026	positive regulation of mRNA splicing, via spliceosome	2/19	19/7530	0.00100548	0.014795	0.0112644	RBM3/CIRBP	2
BP	GO:0002253	activation of immune response	4/19	193/7530	0.00119867	0.0158503	0.012068	C9/C4BP/C8A/C8G	4
BP	GO:0045070	positive regulation of viral genome replication	2/19	21/7530	0.00123109	0.0158503	0.012068	PPIH/PPIHL	2
BP	GO:0009409	response to cold	2/19	23/7530	0.00147872	0.0169869	0.0129333	RBM3/CIRBP	2
BP	GO:0010466	negative regulation of peptidase activity	3/19	92/7530	0.00148429	0.0169869	0.0129333	MUG1/SERPINA1E/SERPINA3M	3
BP	GO:0050685	positive regulation of mRNA processing	2/19	27/7530	0.0020392	0.0210573	0.0160324	RBM3/CIRBP	2
BP	GO:0002252	immune effector process	4/19	223/7530	0.00204439	0.0210573	0.0160324	C9/C4BP/C8A/C8G	4
BP	GO:0033120	positive regulation of RNA splicing	2/19	33/7530	0.00303998	0.0298208	0.0227046	RBM3/CIRBP	2
BP	GO:0050778	positive regulation of immune response	4/19	255/7530	0.00333122	0.0304905	0.0232146	C9/C4BP/C8A/C8G	4
BP	GO:0006457	protein folding	3/19	123/7530	0.00340428	0.0304905	0.0232146	NUDCD2/PPIL3/PPIH	3
BP	GO:0048524	positive regulation of viral process	2/19	39/7530	0.00422806	0.0362909	0.0276308	PPIH/PPIHL	2
BP	GO:0045069	regulation of viral genome replication	2/19	40/7530	0.00444392	0.0366179	0.0278797	PPIH/PPIHL	2
BP	GO:0045861	negative regulation of proteolysis	3/19	148/7530	0.00572263	0.0444877	0.0338716	MUG1/SERPINA1E/SERPINA3M	3
BP	GO:0051346	negative regulation of hydrolase activity	3/19	149/7530	0.00583091	0.0444877	0.0338716	MUG1/SERPINA1E/SERPINA3M	3
CC	GO:0046930	pore complex	3/19	21/7601	1.7121e-05	0.000479389	0.000324398	C9/C8A/C8G	3
CC	GO:0005615	extracellular space	7/19	456/7601	7.15262e-05	0.00100137	0.000677617	C9/C4BP/MUG1/SERPINA1E/SERPINA3M/C8A/C8G	7
CC	GO:0046540	U4/U6 x U5 tri-snRNP complex	2/19	31/7601	0.00263646	0.0184552	0.0124885	PPIH/PPIHL	2
CC	GO:0097526	spliceosomal tri-snRNP complex	2/19	31/7601	0.00263646	0.0184552	0.0124885	PPIH/PPIHL	2
CC	GO:0005681	spliceosomal complex	3/19	142/7601	0.00496735	0.0278172	0.0188236	RBM3/CIRBP/PPIL3	3
CC	GO:0097525	spliceosomal snRNP complex	2/19	51/7601	0.00701712	0.0327466	0.0221593	PPIH/PPIHL	2
CC	GO:0030532	small nuclear ribonucleoprotein complex	2/19	57/7601	0.00870584	0.0348234	0.0235647	PPIH/PPIHL	2
CC	GO:0120114	Sm-like protein family complex	2/19	63/7601	0.0105587	0.0369555	0.0250075	PPIH/PPIHL	2
MF	GO:0003755	peptidyl-prolyl cis-trans isomerase activity	3/18	29/7461	4.1433e-05	0.00160069	0.0010698	PPIL3/PPIH/PPIHL	3
MF	GO:0016859	cis-trans isomerase activity	3/18	31/7461	5.08155e-05	0.00160069	0.0010698	PPIL3/PPIH/PPIHL	3
MF	GO:0004867	serine-type endopeptidase inhibitor activity	3/18	36/7461	8.01099e-05	0.00168231	0.00112435	MUG1/SERPINA1E/SERPINA3M	3
MF	GO:0001848	complement binding	2/18	10/7461	0.000244584	0.00385219	0.00257456	C8A/C8G	2
MF	GO:0016018	cyclosporin A binding	2/18	13/7461	0.00042213	0.00503352	0.00336409	PPIH/PPIHL	2
MF	GO:0004866	endopeptidase inhibitor activity	3/18	67/7461	0.000512909	0.00503352	0.00336409	MUG1/SERPINA1E/SERPINA3M	3
MF	GO:0030414	peptidase inhibitor activity	3/18	69/7461	0.00055928	0.00503352	0.00336409	MUG1/SERPINA1E/SERPINA3M	3
MF	GO:0061135	endopeptidase regulator activity	3/18	74/7461	0.000686759	0.00540823	0.00361452	MUG1/SERPINA1E/SERPINA3M	3
MF	GO:0061134	peptidase regulator activity	3/18	94/7461	0.00137784	0.00964491	0.00644605	MUG1/SERPINA1E/SERPINA3M	3
MF	GO:0016853	isomerase activity	3/18	108/7461	0.00205463	0.0129442	0.00865107	PPIL3/PPIH/PPIHL	3
MF	GO:0043021	ribonucleoprotein complex binding	3/18	129/7461	0.00340762	0.0195164	0.0130435	RBM3/PPIH/PPIHL	3
MF	GO:0004857	enzyme inhibitor activity	3/18	161/7461	0.0063417	0.0332939	0.0222516	MUG1/SERPINA1E/SERPINA3M	3

## Sheet: GO Up with age
ONTOLOGY	ID	Description	GeneRatio	BgRatio	pvalue	p.adjust	qvalue	geneID	Count
BP	GO:0032787	monocarboxylic acid metabolic process	56/425	328/7530	2.73233e-14	9.43748e-11	8.75498e-11	DLD/ECH1/GSTM6/ALDOC/GPI1/GSTM1/MMUT/GSTP1/HEXA/FAH/ECI1/GSTP2/HSD17B8/ACADVL/PKM/IDH2/PLP1/ABAT/CRABP1/ACADS/HK3/HADH/PHGDH/SORD/PNKD/UGT1A7C/FADS6/GSTM7/THNSL2/ECHS1/ILVBL/ALDH5A1/PTGES2/FMO2/APPL2/FAHD1/ASPA/GSTM4/ACSF2/CBR4/DCXR/GRHPR/ACAA1A/PDK3/PECR/DECR1/ACSL3/NAAA/GATM/ACOX3/AKR1A1/PDK2/ECI2/ASAH1/LIPA/P2RX7	56
BP	GO:1901605	alpha-amino acid metabolic process	30/425	115/7530	5.93928e-13	7.83335e-10	7.26685e-10	GCAT/GLUL/MMUT/ASS1/BCAT1/TH/GLUD1/ADSSL1/FAH/SHMT1/TST/FH1/MCCC2/PFAS/PHGDH/KYAT3/THNSL2/DGLUCY/ILVBL/QDPR/ALDH5A1/ASPA/CBS/MPST/AASS/PSAT1/MTHFS/ALDH6A1/PRODH/MECP2	30
BP	GO:0044283	small molecule biosynthetic process	51/425	302/7530	6.80372e-13	7.83335e-10	7.26685e-10	APOB/GSTM6/HPRT/ALDOC/GPI1/MDH2/GSTM1/GLUL/ASS1/GSTP1/BCAT1/GSTP2/HSD17B8/SHMT1/ACADVL/PKM/ADK/PLP1/ABAT/COQ7/G6PDX/PHGDH/SORD/G6PC3/FADS6/GSTM7/THNSL2/COQ4/LSS/COQ3/ILVBL/QDPR/PTGES2/PLCG2/COQ9/GSTM4/CBR4/CBS/FDPS/AASS/PSAT1/PECR/MSMO1/COQ5/ACSL3/GATM/CYB5R3/AKR1A1/PDK2/PTK2B/ASAH1	51
BP	GO:0043648	dicarboxylic acid metabolic process	22/425	66/7530	3.6408e-12	3.14383e-09	2.91648e-09	DLD/MDH2/GLUL/ASS1/GLUD1/ADSSL1/SHMT1/IDH3G/FH1/KYAT3/DGLUCY/ALDH5A1/SDHA/ASPA/GRHPR/ATIC/MTHFS/DLST/PRODH/SUCLG1/SUCLG2/SUCLA2	22
BP	GO:0006520	amino acid metabolic process	34/425	168/7530	3.87158e-11	2.67449e-08	2.48107e-08	DLD/DDC/GCAT/GLUL/MMUT/ASS1/BCAT1/TH/GLUD1/ADSSL1/FAH/SHMT1/TST/ABAT/FH1/AARSD1/MCCC2/PFAS/PHGDH/KYAT3/THNSL2/DGLUCY/ILVBL/QDPR/ALDH5A1/ASPA/CBS/MPST/AASS/PSAT1/MTHFS/ALDH6A1/PRODH/MECP2	34
BP	GO:0016054	organic acid catabolic process	31/425	148/7530	1.16891e-10	5.76773e-08	5.35061e-08	DLD/GCAT/BCAT1/GLUD1/HEXA/FAH/ECI1/SHMT1/ACADVL/ABAT/CRABP1/ACADS/MCCC2/HADH/SORD/THNSL2/ECHS1/ILVBL/QDPR/ALDH5A1/CBS/DCXR/ACAA1A/AASS/DECR1/MTHFS/ACOX3/ALDH6A1/AKR1A1/PRODH/ECI2	31
BP	GO:0046395	carboxylic acid catabolic process	31/425	148/7530	1.16891e-10	5.76773e-08	5.35061e-08	DLD/GCAT/BCAT1/GLUD1/HEXA/FAH/ECI1/SHMT1/ACADVL/ABAT/CRABP1/ACADS/MCCC2/HADH/SORD/THNSL2/ECHS1/ILVBL/QDPR/ALDH5A1/CBS/DCXR/ACAA1A/AASS/DECR1/MTHFS/ACOX3/ALDH6A1/AKR1A1/PRODH/ECI2	31
BP	GO:0006749	glutathione metabolic process	17/425	49/7530	5.31976e-10	2.2968e-07	2.1307e-07	GSTM6/SOD2/GSTM1/GSTA1/GSTP1/GSTP2/GSTM5/G6PDX/GSTT2/GSTT1/GSTM7/PTGES2/CLIC5/OPLAH/GSTM4/GSTT3/GSTK1	17
BP	GO:0044282	small molecule catabolic process	36/425	216/7530	2.99483e-09	1.14935e-06	1.06623e-06	DLD/GCAT/GPI1/BCAT1/GLUD1/HEXA/FAH/ECI1/SHMT1/ACADVL/PKM/ABAT/CRABP1/XDH/ACADS/MCCC2/HADH/SORD/PNKD/THNSL2/ECHS1/ENPP4/ILVBL/QDPR/ALDH5A1/CBS/DCXR/ACAA1A/AASS/DECR1/MTHFS/ACOX3/ALDH6A1/AKR1A1/PRODH/ECI2	36
BP	GO:0006631	fatty acid metabolic process	35/425	208/7530	3.86824e-09	1.33609e-06	1.23946e-06	DLD/ECH1/GSTM6/GSTM1/MMUT/GSTP1/ECI1/GSTP2/HSD17B8/ACADVL/PLP1/ACADS/HADH/FADS6/GSTM7/THNSL2/ECHS1/ILVBL/PTGES2/FMO2/APPL2/GSTM4/ACSF2/CBR4/ACAA1A/PDK3/PECR/DECR1/ACSL3/NAAA/ACOX3/PDK2/ECI2/ASAH1/LIPA	35
BP	GO:0046394	carboxylic acid biosynthetic process	28/425	152/7530	1.96541e-08	6.1714e-06	5.72509e-06	GSTM6/GSTM1/GLUL/ASS1/GSTP1/BCAT1/GSTP2/HSD17B8/SHMT1/ACADVL/PKM/PLP1/ABAT/PHGDH/FADS6/GSTM7/THNSL2/ILVBL/PTGES2/GSTM4/CBR4/CBS/AASS/PSAT1/PECR/ACSL3/GATM/AKR1A1	28
BP	GO:0016053	organic acid biosynthetic process	28/425	154/7530	2.64584e-08	7.6156e-06	7.06485e-06	GSTM6/GSTM1/GLUL/ASS1/GSTP1/BCAT1/GSTP2/HSD17B8/SHMT1/ACADVL/PKM/PLP1/ABAT/PHGDH/FADS6/GSTM7/THNSL2/ILVBL/PTGES2/GSTM4/CBR4/CBS/AASS/PSAT1/PECR/ACSL3/GATM/AKR1A1	28
BP	GO:0042537	benzene-containing compound metabolic process	8/425	13/7530	9.6728e-08	2.56999e-05	2.38413e-05	GSTM6/GSTM1/FAH/GSTM5/KYAT3/GSTM7/GSTM4/ACAA1A	8
BP	GO:1901615	organic hydroxy compound metabolic process	36/425	249/7530	1.35632e-07	3.34623e-05	3.10423e-05	APOB/DDT/NPC1/DDC/HPRT/CTSB/TH/FAH/ACADVL/IDH2/ABAT/IDH3G/G6PDX/SMPD1/SORD/PNKD/LSS/COQ3/QDPR/MAOB/PLCG2/ABHD4/CBR4/FDPS/ACAA1A/PECR/MSMO1/NAAA/CYB5R1/CYB5R3/AKR1A1/CLN8/PTK2B/ASAH1/LIPA/MECP2	36
BP	GO:0009063	amino acid catabolic process	15/425	59/7530	5.90814e-07	0.000136045	0.000126206	DLD/GCAT/BCAT1/GLUD1/FAH/SHMT1/ABAT/MCCC2/THNSL2/QDPR/ALDH5A1/CBS/AASS/ALDH6A1/PRODH	15
BP	GO:0006099	tricarboxylic acid cycle	10/425	26/7530	6.92955e-07	0.000149592	0.000138773	MDH2/IDH2/IDH3G/FH1/SDHA/SDHD/DLST/SUCLG1/SUCLG2/SUCLA2	10
BP	GO:0009117	nucleotide metabolic process	46/425	388/7530	9.81654e-07	0.000199449	0.000185025	NT5C1A/DLD/DHODH/NDUFA1/HPRT/ND4L/ALDOC/GPI1/MDH2/MMUT/HSPA1B/ADSSL1/TKT/SHMT1/PKM/IDH2/ADSL/ADK/KCNAB2/IDH3G/XDH/G6PDX/HK3/CMPK2/MCCC2/PFAS/NDUFA12/NUDT13/SDHA/FMO2/NT5M/NDUFS1/DCXR/PDK3/FIS1/DMAC2L/ATIC/SDHD/ACSL3/NT5C3/DLST/PDK2/SUCLG1/P2RX7/SUCLG2/SUCLA2	46
BP	GO:0055086	nucleobase-containing small molecule metabolic process	49/425	430/7530	1.37748e-06	0.000264323	0.000245207	NT5C1A/DLD/DHODH/NDUFA1/HPRT/ND4L/ALDOC/GPI1/MDH2/MMUT/HSPA1B/ADSSL1/TKT/SHMT1/PKM/IDH2/ADSL/ADK/KCNAB2/IDH3G/XDH/G6PDX/HK3/CMPK2/MCCC2/PFAS/NDUFA12/ENPP4/NUDT13/SDHA/FMO2/NT5M/NDUFS1/DCXR/PDK3/FIS1/DMAC2L/ATIC/SDHD/PGM3/ACSL3/NT5C3/DLST/ALDH6A1/PDK2/SUCLG1/P2RX7/SUCLG2/SUCLA2	49
BP	GO:0006753	nucleoside phosphate metabolic process	46/425	394/7530	1.51632e-06	0.000275651	0.000255716	NT5C1A/DLD/DHODH/NDUFA1/HPRT/ND4L/ALDOC/GPI1/MDH2/MMUT/HSPA1B/ADSSL1/TKT/SHMT1/PKM/IDH2/ADSL/ADK/KCNAB2/IDH3G/XDH/G6PDX/HK3/CMPK2/MCCC2/PFAS/NDUFA12/NUDT13/SDHA/FMO2/NT5M/NDUFS1/DCXR/PDK3/FIS1/DMAC2L/ATIC/SDHD/ACSL3/NT5C3/DLST/PDK2/SUCLG1/P2RX7/SUCLG2/SUCLA2	46
BP	GO:0072521	purine-containing compound metabolic process	44/425	371/7530	1.70367e-06	0.000294223	0.000272945	NT5C1A/DLD/NDUFA1/HPRT/ND4L/ALDOC/GPI1/MDH2/MMUT/HSPA1B/ADSSL1/TKT/SHMT1/PKM/IDH2/ADSL/ADK/KCNAB2/IDH3G/XDH/G6PDX/HK3/MCCC2/PFAS/NDUFA12/ENPP4/NUDT13/SDHA/FMO2/NDUFS1/DCXR/PDK3/FIS1/DMAC2L/ATIC/SDHD/ACSL3/NT5C3/DLST/PDK2/SUCLG1/P2RX7/SUCLG2/SUCLA2	44
BP	GO:0006805	xenobiotic metabolic process	11/425	35/7530	1.97842e-06	0.000325403	0.00030187	GSTM6/GSTM1/GSTA1/GSTP1/GSTP2/GSTM5/GSTT1/GSTM7/FMO2/GSTM4/ACAA1A	11
BP	GO:0042759	long-chain fatty acid biosynthetic process	7/425	13/7530	2.21657e-06	0.000348002	0.000322835	GSTM6/GSTM1/GSTP1/GSTP2/PLP1/GSTM7/GSTM4	7
BP	GO:0009308	amine metabolic process	13/425	50/7530	2.55936e-06	0.00038435	0.000356554	DDC/HPRT/TH/ABAT/PEBP1/FH1/PNKD/SAT2/MAOB/PAOX/ABHD4/NAAA/MECP2	13
BP	GO:0009064	glutamine family amino acid metabolic process	12/425	46/7530	6.01721e-06	0.000865976	0.00080335	GLUL/ASS1/GLUD1/FAH/FH1/PFAS/PHGDH/DGLUCY/ALDH5A1/MTHFS/PRODH/MECP2	12
BP	GO:0006163	purine nucleotide metabolic process	41/425	354/7530	7.13914e-06	0.000986343	0.000915012	NT5C1A/DLD/NDUFA1/HPRT/ND4L/ALDOC/GPI1/MDH2/MMUT/HSPA1B/ADSSL1/TKT/PKM/IDH2/ADSL/ADK/KCNAB2/IDH3G/XDH/G6PDX/HK3/MCCC2/PFAS/NDUFA12/NUDT13/SDHA/FMO2/NDUFS1/DCXR/PDK3/FIS1/DMAC2L/ATIC/SDHD/ACSL3/DLST/PDK2/SUCLG1/P2RX7/SUCLG2/SUCLA2	41
BP	GO:0006091	generation of precursor metabolites and energy	38/425	319/7530	8.15743e-06	0.00108368	0.00100531	DLD/NDUFA1/ND4L/ALDOC/GPI1/MDH2/SOD2/TKT/PKM/IDH2/ADSL/IDH3G/GAA/COQ7/FH1/G6PDX/HK3/NDUFA12/NHLRC1/PYGB/COQ9/SDHA/NDUFS1/AASS/UQCRQ/SDHD/PGM1/DLST/SLC25A18/UQCRC2/PYGL/GYG/EPM2A/PYGM/SUCLG1/P2RX7/SUCLG2/SUCLA2	38
BP	GO:0009123	nucleoside monophosphate metabolic process	12/425	48/7530	9.7172e-06	0.00124308	0.00115318	NT5C1A/DHODH/HPRT/ADSSL1/SHMT1/ADSL/ADK/XDH/PFAS/NT5M/ATIC/NT5C3	12
BP	GO:0050884	neuromuscular process controlling posture	6/425	11/7530	1.13155e-05	0.00139585	0.0012949	CNTNAP1/HEXA/GAA/PNKD/CLN8/MECP2	6
BP	GO:0016042	lipid catabolic process	25/425	173/7530	1.18883e-05	0.00141594	0.00131354	APOB/PPT1/HEXA/ECI1/ACADVL/CRABP1/SMPD1/ACADS/PSAP/HADH/UGT1A7C/ECHS1/ILVBL/PLCG2/PLAAT3/ABHD4/ACAA1A/DECR1/NAAA/ACOX3/HSD17B11/ECI2/ASAH1/LIPA/ABHD16A	25
BP	GO:0015980	energy derivation by oxidation of organic compounds	30/425	231/7530	1.4275e-05	0.00163042	0.00151251	DLD/NDUFA1/ND4L/MDH2/SOD2/IDH2/ADSL/IDH3G/GAA/COQ7/FH1/NDUFA12/NHLRC1/PYGB/COQ9/SDHA/NDUFS1/UQCRQ/SDHD/PGM1/DLST/SLC25A18/UQCRC2/PYGL/GYG/EPM2A/PYGM/SUCLG1/SUCLG2/SUCLA2	30
BP	GO:0072329	monocarboxylic acid catabolic process	16/425	84/7530	1.46332e-05	0.00163042	0.00151251	HEXA/FAH/ECI1/ACADVL/CRABP1/ACADS/HADH/SORD/ECHS1/ILVBL/DCXR/ACAA1A/DECR1/ACOX3/AKR1A1/ECI2	16
BP	GO:0046033	AMP metabolic process	8/425	22/7530	1.52864e-05	0.00164998	0.00153065	NT5C1A/HPRT/ADSSL1/ADSL/ADK/XDH/PFAS/ATIC	8
BP	GO:0006576	biogenic amine metabolic process	11/425	43/7530	1.80842e-05	0.00189281	0.00175592	DDC/HPRT/TH/ABAT/PNKD/SAT2/MAOB/PAOX/ABHD4/NAAA/MECP2	11
BP	GO:0072330	monocarboxylic acid biosynthetic process	17/425	96/7530	2.16985e-05	0.00220431	0.0020449	GSTM6/GSTM1/GSTP1/GSTP2/HSD17B8/ACADVL/PKM/PLP1/FADS6/GSTM7/THNSL2/PTGES2/GSTM4/CBR4/PECR/ACSL3/GATM	17
BP	GO:0006633	fatty acid biosynthetic process	15/425	78/7530	2.40184e-05	0.00237027	0.00219886	GSTM6/GSTM1/GSTP1/GSTP2/HSD17B8/ACADVL/PLP1/FADS6/GSTM7/THNSL2/PTGES2/GSTM4/CBR4/PECR/ACSL3	15
BP	GO:0019693	ribose phosphate metabolic process	36/425	313/7530	3.08128e-05	0.00295632	0.00274252	NT5C1A/DLD/DHODH/NDUFA1/HPRT/ND4L/ALDOC/GPI1/MMUT/HSPA1B/ADSSL1/TKT/PKM/ADSL/ADK/XDH/G6PDX/HK3/MCCC2/PFAS/NDUFA12/SDHA/NDUFS1/PDK3/FIS1/DMAC2L/ATIC/SDHD/ACSL3/NT5C3/PYGL/PDK2/SUCLG1/P2RX7/SUCLG2/SUCLA2	36
BP	GO:0046040	IMP metabolic process	7/425	18/7530	3.20875e-05	0.00299541	0.00277879	NT5C1A/HPRT/ADSSL1/ADSL/XDH/PFAS/ATIC	7
BP	GO:0051262	protein tetramerization	12/425	55/7530	4.26615e-05	0.0038777	0.00359727	HPRT/SOD2/KCNC1/HSD17B8/SHMT1/PKM/APPL2/MAVS/CBR4/ACOT13/CUTC/ALDH9A1	12
BP	GO:0044275	cellular carbohydrate catabolic process	8/425	26/7530	6.11279e-05	0.00522771	0.00484965	SCARB2/GAA/SORD/ABHD10/PYGB/PGM1/PYGL/PYGM	8
BP	GO:0006066	alcohol metabolic process	24/425	179/7530	6.2041e-05	0.00522771	0.00484965	APOB/NPC1/ACADVL/IDH2/IDH3G/G6PDX/SMPD1/SORD/LSS/COQ3/QDPR/PLCG2/ABHD4/CBR4/FDPS/PECR/MSMO1/NAAA/CYB5R3/AKR1A1/CLN8/PTK2B/ASAH1/MECP2	24
BP	GO:0006167	AMP biosynthetic process	6/425	14/7530	6.3568e-05	0.00522771	0.00484965	HPRT/ADSSL1/ADSL/ADK/PFAS/ATIC	6
BP	GO:0042178	xenobiotic catabolic process	6/425	14/7530	6.3568e-05	0.00522771	0.00484965	GSTM6/GSTM1/GSTM5/GSTM7/GSTM4/ACAA1A	6
BP	GO:1901606	alpha-amino acid catabolic process	11/425	49/7530	6.73586e-05	0.00541062	0.00501933	GCAT/GLUD1/FAH/SHMT1/MCCC2/THNSL2/QDPR/CBS/AASS/ALDH6A1/PRODH	11
BP	GO:0009161	ribonucleoside monophosphate metabolic process	10/425	42/7530	8.48553e-05	0.00666114	0.00617941	NT5C1A/DHODH/HPRT/ADSSL1/ADSL/ADK/XDH/PFAS/ATIC/NT5C3	10
BP	GO:0034440	lipid oxidation	13/425	68/7530	8.91315e-05	0.00684134	0.00634658	ECI1/ACADVL/APOD/ACADS/HADH/ECHS1/ILVBL/FMO2/APPL2/ACAA1A/DECR1/ACOX3/ECI2	13
BP	GO:0033240	positive regulation of amine metabolic process	5/425	10/7530	0.000111312	0.00835811	0.00775366	HPRT/ABAT/PEBP1/MAOB/PAOX	5
BP	GO:0008202	steroid metabolic process	19/425	130/7530	0.000113941	0.00837346	0.0077679	APOB/NPC1/HSD17B8/ACADVL/G6PDX/SMPD1/SHH/UGT1A7C/LSS/FDPS/ACAA1A/MSMO1/CYB5R1/CYB5R3/HSD17B11/CLN8/ASAH1/LIPA/MECP2	19
BP	GO:0021782	glial cell development	12/425	61/7530	0.000124422	0.00895317	0.00830569	CNTNAP1/GFAP/PLP1/C1QA/LAMB2/CNTN2/PHGDH/SHH/NDRG1/ARHGEF10/LGI4/TSPAN2	12
BP	GO:1901657	glycosyl compound metabolic process	10/425	44/7530	0.00012926	0.00911152	0.00845259	NT5C1A/HPRT/ADK/XDH/ABHD10/ENPP4/CBR4/ATIC/NT5C3/AKR1A1	10
BP	GO:0016052	carbohydrate catabolic process	16/425	100/7530	0.000133905	0.00925014	0.00858118	MAN2B1/SCARB2/MAN2B2/ALDOC/GPI1/HEXA/PKM/GAA/HK3/SORD/ABHD10/PYGB/PGM1/PYGL/PYGM/P2RX7	16
BP	GO:0033238	regulation of amine metabolic process	7/425	22/7530	0.000141143	0.00937512	0.00869712	HPRT/ABAT/PEBP1/FH1/PNKD/MAOB/PAOX	7
BP	GO:1901661	quinone metabolic process	7/425	22/7530	0.000141143	0.00937512	0.00869712	COQ7/COQ4/COQ3/COQ9/CBR4/COQ5/AKR1A1	7
BP	GO:0071466	cellular response to xenobiotic stimulus	12/425	62/7530	0.000146558	0.00955115	0.00886042	GSTM6/GSTM1/GSTA1/GSTP1/GSTP2/GSTM5/CRHBP/GSTT1/GSTM7/FMO2/GSTM4/ACAA1A	12
BP	GO:0007272	ensheathment of neurons	15/425	91/7530	0.000153407	0.00963394	0.00893723	CNTNAP1/MBP/HEXA/CD9/PLP1/CLDN11/PSAP/CNTN2/NDRG1/NFASC/ARHGEF10/LGI4/TSPAN2/JAM3/PLLP	15
BP	GO:0008366	axon ensheathment	15/425	91/7530	0.000153407	0.00963394	0.00893723	CNTNAP1/MBP/HEXA/CD9/PLP1/CLDN11/PSAP/CNTN2/NDRG1/NFASC/ARHGEF10/LGI4/TSPAN2/JAM3/PLLP	15
BP	GO:0046390	ribose phosphate biosynthetic process	22/425	167/7530	0.000162477	0.0100214	0.00929662	DLD/DHODH/NDUFA1/HPRT/ND4L/MMUT/ADSSL1/TKT/PKM/ADSL/ADK/G6PDX/PFAS/NDUFA12/SDHA/NDUFS1/PDK3/DMAC2L/ATIC/SDHD/PYGL/PDK2	22
BP	GO:0009410	response to xenobiotic stimulus	19/425	134/7530	0.000171652	0.0104015	0.00964929	NPC1/GSTM6/SOD2/GSTM1/GSTA1/GSTP1/CASP1/GSTP2/GSTM5/ABAT/CRHBP/HADH/MYO6/GSTT1/GSTM7/FMO2/GSTM4/ACAA1A/P2RX7	19
BP	GO:0006744	ubiquinone biosynthetic process	5/425	11/7530	0.000194643	0.0113949	0.0105708	COQ7/COQ4/COQ3/COQ9/COQ5	5
BP	GO:1901663	quinone biosynthetic process	5/425	11/7530	0.000194643	0.0113949	0.0105708	COQ7/COQ4/COQ3/COQ9/COQ5	5
BP	GO:0009060	aerobic respiration	20/425	147/7530	0.000206595	0.011893	0.0110329	DLD/NDUFA1/ND4L/MDH2/IDH2/ADSL/IDH3G/COQ7/FH1/NDUFA12/COQ9/SDHA/NDUFS1/UQCRQ/SDHD/DLST/UQCRC2/SUCLG1/SUCLG2/SUCLA2	20
BP	GO:0009259	ribonucleotide metabolic process	33/425	306/7530	0.000229893	0.0129784	0.0120398	NT5C1A/DLD/DHODH/NDUFA1/HPRT/ND4L/ALDOC/GPI1/MMUT/HSPA1B/ADSSL1/PKM/ADSL/ADK/XDH/HK3/MCCC2/PFAS/NDUFA12/SDHA/NDUFS1/PDK3/FIS1/DMAC2L/ATIC/SDHD/ACSL3/NT5C3/PDK2/SUCLG1/P2RX7/SUCLG2/SUCLA2	33
BP	GO:0019395	fatty acid oxidation	12/425	65/7530	0.00023427	0.0129784	0.0120398	ECI1/ACADVL/ACADS/HADH/ECHS1/ILVBL/FMO2/APPL2/ACAA1A/DECR1/ACOX3/ECI2	12
BP	GO:0042063	gliogenesis	24/425	195/7530	0.000239521	0.0129784	0.0120398	BIN1/CNTNAP1/GFAP/CD9/IDH2/PLP1/C1QA/ANXA7/LAMB2/CNTN2/PHGDH/SHH/NDRG1/DAAM2/SUN2/GJC2/IL33/ARHGEF10/LGI4/ASPA/DUSP15/TSPAN2/EPM2A/MECP2	24
BP	GO:0009167	purine ribonucleoside monophosphate metabolic process	8/425	31/7530	0.000240479	0.0129784	0.0120398	NT5C1A/HPRT/ADSSL1/ADSL/ADK/XDH/PFAS/ATIC	8
BP	GO:1901137	carbohydrate derivative biosynthetic process	36/425	347/7530	0.000259082	0.0137672	0.0127716	DLD/DHODH/NPC1/NDUFA1/ITM2B/HPRT/ND4L/MMUT/ADSSL1/HEXA/TKT/SHMT1/PKM/ADSL/ADK/G6PDX/CMPK2/PFAS/ACAN/SORD/DPY19L3/NDUFA12/IL33/SDHA/NDUFS1/DCXR/PDK3/DMAC2L/ATIC/SDHD/PGM3/NECAB3/ALG2/PYGL/AKR1A1/PDK2	36
BP	GO:0045109	intermediate filament organization	5/425	12/7530	0.000318277	0.0162057	0.0150338	GFAP/NEFL/NEFH/INA/SHH	5
BP	GO:0009162	deoxyribonucleoside monophosphate metabolic process	6/425	18/7530	0.000323739	0.0162057	0.0150338	NT5C1A/SHMT1/ADK/XDH/NT5M/NT5C3	6
BP	GO:0046037	GMP metabolic process	6/425	18/7530	0.000323739	0.0162057	0.0150338	HPRT/ADSL/ADK/XDH/PFAS/ATIC	6
BP	GO:0046128	purine ribonucleoside metabolic process	6/425	18/7530	0.000323739	0.0162057	0.0150338	NT5C1A/HPRT/ADK/XDH/ENPP4/NT5C3	6
BP	GO:0008652	amino acid biosynthetic process	10/425	49/7530	0.000332183	0.0163908	0.0152055	GLUL/ASS1/BCAT1/SHMT1/ABAT/PHGDH/ILVBL/CBS/AASS/PSAT1	10
BP	GO:0042180	cellular ketone metabolic process	15/425	98/7530	0.000355535	0.017296	0.0160452	ACADVL/COQ7/FH1/PNKD/KYAT3/COQ4/COQ3/COQ9/FMO2/APPL2/CBR4/PDK3/COQ5/AKR1A1/PDK2	15
BP	GO:0009165	nucleotide biosynthetic process	23/425	189/7530	0.000379438	0.0178822	0.016589	DLD/DHODH/NDUFA1/HPRT/ND4L/MMUT/ADSSL1/SHMT1/PKM/IDH2/ADSL/ADK/G6PDX/CMPK2/PFAS/NDUFA12/SDHA/NDUFS1/PDK3/DMAC2L/ATIC/SDHD/PDK2	23
BP	GO:0009124	nucleoside monophosphate biosynthetic process	8/425	33/7530	0.000383116	0.0178822	0.016589	DHODH/HPRT/ADSSL1/SHMT1/ADSL/ADK/PFAS/ATIC	8
BP	GO:0009126	purine nucleoside monophosphate metabolic process	8/425	33/7530	0.000383116	0.0178822	0.016589	NT5C1A/HPRT/ADSSL1/ADSL/ADK/XDH/PFAS/ATIC	8
BP	GO:1901293	nucleoside phosphate biosynthetic process	23/425	190/7530	0.000409604	0.0188636	0.0174994	DLD/DHODH/NDUFA1/HPRT/ND4L/MMUT/ADSSL1/SHMT1/PKM/IDH2/ADSL/ADK/G6PDX/CMPK2/PFAS/NDUFA12/SDHA/NDUFS1/PDK3/DMAC2L/ATIC/SDHD/PDK2	23
BP	GO:0042552	myelination	14/425	89/7530	0.000417131	0.0189575	0.0175865	CNTNAP1/MBP/HEXA/CD9/PLP1/PSAP/CNTN2/NDRG1/NFASC/ARHGEF10/LGI4/TSPAN2/JAM3/PLLP	14
BP	GO:0009069	serine family amino acid metabolic process	7/425	26/7530	0.000447138	0.0200574	0.0186068	SHMT1/TST/PHGDH/THNSL2/CBS/MPST/PSAT1	7
BP	GO:0009150	purine ribonucleotide metabolic process	31/425	292/7530	0.000467166	0.0205807	0.0190923	NT5C1A/DLD/NDUFA1/HPRT/ND4L/ALDOC/GPI1/MMUT/HSPA1B/ADSSL1/PKM/ADSL/ADK/XDH/HK3/MCCC2/PFAS/NDUFA12/SDHA/NDUFS1/PDK3/FIS1/DMAC2L/ATIC/SDHD/ACSL3/PDK2/SUCLG1/P2RX7/SUCLG2/SUCLA2	31
BP	GO:0045333	cellular respiration	22/425	180/7530	0.000476404	0.0205807	0.0190923	DLD/NDUFA1/ND4L/MDH2/SOD2/IDH2/ADSL/IDH3G/COQ7/FH1/NDUFA12/COQ9/SDHA/NDUFS1/UQCRQ/SDHD/DLST/SLC25A18/UQCRC2/SUCLG1/SUCLG2/SUCLA2	22
BP	GO:0051289	protein homotetramerization	8/425	34/7530	0.000476681	0.0205807	0.0190923	HPRT/SOD2/SHMT1/PKM/APPL2/CBR4/ACOT13/ALDH9A1	8
BP	GO:0006177	GMP biosynthetic process	5/425	13/7530	0.000493367	0.0207028	0.0192056	HPRT/ADSL/ADK/PFAS/ATIC	5
BP	GO:0099515	actin filament-based transport	5/425	13/7530	0.000493367	0.0207028	0.0192056	MYO1E/MYO1G/MYO1D/MYO6/SUN2	5
BP	GO:0044242	cellular lipid catabolic process	18/425	134/7530	0.000497491	0.0207028	0.0192056	APOB/HEXA/ECI1/ACADVL/CRABP1/SMPD1/ACADS/PSAP/HADH/ECHS1/ILVBL/PLCG2/ACAA1A/DECR1/ACOX3/ECI2/ASAH1/ABHD16A	18
BP	GO:1901607	alpha-amino acid biosynthetic process	9/425	43/7530	0.000540113	0.0222089	0.0206028	GLUL/ASS1/BCAT1/SHMT1/PHGDH/ILVBL/CBS/AASS/PSAT1	9
BP	GO:0009168	purine ribonucleoside monophosphate biosynthetic process	6/425	20/7530	0.000613711	0.0246483	0.0228658	HPRT/ADSSL1/ADSL/ADK/PFAS/ATIC	6
BP	GO:0042133	neurotransmitter metabolic process	6/425	20/7530	0.000613711	0.0246483	0.0228658	TH/ABAT/PEBP1/MAOB/ALDH5A1/ALDH9A1	6
BP	GO:0005975	carbohydrate metabolic process	32/425	310/7530	0.000621428	0.0246714	0.0228872	MAN2B1/SCARB2/MAN2B2/ALDOC/GPI1/MDH2/HEXA/APOD/PKM/IDH2/GAA/G6PDX/HK3/SORD/G6PC3/ABHD10/COQ3/NHLRC1/PYGB/DCXR/PDK3/PGM3/PGM1/PYGL/AKR1A1/PDK2/PTK2B/GYG/EPM2A/PYGM/P2RX7/MECP2	32
BP	GO:0018958	phenol-containing compound metabolic process	9/425	44/7530	0.00064576	0.0252794	0.0234512	DDT/DDC/HPRT/CTSB/TH/FAH/ABAT/PNKD/MAOB	9
BP	GO:0010001	glial cell differentiation	18/425	137/7530	0.00065138	0.0252794	0.0234512	BIN1/CNTNAP1/GFAP/PLP1/C1QA/LAMB2/CNTN2/PHGDH/SHH/NDRG1/DAAM2/IL33/ARHGEF10/LGI4/ASPA/DUSP15/TSPAN2/MECP2	18
BP	GO:0090407	organophosphate biosynthetic process	35/425	351/7530	0.000661507	0.0253872	0.0235512	MOCS3/DLD/DHODH/NDUFA1/HPRT/ND4L/MMUT/ADSSL1/TKT/SHMT1/PKM/IDH2/ADSL/ADK/G6PDX/CMPK2/PFAS/SORD/NDUFA12/PLCG2/SDHA/PLAAT3/ABHD4/NDUFS1/DCXR/FDPS/PDK3/DMAC2L/ATIC/SDHD/ACSL3/PYGL/AKR1A1/PDK2/PTK2B	35
BP	GO:0072522	purine-containing compound biosynthetic process	21/425	173/7530	0.000697964	0.0258044	0.0239382	DLD/NDUFA1/HPRT/ND4L/MMUT/ADSSL1/SHMT1/PKM/IDH2/ADSL/ADK/G6PDX/PFAS/NDUFA12/SDHA/NDUFS1/PDK3/DMAC2L/ATIC/SDHD/PDK2	21
BP	GO:0045103	intermediate filament-based process	7/425	28/7530	0.000729607	0.0258044	0.0239382	GFAP/NEFL/NEFH/INA/SHH/ATXN3/CLN8	7
BP	GO:0045104	intermediate filament cytoskeleton organization	7/425	28/7530	0.000729607	0.0258044	0.0239382	GFAP/NEFL/NEFH/INA/SHH/ATXN3/CLN8	7
BP	GO:0000272	polysaccharide catabolic process	5/425	14/7530	0.000732144	0.0258044	0.0239382	GAA/PYGB/PGM1/PYGL/PYGM	5
BP	GO:0005980	glycogen catabolic process	5/425	14/7530	0.000732144	0.0258044	0.0239382	GAA/PYGB/PGM1/PYGL/PYGM	5
BP	GO:0006743	ubiquinone metabolic process	5/425	14/7530	0.000732144	0.0258044	0.0239382	COQ7/COQ4/COQ3/COQ9/COQ5	5
BP	GO:0009251	glucan catabolic process	5/425	14/7530	0.000732144	0.0258044	0.0239382	GAA/PYGB/PGM1/PYGL/PYGM	5
BP	GO:0044247	cellular polysaccharide catabolic process	5/425	14/7530	0.000732144	0.0258044	0.0239382	GAA/PYGB/PGM1/PYGL/PYGM	5
BP	GO:0030048	actin filament-based movement	12/425	74/7530	0.000804951	0.0280838	0.0260528	MYO1E/BIN1/CASQ2/ROCK1/MYO1G/MYO1D/KCNA5/MYO6/CTNNA3/MYH14/SCN4B/SUN2	12
BP	GO:0009127	purine nucleoside monophosphate biosynthetic process	6/425	21/7530	0.000818756	0.0282798	0.0262347	HPRT/ADSSL1/ADSL/ADK/PFAS/ATIC	6
BP	GO:0009156	ribonucleoside monophosphate biosynthetic process	7/425	29/7530	0.000915756	0.0313171	0.0290522	DHODH/HPRT/ADSSL1/ADSL/ADK/PFAS/ATIC	7
BP	GO:0006575	cellular modified amino acid metabolic process	11/425	66/7530	0.0010434	0.035292	0.0327397	FOLH1/CTSB/ASS1/SHMT1/CBS/ATIC/MTHFS/GATM/ALDH9A1/ABHD16A/SLC22A4	11
BP	GO:0048708	astrocyte differentiation	9/425	47/7530	0.00106792	0.035292	0.0327397	BIN1/GFAP/PLP1/C1QA/LAMB2/CNTN2/SHH/TSPAN2/MECP2	9
BP	GO:0006536	glutamate metabolic process	6/425	22/7530	0.00107286	0.035292	0.0327397	GLUL/GLUD1/DGLUCY/ALDH5A1/MTHFS/PRODH	6
BP	GO:0009119	ribonucleoside metabolic process	6/425	22/7530	0.00107286	0.035292	0.0327397	NT5C1A/HPRT/ADK/XDH/ENPP4/NT5C3	6
BP	GO:0006164	purine nucleotide biosynthetic process	20/425	167/7530	0.00110159	0.0358953	0.0332994	DLD/NDUFA1/HPRT/ND4L/MMUT/ADSSL1/PKM/IDH2/ADSL/ADK/G6PDX/PFAS/NDUFA12/SDHA/NDUFS1/PDK3/DMAC2L/ATIC/SDHD/PDK2	20
BP	GO:0009394	2'-deoxyribonucleotide metabolic process	7/425	30/7530	0.00113739	0.0363753	0.0337447	NT5C1A/SHMT1/ADK/XDH/CMPK2/NT5M/NT5C3	7
BP	GO:0019692	deoxyribose phosphate metabolic process	7/425	30/7530	0.00113739	0.0363753	0.0337447	NT5C1A/SHMT1/ADK/XDH/CMPK2/NT5M/NT5C3	7
BP	GO:0016125	sterol metabolic process	12/425	77/7530	0.00115644	0.0366453	0.0339952	APOB/NPC1/ACADVL/G6PDX/SMPD1/LSS/FDPS/MSMO1/CYB5R1/CYB5R3/CLN8/LIPA	12
BP	GO:0050885	neuromuscular process controlling balance	8/425	39/7530	0.00126022	0.0395708	0.0367091	CNTNAP1/TPP1/NEFL/HEXA/GAA/PSAP/CLIC5/CLN8	8
BP	GO:0042278	purine nucleoside metabolic process	6/425	23/7530	0.00138335	0.0427619	0.0396694	NT5C1A/HPRT/ADK/XDH/ENPP4/NT5C3	6
BP	GO:0009116	nucleoside metabolic process	7/425	31/7530	0.00139899	0.0427619	0.0396694	NT5C1A/HPRT/ADK/XDH/ENPP4/ATIC/NT5C3	7
BP	GO:0009262	deoxyribonucleotide metabolic process	7/425	31/7530	0.00139899	0.0427619	0.0396694	NT5C1A/SHMT1/ADK/XDH/CMPK2/NT5M/NT5C3	7
BP	GO:0009125	nucleoside monophosphate catabolic process	5/425	16/7530	0.00145407	0.0440559	0.0408698	NT5C1A/HPRT/XDH/NT5M/NT5C3	5
BP	GO:0014009	glial cell proliferation	8/425	40/7530	0.00149914	0.0450265	0.0417702	GFAP/IDH2/ANXA7/SHH/IL33/LGI4/EPM2A/MECP2	8
BP	GO:0060052	neurofilament cytoskeleton organization	4/425	10/7530	0.00159979	0.047635	0.0441901	NEFL/NEFH/INA/CLN8	4
BP	GO:1902652	secondary alcohol metabolic process	12/425	80/7530	0.00162671	0.0480227	0.0445497	APOB/NPC1/ACADVL/IDH2/IDH3G/G6PDX/SMPD1/LSS/FDPS/MSMO1/CYB5R3/CLN8	12
BP	GO:0006635	fatty acid beta-oxidation	9/425	50/7530	0.00168985	0.049464	0.0458869	ECI1/ACADVL/ACADS/HADH/ECHS1/ACAA1A/DECR1/ACOX3/ECI2	9
CC	GO:0043209	myelin sheath	40/431	183/7601	5.32608e-14	2.16239e-11	2.02952e-11	DPYSL2/DLD/CNTNAP1/CAR2/GFAP/MBP/GPI1/MDH2/NEFL/SOD2/GSTM1/GLUL/ASS1/NEFH/CRYAB/TKT/INA/PKM/PLP1/PEBP1/ERMN/MYO1D/CLDN11/CNTN2/PHGDH/NDRG1/MYH14/LLGL1/NFASC/GJC2/SDHA/NDUFS1/TSPAN2/DLST/MOBP/TUBB4A/JAM3/UQCRC2/PLLP/SUCLA2	40
CC	GO:0019866	organelle inner membrane	50/431	436/7601	1.01932e-06	0.000206922	0.000194208	NDUFAF6/DHODH/NDUFA1/GCAT/ND4L/MDH2/SOD2/GLUD1/CPOX/ECI1/ACADVL/TST/IDH2/COQ7/HADH/DPY19L3/APOOL/NDUFA12/AA467197/COQ4/SUN2/COQ3/MAOB/COQ9/SDHA/FAHD1/NDUFS1/MPST/MCCC1/MRPL9/UQCRQ/MRPL11/DNAJC19/DMAC2L/UQCC1/MCUR1/COQ5/ABCB8/PMPCB/SDHD/DMAC2/MRPL17/GATM/SLC25A18/UQCRC2/GSTK1/CYB5R3/PRODH/SUCLG1/P2RX7	50
CC	GO:0005743	mitochondrial inner membrane	47/431	416/7601	3.36096e-06	0.000309996	0.000290947	NDUFAF6/DHODH/NDUFA1/GCAT/ND4L/MDH2/SOD2/GLUD1/CPOX/ECI1/ACADVL/TST/IDH2/COQ7/HADH/APOOL/NDUFA12/AA467197/COQ4/COQ3/MAOB/COQ9/SDHA/FAHD1/NDUFS1/MPST/MCCC1/MRPL9/UQCRQ/MRPL11/DNAJC19/DMAC2L/UQCC1/MCUR1/COQ5/ABCB8/PMPCB/SDHD/DMAC2/MRPL17/GATM/SLC25A18/UQCRC2/GSTK1/CYB5R3/PRODH/SUCLG1	47
CC	GO:0062023	collagen-containing extracellular matrix	25/431	161/7601	3.50417e-06	0.000309996	0.000290947	ADAM10/NID2/COL4A1/SPARC/COL4A2/CTSB/S100A6/CTSD/PKM/COL6A1/ANXA7/LAMA2/SERPINB6A/LAMA5/ACAN/LAMB2/ITIH3/HAPLN4/LGALSL/TINAGL1/VWA5A/SERPINB1A/HAPLN1/HTRA1/CTSZ	25
CC	GO:0005615	extracellular space	50/431	456/7601	3.81768e-06	0.000309996	0.000290947	APOB/MAN2B1/DDT/CTSS/NID2/PPT1/ITM2B/CAR2/C4B/H2-D1/H2-K1/COL4A1/GPI1/SPARC/COL4A2/CTSB/C1QB/CTSD/CASP1/CD81/CD9/APOD/PEBP1/C1QA/XDH/C1QC/SMPD1/COL6A1/LGALS3BP/CRHBP/SERPINB6A/LAMA5/PSAP/ACAN/SEMA4B/SHH/SORD/IL33/H2BC12/LGI4/LGI2/MCAM/SERPINB1B/TINAGL1/SERPINB1A/JAM3/GSDMD/CTSF/CTSZ/ASAH1	50
CC	GO:0005759	mitochondrial matrix	32/431	242/7601	5.5411e-06	0.000374948	0.000351908	DLD/CLPP/MDH2/SOD2/MMUT/HSPA1B/GLUD1/HSD17B8/ACADVL/ABAT/IDH3G/FH1/ACADS/MCCC2/DGLUCY/FAHD1/CBR4/FDPS/MCCC1/MRPL9/MRPL11/ACOT13/DNAJC19/ATXN3/COQ5/PMPCB/MTHFS/MRPL17/GSTK1/PDK2/SUCLG1/SUCLG2	32
CC	GO:0030312	external encapsulating structure	27/431	193/7601	1.0742e-05	0.000545155	0.000511657	ADAM10/NID2/COL4A1/SPARC/COL4A2/CTSB/S100A6/CTSD/PKM/COL6A1/ANXA7/LAMA2/SERPINB6A/LAMA5/ACAN/LAMB2/ITIH3/SHH/HAPLN4/LGALSL/TINAGL1/VWA5A/SERPINB1A/HAPLN2/HAPLN1/HTRA1/CTSZ	27
CC	GO:0031012	extracellular matrix	27/431	193/7601	1.0742e-05	0.000545155	0.000511657	ADAM10/NID2/COL4A1/SPARC/COL4A2/CTSB/S100A6/CTSD/PKM/COL6A1/ANXA7/LAMA2/SERPINB6A/LAMA5/ACAN/LAMB2/ITIH3/SHH/HAPLN4/LGALSL/TINAGL1/VWA5A/SERPINB1A/HAPLN2/HAPLN1/HTRA1/CTSZ	27
CC	GO:0044304	main axon	13/431	58/7601	1.58181e-05	0.00071357	0.000669723	BIN1/CNTNAP1/MBP/KCNC1/KCNAB2/ERMN/MYO1D/CRHBP/CNTN2/NFASC/GJC2/TUBB4A/HAPLN2	13
CC	GO:0045239	tricarboxylic acid cycle enzyme complex	7/431	18/7601	3.30778e-05	0.00134296	0.00126044	DLD/IDH3G/FH1/DLST/SUCLG1/SUCLG2/SUCLA2	7
CC	GO:0000323	lytic vacuole	33/431	291/7601	9.63866e-05	0.00299471	0.0028107	MAN2B1/SCARB2/NPC1/MAN2B2/CTSS/PPT1/TPP1/H2-D1/H2-K1/GFAP/CTSB/LAMP1/ASS1/CTSD/CRYAB/HEXA/GAA/SMPD1/CRHBP/PSAP/VMA21/FNBP1/MFSD8/PLAAT3/TMEM63A/TINAGL1/SERPINB1A/NAAA/ABCB9/CTSF/CTSZ/ASAH1/LIPA	33
CC	GO:0005764	lysosome	33/431	291/7601	9.63866e-05	0.00299471	0.0028107	MAN2B1/SCARB2/NPC1/MAN2B2/CTSS/PPT1/TPP1/H2-D1/H2-K1/GFAP/CTSB/LAMP1/ASS1/CTSD/CRYAB/HEXA/GAA/SMPD1/CRHBP/PSAP/VMA21/FNBP1/MFSD8/PLAAT3/TMEM63A/TINAGL1/SERPINB1A/NAAA/ABCB9/CTSF/CTSZ/ASAH1/LIPA	33
CC	GO:1990204	oxidoreductase complex	16/431	97/7601	9.75528e-05	0.00299471	0.0028107	DLD/NDUFA1/ND4L/HSD17B8/IDH3G/NDUFA12/SDHA/NDUFS1/CBR4/UQCRQ/SDHD/DLST/DMAC2/UQCRC2/CYB5R3/PDK2	16
CC	GO:0005777	peroxisome	16/431	98/7601	0.000110642	0.00299471	0.0028107	ECH1/TKT/IDH2/XDH/PAOX/VWA8/PLAAT3/MAVS/FDPS/ACAA1A/PECR/FIS1/ACSL3/GSTK1/ACOX3/ECI2	16
CC	GO:0042579	microbody	16/431	98/7601	0.000110642	0.00299471	0.0028107	ECH1/TKT/IDH2/XDH/PAOX/VWA8/PLAAT3/MAVS/FDPS/ACAA1A/PECR/FIS1/ACSL3/GSTK1/ACOX3/ECI2	16
CC	GO:0005811	lipid droplet	12/431	61/7601	0.000130126	0.00330195	0.00309905	APOB/PLIN4/SMPD1/CLDN11/LSS/SPART/ABHD4/ACSL3/PLIN3/CYB5R3/HSD17B11/SET	12
CC	GO:0005773	vacuole	35/431	340/7601	0.000400451	0.00956372	0.00897606	DLD/MAN2B1/SCARB2/NPC1/MAN2B2/CTSS/PPT1/TPP1/H2-D1/H2-K1/GFAP/CTSB/LAMP1/ASS1/CTSD/CRYAB/HEXA/GABARAPL2/GAA/SMPD1/CRHBP/PSAP/VMA21/FNBP1/MFSD8/PLAAT3/TMEM63A/TINAGL1/SERPINB1A/NAAA/ABCB9/CTSF/CTSZ/ASAH1/LIPA	35
CC	GO:0030670	phagocytic vesicle membrane	5/431	13/7601	0.000504157	0.0113715	0.0106728	H2-D1/H2-K1/LAMP1/TAP1/APPL2	5
CC	GO:0016459	myosin complex	6/431	22/7601	0.00109944	0.0234933	0.0220497	MYO1E/MYO10/MYO1G/MYO1D/MYO6/MYH14	6
CC	GO:0005581	collagen trimer	6/431	23/7601	0.00141729	0.0287073	0.0269433	COL4A1/COL4A2/C1QB/C1QA/C1QC/COL6A1	6
CC	GO:0005775	vacuolar lumen	5/431	16/7601	0.00148486	0.0287073	0.0269433	MAN2B1/SCARB2/MAN2B2/HEXA/GAA	5
CC	GO:0005883	neurofilament	4/431	10/7601	0.00162786	0.0300415	0.0281955	NEFL/NEFH/INA/CLDN11	4
CC	GO:0030666	endocytic vesicle membrane	6/431	24/7601	0.00180066	0.0317856	0.0298324	SCARB2/H2-D1/H2-K1/LAMP1/TAP1/APPL2	6
CC	GO:0005902	microvillus	9/431	51/7601	0.00201605	0.0341048	0.0320092	MYO1E/CAR2/MYO1G/MYO1D/MYO6/NFASC/DCXR/JAM3/CLIC4	9
CC	GO:0033270	paranode region of axon	4/431	11/7601	0.00244436	0.0396965	0.0372572	CNTNAP1/ERMN/NFASC/GJC2	4
MF	GO:0016491	oxidoreductase activity	62/423	412/7461	4.69749e-13	2.66817e-10	2.30919e-10	DLD/DHODH/ND4L/MDH2/SOD2/GSTA1/SELENBP1/GSTP1/TH/GLUD1/CPOX/GSTP2/HSD17B8/ACADVL/IDH2/KCNAB2/IDH3G/COQ7/XDH/G6PDX/ACADS/CRYZL2/GSTT2/HADH/PHGDH/VAT1/SORD/GSTT1/FADS6/ALDH3B1/GSTM7/QDPR/MAOB/ALDH5A1/PAOX/SDHA/FMO2/SELENOM/NDUFS1/CBR4/CBS/DCXR/L2HGDH/GRHPR/ACAA1A/AASS/PECR/DECR1/MSMO1/SDHD/PIR/PHYHD1/CYB5R1/GSTK1/CYB5R3/ACOX3/HSD17B11/ALDH6A1/AKR1A1/ALDH9A1/PRODH/SUCLG2	62
MF	GO:0004364	glutathione transferase activity	12/423	20/7461	7.88422e-11	2.23912e-08	1.93786e-08	GSTM6/GSTM1/GSTA1/GSTP1/GSTP2/GSTM5/GSTT2/GSTT1/GSTM7/GSTM4/GSTT3/GSTK1	12
MF	GO:0016765	transferase activity, transferring alkyl or aryl (other than methyl) groups	14/423	42/7461	3.50648e-08	6.63893e-06	5.7457e-06	GSTM6/GSTM1/GSTA1/GSTP1/GSTP2/GSTM5/GSTT2/GSTT1/GSTM7/GSTM4/CBS/FDPS/GSTT3/GSTK1	14
MF	GO:0030170	pyridoxal phosphate binding	12/423	40/7461	1.23421e-06	0.000117938	0.00010207	DDC/GCAT/SHMT1/ABAT/KYAT3/THNSL2/ETNPPL/PYGB/CBS/PSAT1/PYGL/PYGM	12
MF	GO:0070279	vitamin B6 binding	12/423	40/7461	1.23421e-06	0.000117938	0.00010207	DDC/GCAT/SHMT1/ABAT/KYAT3/THNSL2/ETNPPL/PYGB/CBS/PSAT1/PYGL/PYGM	12
MF	GO:0051287	NAD binding	13/423	47/7461	1.24582e-06	0.000117938	0.00010207	DLD/GLUD1/HSD17B8/IDH2/IDH3G/HADH/PHGDH/SORD/QDPR/ALDH5A1/GRHPR/CYB5R3/ALDH9A1	13
MF	GO:0019842	vitamin binding	17/423	80/7461	1.73399e-06	0.000140701	0.00012177	DDC/GCAT/MMUT/TKT/SHMT1/ABAT/CRABP1/KYAT3/THNSL2/ILVBL/ETNPPL/PYGB/CBS/PSAT1/MTHFS/PYGL/PYGM	17
MF	GO:0004602	glutathione peroxidase activity	7/423	13/7461	2.28375e-06	0.000162146	0.00014033	GSTA1/GSTP1/GSTP2/GSTT2/GSTT1/GSTM7/GSTK1	7
MF	GO:0031406	carboxylic acid binding	20/423	110/7461	2.87268e-06	0.000181298	0.000156906	DDC/GSTA1/GLUL/ASS1/GSTP1/TH/GLUD1/GSTP2/SHMT1/CRABP1/PSAP/UGT1A7C/GSTM7/THNSL2/ALDH5A1/GRHPR/MTHFS/ACOX3/PYGL/PRODH	20
MF	GO:0043177	organic acid binding	20/423	114/7461	5.08904e-06	0.000289058	0.000250167	DDC/GSTA1/GLUL/ASS1/GSTP1/TH/GLUD1/GSTP2/SHMT1/CRABP1/PSAP/UGT1A7C/GSTM7/THNSL2/ALDH5A1/GRHPR/MTHFS/ACOX3/PYGL/PRODH	20
MF	GO:0043295	glutathione binding	6/423	11/7461	1.16098e-05	0.000599487	0.00051883	GSTM6/GSTM1/GSTA1/GSTM5/GSTM7/GSTM4	6
MF	GO:0000146	microfilament motor activity	6/423	13/7461	3.9107e-05	0.00185106	0.00160201	MYO1E/MYO10/MYO1G/MYO1D/MYO6/MYH14	6
MF	GO:0016614	oxidoreductase activity, acting on CH-OH group of donors	15/423	83/7461	5.42432e-05	0.00237001	0.00205114	MDH2/HSD17B8/IDH2/KCNAB2/IDH3G/G6PDX/HADH/PHGDH/SORD/CBR4/DCXR/L2HGDH/GRHPR/HSD17B11/AKR1A1	15
MF	GO:0016627	oxidoreductase activity, acting on the CH-CH group of donors	10/423	41/7461	7.06102e-05	0.00286476	0.00247932	DHODH/CPOX/ACADVL/ACADS/SDHA/ACAA1A/PECR/DECR1/SDHD/ACOX3	10
MF	GO:0050660	flavin adenine dinucleotide binding	12/423	58/7461	7.75431e-05	0.0029363	0.00254124	DLD/ACADVL/XDH/ACADS/ILVBL/MAOB/SDHA/FMO2/CYB5R1/CYB5R3/ACOX3/PRODH	12
MF	GO:0016853	isomerase activity	17/423	108/7461	0.000108122	0.00377128	0.00326387	DDT/ECH1/GPI1/GSTA1/MMUT/ECI1/PTPA/FKBP5/ECHS1/LSS/PTGES2/PGM3/PGM1/PPIL3/PPIH/PPIHL/ECI2	17
MF	GO:0005540	hyaluronic acid binding	5/423	10/7461	0.000113705	0.00377128	0.00326387	ACAN/HAPLN4/HAPLN3/HAPLN2/HAPLN1	5
MF	GO:0016616	oxidoreductase activity, acting on the CH-OH group of donors, NAD or NADP as acceptor	14/423	79/7461	0.000119512	0.00377128	0.00326387	MDH2/HSD17B8/IDH2/KCNAB2/IDH3G/G6PDX/HADH/PHGDH/SORD/CBR4/DCXR/GRHPR/HSD17B11/AKR1A1	14
MF	GO:0033293	monocarboxylic acid binding	9/423	37/7461	0.000166636	0.00498152	0.00431129	GSTA1/GSTP1/GSTP2/CRABP1/PSAP/UGT1A7C/GSTM7/ACOX3/PYGL	9
MF	GO:0005201	extracellular matrix structural constituent	12/423	63/7461	0.00017925	0.0050907	0.00440578	NID2/COL4A1/SPARC/COL4A2/COL6A1/LAMA2/LAMA5/LAMB2/HAPLN4/TINAGL1/VWA5A/HAPLN1	12
MF	GO:0016860	intramolecular oxidoreductase activity	8/423	31/7461	0.000247909	0.00670534	0.00580317	DDT/ECH1/GPI1/GSTA1/ECI1/ECHS1/PTGES2/ECI2	8
MF	GO:0042803	protein homodimerization activity	40/423	401/7461	0.000296881	0.00766493	0.00663366	CASQ2/SCARB2/ADAM10/GSTM6/TPD52L1/H2-D1/H2-K1/GSTM1/CAMK2A/GSTA1/S100A6/MMUT/TAP1/CRYAB/CPOX/TKT/GSTM5/SHMT1/PKM/PTPA/XDH/G6PDX/PADI2/PSAP/UGT1A7C/KYAT3/GSTM7/COQ9/APPL2/GSTM4/CBS/GRHPR/ATIC/JAM3/ABCB9/PDK2/PLEKHB1/GYG/PRKRA/EPM2A	40
MF	GO:0030246	carbohydrate binding	16/423	111/7461	0.000480839	0.0118746	0.010277	MAN2B1/MAN2B2/C4B/GPI1/TKT/GAA/G6PDX/HK3/ACAN/CNTN2/PYGB/LGALSL/PYGL/GYG/EPM2A/PYGM	16
MF	GO:0031492	nucleosomal DNA binding	5/423	13/7461	0.000503648	0.0119197	0.0103159	H1F0/H1F4/H3F3B/H3F3A/RCC1	5
MF	GO:0016829	lyase activity	17/423	124/7461	0.000586508	0.0128957	0.0111607	DDT/DDC/CAR2/ALDOC/SHMT1/ADSL/FH1/KYAT3/THNSL2/DGLUCY/ECHS1/ILVBL/PTGES2/ETNPPL/FAHD1/GSTM4/CBS	17
MF	GO:0016877	ligase activity, forming carbon-sulfur bonds	7/423	27/7461	0.000590297	0.0128957	0.0111607	MOCS3/ACSF2/ACSL3/SUCLG1/UBA2/SUCLG2/SUCLA2	7
MF	GO:0004601	peroxidase activity	7/423	28/7461	0.000749222	0.0151985	0.0131536	GSTA1/GSTP1/GSTP2/GSTT2/GSTT1/GSTM7/GSTK1	7
MF	GO:0005504	fatty acid binding	7/423	28/7461	0.000749222	0.0151985	0.0131536	GSTA1/GSTP1/GSTP2/CRABP1/UGT1A7C/GSTM7/ACOX3	7
MF	GO:0016874	ligase activity	16/423	119/7461	0.00104532	0.0204738	0.0177192	MOCS3/GLUL/ASS1/ADSSL1/AARSD1/MCCC2/PFAS/TRIM25/ACSF2/MCCC1/ACSL3/MTHFS/SUCLG1/UBA2/SUCLG2/SUCLA2	16
MF	GO:0016209	antioxidant activity	9/423	47/7461	0.001102	0.0207223	0.0179343	SOD2/GSTA1/GSTP1/GSTP2/GSTT2/GSTT1/GSTM7/PRXL2A/GSTK1	9
MF	GO:0008289	lipid binding	42/423	457/7461	0.00114914	0.0207223	0.0179343	APOB/MYO1E/MYO10/BIN1/SCARB2/NPC1/PPT1/TPP1/MBP/GSTM1/GSTA1/GSTP1/CD81/GSTP2/ACADVL/APOD/CRABP1/PEBP1/ANXA7/ACADS/ESYT1/SNX21/MYO1G/PSAP/UGT1A7C/FNBP1/GSTM7/SNX32/MICALL1/COQ9/APPL2/PLAAT3/FIS1/GSDMD/ACOX3/PLEKHA3/PLEKHA2/GLTP/CLN8/ECI2/PHLDA3/P2RX7	42
MF	GO:0016684	oxidoreductase activity, acting on peroxide as acceptor	7/423	30/7461	0.00116745	0.0207223	0.0179343	GSTA1/GSTP1/GSTP2/GSTT2/GSTT1/GSTM7/GSTK1	7
MF	GO:0005536	glucose binding	4/423	10/7461	0.00162665	0.0279981	0.0242311	G6PDX/HK3/PYGL/GYG	4
MF	GO:0033218	amide binding	22/423	197/7461	0.0016967	0.0283448	0.0245312	DLD/FOLH1/TPP1/ITM2B/H2-D1/H2-K1/CTSB/GLUL/CTSD/TAP1/CRYAB/ACADVL/ACADS/CRHBP/PSAP/FKBP5/MTHFS/PPIH/PPIHL/GLTP/CLN8/ECI2	22
MF	GO:0000287	magnesium ion binding	17/423	141/7461	0.00247974	0.0402426	0.0348282	NT5C1A/HPRT/GLUL/RPS6KA1/TKT/PKM/IDH2/IDH3G/WNK1/ILVBL/RPS6KA5/PPA2/PGM3/NT5C3/PGM1/UBA2/P2RX7	17
MF	GO:0008483	transaminase activity	5/423	18/7461	0.00264834	0.0406556	0.0351856	BCAT1/ABAT/KYAT3/ETNPPL/PSAT1	5
MF	GO:0016878	acid-thiol ligase activity	5/423	18/7461	0.00264834	0.0406556	0.0351856	ACSF2/ACSL3/SUCLG1/SUCLG2/SUCLA2	5
MF	GO:0005198	structural molecule activity	34/423	369/7461	0.00322907	0.0482661	0.0417722	NID2/COL4A1/GFAP/MBP/SPARC/COL4A2/NEFL/H1F0/NEFH/CRYAB/CPOX/H1F4/INA/PLP1/H3F3B/H3F3A/COL6A1/LAMA2/CLDN11/LAMA5/LAMB2/HAPLN4/DNM3/H2BC12/TINAGL1/VWA5A/MRPL9/MRPL11/MOBP/H2BC27/TUBB4A/MRPL17/PLLP/HAPLN1	34
MF	GO:0016769	transferase activity, transferring nitrogenous groups	5/423	19/7461	0.00342927	0.0499442	0.0432245	BCAT1/ABAT/KYAT3/ETNPPL/PSAT1	5

## Sheet: GO Down with age
ONTOLOGY	ID	Description	GeneRatio	BgRatio	pvalue	p.adjust	qvalue	geneID	Count
BP	GO:0050808	synapse organization	94/681	374/7530	2.56904e-21	1.01529e-17	8.94027e-18	TANC2/PTPRF/KALRN/PTPRS/AKAP5/NRXN2/SYNGAP1/NUMBL/SNCA/CASK/BSN/GAP43/APP/CDH2/NTRK2/PIK3R1/MARCKS/PTK2/RPH3A/EFNB2/EPHB2/ARHGAP39/RIMS4/PPFIA3/ACTR2/HNRNPK/HSPA8/CDH10/CTNNB1/EPHA4/MDGA1/DAB2IP/ADGRB1/SORBS2/SHANK3/UNC13A/PSD/CTTN/CTNNA2/GRID2/MYH10/DLG4/PTPRD/NRXN3/CHD4/DLGAP3/ERC2/SDK2/TAOK2/IGSF21/ADGRL3/LRRTM4/CNKSR2/TNC/NEGR1/SHANK2/ADGRB3/SLITRK5/SLITRK1/NRCAM/ZFP365/CHMP2B/BAIAP2/FLRT2/NL…	94
BP	GO:0099173	postsynapse organization	57/681	177/7530	1.50638e-18	2.9766e-15	2.6211e-15	TANC2/PTPRF/KALRN/PTPRS/NRXN2/SYNGAP1/NUMBL/CASK/GAP43/APP/CDH2/MARCKS/RPH3A/EPHB2/ARHGAP39/ACTR2/HNRNPK/HSPA8/EPHA4/ADGRB1/SORBS2/SHANK3/PSD/CTTN/GRID2/MYH10/DLG4/PTPRD/NRXN3/TAOK2/ADGRL3/LRRTM4/CNKSR2/SHANK2/NRCAM/ZFP365/CHMP2B/BAIAP2/NLGN3/SHISA7/NGEF/STAU2/DNM1L/NTNG2/OPHN1/NRXN1/HNRNPM/ARHGEF7/C1QL3/HIP1R/ASAP1/DBN1/NUMB/ARC/MAGI2/HDAC6/HOMER1	57
BP	GO:0048667	cell morphogenesis involved in neuron differentiation	94/681	410/7530	2.3634e-18	3.11339e-15	2.74154e-15	AUTS2/TANC2/PTPRF/LGR4/KALRN/PTPRS/PTPRZ1/AKAP5/SYNGAP1/NUMBL/BMPR2/PIP5K1C/CASK/OLFM1/GAP43/HSP90AA1/CCK/HSP90AB1/APP/CDH2/NTRK2/BSG/MARCKS/KIF5C/PTK2/CDH4/EFNB2/EPHB2/CDH11/ACTR2/PPP3CA/PLXNA1/CHL1/NHERF1/TNIK/CRMP1/EPHA4/TRIO/PHACTR1/LMTK2/CFAP418/SHANK3/COBL/CYFIP2/SEMA5B/CTTN/CTNNA2/KIF5B/MYH10/DLG4/TBR1/PTPRD/CNTN4/BRSK2/SARM1/TIAM2/TAOK2/PLPPR4/TRIM46/ADGRB3/SLITRK5/SLITRK1/NRCAM/ARHGAP32/…	94
BP	GO:0000904	cell morphogenesis involved in differentiation	98/681	446/7530	9.31581e-18	9.20402e-15	8.10475e-15	AUTS2/TANC2/PTPRF/LGR4/KALRN/PTPRS/PTPRZ1/AKAP5/SYNGAP1/NUMBL/BMPR2/PIP5K1C/CASK/OLFM1/GAP43/HSP90AA1/CCK/HSP90AB1/APP/CDH2/NTRK2/BSG/MARCKS/KIF5C/PTK2/CDH4/EFNB2/EPHB2/CDH11/ACTR2/PPP3CA/PLXNA1/CHL1/NHERF1/TNIK/CRMP1/CTNNB1/EPHA4/TRIO/PHACTR1/LMTK2/CFAP418/SHANK3/COBL/CYFIP2/SEMA5B/CTTN/CTNNA2/KIF5B/MYH10/DLG4/TBR1/PTPRD/CNTN4/BRSK2/SARM1/TIAM2/TAOK2/PLPPR4/TRIM46/ACTN1/ADGRB3/SLITRK5/SLITRK1/NR…	98
BP	GO:0120039	plasma membrane bounded cell projection morphogenesis	99/681	458/7530	2.04974e-17	1.62011e-14	1.42662e-14	AUTS2/TANC2/PTPRF/LGR4/KALRN/PTPRS/PTPRZ1/AKAP5/SYNGAP1/NUMBL/BMPR2/PIP5K1C/CASK/OLFM1/GAP43/HSP90AA1/CCK/HSP90AB1/APP/CDH2/NTRK2/BSG/MARCKS/KIF5C/PTK2/CDH4/EFNB2/EPHB2/CDH11/ACTR2/HNRNPK/PPP3CA/PLXNA1/CHL1/TNIK/CRMP1/CTNNB1/EPHA4/TRIO/PHACTR1/LMTK2/DAB2IP/SHANK3/UNC13A/MYO16/COBL/CYFIP2/SEMA5B/CTTN/CTNNA2/KIF5B/MYH10/DLG4/TBR1/PTPRD/CNTN4/BRSK2/SARM1/TIAM2/TAOK2/PLPPR4/TRIM46/ADGRB3/SLITRK5/SLIT…	99
BP	GO:0048858	cell projection morphogenesis	99/681	462/7530	3.84903e-17	2.53523e-14	2.23244e-14	AUTS2/TANC2/PTPRF/LGR4/KALRN/PTPRS/PTPRZ1/AKAP5/SYNGAP1/NUMBL/BMPR2/PIP5K1C/CASK/OLFM1/GAP43/HSP90AA1/CCK/HSP90AB1/APP/CDH2/NTRK2/BSG/MARCKS/KIF5C/PTK2/CDH4/EFNB2/EPHB2/CDH11/ACTR2/HNRNPK/PPP3CA/PLXNA1/CHL1/TNIK/CRMP1/CTNNB1/EPHA4/TRIO/PHACTR1/LMTK2/DAB2IP/SHANK3/UNC13A/MYO16/COBL/CYFIP2/SEMA5B/CTTN/CTNNA2/KIF5B/MYH10/DLG4/TBR1/PTPRD/CNTN4/BRSK2/SARM1/TIAM2/TAOK2/PLPPR4/TRIM46/ADGRB3/SLITRK5/SLIT…	99
BP	GO:0048812	neuron projection morphogenesis	97/681	450/7530	5.53885e-17	2.77484e-14	2.44344e-14	AUTS2/TANC2/PTPRF/LGR4/KALRN/PTPRS/PTPRZ1/AKAP5/SYNGAP1/NUMBL/BMPR2/PIP5K1C/CASK/OLFM1/GAP43/HSP90AA1/CCK/HSP90AB1/APP/CDH2/NTRK2/BSG/MARCKS/KIF5C/PTK2/CDH4/EFNB2/EPHB2/CDH11/ACTR2/HNRNPK/PPP3CA/PLXNA1/CHL1/TNIK/CRMP1/CTNNB1/EPHA4/TRIO/PHACTR1/LMTK2/DAB2IP/SHANK3/UNC13A/MYO16/COBL/CYFIP2/SEMA5B/CTTN/CTNNA2/KIF5B/MYH10/DLG4/TBR1/PTPRD/CNTN4/BRSK2/SARM1/TIAM2/TAOK2/PLPPR4/TRIM46/ADGRB3/SLITRK5/SLIT…	97
BP	GO:0050803	regulation of synapse structure or activity	61/681	213/7530	5.61709e-17	2.77484e-14	2.44344e-14	TANC2/PTPRF/KALRN/PTPRS/SYNGAP1/NUMBL/SNCA/CASK/APP/CDH2/NTRK2/PIK3R1/MARCKS/PTK2/EPHB2/RIMS4/ACTR2/HNRNPK/HSPA8/CTNNB1/EPHA4/MDGA1/DAB2IP/ADGRB1/SHANK3/PSD/CTNNA2/GRID2/MYH10/PTPRD/CHD4/TAOK2/ADGRL3/LRRTM4/NEGR1/SHANK2/ADGRB3/SLITRK5/SLITRK1/NRCAM/CHMP2B/BAIAP2/FLRT2/NLGN3/NGEF/STAU2/DNM1L/NTNG2/CAMK1/ASIC2/NRXN1/HNRNPM/CLSTN1/C1QL3/ASAP1/DBN1/NUMB/ARC/MAGI2/TPBG/HOMER1	61
BP	GO:0050807	regulation of synapse organization	60/681	210/7530	1.1628e-16	5.10597e-14	4.49615e-14	TANC2/PTPRF/KALRN/PTPRS/NUMBL/SNCA/CASK/APP/CDH2/NTRK2/PIK3R1/MARCKS/PTK2/EPHB2/RIMS4/ACTR2/HNRNPK/HSPA8/CTNNB1/EPHA4/MDGA1/DAB2IP/ADGRB1/SHANK3/PSD/CTNNA2/GRID2/MYH10/PTPRD/CHD4/TAOK2/ADGRL3/LRRTM4/NEGR1/SHANK2/ADGRB3/SLITRK5/SLITRK1/NRCAM/CHMP2B/BAIAP2/FLRT2/NLGN3/NGEF/STAU2/DNM1L/NTNG2/CAMK1/ASIC2/NRXN1/HNRNPM/CLSTN1/C1QL3/ASAP1/DBN1/NUMB/ARC/MAGI2/TPBG/HOMER1	60
BP	GO:0032990	cell part morphogenesis	100/681	485/7530	4.15142e-16	1.64064e-13	1.44469e-13	AUTS2/TANC2/PTPRF/LGR4/KALRN/PTPRS/PTPRZ1/AKAP5/SYNGAP1/NUMBL/BMPR2/PIP5K1C/CASK/OLFM1/GAP43/HSP90AA1/CCK/HSP90AB1/APP/CDH2/NTRK2/BSG/MARCKS/KIF5C/PTK2/CDH4/EFNB2/EPHB2/CDH11/ACTR2/HNRNPK/PPP3CA/PLXNA1/CHL1/TNIK/CRMP1/CTNNB1/EPHA4/TRIO/PHACTR1/LMTK2/DAB2IP/SHANK3/UNC13A/MYO16/COBL/CYFIP2/SEMA5B/CTTN/CTNNA2/KIF5B/MYH10/DLG4/TBR1/PTPRD/CNTN4/BRSK2/MFF/SARM1/TIAM2/TAOK2/PLPPR4/TRIM46/ADGRB3/SLITRK5/…	100
BP	GO:0034329	cell junction assembly	69/681	276/7530	1.12865e-15	4.05495e-13	3.57065e-13	PTPRS/AKAP5/NRXN2/NUMBL/SNCA/BSN/PRKACA/GAP43/ITGA5/APP/CDH2/NTRK2/PIK3R1/CTNND1/PTK2/PTPRK/CDH4/EFNB2/EPHB2/CDH11/ACTN4/CDH10/ARVCF/CTNNB1/MDGA1/ADGRB1/SHANK3/PSD/CDH12/CTTN/FSCN1/GRID2/PTPRJ/PTPRD/NRXN3/CHD4/SDK2/TAOK2/ACTN1/ADGRL3/CAMSAP3/LRRTM4/NEGR1/SHANK2/ADGRB3/SLITRK5/SLITRK1/DLG1/FLRT2/NLGN3/NEDD4L/PAK2/STAU2/ACE2/NTNG2/SRGAP2/ASIC2/OPHN1/NRXN1/CLSTN1/C1QL3/ADD2/PCLO/NUMB/CDH13/DMTN/MAGI…	69
BP	GO:0010975	regulation of neuron projection development	80/681	362/7530	9.68874e-15	3.18951e-12	2.80858e-12	TANC2/PTPRF/KALRN/PTPRS/PTPRZ1/AKAP5/SYNGAP1/NUMBL/CX3CL1/BMPR2/CASK/CDH2/NTRK2/HSPA5/MARCKS/PTK2/CDH4/EFNB2/EPHB2/STMN2/ACTR2/HNRNPK/PPP3CA/PLXNA1/TNIK/CRMP1/EPHA4/DAB2IP/SHANK3/SLC39A12/COBL/CCDC88A/SEMA5B/CTNNA2/GRID2/ITGA6/DLG4/TBR1/PTPRD/BRSK2/PPP2R5B/SARM1/TIAM2/TRIM46/NEGR1/ADGRB3/SLITRK1/NRCAM/ARHGAP32/ZFP365/NRD1/BAIAP2/FAT3/NLGN3/NEDD4L/NGEF/PAK2/STAU2/DNM1L/HECW1/NTNG2/MARK1/CSPG4/ARHG…	80
BP	GO:0016358	dendrite development	58/681	217/7530	1.04918e-14	3.18951e-12	2.80858e-12	TANC2/PTPRF/KALRN/PTPRS/PTPRZ1/AKAP5/SYNGAP1/NUMBL/NCK2/CASK/APP/NTRK2/MARCKS/EPHB2/ACTR2/HNRNPK/PPP3CA/TNIK/EPHA4/PHACTR1/DAB2IP/SHANK3/COBL/CTNNA2/DLG4/PTPRD/SARM1/PPP1R9B/TAOK2/ADGRB3/SLITRK5/ZFP365/BAIAP2/FAT3/NLGN3/UBA6/ABI1/NEDD4L/NGEF/PAK2/STAU2/DNM1L/HECW1/MARK1/CAMK1/SRGAP2/CLIP1/NSMF/DPYSL5/SH3GLB1/DCLK1/ASAP1/DBN1/BCL11A/NUMB/ARC/TPBG/HDAC6	58
BP	GO:0120035	regulation of plasma membrane bounded cell projection organization	94/681	466/7530	1.53427e-14	4.33102e-12	3.81375e-12	AUTS2/TANC2/PTPRF/KALRN/PTPRS/PTPRZ1/AKAP5/SYNGAP1/NUMBL/CX3CL1/BMPR2/CASK/GAP43/HSP90AA1/APP/CDH2/NTRK2/HSPA5/PIK3R1/MARCKS/PTK2/CDH4/CAPZB/EFNB2/EPHB2/STMN2/ACTR2/HNRNPK/PPP3CA/PLXNA1/TNIK/CRMP1/EPHA4/DAB2IP/SHANK3/SLC39A12/COBL/CCDC88A/SEMA5B/CTNNA2/FSCN1/GRID2/ITGA6/DLG4/TBR1/PTPRD/RAB3IP/BRSK2/HDAC4/CEP135/PPP2R5B/SARM1/TIAM2/TRIM46/CYLD/NEGR1/ADGRB3/SLITRK1/NRCAM/ARHGAP32/ZFP365/NRD1/BAIAP2…	94
BP	GO:0031344	regulation of cell projection organization	95/681	474/7530	1.66071e-14	4.37541e-12	3.85284e-12	AUTS2/TANC2/PTPRF/KALRN/PTPRS/PTPRZ1/AKAP5/SYNGAP1/NUMBL/CX3CL1/BMPR2/CASK/GAP43/HSP90AA1/APP/CDH2/NTRK2/HSPA5/PIK3R1/MARCKS/PTK2/CDH4/CAPZB/EFNB2/EPHB2/STMN2/ACTR2/HNRNPK/PPP3CA/PLXNA1/TNIK/CRMP1/EPHA4/DAB2IP/SHANK3/SLC39A12/COBL/CCDC88A/SEMA5B/CTTN/CTNNA2/FSCN1/GRID2/ITGA6/DLG4/TBR1/PTPRD/RAB3IP/BRSK2/HDAC4/CEP135/PPP2R5B/SARM1/TIAM2/TRIM46/CYLD/NEGR1/ADGRB3/SLITRK1/NRCAM/ARHGAP32/ZFP365/NRD1/B…	95
BP	GO:0007416	synapse assembly	45/681	148/7530	7.63445e-14	1.88571e-11	1.66049e-11	PTPRS/AKAP5/NRXN2/NUMBL/SNCA/BSN/GAP43/APP/CDH2/NTRK2/PIK3R1/PTK2/EFNB2/EPHB2/CTNNB1/MDGA1/ADGRB1/SHANK3/PSD/GRID2/PTPRD/NRXN3/CHD4/SDK2/ADGRL3/LRRTM4/NEGR1/SHANK2/ADGRB3/SLITRK5/SLITRK1/FLRT2/NLGN3/STAU2/NTNG2/SRGAP2/ASIC2/NRXN1/CLSTN1/C1QL3/ADD2/PCLO/NUMB/MAGI2/TPBG	45
BP	GO:0051960	regulation of nervous system development	68/681	310/7530	1.70167e-12	3.95589e-10	3.48342e-10	PTPRF/KALRN/PTPRS/PTPRZ1/AKAP5/SYNGAP1/NUMBL/CX3CL1/BMPR2/CASK/SORL1/CDH2/NTRK2/PIK3R1/MARCKS/NAP1L1/PTK2/CDH4/ATXN1/EPHB2/ACTR2/HNRNPK/PPP3CA/PLXNA1/TNIK/CTNNB1/EPHA4/MDGA1/ADGRB1/SHANK3/SEMA5B/BAG1/ARHGEF2/GRID2/DLG4/PTPRD/TIAM2/TRIM46/ADGRL3/LRRTM4/ADGRB3/SLITRK5/SLITRK1/DLG1/ARHGAP32/ZFP365/NRD1/BAIAP2/FLRT2/NLGN3/TRIM32/STAU2/DNM1L/BRINP1/ASIC2/DNAJB11/SRRT/RTN4R/NRXN1/LINGO1/CLSTN1/DPYSL5/S…	68
BP	GO:0048813	dendrite morphogenesis	40/681	133/7530	2.86096e-12	6.28139e-10	5.53118e-10	TANC2/PTPRF/KALRN/PTPRZ1/AKAP5/NUMBL/CASK/MARCKS/EPHB2/ACTR2/PPP3CA/TNIK/EPHA4/PHACTR1/SHANK3/CTNNA2/DLG4/PTPRD/SARM1/TAOK2/ADGRB3/SLITRK5/ZFP365/BAIAP2/NLGN3/ABI1/NEDD4L/NGEF/STAU2/DNM1L/HECW1/NSMF/DPYSL5/SH3GLB1/DCLK1/DBN1/NUMB/ARC/TPBG/HDAC6	40
BP	GO:0099175	regulation of postsynapse organization	34/681	101/7530	3.75588e-12	7.81224e-10	6.8792e-10	TANC2/PTPRF/KALRN/PTPRS/NUMBL/CASK/APP/CDH2/MARCKS/EPHB2/ACTR2/HNRNPK/HSPA8/EPHA4/SHANK3/PSD/GRID2/PTPRD/TAOK2/SHANK2/NRCAM/CHMP2B/BAIAP2/NLGN3/NGEF/STAU2/DNM1L/NRXN1/HNRNPM/ASAP1/DBN1/NUMB/ARC/HOMER1	34
BP	GO:0007268	chemical synaptic transmission	92/681	495/7530	4.67517e-12	8.79822e-10	7.74742e-10	PTPRS/DLGAP4/AKAP5/DGKI/NRXN2/SYNGAP1/CX3CL1/EXOC4/STX1A/SNCA/NPTX2/CASK/PDE4A/PRKACA/APP/CDH2/NTRK2/PRKAR2B/PTK2/RPH3A/ATXN1/EPHB2/CDH11/RIMS4/PPFIA3/NRGN/HNRNPK/PPP3CA/HRH1/DLG3/CTNNB1/EPHA4/TRIO/VGF/GRM2/ADGRB1/SHANK3/UNC13A/ABR/GRID2/KIF5B/DLG4/SH3GL1/PTPRD/GRM7/NRXN3/DLGAP3/ERC2/PPP1R9B/PLPPR4/GLRA2/CELF4/SHANK2/SLITRK5/DLG1/KCTD13/DLGAP2/CHMP2B/BAIAP2/EEA1/NETO2/DMXL2/NLGN3/SHISA7/TRIM9/SYN…	92
BP	GO:0098916	anterograde trans-synaptic signaling	92/681	495/7530	4.67517e-12	8.79822e-10	7.74742e-10	PTPRS/DLGAP4/AKAP5/DGKI/NRXN2/SYNGAP1/CX3CL1/EXOC4/STX1A/SNCA/NPTX2/CASK/PDE4A/PRKACA/APP/CDH2/NTRK2/PRKAR2B/PTK2/RPH3A/ATXN1/EPHB2/CDH11/RIMS4/PPFIA3/NRGN/HNRNPK/PPP3CA/HRH1/DLG3/CTNNB1/EPHA4/TRIO/VGF/GRM2/ADGRB1/SHANK3/UNC13A/ABR/GRID2/KIF5B/DLG4/SH3GL1/PTPRD/GRM7/NRXN3/DLGAP3/ERC2/PPP1R9B/PLPPR4/GLRA2/CELF4/SHANK2/SLITRK5/DLG1/KCTD13/DLGAP2/CHMP2B/BAIAP2/EEA1/NETO2/DMXL2/NLGN3/SHISA7/TRIM9/SYN…	92
BP	GO:0099177	regulation of trans-synaptic signaling	77/681	384/7530	6.65469e-12	1.19543e-09	1.05265e-09	PTPRS/DLGAP4/AKAP5/DGKI/NRXN2/SYNGAP1/STX1A/SNCA/NPTX2/CASK/PDE4A/PRKACA/APP/CDH2/NTRK2/PRKAR2B/PTK2/EPHB2/CDH11/RIMS4/PPFIA3/NRGN/HNRNPK/PPP3CA/HRH1/EPHA4/FABP5/TRIO/VGF/GRM2/ADGRB1/SHANK3/UNC13A/ABR/GRID2/KIF5B/DLG4/SH3GL1/PTPRD/GRM7/NRXN3/DLGAP3/ERC2/PPP1R9B/PLPPR4/CELF4/SHANK2/KCTD13/DLGAP2/CHMP2B/BAIAP2/NETO2/NLGN3/SHISA7/SYNPO/NRN1/STAU2/SLC4A8/DNM1L/CPLX3/NTNG2/OPHN1/ERC1/NSMF/NRXN1/SHISA9…	77
BP	GO:0050773	regulation of dendrite development	33/681	100/7530	1.45954e-11	2.50786e-09	2.20834e-09	PTPRF/KALRN/PTPRZ1/AKAP5/NUMBL/CASK/NTRK2/MARCKS/EPHB2/ACTR2/PPP3CA/TNIK/EPHA4/DAB2IP/COBL/DLG4/PTPRD/SARM1/ADGRB3/BAIAP2/FAT3/NEDD4L/STAU2/DNM1L/HECW1/MARK1/CLIP1/NSMF/DPYSL5/SH3GLB1/DBN1/BCL11A/NUMB	33
BP	GO:0050804	modulation of chemical synaptic transmission	76/681	383/7530	1.58919e-11	2.61686e-09	2.30432e-09	PTPRS/DLGAP4/AKAP5/DGKI/NRXN2/SYNGAP1/STX1A/SNCA/NPTX2/CASK/PDE4A/PRKACA/APP/CDH2/NTRK2/PRKAR2B/PTK2/EPHB2/CDH11/RIMS4/PPFIA3/NRGN/HNRNPK/PPP3CA/HRH1/EPHA4/TRIO/VGF/GRM2/ADGRB1/SHANK3/UNC13A/ABR/GRID2/KIF5B/DLG4/SH3GL1/PTPRD/GRM7/NRXN3/DLGAP3/ERC2/PPP1R9B/PLPPR4/CELF4/SHANK2/KCTD13/DLGAP2/CHMP2B/BAIAP2/NETO2/NLGN3/SHISA7/SYNPO/NRN1/STAU2/SLC4A8/DNM1L/CPLX3/NTNG2/OPHN1/ERC1/NSMF/NRXN1/SHISA9/CLSTN…	76
BP	GO:0051962	positive regulation of nervous system development	52/681	215/7530	1.78716e-11	2.82515e-09	2.48773e-09	PTPRF/KALRN/PTPRZ1/AKAP5/NUMBL/CX3CL1/BMPR2/CASK/NTRK2/PIK3R1/MARCKS/NAP1L1/PTK2/CDH4/ATXN1/EPHB2/ACTR2/PLXNA1/TNIK/CTNNB1/EPHA4/ADGRB1/SHANK3/BAG1/GRID2/DLG4/PTPRD/TIAM2/ADGRL3/LRRTM4/ADGRB3/SLITRK5/SLITRK1/ARHGAP32/ZFP365/NRD1/BAIAP2/FLRT2/NLGN3/TRIM32/STAU2/DNM1L/ASIC2/SRRT/NRXN1/CLSTN1/SH3GLB1/DBN1/BCL11A/QKI/NUMB/TPBG	52
BP	GO:0061564	axon development	69/681	336/7530	2.95629e-11	4.49355e-09	3.95687e-09	AUTS2/PTPRF/LGR4/KALRN/PTPRS/PTPRZ1/SYNGAP1/NUMBL/BMPR2/PIP5K1C/OLFM1/GAP43/HSP90AA1/CCK/HSP90AB1/APP/CDH2/NTRK2/BSG/KIF5C/PTK2/CDH4/EFNB2/EPHB2/CDH11/PLXNA1/CHL1/CRMP1/EPHA4/TRIO/LMTK2/COBL/CYFIP2/SEMA5B/CTTN/CTNNA2/KIF5B/MYH10/TBR1/GRM7/CNTN4/BRSK2/TIAM2/TAOK2/PLPPR4/TRIM46/TNC/SLITRK5/SLITRK1/NRCAM/ARHGAP32/NRD1/FLRT2/NLGN3/NRN1/TRIM32/PAK2/NTNG2/ARHGAP35/RTN4R/DPYSL5/MAPK8IP3/DCLK1/CNTN6/DBN1…	69
BP	GO:0007409	axonogenesis	64/681	301/7530	3.40795e-11	4.92684e-09	4.33842e-09	AUTS2/LGR4/KALRN/PTPRS/PTPRZ1/SYNGAP1/NUMBL/BMPR2/PIP5K1C/OLFM1/GAP43/HSP90AA1/CCK/HSP90AB1/APP/CDH2/NTRK2/BSG/KIF5C/PTK2/CDH4/EFNB2/EPHB2/CDH11/PLXNA1/CHL1/CRMP1/EPHA4/TRIO/LMTK2/COBL/CYFIP2/SEMA5B/CTTN/CTNNA2/KIF5B/MYH10/TBR1/CNTN4/BRSK2/TIAM2/TAOK2/PLPPR4/TRIM46/SLITRK5/SLITRK1/NRCAM/ARHGAP32/NRD1/FLRT2/NLGN3/NRN1/PAK2/NTNG2/ARHGAP35/RTN4R/DPYSL5/MAPK8IP3/DCLK1/CNTN6/DBN1/BCL11A/NUMB/HDAC6	64
BP	GO:0048814	regulation of dendrite morphogenesis	26/681	67/7530	3.49068e-11	4.92684e-09	4.33842e-09	PTPRF/KALRN/PTPRZ1/AKAP5/NUMBL/CASK/MARCKS/EPHB2/ACTR2/PPP3CA/TNIK/EPHA4/DLG4/PTPRD/SARM1/ADGRB3/BAIAP2/NEDD4L/STAU2/DNM1L/HECW1/NSMF/DPYSL5/SH3GLB1/DBN1/NUMB	26
BP	GO:0010469	regulation of signaling receptor activity	28/681	77/7530	3.8066e-11	5.18748e-09	4.56792e-09	DLGAP4/NRXN2/NPTX2/APP/RPH3A/EPHB2/PDE4D/ANKRD13C/SHANK3/TSG101/DLG4/PTPRJ/PPP2R5B/DLGAP3/TAFA1/DLGAP2/NETO2/BICD1/NLGN3/SHISA7/ACE2/NRXN1/SHISA9/CACNG3/ARC/ADAM17/HDAC6/HOMER1	28
BP	GO:0051963	regulation of synapse assembly	30/681	91/7530	1.28853e-10	1.69742e-08	1.49469e-08	PTPRS/NUMBL/SNCA/APP/NTRK2/PIK3R1/PTK2/EPHB2/CTNNB1/MDGA1/ADGRB1/PSD/GRID2/PTPRD/CHD4/ADGRL3/LRRTM4/NEGR1/ADGRB3/SLITRK5/SLITRK1/FLRT2/NLGN3/STAU2/NTNG2/ASIC2/NRXN1/CLSTN1/NUMB/TPBG	30
BP	GO:0050775	positive regulation of dendrite morphogenesis	18/681	43/7530	9.17508e-09	1.16967e-06	1.02998e-06	PTPRF/KALRN/AKAP5/NUMBL/CASK/MARCKS/EPHB2/ACTR2/TNIK/EPHA4/DLG4/PTPRD/BAIAP2/STAU2/DNM1L/SH3GLB1/DBN1/NUMB	18
BP	GO:1901888	regulation of cell junction assembly	36/681	144/7530	9.87539e-09	1.21022e-06	1.06568e-06	PTPRS/NUMBL/SNCA/PRKACA/APP/NTRK2/PIK3R1/PTK2/EPHB2/CTNNB1/MDGA1/ADGRB1/PSD/GRID2/PTPRJ/PTPRD/CHD4/ADGRL3/CAMSAP3/LRRTM4/NEGR1/ADGRB3/SLITRK5/SLITRK1/FLRT2/NLGN3/NEDD4L/STAU2/ACE2/NTNG2/ASIC2/NRXN1/CLSTN1/NUMB/DMTN/TPBG	36
BP	GO:0022603	regulation of anatomical structure morphogenesis	81/681	478/7530	1.01056e-08	1.21022e-06	1.06568e-06	TANC2/PTPRF/LGR4/KALRN/PTPRS/PTPRZ1/AKAP5/SYNGAP1/NUMBL/BMPR2/CASK/CFDP1/CORO1A/RRAS/ITGA5/CDH2/NTRK2/MARCKS/PTK2/CDH4/CAPZB/FGD1/EFNB2/EPHB4/EPHB2/ACTR2/HNRNPK/PPP3CA/PLXNA1/NHERF1/TNIK/CTNNB1/EPHA4/MYL12B/DAB2IP/ADGRB1/SHANK3/UNC13A/JCAD/SLC39A12/ABR/SEMA5B/MYH10/DLG4/PTPRD/BRSK2/MFF/SARM1/TIAM2/TAOK2/TRIM46/ADGRB3/SLITRK1/DLG1/ARHGAP32/NRD1/BAIAP2/PGAM5/NLGN3/NEDD4L/NGEF/PAK2/STAU2/DNM1L/HECW1…	81
BP	GO:0099068	postsynapse assembly	17/681	39/7530	1.13493e-08	1.31919e-06	1.16163e-06	PTPRS/NRXN2/NUMBL/GAP43/CDH2/EPHB2/SHANK3/PSD/GRID2/PTPRD/NRXN3/NLGN3/NTNG2/NRXN1/C1QL3/NUMB/MAGI2	17
BP	GO:0035418	protein localization to synapse	25/681	80/7530	1.57575e-08	1.76463e-06	1.55388e-06	KALRN/NRXN2/NPTX2/BSN/KIF5C/TNIK/KIF5B/DLG4/NRXN3/DLG1/BAIAP2/NETO2/NLGN3/STAU2/DLG2/ASIC2/NRXN1/CLSTN1/NBEA/C1QL3/MAPK8IP3/CACNG3/PCLO/MAGI2/HOMER1	25
BP	GO:0098742	cell-cell adhesion via plasma-membrane adhesion molecules	30/681	109/7530	1.60746e-08	1.76463e-06	1.55388e-06	PTPRF/PTPRS/CX3CL1/ITGA5/CDH2/VCAM1/CDH4/CDH11/CDH10/CXADR/ARVCF/MDGA1/CDH12/GRID2/PTPRD/SDK2/TAOK2/IGSF21/ADGRL3/SLITRK1/NRCAM/CADM2/FAT3/NTNG2/NRXN1/CLSTN1/NECTIN3/CNTN6/CDH13/MAGI2	30
BP	GO:0050767	regulation of neurogenesis	51/681	252/7530	2.17435e-08	2.20377e-06	1.94057e-06	PTPRF/KALRN/PTPRS/PTPRZ1/AKAP5/SYNGAP1/NUMBL/CX3CL1/BMPR2/CASK/SORL1/NTRK2/MARCKS/NAP1L1/PTK2/CDH4/ATXN1/EPHB2/ACTR2/PPP3CA/PLXNA1/TNIK/CTNNB1/EPHA4/SHANK3/SEMA5B/BAG1/ARHGEF2/DLG4/PTPRD/TIAM2/TRIM46/SLITRK1/ARHGAP32/ZFP365/NRD1/BAIAP2/TRIM32/STAU2/DNM1L/BRINP1/DNAJB11/SRRT/RTN4R/LINGO1/DPYSL5/SH3GLB1/DBN1/BCL11A/QKI/NUMB	51
BP	GO:0010770	positive regulation of cell morphogenesis involved in differentiation	18/681	45/7530	2.17477e-08	2.20377e-06	1.94057e-06	PTPRF/KALRN/AKAP5/NUMBL/CASK/MARCKS/EPHB2/ACTR2/TNIK/EPHA4/DLG4/PTPRD/BAIAP2/STAU2/DNM1L/SH3GLB1/DBN1/NUMB	18
BP	GO:0099601	regulation of neurotransmitter receptor activity	18/681	45/7530	2.17477e-08	2.20377e-06	1.94057e-06	DLGAP4/NRXN2/NPTX2/APP/RPH3A/EPHB2/SHANK3/DLG4/DLGAP3/DLGAP2/NETO2/NLGN3/SHISA7/NRXN1/SHISA9/CACNG3/ARC/HOMER1	18
BP	GO:0010769	regulation of cell morphogenesis involved in differentiation	18/681	47/7530	4.86654e-08	4.80814e-06	4.23389e-06	PTPRF/KALRN/AKAP5/NUMBL/CASK/MARCKS/EPHB2/ACTR2/TNIK/EPHA4/DLG4/PTPRD/BAIAP2/STAU2/DNM1L/SH3GLB1/DBN1/NUMB	18
BP	GO:0050769	positive regulation of neurogenesis	39/681	174/7530	6.17246e-08	5.94965e-06	5.23906e-06	PTPRF/KALRN/PTPRZ1/AKAP5/NUMBL/CX3CL1/BMPR2/CASK/NTRK2/MARCKS/NAP1L1/PTK2/CDH4/ATXN1/EPHB2/ACTR2/PLXNA1/TNIK/CTNNB1/EPHA4/SHANK3/BAG1/DLG4/PTPRD/TIAM2/SLITRK1/ARHGAP32/ZFP365/NRD1/BAIAP2/TRIM32/STAU2/DNM1L/SRRT/SH3GLB1/DBN1/BCL11A/QKI/NUMB	39
BP	GO:0031346	positive regulation of cell projection organization	53/681	275/7530	6.40864e-08	6.03023e-06	5.31002e-06	AUTS2/PTPRF/KALRN/PTPRZ1/AKAP5/NUMBL/CX3CL1/BMPR2/CASK/HSP90AA1/NTRK2/HSPA5/PIK3R1/MARCKS/CDH4/EPHB2/STMN2/ACTR2/HNRNPK/PLXNA1/TNIK/EPHA4/DAB2IP/COBL/CCDC88A/FSCN1/ITGA6/DLG4/PTPRD/HDAC4/CEP135/PPP2R5B/TIAM2/NEGR1/SLITRK1/ARHGAP32/NRD1/BAIAP2/STAU2/DNM1L/ARHGAP35/CAMK1/CLIP1/NCK1/NRXN1/SH3GLB1/DBN1/BCL11A/QKI/NUMB/CORO1B/MAGI2/ADAM17	53
BP	GO:0071625	vocalization behavior	9/681	12/7530	6.599e-08	6.06494e-06	5.34058e-06	AUTS2/NRXN2/SHANK3/DLG4/NRXN3/SHANK2/NLGN3/BRINP1/NRXN1	9
BP	GO:0022604	regulation of cell morphogenesis	40/681	182/7530	7.39936e-08	6.64597e-06	5.85222e-06	PTPRF/KALRN/AKAP5/NUMBL/CASK/CFDP1/CORO1A/MARCKS/PTK2/CAPZB/FGD1/EPHB2/ACTR2/HNRNPK/PLXNA1/NHERF1/TNIK/EPHA4/MYL12B/UNC13A/MYH10/DLG4/PTPRD/TAOK2/DLG1/BAIAP2/NEDD4L/STAU2/DNM1L/NTNG2/SH3D19/ARHGAP35/PLEKHO1/SH3GLB1/DBN1/BCL11A/NUMB/CORO1B/ARC/DMTN	40
BP	GO:0001764	neuron migration	29/681	110/7530	7.90442e-08	6.81717e-06	6.00298e-06	AUTS2/PTPRZ1/HSP90AA1/CCK/NTRK2/PTK2/PLXNA1/CHL1/CTNNB1/MDGA1/PHACTR1/DAB2IP/ARHGEF2/ASTN1/CTNNA2/MYH10/TRIM46/ADGRL3/ASTN2/ARHGAP32/FLRT2/FAT3/NAV1/NTNG2/MARK1/NSMF/MAPK8IP3/DCLK1/ADAM17	29
BP	GO:1902414	protein localization to cell junction	28/681	104/7530	8.14986e-08	6.81717e-06	6.00298e-06	KALRN/NRXN2/NPTX2/BSN/KIF5C/ACTN4/TNIK/KIF5B/DLG4/NRXN3/DLG1/BAIAP2/NETO2/NLGN3/PAK2/STAU2/DLG2/ASIC2/NRXN1/CLSTN1/NBEA/C1QL3/MAPK8IP3/CACNG3/NECTIN3/PCLO/MAGI2/HOMER1	28
BP	GO:0060996	dendritic spine development	26/681	92/7530	8.17153e-08	6.81717e-06	6.00298e-06	TANC2/KALRN/PTPRS/NCK2/CASK/MARCKS/EPHB2/ACTR2/HNRNPK/EPHA4/SHANK3/DLG4/ZFP365/BAIAP2/NLGN3/UBA6/NGEF/PAK2/STAU2/DNM1L/CAMK1/SRGAP2/ASAP1/DBN1/ARC/HDAC6	26
BP	GO:0098609	cell-cell adhesion	65/681	370/7530	8.27997e-08	6.81717e-06	6.00298e-06	PTPRF/ARID1A/PTPRS/CX3CL1/NCK2/PIP5K1C/CORO1A/LAMB1/HSP90AA1/RC3H2/ITGA5/CDH2/PIK3R1/VCAM1/CTNND1/PTK2/CDH4/EFNB2/EPHB4/CDH11/HSPD1/PPP3CA/CDH10/CXADR/ARVCF/PDE4D/CTNNB1/MDGA1/SMARCA4/CDH12/CYFIP2/ASTN1/CTNNA2/GRID2/HSPH1/ITGA6/PTPRD/SHB/MAGI1/SDK2/TAOK2/IGSF21/CYLD/ADGRL3/CAMSAP3/ASTN2/NEGR1/SLITRK1/NRCAM/DLG1/CADM2/FAT3/FNDC3A/NLGN3/NTNG2/NCK1/NRXN1/CLSTN1/NECTIN3/CNTN6/ADD2/CDH13/DMTN/MAGI2/SA…	65
BP	GO:0045597	positive regulation of cell differentiation	68/681	398/7530	1.24652e-07	1.00536e-05	8.85284e-06	PTPRF/SH3PXD2B/ARID1A/KALRN/PTPRZ1/AKAP5/NUMBL/MAP3K5/CX3CL1/BMPR2/CASK/PIAS1/LAMB1/HSP90AA1/RRAS/APP/NTRK2/PIK3R1/MARCKS/NAP1L1/PTK2/CDH4/PA2G4/EFNB2/ATXN1/EPHB2/ACTR2/PPP3CA/PLXNA1/NCOA1/TNIK/CTNNB1/EPHA4/SMARCA4/BRINP3/SHANK3/BAG1/ARHGEF2/DLG4/GDPD5/PTPRD/SHB/TIAM2/CYLD/SLITRK1/ARHGAP32/ZFP365/NRD1/BAIAP2/OLFM2/TRIM32/STAU2/DNM1L/SMAP1/CAMK1/BRINP1/SRRT/MAPK8IP3/SH3GLB1/UCHL3/DBN1/ADD1/BCL11A/…	68
BP	GO:0097061	dendritic spine organization	22/681	72/7530	1.80538e-07	1.42697e-05	1.25655e-05	TANC2/KALRN/CASK/APP/MARCKS/RPH3A/EPHB2/ACTR2/EPHA4/SHANK3/CTTN/DLG4/ZFP365/BAIAP2/NLGN3/NGEF/STAU2/DNM1L/DBN1/ARC/HDAC6/HOMER1	22
BP	GO:0010720	positive regulation of cell development	47/681	242/7530	2.89431e-07	2.2428e-05	1.97494e-05	PTPRF/ARID1A/KALRN/PTPRZ1/AKAP5/NUMBL/CX3CL1/BMPR2/CASK/HSP90AA1/NTRK2/MARCKS/NAP1L1/PTK2/CDH4/ATXN1/EPHB2/ACTR2/PPP3CA/PLXNA1/TNIK/CTNNB1/EPHA4/SMARCA4/SHANK3/BAG1/DLG4/PTPRD/SHB/TIAM2/CYLD/SLITRK1/ARHGAP32/ZFP365/NRD1/BAIAP2/TRIM32/STAU2/DNM1L/SRRT/SH3GLB1/DBN1/ADD1/BCL11A/QKI/NUMB/SART1	47
BP	GO:0099084	postsynaptic specialization organization	16/681	42/7530	2.97594e-07	2.26171e-05	1.99159e-05	PTPRS/NRXN2/SYNGAP1/GAP43/CDH2/SHANK3/GRID2/PTPRD/NRXN3/ADGRL3/NLGN3/NTNG2/OPHN1/NRXN1/C1QL3/DBN1	16
BP	GO:0098962	regulation of postsynaptic neurotransmitter receptor activity	10/681	17/7530	3.71099e-07	2.76714e-05	2.43665e-05	DLGAP4/NRXN2/NPTX2/APP/DLGAP3/DLGAP2/NETO2/SHISA7/SHISA9/HOMER1	10
BP	GO:0051965	positive regulation of synapse assembly	18/681	53/7530	4.08787e-07	2.99172e-05	2.63441e-05	NTRK2/PIK3R1/EPHB2/ADGRB1/GRID2/PTPRD/ADGRL3/LRRTM4/ADGRB3/SLITRK5/SLITRK1/FLRT2/NLGN3/STAU2/ASIC2/NRXN1/CLSTN1/TPBG	18
BP	GO:0099565	chemical synaptic transmission, postsynaptic	20/681	66/7530	7.5921e-07	5.36049e-05	4.72027e-05	DGKI/CX3CL1/STX1A/SNCA/APP/ATXN1/PPP3CA/SHANK3/GRID2/DLG4/SH3GL1/GLRA2/CELF4/BAIAP2/EEA1/NLGN3/NRXN1/DBN1/PCLO/MPP2	20
BP	GO:0045216	cell-cell junction organization	26/681	102/7530	7.59583e-07	5.36049e-05	4.72027e-05	AJM1/SHROOM2/NUMBL/PRKACA/CDH2/CTNND1/CDH4/EFNB2/EPHB2/CDH11/ACTN4/CDH10/CXADR/ARVCF/CTNNB1/EPHA4/CDH12/FSCN1/CAMSAP3/DLG1/NEDD4L/PAK2/ACE2/ADD1/NUMB/CDH13	26
BP	GO:0097435	supramolecular fiber organization	70/681	436/7530	9.33826e-07	6.47452e-05	5.70125e-05	SH3PXD2B/SHROOM2/CX3CL1/NCK2/SNCA/STMN3/CORO1A/HSP90B1/APP/SERPINH1/PIK3R1/MARCKS/MARCKSL1/FKBP4/DRG1/MYO1B/CAPZB/TMOD1/STMN2/ACTN4/ACTR2/VBP1/HSPA8/ACTA1/PHACTR1/SORBS2/SHANK3/SLC39A12/COBL/CCDC88A/CYFIP2/CTTN/P4HA1/ARHGEF2/MAPRE1/CTNNA2/FSCN1/MYH10/MAPRE3/PPP1R9B/IFT172/ACTN1/CAMSAP3/DLG1/KCTD13/CYRIA/BAIAP2/ARHGAP25/ABI1/SYNPO/PAK2/MICAL3/GAS2L1/AGFG1/ARHGAP35/CLIP1/NCK1/ARHGEF7/TACC2/HIP1R/FM…	70
BP	GO:0031644	regulation of nervous system process	25/681	97/7530	9.91515e-07	6.75598e-05	5.94909e-05	DLGAP4/NRXN2/STX1A/NPTX2/CCK/APP/HNRNPK/FABP5/SHANK3/DLG4/SH3GL1/DLGAP3/CELF4/NRD1/DLGAP2/BAIAP2/NETO2/NLGN3/SHISA7/NRXN1/SHISA9/DBN1/GRM3/PCLO/HOMER1	25
BP	GO:0006457	protein folding	29/681	123/7530	1.03057e-06	6.82014e-05	6.00559e-05	NUDC/HSP90AA1/HSP90B1/HSP90AB1/CALR/HSPA5/FKBP4/FKBP2/VBP1/HSPA8/DNAJA1/HSPD1/BAG1/STIP1/CDC37/HSPH1/AHSA1/AHSA2/DNAJB11/ST13/NUDCD2/TRAP1/PPID/CHORDC1/DNAJB4/SDF2/TOR1B/SDF2L1/SH3GLB1	29
BP	GO:0060997	dendritic spine morphogenesis	18/681	56/7530	1.03545e-06	6.82014e-05	6.00559e-05	TANC2/KALRN/CASK/MARCKS/EPHB2/ACTR2/EPHA4/SHANK3/DLG4/ZFP365/BAIAP2/NLGN3/NGEF/STAU2/DNM1L/DBN1/ARC/HDAC6	18
BP	GO:0007015	actin filament organization	49/681	268/7530	1.0641e-06	6.89394e-05	6.07058e-05	SH3PXD2B/SHROOM2/CX3CL1/NCK2/CORO1A/HSP90B1/PIK3R1/MARCKS/MARCKSL1/MYO1B/CAPZB/TMOD1/ACTN4/ACTR2/ACTA1/PHACTR1/SORBS2/SHANK3/COBL/CCDC88A/CYFIP2/CTTN/ARHGEF2/CTNNA2/FSCN1/MYH10/PPP1R9B/ACTN1/DLG1/KCTD13/CYRIA/BAIAP2/ARHGAP25/ABI1/SYNPO/PAK2/MICAL3/GAS2L1/ARHGAP35/NCK1/HIP1R/FMN2/ARPC3/DBN1/ADD2/ADD1/DSTN/CORO1B/DMTN	49
BP	GO:0034332	adherens junction organization	14/681	36/7530	1.2355e-06	7.87529e-05	6.93472e-05	NUMBL/CDH2/CDH4/EFNB2/CDH11/CDH10/CTNNB1/EPHA4/CDH12/CAMSAP3/PAK2/ADD1/NUMB/CDH13	14
BP	GO:0106027	neuron projection organization	22/681	80/7530	1.35841e-06	8.52135e-05	7.50361e-05	TANC2/KALRN/CASK/APP/MARCKS/RPH3A/EPHB2/ACTR2/EPHA4/SHANK3/CTTN/DLG4/ZFP365/BAIAP2/NLGN3/NGEF/STAU2/DNM1L/DBN1/ARC/HDAC6/HOMER1	22
BP	GO:0048167	regulation of synaptic plasticity	35/681	169/7530	2.1411e-06	0.000132213	0.000116422	AKAP5/DGKI/SYNGAP1/SNCA/APP/NTRK2/EPHB2/RIMS4/PPFIA3/NRGN/HNRNPK/HRH1/EPHA4/VGF/GRM2/ADGRB1/SHANK3/UNC13A/GRID2/DLG4/ERC2/SHANK2/BAIAP2/NLGN3/SHISA7/SYNPO/STAU2/ERC1/NSMF/SHISA9/DBN1/ATP2B2/SYT7/ARC/MPP2	35
BP	GO:0031503	protein-containing complex localization	34/681	164/7530	2.92049e-06	0.000177566	0.000156359	KALRN/AKAP5/PIP5K1C/NPTX2/LMNB1/KIF5C/FKBP4/EFNB2/TNIK/KIF5B/NPM1/DLG4/EXOC3/XPO1/NRXN3/IFT172/DLG1/ZFP365/NETO2/STAU2/SH3GLB2/SFPQ/DLG2/OPHN1/RBM10/NRXN1/CLSTN1/NBEA/C1QL3/CACNG3/DBN1/NUMB/ARC/MAGI2	34
BP	GO:0099172	presynapse organization	16/681	49/7530	3.26961e-06	0.00019578	0.000172398	PTPRS/SNCA/BSN/APP/EFNB2/MDGA1/GRID2/PTPRD/CHD4/SLITRK5/SLITRK1/NLGN3/NTNG2/NRXN1/ARHGEF7/PCLO	16
BP	GO:0099003	vesicle-mediated transport in synapse	40/681	210/7530	3.75315e-06	0.00022138	0.00019494	AKAP5/STX1A/SNCA/PIP5K1C/CASK/CTBP1/BSN/PRKACA/CDH2/RPH3A/ATP6V0D1/EFNB2/RIMS4/PPFIA3/CTNNB1/AAK1/UNC13A/SH3GL1/MFF/ERC2/SLC18A2/NLGN3/TRIM9/SLC4A8/DNM1L/CPLX3/AP3M2/SH3GLB2/OPHN1/ERC1/NRXN1/CLSTN1/SNAP29/AP3B2/PCLO/NUMB/SYT7/ARC/MAGI2/ATP6V0A1	40
BP	GO:0060079	excitatory postsynaptic potential	17/681	57/7530	6.53507e-06	0.000379803	0.000334442	DGKI/STX1A/SNCA/APP/ATXN1/PPP3CA/SHANK3/GRID2/DLG4/SH3GL1/CELF4/BAIAP2/NLGN3/NRXN1/DBN1/PCLO/MPP2	17
BP	GO:0061001	regulation of dendritic spine morphogenesis	15/681	46/7530	6.76204e-06	0.000387298	0.000341042	TANC2/KALRN/CASK/MARCKS/EPHB2/ACTR2/EPHA4/SHANK3/BAIAP2/NLGN3/NGEF/STAU2/DNM1L/DBN1/ARC	15
BP	GO:0097106	postsynaptic density organization	13/681	36/7530	7.83879e-06	0.000442556	0.0003897	PTPRS/NRXN2/SYNGAP1/CDH2/SHANK3/GRID2/PTPRD/NRXN3/ADGRL3/OPHN1/NRXN1/C1QL3/DBN1	13
BP	GO:0051494	negative regulation of cytoskeleton organization	25/681	108/7530	8.10154e-06	0.000450948	0.00039709	SHROOM2/SNCA/CORO1A/PIK3R1/FKBP4/CAPZB/TMOD1/STMN2/SHANK3/ARHGEF2/MAPRE1/CTNNA2/NPM1/TRIM37/CAMSAP3/PAK2/GAS2L1/ARHGEF7/HIP1R/DBN1/ADD2/ADD1/CORO1B/DMTN/HDAC6	25
BP	GO:0000122	negative regulation of transcription by RNA polymerase II	54/681	328/7530	8.31423e-06	0.000456359	0.000401854	ARID1A/IRF2BP2/TPR/PURB/NCK2/HNRNPA2B1/CTBP1/HDAC3/PIAS1/PRKACA/APP/CALR/H1F2/KDM5C/H1F5/HDGF/ATXN1/HNRNPK/CBX1/ETV6/MYT1L/YY1/CTNNB1/LYAR/CHD8/SMARCA4/DAB2IP/WWC1/RBBP7/TSG101/TLE4/HDAC4/HDAC10/XPO1/TRIM37/CHD4/IFT172/DLG1/RYBP/TCERG1/MTA1/HEXIM1/GATAD2B/SFPQ/RBM10/NCK1/PPID/SARNP/DNAJB4/STRN3/BCL11A/TAGLN3/FBLN5/HDAC6	54
BP	GO:0060998	regulation of dendritic spine development	17/681	58/7530	8.47972e-06	0.000459067	0.000404239	TANC2/KALRN/PTPRS/CASK/MARCKS/EPHB2/ACTR2/HNRNPK/SHANK3/BAIAP2/NLGN3/NGEF/STAU2/DNM1L/CAMK1/ASAP1/DBN1	17
BP	GO:0007411	axon guidance	29/681	136/7530	8.80977e-06	0.000464216	0.000408773	LGR4/KALRN/BMPR2/GAP43/APP/BSG/KIF5C/CDH4/EFNB2/EPHB2/PLXNA1/CHL1/CRMP1/EPHA4/TRIO/LMTK2/CYFIP2/SEMA5B/KIF5B/MYH10/TBR1/CNTN4/NRCAM/FLRT2/ARHGAP35/RTN4R/DPYSL5/MAPK8IP3/CNTN6	29
BP	GO:0097485	neuron projection guidance	29/681	136/7530	8.80977e-06	0.000464216	0.000408773	LGR4/KALRN/BMPR2/GAP43/APP/BSG/KIF5C/CDH4/EFNB2/EPHB2/PLXNA1/CHL1/CRMP1/EPHA4/TRIO/LMTK2/CYFIP2/SEMA5B/KIF5B/MYH10/TBR1/CNTN4/NRCAM/FLRT2/ARHGAP35/RTN4R/DPYSL5/MAPK8IP3/CNTN6	29
BP	GO:0097479	synaptic vesicle localization	15/681	47/7530	9.11403e-06	0.00047393	0.000417327	SNCA/CTBP1/BSN/CDH2/KIF5C/CTNNB1/KIF5B/TRIM46/NLGN3/LIN7A/AP3M2/NRXN1/AP3B2/PCLO/MAGI2	15
BP	GO:0060078	regulation of postsynaptic membrane potential	20/681	77/7530	1.0567e-05	0.000542348	0.000477573	DGKI/CX3CL1/STX1A/RGS7/SNCA/APP/ATXN1/PPP3CA/SHANK3/GRID2/DLG4/SH3GL1/GLRA2/CELF4/BAIAP2/NLGN3/NRXN1/DBN1/PCLO/MPP2	20
BP	GO:0099072	regulation of postsynaptic membrane neurotransmitter receptor levels	24/681	103/7530	1.08832e-05	0.000551416	0.000485559	KALRN/AKAP5/PIP5K1C/NPTX2/HSP90AA1/CTNND1/EFNB2/DLG3/TNIK/DLG4/NRXN3/DLG1/NETO2/SH3GLB2/DLG2/OPHN1/CLSTN1/NBEA/C1QL3/CACNG3/NUMB/ARC/STXBP4/MAGI2	24
BP	GO:0099633	protein localization to postsynaptic specialization membrane	12/681	32/7530	1.12266e-05	0.000554593	0.000488356	KALRN/NPTX2/TNIK/DLG4/NRXN3/DLG1/NETO2/DLG2/NBEA/C1QL3/CACNG3/MAGI2	12
BP	GO:0099645	neurotransmitter receptor localization to postsynaptic specialization membrane	12/681	32/7530	1.12266e-05	0.000554593	0.000488356	KALRN/NPTX2/TNIK/DLG4/NRXN3/DLG1/NETO2/DLG2/NBEA/C1QL3/CACNG3/MAGI2	12
BP	GO:0030036	actin cytoskeleton organization	65/681	424/7530	1.14514e-05	0.000558717	0.000491988	AUTS2/SH3PXD2B/SHROOM2/CX3CL1/NCK2/CORO1A/HSP90B1/CALR/PIK3R1/MARCKS/MARCKSL1/MYO1B/CAPZB/TMOD1/FGD1/ACTN4/ACTR2/ACTA1/NHERF1/TNIK/CXADR/PHACTR1/ADGRB1/AGAP2/SORBS2/SHANK3/COBL/CCDC88A/CYFIP2/ABR/CTTN/ARHGEF2/CTNNA2/FSCN1/MYH10/BRSK2/PPP1R9B/TAOK2/ACTN1/DLG1/KCTD13/CYRIA/BAIAP2/ARHGAP25/ABI1/SYNPO/TRIM32/PAK2/MICAL3/STAU2/GAS2L1/ARHGAP35/OPHN1/NCK1/ARHGEF7/HIP1R/FMN2/ARPC3/MYO18A/DBN1/ADD2/ADD1/D…	65
BP	GO:0007157	heterophilic cell-cell adhesion via plasma membrane cell adhesion molecules	10/681	23/7530	1.31845e-05	0.00063543	0.000559538	ITGA5/CDH2/VCAM1/CDH4/CXADR/GRID2/PTPRD/IGSF21/NRXN1/NECTIN3	10
BP	GO:0007610	behavior	63/681	409/7530	1.34859e-05	0.000642123	0.000565432	AUTS2/KALRN/PTPRZ1/DGKI/NRXN2/SYNGAP1/SNCA/NPTX2/PIAS1/ADH1/LAMB1/CCK/ITGA5/APP/NTRK2/ZFX/PRKAR2B/TMOD1/ATXN1/EPHB2/HRH1/CHL1/NCOA1/PDE4D/EPHA4/CHD8/VGF/GRM2/SHANK3/OXR1/ZDHHC8/ASTN1/DLG4/TBR1/GRM7/HDAC4/NRXN3/GIGYF2/ADGRL3/NEGR1/SHANK2/ADGRB3/SLITRK5/SLITRK1/OLFM2/TMEM74/SLC18A2/NLGN3/PAK5/SHISA7/UBA6/SYNPO/MTA1/ACE2/ARL6IP5/BRINP1/NRXN1/UCHL3/DBN1/ATP2B2/ARC/TPBG/HOMER1	63
BP	GO:0099054	presynapse assembly	14/681	43/7530	1.40004e-05	0.000658686	0.000580017	PTPRS/SNCA/BSN/APP/EFNB2/MDGA1/GRID2/PTPRD/SLITRK5/SLITRK1/NLGN3/NTNG2/NRXN1/PCLO	14
BP	GO:0060284	regulation of cell development	63/681	411/7530	1.57885e-05	0.000726592	0.000639812	PTPRF/ARID1A/KALRN/PTPRS/PTPRZ1/AKAP5/SYNGAP1/NUMBL/CX3CL1/BMPR2/CASK/SORL1/HSP90AA1/RC3H2/NTRK2/PIK3R1/MARCKS/NAP1L1/PTK2/CDH4/ATXN1/EPHB2/ACTR2/PPP3CA/PLXNA1/TNIK/CTNNB1/EPHA4/SMARCA4/SHANK3/SEMA5B/BAG1/ARHGEF2/DLG4/PTPRD/HDAC4/SHB/TIAM2/TRIM46/CYLD/SLITRK1/ARHGAP32/ZFP365/NRD1/BAIAP2/TRIM32/STAU2/GAS2L1/DNM1L/SMAP1/BRINP1/DNAJB11/SRRT/RTN4R/LINGO1/DPYSL5/SH3GLB1/DBN1/ADD1/BCL11A/QKI/NUMB/SART1	63
BP	GO:1902904	negative regulation of supramolecular fiber organization	25/681	112/7530	1.59407e-05	0.000726592	0.000639812	SHROOM2/SNCA/CORO1A/PIK3R1/FKBP4/CAPZB/TMOD1/STMN2/VBP1/HSPA8/SHANK3/ARHGEF2/MAPRE1/CTNNA2/CAMSAP3/PAK2/GAS2L1/ARHGEF7/HIP1R/DBN1/ADD2/ADD1/CORO1B/DMTN/HDAC6	25
BP	GO:1901890	positive regulation of cell junction assembly	20/681	79/7530	1.59953e-05	0.000726592	0.000639812	NTRK2/PIK3R1/EPHB2/ADGRB1/GRID2/PTPRJ/PTPRD/ADGRL3/LRRTM4/ADGRB3/SLITRK5/SLITRK1/FLRT2/NLGN3/STAU2/ACE2/ASIC2/NRXN1/CLSTN1/TPBG	20
BP	GO:0098698	postsynaptic specialization assembly	11/681	29/7530	2.31161e-05	0.00103812	0.000914137	PTPRS/NRXN2/GAP43/SHANK3/GRID2/PTPRD/NRXN3/NLGN3/NTNG2/NRXN1/C1QL3	11
BP	GO:1902903	regulation of supramolecular fiber organization	44/681	258/7530	2.40087e-05	0.00106458	0.000937435	SH3PXD2B/SHROOM2/CX3CL1/NCK2/SNCA/CORO1A/APP/PIK3R1/FKBP4/DRG1/CAPZB/TMOD1/STMN2/VBP1/HSPA8/SHANK3/SLC39A12/CCDC88A/CYFIP2/CTTN/ARHGEF2/MAPRE1/CTNNA2/MAPRE3/CAMSAP3/DLG1/CYRIA/BAIAP2/SYNPO/PAK2/GAS2L1/ARHGAP35/CLIP1/NCK1/ARHGEF7/HIP1R/ARPC3/DBN1/ADD2/ADD1/DSTN/CORO1B/DMTN/HDAC6	44
BP	GO:0010976	positive regulation of neuron projection development	29/681	143/7530	2.4244e-05	0.00106458	0.000937435	KALRN/PTPRZ1/CX3CL1/CASK/NTRK2/HSPA5/MARCKS/EPHB2/STMN2/ACTR2/HNRNPK/DAB2IP/COBL/ITGA6/PPP2R5B/NEGR1/BAIAP2/STAU2/DNM1L/ARHGAP35/CAMK1/CLIP1/NCK1/NRXN1/DBN1/BCL11A/QKI/MAGI2/ADAM17	29
BP	GO:0031345	negative regulation of cell projection organization	28/681	136/7530	2.49846e-05	0.00108504	0.000955454	PTPRF/PTPRS/PTPRZ1/SYNGAP1/APP/PTK2/CAPZB/EFNB2/EPHB2/STMN2/PPP3CA/CRMP1/EPHA4/SEMA5B/RAB3IP/TRIM46/ZFP365/FAT3/NLGN3/NGEF/CSPG4/RTN4R/NTM/NRXN1/DPYSL5/BCL11A/CORO1B/ADAM17	28
BP	GO:0060134	prepulse inhibition	7/681	12/7530	2.53605e-05	0.0010894	0.00095929	FABP7/CHD8/CTNNA2/GRID2/NLGN3/NRXN1/DBN1	7
BP	GO:0006935	chemotaxis	45/681	267/7530	2.63347e-05	0.00110718	0.000974943	LGR4/KALRN/CX3CL1/BMPR2/PIP5K1C/CORO1A/GAP43/APP/CALR/BSG/KIF5C/VCAM1/PTK2/CDH4/EFNB2/EPHB2/HRH1/PLXNA1/CHL1/CRMP1/CXADR/PDE4D/EPHA4/TRIO/LMTK2/CYFIP2/SEMA5B/CTTN/KIF5B/MYH10/TBR1/PTPRJ/CNTN4/NRCAM/FLRT2/DNM1L/ARHGAP35/RTN4R/DPYSL5/MAPK8IP3/CNTN6/CDH13/CORO1B/ADAM17/TPBG	45
BP	GO:0042330	taxis	45/681	267/7530	2.63347e-05	0.00110718	0.000974943	LGR4/KALRN/CX3CL1/BMPR2/PIP5K1C/CORO1A/GAP43/APP/CALR/BSG/KIF5C/VCAM1/PTK2/CDH4/EFNB2/EPHB2/HRH1/PLXNA1/CHL1/CRMP1/CXADR/PDE4D/EPHA4/TRIO/LMTK2/CYFIP2/SEMA5B/CTTN/KIF5B/MYH10/TBR1/PTPRJ/CNTN4/NRCAM/FLRT2/DNM1L/ARHGAP35/RTN4R/DPYSL5/MAPK8IP3/CNTN6/CDH13/CORO1B/ADAM17/TPBG	45
BP	GO:0044089	positive regulation of cellular component biogenesis	51/681	317/7530	2.84525e-05	0.00118363	0.00104226	AUTS2/SH3PXD2B/TPR/CX3CL1/NCK2/SNCA/HSP90AA1/CCK/NTRK2/PIK3R1/DRG1/EPHB2/ACTR2/G3BP2/MPHOSPH8/DAB2IP/ADGRB1/COBL/CCDC88A/CTTN/MAPRE1/TSG101/FSCN1/GRID2/PTPRJ/PTPRD/TASOR/HDAC4/CEP135/PPP2R5B/ADGRL3/LRRTM4/ADGRB3/SLITRK5/SLITRK1/DLG1/BAIAP2/FLRT2/NLGN3/SYNPO/STAU2/ACE2/ARHGAP35/CLIP1/ASIC2/NCK1/NRXN1/CLSTN1/SH3GLB1/HIP1R/TPBG	51
BP	GO:0051017	actin filament bundle assembly	23/681	102/7530	2.91437e-05	0.00119975	0.00105646	SH3PXD2B/CX3CL1/HSP90B1/PIK3R1/MARCKS/MYO1B/ACTN4/PHACTR1/SHANK3/CCDC88A/FSCN1/MYH10/ACTN1/KCTD13/BAIAP2/SYNPO/PAK2/FMN2/DBN1/ADD2/ADD1/CORO1B/DMTN	23
BP	GO:0007612	learning	25/681	116/7530	3.01211e-05	0.0012272	0.00108063	KALRN/DGKI/NRXN2/SYNGAP1/NPTX2/PIAS1/CCK/APP/NTRK2/PRKAR2B/ATXN1/EPHB2/HRH1/SHANK3/TBR1/GRM7/NRXN3/SHANK2/ADGRB3/NLGN3/PAK5/UBA6/SYNPO/NRXN1/TPBG	25
BP	GO:0001941	postsynaptic membrane organization	12/681	35/7530	3.21688e-05	0.00129725	0.00114232	NRXN2/CDH2/EPHB2/SORBS2/SHANK3/DLG4/LRRTM4/NLGN3/SHISA7/NRXN1/DBN1/MAGI2	12
BP	GO:0061572	actin filament bundle organization	23/681	103/7530	3.43936e-05	0.00137296	0.00120899	SH3PXD2B/CX3CL1/HSP90B1/PIK3R1/MARCKS/MYO1B/ACTN4/PHACTR1/SHANK3/CCDC88A/FSCN1/MYH10/ACTN1/KCTD13/BAIAP2/SYNPO/PAK2/FMN2/DBN1/ADD2/ADD1/CORO1B/DMTN	23
BP	GO:0050806	positive regulation of synaptic transmission	26/681	124/7530	3.47677e-05	0.00137402	0.00120992	AKAP5/STX1A/SNCA/APP/NTRK2/PTK2/EPHB2/RIMS4/NRGN/HNRNPK/EPHA4/SHANK3/UNC13A/KIF5B/DLG4/SHANK2/KCTD13/NLGN3/SHISA7/SLC4A8/DNM1L/NRXN1/CLSTN1/CACNG3/ARC/MPP2	26
BP	GO:0097581	lamellipodium organization	17/681	64/7530	3.52824e-05	0.00138056	0.00121567	AUTS2/NCK2/HSP90AA1/PIK3R1/CAPZB/ACTR2/CCDC88A/CTTN/FSCN1/HDAC4/ABI1/NCK1/ARHGEF7/PLEKHO1/CDH13/CORO1B/DMTN	17
BP	GO:1990778	protein localization to cell periphery	43/681	255/7530	3.92849e-05	0.0015221	0.00134031	KALRN/AKAP5/SEC16A/RAB11FIP2/NPTX2/CASK/SORL1/CDH2/BSG/PIK3R1/EPHB2/NHERF1/TNIK/SEC23A/EXOC5/CCDC88A/CSNK2A1/KIF5B/DLG4/NRXN3/KCNIP4/PPP1R9B/C2CD5/DLG1/SCN3B/NETO2/CNPY4/GPR158/LIN7A/ARL6IP5/DLG2/CLIP1/NRXN1/CLSTN1/NBEA/C1QL3/LZTFL1/RILPL1/CACNG3/NECTIN3/NUMB/MAGI2/TPBG	43
BP	GO:0000226	microtubule cytoskeleton organization	51/681	321/7530	4.0134e-05	0.0015399	0.00135598	TPR/NUDC/SNCA/STMN3/HDAC3/FKBP4/DRG1/PTK2/STMN2/CRMP1/CTNNB1/DNAL1/EML1/UBXN2B/SLC39A12/CCDC88A/ARHGEF2/MAPRE1/ATRX/HSPH1/NPM1/BRSK2/TASOR/CEP135/XPO1/TRIM37/MAPRE3/IFT172/PPP2R1A/TRIM46/CYLD/CAMSAP3/DLG1/CHMP2B/BICD1/NAV1/GCC2/GAS2L1/LSM14A/DYNC1LI1/MARK1/SRGAP2/CHMP1A/CLIP1/CHORDC1/PPP1R12A/ARHGEF7/TACC2/FMN2/SPAST/HDAC6	51
BP	GO:0007417	central nervous system development	69/681	476/7530	4.06302e-05	0.00154395	0.00135955	CUL4B/SHROOM2/ARID1A/KALRN/PTPRS/PTPRZ1/NUMBL/EXOC4/TULP3/LAMB1/GAP43/HSP90AA1/HSP90AB1/APP/CDH2/NTRK2/HSPA5/MARCKS/MARCKSL1/PTK2/FABP7/ATXN1/EPHB2/CDH11/HNRNPK/PLXNA1/IRS2/CTNNB1/EPHA4/EML1/CHD8/TRIO/MDGA1/PHACTR1/SMARCA4/DAB2IP/SHANK3/ABR/RBBP7/CTNNA2/GRID2/ATRX/MYH10/GDPD5/TBR1/PTPRJ/IFT172/GIGYF2/ADGRL3/SLITRK5/NRCAM/ZFP365/CADM2/DMXL2/NLGN3/UBA6/ARHGAP35/SRGAP2/OPHN1/RTN4R/NRXN1/LINGO1/RTN3/…	69
BP	GO:0007017	microtubule-based process	67/681	459/7530	4.2342e-05	0.00159367	0.00140333	TPR/NUDC/SNCA/STMN3/BSN/HDAC3/APP/KIF5C/FKBP4/DRG1/PTK2/STMN2/ACTR2/VBP1/HSPA8/DNAJA1/NHERF1/CRMP1/CTNNB1/DNAL1/EML1/UBXN2B/SLC39A12/CCDC88A/ARHGEF2/MAPRE1/ATRX/HSPH1/KIF5B/NPM1/BRSK2/TASOR/CEP135/XPO1/TRIM37/MAPRE3/IFT172/PPP2R1A/TRIM46/CYLD/CAMSAP3/DLG1/CHMP2B/BICD1/NAV1/GCC2/STAU2/GAS2L1/LSM14A/DYNC1LI1/AP3M2/MARK1/SFPQ/DLG2/SRGAP2/CHMP1A/CLIP1/CHORDC1/PPP1R12A/ARHGEF7/MAPK8IP3/LZTFL1/TACC2/FM…	67
BP	GO:0097120	receptor localization to synapse	17/681	65/7530	4.3833e-05	0.00163423	0.00143905	KALRN/NPTX2/KIF5C/TNIK/KIF5B/DLG4/NRXN3/DLG1/NETO2/DLG2/NRXN1/CLSTN1/NBEA/C1QL3/CACNG3/DBN1/MAGI2	17
BP	GO:0030029	actin filament-based process	68/681	469/7530	4.60207e-05	0.00169975	0.00149675	AUTS2/SH3PXD2B/SHROOM2/CX3CL1/NCK2/CORO1A/HSP90B1/CALR/PIK3R1/MARCKS/MARCKSL1/MYO1B/CAPZB/TMOD1/FGD1/ACTN4/ACTR2/ACTA1/NHERF1/TNIK/CXADR/PDE4D/PHACTR1/ADGRB1/AGAP2/SORBS2/SHANK3/COBL/CCDC88A/CYFIP2/ABR/CTTN/ARHGEF2/CTNNA2/FSCN1/MYH10/BRSK2/PPP1R9B/TAOK2/ACTN1/DLG1/KCTD13/SCN3B/CYRIA/BAIAP2/ARHGAP25/ABI1/SYNPO/NEDD4L/TRIM32/PAK2/MICAL3/STAU2/GAS2L1/ARHGAP35/OPHN1/NCK1/ARHGEF7/HIP1R/FMN2/ARPC3/MYO1…	68
BP	GO:0099504	synaptic vesicle cycle	33/681	178/7530	4.69202e-05	0.00170181	0.00149856	STX1A/SNCA/PIP5K1C/CASK/CTBP1/BSN/PRKACA/CDH2/RPH3A/ATP6V0D1/RIMS4/PPFIA3/CTNNB1/UNC13A/SH3GL1/MFF/ERC2/SLC18A2/NLGN3/TRIM9/SLC4A8/DNM1L/CPLX3/AP3M2/OPHN1/ERC1/NRXN1/SNAP29/AP3B2/PCLO/SYT7/MAGI2/ATP6V0A1	33
BP	GO:0035176	social behavior	11/681	31/7530	4.77988e-05	0.00170181	0.00149856	KALRN/NRXN2/ATXN1/CHD8/SHANK3/DLG4/NRXN3/SHANK2/NLGN3/BRINP1/NRXN1	11
BP	GO:0051703	biological process involved in intraspecies interaction between organisms	11/681	31/7530	4.77988e-05	0.00170181	0.00149856	KALRN/NRXN2/ATXN1/CHD8/SHANK3/DLG4/NRXN3/SHANK2/NLGN3/BRINP1/NRXN1	11
BP	GO:2001222	regulation of neuron migration	11/681	31/7530	4.77988e-05	0.00170181	0.00149856	PTPRZ1/PHACTR1/DAB2IP/ARHGEF2/CTNNA2/ARHGAP32/FLRT2/NTNG2/NSMF/MAPK8IP3/ADAM17	11
BP	GO:0006887	exocytosis	40/681	235/7530	5.88294e-05	0.00207425	0.00182651	RAB11FIP2/EXOC7/EXOC4/STX1A/SNCA/PIP5K1C/CASK/CORO1A/PRKACA/SEPTIN2/SEPTIN2/RPH3A/RIMS4/PPFIA3/CDK16/EXPH5/EXOC5/UNC13A/ABR/TSG101/MYH10/RAB3IP/BRSK2/EXOC3/TXLNA/ERC2/SYT16/SLC18A2/TRIM9/MICAL3/SLC4A8/LIN7A/DNM1L/CPLX3/ERC1/SNAP29/PCLO/SYT7/DMTN/PDPK1	40
BP	GO:1905475	regulation of protein localization to membrane	27/681	135/7530	5.93091e-05	0.00207425	0.00182651	KALRN/AKAP5/RAB11FIP2/CDH2/PIK3R1/EPHB2/TNIK/SORBS2/SHANK3/CSNK2A1/KIF5B/DLG4/MFF/PPP1R9B/C2CD5/DLG1/NETO2/CNPY4/SHISA7/NRXN1/NBEA/LZTFL1/SH3GLB1/DBN1/NUMB/DMTN/MAGI2	27
BP	GO:0051493	regulation of cytoskeleton organization	53/681	343/7530	6.12997e-05	0.00212506	0.00187126	SH3PXD2B/SHROOM2/TPR/CX3CL1/NCK2/SNCA/STMN3/CORO1A/PIK3R1/FKBP4/DRG1/CAPZB/TMOD1/STMN2/SHANK3/SLC39A12/CCDC88A/CYFIP2/CTTN/ARHGEF2/MAPRE1/CTNNA2/FSCN1/HSPH1/NPM1/TRIM37/MAPRE3/TAOK2/CYLD/CAMSAP3/DLG1/CYRIA/CHMP2B/BAIAP2/BICD1/SYNPO/PAK2/STAU2/GAS2L1/ARHGAP35/CHMP1A/CLIP1/NCK1/ARHGEF7/HIP1R/ARPC3/DBN1/ADD2/ADD1/DSTN/CORO1B/DMTN/HDAC6	53
BP	GO:0016339	calcium-dependent cell-cell adhesion via plasma membrane cell adhesion molecules	8/681	18/7530	8.26723e-05	0.00281656	0.00248017	CDH2/CDH4/CDH11/CDH10/ARVCF/CDH12/NRXN1/CDH13	8
BP	GO:0097091	synaptic vesicle clustering	8/681	18/7530	8.26723e-05	0.00281656	0.00248017	CTBP1/BSN/CDH2/CTNNB1/NLGN3/NRXN1/PCLO/MAGI2	8
BP	GO:0060999	positive regulation of dendritic spine development	13/681	44/7530	8.91185e-05	0.00301023	0.0026507	KALRN/CASK/MARCKS/EPHB2/ACTR2/HNRNPK/SHANK3/BAIAP2/NLGN3/STAU2/DNM1L/CAMK1/DBN1	13
BP	GO:0051966	regulation of synaptic transmission, glutamatergic	15/681	56/7530	9.10939e-05	0.00305087	0.0026865	DGKI/PRKACA/CDH2/NTRK2/GRM2/SHANK3/GRM7/PLPPR4/SHANK2/NLGN3/OPHN1/NRXN1/CACNG3/GRM3/HOMER1	15
BP	GO:0099563	modification of synaptic structure	11/681	33/7530	9.23304e-05	0.0030663	0.00270008	KALRN/MARCKS/PTK2/EPHA4/CTTN/CTNNA2/MYH10/DLGAP3/CHMP2B/BAIAP2/SYNPO	11
BP	GO:0048013	ephrin receptor signaling pathway	9/681	23/7530	9.80871e-05	0.00320364	0.00282102	NCK2/PTK2/EFNB2/EPHB4/EPHB2/ANKS1/EPHA4/NGEF/NCK1	9
BP	GO:0061003	positive regulation of dendritic spine morphogenesis	9/681	23/7530	9.80871e-05	0.00320364	0.00282102	KALRN/CASK/MARCKS/EPHB2/ACTR2/BAIAP2/STAU2/DNM1L/DBN1	9
BP	GO:0051084	'de novo' post-translational protein folding	10/681	28/7530	9.95226e-05	0.00322388	0.00283884	HSPA5/HSPA8/BAG1/HSPH1/ST13/DNAJB4/SDF2/TOR1B/SDF2L1/SH3GLB1	10
BP	GO:0072657	protein localization to membrane	60/681	411/7530	0.000107818	0.0034642	0.00305046	SH3PXD2B/KALRN/AKAP5/NRXN2/SEC16A/SYNGAP1/RAB11FIP2/EXOC4/STX1A/NPTX2/CASK/SORL1/HSP90AA1/CDH2/BSG/HSPA5/PIK3R1/EPHB2/NHERF1/TNIK/SEC23A/EXOC5/SORBS2/SHANK3/CCDC88A/CSNK2A1/KIF5B/DLG4/RAB3IP/NRXN3/MFF/KCNIP4/PPP1R9B/C2CD5/LRRTM4/DLG1/SCN3B/NETO2/CNPY4/SHISA7/GPR158/LIN7A/ARL6IP5/DLG2/CLIP1/NRXN1/CLSTN1/NBEA/C1QL3/LZTFL1/RILPL1/CACNG3/SH3GLB1/HYOU1/NECTIN3/DBN1/NUMB/DMTN/MAGI2/TPBG	60
BP	GO:1903312	negative regulation of mRNA metabolic process	13/681	45/7530	0.000115118	0.00365929	0.00322225	HNRNPA2B1/HNRNPK/THRAP3/HNRNPD/NPM1/SRSF1/SYNCRIP/CELF4/CSDE1/RBM10/ACIN1/QKI/HNRNPC	13
BP	GO:0032940	secretion by cell	67/681	474/7530	0.000115742	0.00365929	0.00322225	KALRN/AKAP5/DGKI/NRXN2/RAB11FIP2/EXOC7/EXOC4/STX1A/SNCA/PIP5K1C/GNAZ/CASK/CORO1A/PRKACA/CCK/NTRK2/BSG/SEPTIN2/SEPTIN2/RPH3A/ERP29/RIMS4/PPFIA3/ENSA/PPP3CA/IRS2/CDK16/EXPH5/VGF/GRM2/EXOC5/UNC13A/ABR/TSG101/NELL2/KIF5B/MYH10/GRM7/RAB3IP/BRSK2/EXOC3/NRXN3/TXLNA/ERC2/SYT16/OLFM2/SLC18A2/TRIM9/MICAL3/SLC4A8/LIN7A/DNM1L/CPLX3/TMEM132A/ERC1/PPID/NRXN1/HMGN3/SNAP29/CHRM3/ARHGEF7/MYO18A/PCLO/SYT7/DMTN/STX…	67
BP	GO:0007043	cell-cell junction assembly	17/681	70/7530	0.000120201	0.0037701	0.00331983	PRKACA/CDH2/CTNND1/CDH4/EPHB2/CDH11/ACTN4/CDH10/ARVCF/CTNNB1/CDH12/FSCN1/DLG1/NEDD4L/PAK2/ACE2/CDH13	17
BP	GO:0032271	regulation of protein polymerization	27/681	141/7530	0.000129055	0.00401595	0.00353631	NCK2/SNCA/CORO1A/HSP90AA1/FKBP4/DRG1/CAPZB/TMOD1/STMN2/SLC39A12/CYFIP2/CTTN/MAPRE1/MAPRE3/CAMSAP3/DLG1/CYRIA/BAIAP2/CLIP1/NCK1/ARHGEF7/HIP1R/ARPC3/DBN1/ADD2/ADD1/DMTN	27
BP	GO:0006458	'de novo' protein folding	10/681	29/7530	0.000139737	0.00431437	0.00379909	HSPA5/HSPA8/BAG1/HSPH1/ST13/DNAJB4/SDF2/TOR1B/SDF2L1/SH3GLB1	10
BP	GO:0060627	regulation of vesicle-mediated transport	56/681	380/7530	0.000142464	0.00436449	0.00384323	AKAP5/DGKD/STX1A/SNCA/PIP5K1C/CASK/SORL1/BSN/CORO1A/APP/CALR/PTK2/SEPTIN2/SEPTIN2/RPH3A/EFNB2/ACTN4/RIMS4/HNRNPK/PPP3CA/LYAR/EXPH5/AAK1/ARHGAP1/ABR/TSG101/KIF5B/DLG4/SH3GL1/PTPRJ/MFF/ERC2/C2CD5/BICD1/TRIM9/NEDD4L/SLC4A8/DNM1L/CPLX3/SMAP1/OPHN1/ERC1/NRXN1/VPS28/SNAP29/SH3GLB1/HIP1R/MYO18A/ADD1/PCLO/NUMB/SYT7/CDH13/ARC/MAGI2/PDPK1	56
BP	GO:0051085	chaperone cofactor-dependent protein refolding	9/681	24/7530	0.000144469	0.00439184	0.00386731	HSPA5/HSPA8/BAG1/HSPH1/ST13/DNAJB4/SDF2/TOR1B/SDF2L1	9
BP	GO:0044091	membrane biogenesis	13/681	46/7530	0.000147407	0.00444697	0.00391585	NRXN2/EXOC4/HDAC3/CDH2/EPHB2/UBXN2B/PTPRD/CHMP2B/NLGN3/CHMP1A/NRXN1/SPAST/MAGI2	13
BP	GO:0007611	learning or memory	33/681	189/7530	0.000157521	0.0047161	0.00415284	KALRN/PTPRZ1/DGKI/NRXN2/SYNGAP1/NPTX2/PIAS1/LAMB1/CCK/ITGA5/APP/NTRK2/PRKAR2B/ATXN1/EPHB2/HRH1/PDE4D/SHANK3/TBR1/GRM7/NRXN3/SHANK2/ADGRB3/NLGN3/PAK5/SHISA7/UBA6/SYNPO/ARL6IP5/BRINP1/NRXN1/ARC/TPBG	33
BP	GO:0007156	homophilic cell adhesion via plasma membrane adhesion molecules	15/681	59/7530	0.000172997	0.00514047	0.00452653	PTPRF/CDH2/CDH4/CDH11/CDH10/CDH12/SDK2/IGSF21/NRCAM/CADM2/FAT3/CLSTN1/NECTIN3/CNTN6/CDH13	15
BP	GO:0046847	filopodium assembly	14/681	53/7530	0.00018285	0.00532671	0.00469052	GAP43/PIK3R1/CAPZB/FGD1/EPHB2/FSCN1/ITGA6/RAB3IP/PPP1R9B/STAU2/SRGAP2/NRXN1/DBN1/DMTN	14
BP	GO:0048168	regulation of neuronal synaptic plasticity	14/681	53/7530	0.00018285	0.00532671	0.00469052	SYNGAP1/SNCA/APP/EPHB2/PPFIA3/VGF/SHANK3/UNC13A/DLG4/SHISA7/SYNPO/NSMF/SHISA9/ARC	14
BP	GO:0071709	membrane assembly	12/681	41/7530	0.000183308	0.00532671	0.00469052	NRXN2/HDAC3/CDH2/EPHB2/UBXN2B/PTPRD/CHMP2B/NLGN3/CHMP1A/NRXN1/SPAST/MAGI2	12
BP	GO:0030534	adult behavior	22/681	107/7530	0.000185453	0.00534971	0.00471078	KALRN/NRXN2/SNCA/ADH1/APP/TMOD1/ATXN1/CHL1/EPHA4/GRM2/SHANK3/OXR1/GRM7/NRXN3/GIGYF2/SHANK2/SLITRK5/SLITRK1/NLGN3/NRXN1/UCHL3/HOMER1	22
BP	GO:0061077	chaperone-mediated protein folding	13/681	47/7530	0.000187194	0.00536079	0.00472053	HSPA5/FKBP4/FKBP2/HSPA8/BAG1/HSPH1/ST13/PPID/CHORDC1/DNAJB4/SDF2/TOR1B/SDF2L1	13
BP	GO:0016049	cell growth	46/681	298/7530	0.000192534	0.00544333	0.00479322	AUTS2/PTPRS/BMPR2/OLFM1/HSP90AA1/HSP90AB1/APP/PTK2/CDH4/H1F5/HNRNPK/PLXNA1/YY1/CTNNB1/SMARCA4/DAB2IP/SORBS2/UNC13A/COBL/CYFIP2/SEMA5B/CTTN/RBBP7/TSG101/NPM1/PTPRJ/PPP1R9B/TRIM46/TNC/ARHGAP32/CDKN2AIP/USP47/NLGN3/NEDD4L/NRN1/TRIM32/GAS2L1/RBM10/RTN4R/CLSTN1/SH3GLB1/DCLK1/DBN1/BCL11A/ADAM17/HDAC6	46
BP	GO:0099560	synaptic membrane adhesion	10/681	30/7530	0.000192831	0.00544333	0.00479322	PTPRF/PTPRS/CDH10/MDGA1/PTPRD/TAOK2/SLITRK1/NTNG2/NRXN1/MAGI2	10
BP	GO:0051258	protein polymerization	32/681	184/7530	0.000212807	0.00592959	0.0052214	NCK2/SNCA/CORO1A/HSP90AA1/FKBP4/DRG1/SEPTIN2/SEPTIN2/CAPZB/TMOD1/STMN2/SLC39A12/COBL/CYFIP2/CTTN/MAPRE1/MAPRE3/CAMSAP3/DLG1/CYRIA/BAIAP2/TRIM32/DNM1L/CLIP1/NCK1/ARHGEF7/HIP1R/ARPC3/DBN1/ADD2/ADD1/DMTN	32
BP	GO:0050890	cognition	35/681	208/7530	0.000213057	0.00592959	0.0052214	KALRN/PTPRZ1/DGKI/NRXN2/SYNGAP1/NPTX2/PIAS1/LAMB1/CCK/ITGA5/APP/NTRK2/PRKAR2B/ATXN1/EPHB2/HRH1/CHL1/PDE4D/SHANK3/TBR1/GRM7/NRXN3/SHANK2/ADGRB3/CHMP2B/NLGN3/PAK5/SHISA7/UBA6/SYNPO/ARL6IP5/BRINP1/NRXN1/ARC/TPBG	35
BP	GO:0021953	central nervous system neuron differentiation	21/681	101/7530	0.000219218	0.00605839	0.00533482	TULP3/HSP90AA1/HSP90AB1/NTRK2/PTK2/EPHB2/CDH11/PLXNA1/EPHA4/SHANK3/GRID2/GDPD5/TBR1/IFT172/GIGYF2/ARHGAP35/OPHN1/NRXN1/LINGO1/DCLK1/ATP2B2	21
BP	GO:0051640	organelle localization	54/681	370/7530	0.000241023	0.00661475	0.00582473	TANC2/SHROOM2/SEC16A/EXOC7/EXOC4/STX1A/NUDC/SNCA/CTBP1/BSN/LMNB1/CDH2/KIF5C/PTK2/MYO1B/ACTN4/PPFIA3/ACTR2/NHERF1/CTNNB1/UBXN2B/EXOC5/UNC13A/ARHGEF2/MAPRE1/TSG101/KIF5B/MYH10/NPM1/EXOC3/XPO1/TRIM46/DLG1/CHMP2B/BICD1/SLC18A2/IFFO1/NLGN3/LIN7A/DNM1L/AP3M2/MARK1/CHMP1A/RBM10/NRXN1/SNAP29/TACC2/FMN2/AP3B2/PCLO/SPAST/MAGI2/PDPK1/HDAC6	54
BP	GO:0051129	negative regulation of cellular component organization	62/681	442/7530	0.000259961	0.00705225	0.00620998	PTPRF/SHROOM2/PTPRS/PTPRZ1/SYNGAP1/TPR/SNCA/SORL1/CORO1A/SUB1/APP/PIK3R1/FKBP4/PTK2/CAPZB/TMOD1/EFNB2/EPHB2/STMN2/VBP1/HSPA8/PPP3CA/CRMP1/EPHA4/MDGA1/SHANK3/SEMA5B/ARHGEF2/MAPRE1/CTNNA2/ATRX/NPM1/DLG4/RAB3IP/TRIM37/TRIM46/CAMSAP3/ZFP365/FAT3/NLGN3/TRIM9/NGEF/PAK2/GAS2L1/DNM1L/DYNC1LI1/CSPG4/RTN4R/NTM/NRXN1/DPYSL5/ARHGEF7/HIP1R/DBN1/ADD2/ADD1/BCL11A/CORO1B/DMTN/ADAM17/HNRNPC/HDAC6	62
BP	GO:1902679	negative regulation of RNA biosynthetic process	63/681	451/7530	0.000260534	0.00705225	0.00620998	LGR4/ARID1A/IRF2BP2/TPR/PURB/NCK2/HNRNPA2B1/CTBP1/HDAC3/PIAS1/PRKACA/EIF4A2/APP/CALR/H1F2/PTPRK/KDM5C/H1F5/PA2G4/HDGF/ATXN1/HNRNPK/HSPA8/CBX1/ETV6/MYT1L/YY1/CTNNB1/LYAR/CHD8/SMARCA4/MPHOSPH8/DAB2IP/WWC1/RBBP7/TSG101/TLE4/TBR1/TASOR/HDAC4/HDAC10/XPO1/TRIM37/CHD4/IFT172/DLG1/USP47/RYBP/TCERG1/MTA1/HEXIM1/GATAD2B/SFPQ/RBM10/NCK1/PPID/SARNP/DNAJB4/STRN3/BCL11A/TAGLN3/FBLN5/HDAC6	63
BP	GO:0007420	brain development	50/681	337/7530	0.000274828	0.00738857	0.00650613	SHROOM2/ARID1A/PTPRS/NUMBL/TULP3/LAMB1/APP/CDH2/NTRK2/HSPA5/FABP7/ATXN1/EPHB2/HNRNPK/PLXNA1/IRS2/CTNNB1/EML1/CHD8/MDGA1/PHACTR1/SMARCA4/DAB2IP/SHANK3/ABR/RBBP7/CTNNA2/GRID2/ATRX/MYH10/GDPD5/TBR1/IFT172/ADGRL3/SLITRK5/ZFP365/CADM2/DMXL2/UBA6/ARHGAP35/SRGAP2/OPHN1/RTN4R/NRXN1/RTN3/MAPK8IP3/TACC2/DCLK1/NUMB/ATP2B2	50
BP	GO:0051656	establishment of organelle localization	42/681	269/7530	0.000283408	0.00756777	0.00666393	TANC2/SHROOM2/SEC16A/EXOC7/EXOC4/NUDC/SNCA/LMNB1/KIF5C/PTK2/MYO1B/ACTN4/NHERF1/CTNNB1/UBXN2B/EXOC5/ARHGEF2/MAPRE1/TSG101/KIF5B/MYH10/NPM1/EXOC3/XPO1/TRIM46/DLG1/CHMP2B/BICD1/SLC18A2/LIN7A/DNM1L/AP3M2/MARK1/CHMP1A/RBM10/TACC2/FMN2/AP3B2/PCLO/SPAST/PDPK1/HDAC6	42
BP	GO:0007169	transmembrane receptor protein tyrosine kinase signaling pathway	45/681	295/7530	0.000296477	0.00786361	0.00692443	PTPRF/OSBPL8/DGKD/GFRA2/NCK2/SNCA/SORL1/NTRK2/PIK3R1/MARCKS/PTK2/EFNB2/ATXN1/EPHB4/EPHB2/ANKS1/NHERF1/IRS2/SRSF3/CTNNB1/EPHA4/DOK6/LMTK2/DAB2IP/JCAD/CCDC88A/CYFIP2/TSG101/PTPRR/PTPRJ/PPP2R5B/GIGYF2/C2CD5/FLRT2/LONP1/NGEF/CSPG4/NCK1/NRXN1/SH3GLB1/HIP1R/CDH13/STXBP4/ADAM17/PDPK1	45
BP	GO:0048588	developmental cell growth	30/681	173/7530	0.000350183	0.00922616	0.00812425	AUTS2/PTPRS/BMPR2/OLFM1/HSP90AA1/HSP90AB1/APP/CDH4/HNRNPK/PLXNA1/YY1/CTNNB1/SORBS2/UNC13A/COBL/CYFIP2/SEMA5B/CTTN/TRIM46/ARHGAP32/NLGN3/NEDD4L/NRN1/RBM10/RTN4R/SH3GLB1/DCLK1/DBN1/BCL11A/HDAC6	30
BP	GO:0007269	neurotransmitter secretion	23/681	120/7530	0.00039445	0.0102557	0.00903084	DGKI/NRXN2/STX1A/SNCA/CASK/PRKACA/NTRK2/RPH3A/RIMS4/PPFIA3/UNC13A/NRXN3/ERC2/TRIM9/SLC4A8/LIN7A/DNM1L/CPLX3/ERC1/NRXN1/SNAP29/PCLO/SYT7	23
BP	GO:0099643	signal release from synapse	23/681	120/7530	0.00039445	0.0102557	0.00903084	DGKI/NRXN2/STX1A/SNCA/CASK/PRKACA/NTRK2/RPH3A/RIMS4/PPFIA3/UNC13A/NRXN3/ERC2/TRIM9/SLC4A8/LIN7A/DNM1L/CPLX3/ERC1/NRXN1/SNAP29/PCLO/SYT7	23
BP	GO:1903507	negative regulation of nucleic acid-templated transcription	62/681	449/7530	0.000400472	0.0103442	0.00910877	LGR4/ARID1A/IRF2BP2/TPR/PURB/NCK2/HNRNPA2B1/CTBP1/HDAC3/PIAS1/PRKACA/EIF4A2/APP/CALR/H1F2/PTPRK/KDM5C/H1F5/PA2G4/HDGF/ATXN1/HNRNPK/HSPA8/CBX1/ETV6/MYT1L/YY1/CTNNB1/LYAR/CHD8/SMARCA4/MPHOSPH8/DAB2IP/WWC1/RBBP7/TSG101/TLE4/TBR1/HDAC4/HDAC10/XPO1/TRIM37/CHD4/IFT172/DLG1/USP47/RYBP/TCERG1/MTA1/HEXIM1/GATAD2B/SFPQ/RBM10/NCK1/PPID/SARNP/DNAJB4/STRN3/BCL11A/TAGLN3/FBLN5/HDAC6	62
BP	GO:0090148	membrane fission	9/681	27/7530	0.000404158	0.0103716	0.00913292	EXOC7/EXOC4/EXOC5/EXOC3/CHMP2B/DNM1L/CHMP1A/SH3GLB1/SPAST	9
BP	GO:0140029	exocytic process	17/681	77/7530	0.000410209	0.010459	0.00920986	EXOC7/EXOC4/STX1A/SNCA/RPH3A/PPFIA3/EXOC5/UNC13A/EXOC3/ERC2/SLC18A2/CPLX3/ERC1/SNAP29/PCLO/SYT7/DMTN	17
BP	GO:0098885	modification of postsynaptic actin cytoskeleton	7/681	17/7530	0.000415639	0.0105295	0.00927194	KALRN/MARCKS/PTK2/CTTN/CTNNA2/MYH10/BAIAP2	7
BP	GO:0051668	localization within membrane	64/681	468/7530	0.000422442	0.0106337	0.00936368	SH3PXD2B/KALRN/AKAP5/NRXN2/SEC16A/SYNGAP1/RAB11FIP2/EXOC4/STX1A/NPTX2/CASK/SORL1/HSP90AA1/LMNB1/CDH2/BSG/HSPA5/PIK3R1/EPHB2/NHERF1/TNIK/SEC23A/EXOC5/LMTK2/SORBS2/SHANK3/ARHGAP1/CCDC88A/CSNK2A1/KIF5B/DLG4/RAB3IP/NRXN3/MFF/KCNIP4/PPP1R9B/C2CD5/LRRTM4/DLG1/SCN3B/NETO2/CNPY4/SHISA7/GPR158/LIN7A/ARL6IP5/DLG2/CLIP1/NRXN1/CLSTN1/NBEA/C1QL3/LZTFL1/RILPL1/CACNG3/SH3GLB1/HYOU1/NECTIN3/DBN1/NUMB/CDH13/DMTN/…	64
BP	GO:0097107	postsynaptic density assembly	8/681	22/7530	0.000435498	0.010893	0.00959198	PTPRS/NRXN2/SHANK3/GRID2/PTPRD/NRXN3/NRXN1/C1QL3	8
BP	GO:0030031	cell projection assembly	44/681	292/7530	0.000453047	0.0112607	0.00991576	AUTS2/NCK2/GAP43/HSP90AA1/PIK3R1/SEPTIN2/SEPTIN2/CAPZB/NEK1/FGD1/EPHB2/ACTR2/NHERF1/TNIK/DNAL1/EXOC5/COBL/CCDC88A/CYFIP2/CTTN/MAPRE1/FSCN1/ITGA6/MYH10/RAB3IP/HDAC4/CEP135/PPP1R9B/IFT172/CYLD/STAU2/CSPG4/ARHGAP35/SRGAP2/NCK1/NRXN1/SNAP29/ARHGEF7/RILPL1/ASAP1/DBN1/SEPTIN6/CDH13/DMTN	44
BP	GO:0032886	regulation of microtubule-based process	27/681	152/7530	0.000461606	0.0114017	0.0100399	TPR/SNCA/STMN3/FKBP4/DRG1/STMN2/SLC39A12/ARHGEF2/MAPRE1/HSPH1/NPM1/XPO1/TRIM37/MAPRE3/TRIM46/CYLD/CAMSAP3/CHMP2B/BICD1/GAS2L1/DYNC1LI1/CHMP1A/CLIP1/CHORDC1/ARHGEF7/TACC2/HDAC6	27
BP	GO:0030900	forebrain development	32/681	192/7530	0.000468319	0.0114956	0.0101227	ARID1A/PTPRS/NUMBL/LAMB1/APP/CDH2/NTRK2/FABP7/EPHB2/HNRNPK/PLXNA1/CTNNB1/MDGA1/PHACTR1/SMARCA4/DAB2IP/SHANK3/ATRX/MYH10/GDPD5/TBR1/SLITRK5/DMXL2/UBA6/ARHGAP35/SRGAP2/OPHN1/RTN4R/MAPK8IP3/TACC2/DCLK1/NUMB	32
BP	GO:0035249	synaptic transmission, glutamatergic	17/681	78/7530	0.000481415	0.0117441	0.0103415	DGKI/PRKACA/CDH2/NTRK2/GRM2/SHANK3/UNC13A/GRID2/GRM7/PLPPR4/SHANK2/NLGN3/OPHN1/NRXN1/CACNG3/GRM3/HOMER1	17
BP	GO:0044057	regulation of system process	44/681	293/7530	0.000488277	0.0118385	0.0104246	DLGAP4/NRXN2/CX3CL1/STX1A/BMPR2/NPTX2/CCK/APP/PIK3R1/PTK2/HNRNPK/PPP3CA/HRH1/NHERF1/CXADR/YY1/PDE4D/FABP5/SHANK3/CTTN/DLG4/SH3GL1/HDAC4/DLGAP3/CELF4/DLG1/NRD1/SCN3B/DLGAP2/BAIAP2/NETO2/NLGN3/SHISA7/ACE2/ASIC2/RBM10/NRXN1/SHISA9/CHRM3/HIP1R/DBN1/GRM3/PCLO/HOMER1	44
BP	GO:0043523	regulation of neuron apoptotic process	28/681	161/7530	0.000520082	0.0125327	0.0110359	PTPRF/PTPRZ1/SYNGAP1/CX3CL1/SNCA/HDAC3/CORO1A/HSP90AB1/APP/NTRK2/HDGF/HSPD1/CHL1/CTNNB1/AGAP2/OXR1/MAP3K12/BAG1/GRID2/HSPH1/NPM1/GRM7/HDAC4/SARM1/PPP2R2B/NSMF/HYOU1/PDPK1	28
BP	GO:0010977	negative regulation of neuron projection development	20/681	100/7530	0.000525109	0.0125771	0.011075	PTPRS/PTPRZ1/SYNGAP1/PTK2/EFNB2/EPHB2/STMN2/CRMP1/EPHA4/SEMA5B/TRIM46/ZFP365/FAT3/NLGN3/NGEF/CSPG4/RTN4R/NTM/BCL11A/ADAM17	20
BP	GO:0031338	regulation of vesicle fusion	9/681	28/7530	0.000548459	0.0128328	0.0113002	SNCA/CORO1A/KIF5B/ERC2/C2CD5/TRIM9/CPLX3/ERC1/SYT7	9
BP	GO:0099010	modification of postsynaptic structure	9/681	28/7530	0.000548459	0.0128328	0.0113002	KALRN/MARCKS/PTK2/CTTN/CTNNA2/MYH10/CHMP2B/BAIAP2/SYNPO	9
BP	GO:1904861	excitatory synapse assembly	9/681	28/7530	0.000548459	0.0128328	0.0113002	PTPRS/NRXN2/SHANK3/GRID2/PTPRD/NRXN3/SRGAP2/NRXN1/C1QL3	9
BP	GO:0016575	histone deacetylation	13/681	52/7530	0.000553279	0.0128328	0.0113002	CTBP1/HDAC3/SAP30BP/RBBP7/TBR1/HDAC4/HDAC10/CHD4/MTA1/GATAD2B/SFPQ/MSL3/HDAC6	13
BP	GO:0030032	lamellipodium assembly	13/681	52/7530	0.000553279	0.0128328	0.0113002	AUTS2/NCK2/HSP90AA1/PIK3R1/CAPZB/ACTR2/CCDC88A/FSCN1/HDAC4/NCK1/ARHGEF7/CDH13/DMTN	13
BP	GO:0042692	muscle cell differentiation	33/681	202/7530	0.000555266	0.0128328	0.0113002	ARID1A/BMPR2/HDAC3/PIAS1/LAMB1/CDH2/TMOD1/EFNB2/ACTN4/PPP3CA/ACTA1/CXADR/YY1/CTNNB1/SMARCA4/ADGRB1/SORBS2/MYH10/HDAC4/ACTN1/ADGRB3/OLFM2/TRIM32/CAMK1/RBM10/ANKRD17/CACYBP/BCL9/PLEKHO1/QKI/PTGFRN/HDAC6/HOMER1	33
BP	GO:0045892	negative regulation of DNA-templated transcription	61/681	446/7530	0.000574644	0.0132034	0.0116265	LGR4/ARID1A/IRF2BP2/TPR/PURB/NCK2/HNRNPA2B1/CTBP1/HDAC3/PIAS1/PRKACA/APP/CALR/H1F2/PTPRK/KDM5C/H1F5/PA2G4/HDGF/ATXN1/HNRNPK/HSPA8/CBX1/ETV6/MYT1L/YY1/CTNNB1/LYAR/CHD8/SMARCA4/MPHOSPH8/DAB2IP/WWC1/RBBP7/TSG101/TLE4/TBR1/HDAC4/HDAC10/XPO1/TRIM37/CHD4/IFT172/DLG1/USP47/RYBP/TCERG1/MTA1/HEXIM1/GATAD2B/SFPQ/RBM10/NCK1/PPID/SARNP/DNAJB4/STRN3/BCL11A/TAGLN3/FBLN5/HDAC6	61
BP	GO:0120031	plasma membrane bounded cell projection assembly	43/681	287/7530	0.000592827	0.0135425	0.0119251	AUTS2/NCK2/GAP43/HSP90AA1/PIK3R1/SEPTIN2/SEPTIN2/CAPZB/NEK1/FGD1/EPHB2/ACTR2/NHERF1/TNIK/DNAL1/EXOC5/COBL/CCDC88A/CTTN/MAPRE1/FSCN1/ITGA6/MYH10/RAB3IP/HDAC4/CEP135/PPP1R9B/IFT172/CYLD/STAU2/CSPG4/ARHGAP35/SRGAP2/NCK1/NRXN1/SNAP29/ARHGEF7/RILPL1/ASAP1/DBN1/SEPTIN6/CDH13/DMTN	43
BP	GO:0061640	cytoskeleton-dependent cytokinesis	15/681	66/7530	0.000640371	0.0145445	0.0128074	EXOC7/EXOC4/SEPTIN2/SEPTIN2/ACTR2/EXOC5/MYH10/EXOC3/ZFP365/CHMP2B/CHMP1A/KLHDC8B/FMN2/SPAST/SEPTIN6	15
BP	GO:1903539	protein localization to postsynaptic membrane	13/681	53/7530	0.000673669	0.0152134	0.0133964	KALRN/NPTX2/TNIK/DLG4/NRXN3/DLG1/NETO2/DLG2/CLSTN1/NBEA/C1QL3/CACNG3/MAGI2	13
BP	GO:0060322	head development	51/681	359/7530	0.000681624	0.0153056	0.0134776	SHROOM2/ARID1A/PTPRS/NUMBL/TULP3/LAMB1/RRAS/APP/CDH2/NTRK2/HSPA5/FABP7/ATXN1/EPHB2/HNRNPK/PLXNA1/IRS2/CTNNB1/EML1/CHD8/MDGA1/PHACTR1/SMARCA4/DAB2IP/SHANK3/ABR/RBBP7/CTNNA2/GRID2/ATRX/MYH10/GDPD5/TBR1/IFT172/ADGRL3/SLITRK5/ZFP365/CADM2/DMXL2/UBA6/ARHGAP35/SRGAP2/OPHN1/RTN4R/NRXN1/RTN3/MAPK8IP3/TACC2/DCLK1/NUMB/ATP2B2	51
BP	GO:1901214	regulation of neuron death	35/681	221/7530	0.000687828	0.0153576	0.0135234	PTPRF/PTPRZ1/SYNGAP1/MAP3K5/CX3CL1/SNCA/SORL1/HDAC3/CORO1A/HSP90AB1/APP/NTRK2/HDGF/EFNB2/RRAS2/HSPD1/CHL1/CTNNB1/AGAP2/OXR1/MAP3K12/BAG1/GRID2/HSPH1/NPM1/GRM7/HDAC4/SARM1/PPP2R2B/BTBD10/AIMP2/NSMF/RILPL1/HYOU1/PDPK1	35
BP	GO:0030334	regulation of cell migration	62/681	459/7530	0.000720296	0.0159922	0.0140822	OSBPL8/PTPRZ1/CX3CL1/BMPR2/SORL1/CORO1A/LAMB1/RRAS/ITGA5/APP/CALR/BSG/HSPA5/PIK3R1/APEX1/PTK2/PTPRK/EPHB2/CDH11/ACTN4/RRAS2/PPP3CA/PLXNA1/NHERF1/IRS2/PDE4D/EPHA4/PHACTR1/SMARCA4/DAB2IP/ADGRB1/RNF20/JCAD/ABR/SEMA5B/ARHGEF2/RBBP7/CTNNA2/ITGA6/PTPRR/PTPRJ/HDAC4/CAMSAP3/TNC/ARHGAP32/FLRT2/YTHDF3/TRIM32/DNM1L/NTNG2/SRGAP2/NCK1/NSMF/MAPK8IP3/NUMB/CDH13/CORO1B/DMTN/MAGI2/ADAM17/PDPK1/HDAC6	62
BP	GO:0051261	protein depolymerization	16/681	74/7530	0.000767929	0.0169218	0.0149008	SHROOM2/STMN3/CAPZB/TMOD1/STMN2/HSPA8/ARHGEF2/SH3GL1/CAMSAP3/MICAL3/GAS2L1/ADD2/ADD1/DSTN/DMTN/HDAC6	16
BP	GO:0098815	modulation of excitatory postsynaptic potential	11/681	41/7530	0.000770731	0.0169218	0.0149008	STX1A/APP/SHANK3/DLG4/SH3GL1/CELF4/BAIAP2/NLGN3/NRXN1/DBN1/PCLO	11
BP	GO:0062237	protein localization to postsynapse	13/681	54/7530	0.00081539	0.0178034	0.0156771	KALRN/NPTX2/TNIK/DLG4/NRXN3/DLG1/NETO2/DLG2/CLSTN1/NBEA/C1QL3/CACNG3/MAGI2	13
BP	GO:0002224	toll-like receptor signaling pathway	8/681	24/7530	0.000850941	0.018308	0.0161214	LGR4/OTUD4/RAB11FIP2/APP/HSPD1/IRF3/SARM1/PDPK1	8
BP	GO:0034063	stress granule assembly	8/681	24/7530	0.000850941	0.018308	0.0161214	G3BP2/PRRC2C/ATXN2L/UBAP2L/BICD1/YTHDF3/LSM14A/CSDE1	8
BP	GO:2001224	positive regulation of neuron migration	6/681	14/7530	0.000852396	0.018308	0.0161214	PTPRZ1/DAB2IP/ARHGEF2/ARHGAP32/NSMF/MAPK8IP3	6
BP	GO:1905114	cell surface receptor signaling pathway involved in cell-cell signaling	39/681	258/7530	0.000886073	0.0189284	0.0166677	LGR4/DGKI/CX3CL1/STX1A/CSNK2A2/NLK/SNCA/APP/CDH2/CTNND1/ATXN1/PPP3CA/NHERF1/TNIK/CTNNB1/CHD8/SMARCA4/DAB2IP/SHANK3/CSNK2A1/GRID2/DLG4/SH3GL1/TLE4/GLRA2/CELF4/CYLD/BAIAP2/EEA1/USP47/NLGN3/MARK1/TMEM132A/NRXN1/BCL9/DBN1/PCLO/MPP2/TPBG	39
BP	GO:1905244	regulation of modification of synaptic structure	7/681	19/7530	0.000916842	0.0194804	0.0171538	KALRN/MARCKS/PTK2/EPHA4/MYH10/CHMP2B/BAIAP2	7
BP	GO:1990138	neuron projection extension	24/681	135/7530	0.000926966	0.0195902	0.0172505	AUTS2/PTPRS/BMPR2/OLFM1/HSP90AA1/HSP90AB1/CDH4/HNRNPK/PLXNA1/CTNNB1/UNC13A/CYFIP2/SEMA5B/CTTN/TRIM46/ARHGAP32/NLGN3/NEDD4L/NRN1/RTN4R/SH3GLB1/DCLK1/DBN1/BCL11A	24
BP	GO:0007215	glutamate receptor signaling pathway	10/681	36/7530	0.00099056	0.020616	0.0181538	KALRN/CX3CL1/APP/GRM2/SHANK3/UNC13A/GRM7/DAGLA/GRM3/HOMER1	10
BP	GO:0010562	positive regulation of phosphorus metabolic process	57/681	419/7530	0.000991156	0.020616	0.0181538	OSBPL8/PTPRZ1/AKAP5/MAP3K5/CX3CL1/BMPR2/SNCA/HDAC3/HSP90AA1/CCK/FABP3/HSP90AB1/ITGA5/APP/NTRK2/PIK3R1/MARCKS/CTNND1/PTK2/EPHB4/ERP29/TNKS1BP1/DLG3/TNIK/PDE4D/EPHA4/CAB39/DAB2IP/AGAP2/CCDC88A/MAP3K12/ARHGEF2/ITGA6/NPM1/DLG4/PTPRJ/SLC39A10/MAPRE3/BTBD10/SYMPK/DLG1/CAMKK2/ABI1/TAB1/PAK2/CSPG4/CAMK1/NSMF/NRXN1/PPP1R12A/RB1CC1/MAPK8IP3/SH3GLB1/FIZ1/MAGI2/ADAM17/HDAC6	57
BP	GO:0045937	positive regulation of phosphate metabolic process	57/681	419/7530	0.000991156	0.020616	0.0181538	OSBPL8/PTPRZ1/AKAP5/MAP3K5/CX3CL1/BMPR2/SNCA/HDAC3/HSP90AA1/CCK/FABP3/HSP90AB1/ITGA5/APP/NTRK2/PIK3R1/MARCKS/CTNND1/PTK2/EPHB4/ERP29/TNKS1BP1/DLG3/TNIK/PDE4D/EPHA4/CAB39/DAB2IP/AGAP2/CCDC88A/MAP3K12/ARHGEF2/ITGA6/NPM1/DLG4/PTPRJ/SLC39A10/MAPRE3/BTBD10/SYMPK/DLG1/CAMKK2/ABI1/TAB1/PAK2/CSPG4/CAMK1/NSMF/NRXN1/PPP1R12A/RB1CC1/MAPK8IP3/SH3GLB1/FIZ1/MAGI2/ADAM17/HDAC6	57
BP	GO:0016322	neuron remodeling	5/681	10/7530	0.00102133	0.0211325	0.0186085	APP/ANKS1/ADGRB3/CSPG4/BCL11A	5
BP	GO:0031110	regulation of microtubule polymerization or depolymerization	14/681	62/7530	0.00102959	0.0211925	0.0186614	SNCA/STMN3/FKBP4/DRG1/STMN2/SLC39A12/ARHGEF2/MAPRE1/MAPRE3/CAMSAP3/GAS2L1/CLIP1/ARHGEF7/HDAC6	14
BP	GO:0030100	regulation of endocytosis	27/681	161/7530	0.00115316	0.023613	0.0207928	AKAP5/DGKD/SNCA/PIP5K1C/APP/EFNB2/ACTN4/HNRNPK/PPP3CA/AAK1/TSG101/DLG4/SH3GL1/MFF/BICD1/NEDD4L/DNM1L/SMAP1/OPHN1/VPS28/HIP1R/ADD1/NUMB/SYT7/CDH13/ARC/MAGI2	27
BP	GO:0031111	negative regulation of microtubule polymerization or depolymerization	9/681	31/7530	0.00125069	0.025478	0.0224351	SNCA/FKBP4/STMN2/ARHGEF2/MAPRE1/CAMSAP3/GAS2L1/ARHGEF7/HDAC6	9
BP	GO:2000145	regulation of cell motility	63/681	479/7530	0.00130342	0.0264161	0.0232611	OSBPL8/PTPRZ1/CX3CL1/BMPR2/SORL1/CORO1A/LAMB1/RRAS/ITGA5/APP/CALR/BSG/HSPA5/PIK3R1/APEX1/PTK2/PTPRK/EPHB2/CDH11/ACTN4/RRAS2/PPP3CA/PLXNA1/NHERF1/IRS2/PDE4D/EPHA4/PHACTR1/SMARCA4/DAB2IP/ADGRB1/RNF20/JCAD/ABR/SEMA5B/ARHGEF2/RBBP7/CTNNA2/ITGA6/PTPRR/PTPRJ/HDAC4/CCDC25/CAMSAP3/TNC/ARHGAP32/FLRT2/YTHDF3/TRIM32/DNM1L/NTNG2/SRGAP2/NCK1/NSMF/MAPK8IP3/NUMB/CDH13/CORO1B/DMTN/MAGI2/ADAM17/PDPK1/HDAC6	63
BP	GO:1900452	regulation of long-term synaptic depression	6/681	15/7530	0.00131292	0.0264727	0.023311	DGKI/APP/SHANK3/GRID2/STAU2/ARC	6
BP	GO:0043113	receptor clustering	12/681	50/7530	0.00132094	0.0264992	0.0233344	AKAP5/NRXN2/SYNGAP1/CDH2/SORBS2/SHANK3/DLG4/LRRTM4/SHISA7/DLG2/NRXN1/MAGI2	12
BP	GO:0001934	positive regulation of protein phosphorylation	47/681	334/7530	0.00134546	0.0268549	0.0236475	OSBPL8/PTPRZ1/AKAP5/MAP3K5/CX3CL1/BMPR2/SNCA/HDAC3/HSP90AA1/CCK/HSP90AB1/ITGA5/APP/NTRK2/PIK3R1/MARCKS/CTNND1/PTK2/ERP29/TNKS1BP1/DLG3/TNIK/PDE4D/EPHA4/CAB39/DAB2IP/AGAP2/CCDC88A/MAP3K12/ARHGEF2/NPM1/DLG4/PTPRJ/MAPRE3/DLG1/CAMKK2/ABI1/TAB1/PAK2/CSPG4/CAMK1/NRXN1/RB1CC1/MAPK8IP3/FIZ1/ADAM17/HDAC6	47
BP	GO:0060560	developmental growth involved in morphogenesis	28/681	171/7530	0.00137317	0.0272702	0.0240133	AUTS2/PTPRS/BMPR2/OLFM1/HSP90AA1/HSP90AB1/APP/CDH4/HNRNPK/PLXNA1/CTNNB1/UNC13A/COBL/CYFIP2/SEMA5B/CTTN/TRIM46/TNC/ARHGAP32/NLGN3/NEDD4L/NRN1/RTN4R/SH3GLB1/DCLK1/DBN1/BCL11A/HDAC6	28
BP	GO:0051093	negative regulation of developmental process	53/681	389/7530	0.00143232	0.0283026	0.0249224	PTPRS/PTPRZ1/SYNGAP1/BMPR2/SORL1/HDAC3/RC3H2/APP/CALR/PIK3R1/PTK2/EPHB2/HNRNPK/PPP3CA/CXADR/YY1/CTNNB1/EPHA4/TRIO/MDGA1/SMARCA4/DAB2IP/ADGRB1/USP19/ABR/WWC1/SEMA5B/ARHGEF2/RBBP7/CNTN4/HDAC4/SHB/TRIM46/ADGRB3/FAT3/NLGN3/NGEF/GAS2L1/DNM1L/MARK1/BRINP1/RBM10/DNAJB11/ANKRD17/RTN4R/BCL7A/LUC7L/LINGO1/DPYSL5/ASAP1/BCL11A/CORO1B/FBLN5	53
BP	GO:0051648	vesicle localization	25/681	148/7530	0.00156041	0.0306802	0.027016	TANC2/SHROOM2/SEC16A/EXOC7/EXOC4/SNCA/CTBP1/BSN/CDH2/KIF5C/MYO1B/ACTN4/CTNNB1/EXOC5/TSG101/KIF5B/EXOC3/TRIM46/NLGN3/LIN7A/AP3M2/NRXN1/AP3B2/PCLO/MAGI2	25
BP	GO:0043954	cellular component maintenance	12/681	51/7530	0.00158843	0.0310766	0.0273651	SHROOM2/SYNGAP1/APP/CTTN/ERC2/ADGRL3/CAMSAP3/ADGRB3/OPHN1/ERC1/NRXN1/HOMER1	12
BP	GO:1902743	regulation of lamellipodium organization	9/681	32/7530	0.00160294	0.0311189	0.0274023	AUTS2/HSP90AA1/PIK3R1/CAPZB/ACTR2/FSCN1/HDAC4/CORO1B/DMTN	9
BP	GO:0031401	positive regulation of protein modification process	63/681	483/7530	0.00160634	0.0311189	0.0274023	AUTS2/OSBPL8/PTPRZ1/AKAP5/MAP3K5/CX3CL1/BMPR2/SNCA/CTBP1/HDAC3/PIAS1/HSP90AA1/CCK/HSP90AB1/ITGA5/APP/NTRK2/HSPA5/PIK3R1/MARCKS/CTNND1/PTK2/H1F5/ERP29/TNKS1BP1/DLG3/TNIK/PDE4D/CTNNB1/SAP30BP/EPHA4/CAB39/DAB2IP/AGAP2/RNF20/CCDC88A/MAP3K12/ARHGEF2/NPM1/DLG4/PTPRJ/HDAC4/SLC39A10/MAPRE3/SYMPK/DLG1/CAMKK2/ABI1/TAB1/PAK2/MTA1/AIMP2/CSPG4/CAMK1/NSMF/NRXN1/PPP1R12A/RB1CC1/MAPK8IP3/FIZ1/MAGI2/ADAM17/HDAC6	63
BP	GO:0042327	positive regulation of phosphorylation	51/681	373/7530	0.0016227	0.0312824	0.0275463	OSBPL8/PTPRZ1/AKAP5/MAP3K5/CX3CL1/BMPR2/SNCA/HDAC3/HSP90AA1/CCK/HSP90AB1/ITGA5/APP/NTRK2/PIK3R1/MARCKS/CTNND1/PTK2/EPHB4/ERP29/TNKS1BP1/DLG3/TNIK/PDE4D/EPHA4/CAB39/DAB2IP/AGAP2/CCDC88A/MAP3K12/ARHGEF2/ITGA6/NPM1/DLG4/PTPRJ/MAPRE3/BTBD10/DLG1/CAMKK2/ABI1/TAB1/PAK2/CSPG4/CAMK1/NRXN1/RB1CC1/MAPK8IP3/SH3GLB1/FIZ1/ADAM17/HDAC6	51
BP	GO:0008088	axo-dendritic transport	14/681	65/7530	0.00167513	0.0321365	0.0282984	BSN/APP/KIF5C/HSPA8/KIF5B/TRIM46/STAU2/AP3M2/SFPQ/DLG2/MAPK8IP3/AP3B2/SPAST/HDAC6	14
BP	GO:0044331	cell-cell adhesion mediated by cadherin	7/681	21/7530	0.00180225	0.0342428	0.0301531	CDH2/CTNND1/CDH4/CDH11/CDH10/CDH12/CDH13	7
BP	GO:0099558	maintenance of synapse structure	7/681	21/7530	0.00180225	0.0342428	0.0301531	SYNGAP1/ERC2/ADGRL3/ADGRB3/OPHN1/ERC1/NRXN1	7
BP	GO:0070507	regulation of microtubule cytoskeleton organization	20/681	110/7530	0.00181876	0.0343911	0.0302837	TPR/SNCA/STMN3/FKBP4/DRG1/STMN2/SLC39A12/ARHGEF2/MAPRE1/HSPH1/MAPRE3/CYLD/CAMSAP3/CHMP2B/BICD1/GAS2L1/CHMP1A/CLIP1/ARHGEF7/HDAC6	20
BP	GO:0050770	regulation of axonogenesis	22/681	126/7530	0.00189502	0.0355676	0.0313196	PTPRS/SYNGAP1/BMPR2/CDH2/NTRK2/PTK2/CDH4/EPHB2/PLXNA1/EPHA4/SEMA5B/BRSK2/TIAM2/TRIM46/SLITRK1/ARHGAP32/NRD1/PAK2/ARHGAP35/RTN4R/DBN1/BCL11A	22
BP	GO:0048593	camera-type eye morphogenesis	12/681	52/7530	0.00189898	0.0355676	0.0313196	SHROOM2/ARID1A/NTRK2/EPHB2/YY1/CTNNB1/SDK2/IFT172/FAT3/FJX1/TDRD7/NECTIN3	12
BP	GO:0031340	positive regulation of vesicle fusion	6/681	16/7530	0.00194166	0.0356903	0.0314277	SNCA/KIF5B/ERC2/C2CD5/ERC1/SYT7	6
BP	GO:0048025	negative regulation of mRNA splicing, via spliceosome	6/681	16/7530	0.00194166	0.0356903	0.0314277	HNRNPA2B1/HNRNPK/NPM1/CELF4/RBM10/ACIN1	6
BP	GO:0099159	regulation of modification of postsynaptic structure	6/681	16/7530	0.00194166	0.0356903	0.0314277	KALRN/MARCKS/PTK2/MYH10/CHMP2B/BAIAP2	6
BP	GO:1905874	regulation of postsynaptic density organization	6/681	16/7530	0.00194166	0.0356903	0.0314277	PTPRS/CDH2/GRID2/PTPRD/NRXN1/DBN1	6
BP	GO:0048592	eye morphogenesis	13/681	59/7530	0.00195361	0.0357026	0.0314386	SHROOM2/ARID1A/NTRK2/EPHB2/YY1/CTNNB1/SDK2/IFT172/FAT3/FJX1/STAU2/TDRD7/NECTIN3	13
BP	GO:0007167	enzyme-linked receptor protein signaling pathway	56/681	422/7530	0.00196039	0.0357026	0.0314386	PTPRF/OSBPL8/DGKD/GFRA2/BMPR2/NLK/NCK2/SNCA/SORL1/SUB1/NTRK2/HSPA5/PIK3R1/MARCKS/PTK2/PTPRK/EFNB2/ATXN1/EPHB4/EPHB2/ANKS1/NHERF1/IRS2/SRSF3/CTNNB1/EPHA4/DOK6/LMTK2/DAB2IP/JCAD/CCDC88A/CYFIP2/RBBP7/TSG101/GLG1/PTPRR/PTPRJ/PPP2R5B/GIGYF2/C2CD5/FLRT2/TAB1/LONP1/NGEF/USP15/CSPG4/NCK1/NRXN1/SH3GLB1/HIP1R/CDH13/FUT8/STXBP4/MAGI2/ADAM17/PDPK1	56
BP	GO:0016079	synaptic vesicle exocytosis	17/681	88/7530	0.00199992	0.0361467	0.0318296	STX1A/SNCA/CASK/PRKACA/RPH3A/RIMS4/PPFIA3/UNC13A/ERC2/TRIM9/SLC4A8/DNM1L/CPLX3/ERC1/SNAP29/PCLO/SYT7	17
BP	GO:0010591	regulation of lamellipodium assembly	8/681	27/7530	0.00201291	0.0361467	0.0318296	AUTS2/HSP90AA1/PIK3R1/CAPZB/ACTR2/FSCN1/HDAC4/DMTN	8
BP	GO:0048255	mRNA stabilization	8/681	27/7530	0.00201291	0.0361467	0.0318296	THRAP3/HNRNPD/SRSF1/SYNCRIP/CSDE1/RBM10/QKI/HNRNPC	8
BP	GO:0042551	neuron maturation	9/681	33/7530	0.00203051	0.0361467	0.0318296	AKAP5/APP/ANKS1/ADGRB3/NRCAM/CSPG4/DLG2/NRXN1/BCL11A	9
BP	GO:0099174	regulation of presynapse organization	9/681	33/7530	0.00203051	0.0361467	0.0318296	SNCA/APP/MDGA1/GRID2/SLITRK5/SLITRK1/NLGN3/NTNG2/NRXN1	9
BP	GO:0032984	protein-containing complex disassembly	26/681	159/7530	0.00204747	0.0362853	0.0319516	SHROOM2/ARID1A/AKAP5/STMN3/CAPZB/TMOD1/STMN2/HSPA8/SMARCA4/ARHGEF2/KIF5B/SH3GL1/CAMSAP3/CHMP2B/MICAL3/GAS2L1/GSPT1/CHMP1A/ATG12/UPF1/SNAP29/ADD2/ADD1/DSTN/DMTN/HDAC6	26
BP	GO:0006338	chromatin remodeling	29/681	184/7530	0.0020763	0.0366318	0.0322568	ARID1A/TPR/CFDP1/CTBP1/LMNB1/H1F2/NAP1L1/KDM5C/H1F5/YY1/CHD8/SMARCA4/MPHOSPH8/UBN1/RBBP7/ATRX/NPM1/TBR1/TASOR/HDAC4/SMCHD1/CHD4/RYBP/MTA1/SETD7/GATAD2B/NASP/BCL7A/NUDT5	29
BP	GO:0008154	actin polymerization or depolymerization	22/681	127/7530	0.00210257	0.0368453	0.0324448	SHROOM2/NCK2/CORO1A/CAPZB/TMOD1/COBL/CYFIP2/CTTN/DLG1/CYRIA/BAIAP2/ABI1/MICAL3/ARHGAP35/NCK1/HIP1R/ARPC3/DBN1/ADD2/ADD1/DSTN/DMTN	22
BP	GO:0051726	regulation of cell cycle	62/681	479/7530	0.00210704	0.0368453	0.0324448	CUL4B/PTPN3/ARID1A/TPR/CSNK2A2/CTBP1/BIRC6/HDAC3/PRKACA/HSP90AB1/APP/CALR/LMNB1/APEX1/DRG1/PTPRK/NEK1/HSPA8/PRKACB/NHERF1/YY1/CTNNB1/UBXN2B/SMARCA4/TTLL12/DAB2IP/USP19/BRINP3/MYO16/TSG101/ATRX/NPM1/GDPD5/XPO1/TRIM37/SHB/PPP2R5B/MAPRE3/GIGYF2/TAOK2/PPP2R1A/CYLD/NUP214/DLG1/CHMP2B/USP47/TRIM32/GAS2L1/DYNC1LI1/HEXIM1/ING3/SFPQ/BRINP1/CHMP1A/ANKRD17/BCL7A/CHORDC1/SH3GLB1/SPAST/STXBP4/ADAM17/CLIC1	62
BP	GO:0008347	glial cell migration	11/681	46/7530	0.00214469	0.0373384	0.0328789	PTPRZ1/CX3CL1/LAMB1/RRAS/RRAS2/CTNNB1/EPHA4/DAB2IP/CSPG4/SRGAP2/ARHGEF7	11
BP	GO:1902533	positive regulation of intracellular signal transduction	59/681	452/7530	0.00220977	0.0383027	0.033728	AUTS2/OSBPL8/AKAP5/DGKI/TPR/MAP3K5/CX3CL1/EXOC4/BMPR2/NCK2/SHOC2/HDAC3/HSP90AA1/RC3H2/HSP90AB1/APP/CALR/LMNB1/CDH2/NTRK2/PTK2/ERP29/ACTN4/PPP3CA/TIAL1/NHERF1/IRF3/TNIK/CTNNB1/EPHA4/DOK6/DAB2IP/AGAP2/JCAD/WWC1/MAP3K12/RGL2/PTPRJ/TAOK2/TAB1/TRIM32/AGO3/DNM1L/DYNC1LI1/HEXIM1/ARL6IP5/CSPG4/SFPQ/NCK1/ANKRD17/RTN4R/NRXN1/EEF1E1/RB1CC1/MAPK8IP3/SH3GLB1/CDH13/ADAM17/TPBG	59
BP	GO:0040017	positive regulation of locomotion	40/681	281/7530	0.00243149	0.0419268	0.0369193	PTPRZ1/CX3CL1/BMPR2/CORO1A/LAMB1/RRAS/ITGA5/APP/CALR/BSG/HSPA5/PIK3R1/PTK2/EPHB2/ACTN4/RRAS2/PPP3CA/IRS2/PDE4D/EPHA4/DAB2IP/JCAD/SEMA5B/CTTN/ARHGEF2/ITGA6/PTPRJ/HDAC4/CCDC25/ARHGAP32/TRIM32/DNM1L/NSMF/MAPK8IP3/NUMB/CDH13/DMTN/ADAM17/TPBG/HDAC6	40
BP	GO:0016082	synaptic vesicle priming	7/681	22/7530	0.00244007	0.0419268	0.0369193	STX1A/SNCA/RPH3A/UNC13A/ERC2/ERC1/SNAP29	7
BP	GO:0032535	regulation of cellular component size	36/681	246/7530	0.00245266	0.0419606	0.0369491	SHROOM2/PTPRS/BMPR2/NCK2/OLFM1/CORO1A/HSP90AA1/HSP90AB1/CDH4/CAPZB/TMOD1/NHERF1/SHANK3/CYFIP2/SEMA5B/CTTN/NPM1/TRIM46/DLG1/ARHGAP32/CYRIA/BAIAP2/ARHGAP35/NCK1/RTN4R/RB1CC1/HIP1R/ARPC3/DBN1/ADD2/ADD1/BCL11A/PCLO/ATP2B2/DSTN/DMTN	36
BP	GO:1903829	positive regulation of protein localization	43/681	308/7530	0.00248043	0.0422528	0.0372064	AKAP5/TPR/RAB11FIP2/CASK/SORL1/HDAC3/PRKACA/HSP90AA1/HSP90AB1/APP/BSG/PIK3R1/EPHB2/HNRNPK/IRS2/EXPH5/AGAP2/CCDC88A/TSG101/KIF5B/MYH10/NPM1/DLG4/CEP135/MFF/PPP1R9B/C2CD5/CYLD/DLG1/RBM22/CNPY4/BICD1/NLGN3/DNM1L/CAMK1/TMEM132A/PPID/NRXN1/HNRNPM/VPS28/CHRM3/SH3GLB1/MYO18A	43
BP	GO:0034331	cell junction maintenance	9/681	34/7530	0.00254431	0.0431551	0.0380009	SHROOM2/SYNGAP1/ERC2/ADGRL3/CAMSAP3/ADGRB3/OPHN1/ERC1/NRXN1	9
BP	GO:0051961	negative regulation of nervous system development	17/681	90/7530	0.00256958	0.0433292	0.0381543	PTPRS/SYNGAP1/SORL1/PTK2/EPHB2/PPP3CA/CTNNB1/MDGA1/SEMA5B/ARHGEF2/TRIM46/BRINP1/DNAJB11/RTN4R/LINGO1/DPYSL5/BCL11A	17
BP	GO:1901880	negative regulation of protein depolymerization	11/681	47/7530	0.00257651	0.0433292	0.0381543	SHROOM2/CAPZB/TMOD1/STMN2/ARHGEF2/CAMSAP3/GAS2L1/ADD2/ADD1/DMTN/HDAC6	11
BP	GO:1902373	negative regulation of mRNA catabolic process	8/681	28/7530	0.00259869	0.0433334	0.038158	THRAP3/HNRNPD/SRSF1/SYNCRIP/CSDE1/RBM10/QKI/HNRNPC	8
BP	GO:2000463	positive regulation of excitatory postsynaptic potential	8/681	28/7530	0.00259869	0.0433334	0.038158	STX1A/APP/SHANK3/DLG4/BAIAP2/NLGN3/NRXN1/DBN1	8
BP	GO:0008306	associative learning	14/681	68/7530	0.00262659	0.0436146	0.0384056	SYNGAP1/NPTX2/PIAS1/CCK/APP/ATXN1/HRH1/SHANK3/TBR1/GRM7/SHANK2/NLGN3/SYNPO/TPBG	14
BP	GO:0006470	protein dephosphorylation	26/681	162/7530	0.00267732	0.0438518	0.0386145	PTPRF/PTPN3/PTPRS/PTPRZ1/HSP90B1/PTPRK/ARPP19/ENSA/PPP1CA/PPP3CA/PPM1H/PTPRR/PTPRJ/PTPRD/SLC39A10/PPP2R5B/PPP1R9B/PPP2R2B/PPP2R1A/SYMPK/PGAM5/NCK1/NSMF/PPP1R12A/DUSP14/MAGI2	26
BP	GO:0048589	developmental growth	51/681	382/7530	0.00271196	0.0438518	0.0386145	AUTS2/SH3PXD2B/PTPRS/BMPR2/HDAC3/OLFM1/GAP43/HSP90AA1/RC3H2/HSP90AB1/APP/ZFX/PTK2/CDH4/NEK1/HNRNPK/PLXNA1/CXADR/YY1/PDE4D/CTNNB1/SMARCA4/SORBS2/UNC13A/COBL/CYFIP2/WWC1/SEMA5B/CTTN/ATRX/MYH10/GIGYF2/TRIM46/TNC/SLITRK1/DLG1/ARHGAP32/NLGN3/NEDD4L/NRN1/RBM10/RTN4R/BCL9/SH3GLB1/DCLK1/DBN1/ADD1/BCL11A/PTGFRN/FBLN5/HDAC6	51
BP	GO:0043254	regulation of protein-containing complex assembly	38/681	265/7530	0.00271416	0.0438518	0.0386145	STX1A/NCK2/SNCA/SORL1/CORO1A/HSP90AA1/CCK/FKBP4/DRG1/CAPZB/TMOD1/STMN2/DAB2IP/UNC13A/SLC39A12/CYFIP2/CTTN/ARHGEF2/MAPRE1/FSCN1/PPP2R5B/MAPRE3/CAMSAP3/DLG1/CYRIA/BAIAP2/TRIM9/CLIP1/NCK1/ARHGEF7/SH3GLB1/HIP1R/ARPC3/DBN1/ADD2/ADD1/DMTN/HDAC6	38
BP	GO:0006836	neurotransmitter transport	25/681	154/7530	0.00273804	0.0438518	0.0386145	DGKI/NRXN2/STX1A/SNCA/CASK/PRKACA/NTRK2/RPH3A/RIMS4/PPFIA3/UNC13A/NRXN3/ERC2/SLC18A2/TRIM9/SLC4A8/LIN7A/DNM1L/CPLX3/ARL6IP5/ERC1/NRXN1/SNAP29/PCLO/SYT7	25
BP	GO:0045807	positive regulation of endocytosis	16/681	83/7530	0.00274156	0.0438518	0.0386145	DGKD/SNCA/APP/ACTN4/HNRNPK/PPP3CA/TSG101/SH3GL1/MFF/BICD1/NEDD4L/DNM1L/VPS28/HIP1R/ADD1/MAGI2	16
BP	GO:0061024	membrane organization	61/681	475/7530	0.00275179	0.0438518	0.0386145	AKAP5/NRXN2/SEC16A/EXOC7/EXOC4/STX1A/SNCA/HDAC3/CORO1A/HSP90AA1/LMNB1/CDH2/EPHB2/NHERF1/SEC23A/UBXN2B/EXOC5/ADGRB1/SORBS2/THEM4/SHANK3/CCDC88A/KIF5B/MYH10/DLG4/PTPRD/ATP11B/EXOC3/ERC2/C2CD5/LRRTM4/NRCAM/DLG1/CHMP2B/BAIAP2/EEA1/NLGN3/ARHGAP25/SHISA7/TRIM9/DNM1L/CPLX3/AP3M2/SH3GLB2/DLG2/CHMP1A/CLIP1/ERC1/NRXN1/TOR1B/SNAP29/RILPL1/SH3GLB1/HIP1R/AP3B2/MYO18A/ASAP1/DBN1/SPAST/SYT7/MAGI2	61
BP	GO:0007216	G protein-coupled glutamate receptor signaling pathway	5/681	12/7530	0.00275289	0.0438518	0.0386145	GRM2/GRM7/DAGLA/GRM3/HOMER1	5
BP	GO:0034121	regulation of toll-like receptor signaling pathway	5/681	12/7530	0.00275289	0.0438518	0.0386145	LGR4/OTUD4/APP/SARM1/PDPK1	5
BP	GO:0098840	protein transport along microtubule	5/681	12/7530	0.00275289	0.0438518	0.0386145	KIF5C/KIF5B/CAMSAP3/DLG2/MAPK8IP3	5
BP	GO:0099118	microtubule-based protein transport	5/681	12/7530	0.00275289	0.0438518	0.0386145	KIF5C/KIF5B/CAMSAP3/DLG2/MAPK8IP3	5
BP	GO:0050686	negative regulation of mRNA processing	6/681	17/7530	0.00277403	0.0438518	0.0386145	HNRNPA2B1/HNRNPK/NPM1/CELF4/RBM10/ACIN1	6
BP	GO:2000311	regulation of AMPA receptor activity	6/681	17/7530	0.00277403	0.0438518	0.0386145	SHANK3/NLGN3/NRXN1/SHISA9/CACNG3/ARC	6
BP	GO:0022409	positive regulation of cell-cell adhesion	20/681	114/7530	0.00282198	0.0444321	0.0391254	ARID1A/CX3CL1/NCK2/CORO1A/HSP90AA1/VCAM1/EFNB2/EPHB4/HSPD1/PPP3CA/PDE4D/SMARCA4/HSPH1/ITGA6/SHB/MAGI1/CYLD/NCK1/DMTN/SART1	20
BP	GO:0051489	regulation of filopodium assembly	10/681	41/7530	0.002889	0.0453068	0.0398957	GAP43/PIK3R1/CAPZB/EPHB2/FSCN1/RAB3IP/STAU2/NRXN1/DBN1/DMTN	10
BP	GO:0010639	negative regulation of organelle organization	32/681	214/7530	0.00297051	0.046401	0.0408591	SHROOM2/TPR/SNCA/CORO1A/SUB1/PIK3R1/FKBP4/CAPZB/TMOD1/STMN2/SHANK3/ARHGEF2/MAPRE1/CTNNA2/ATRX/NPM1/TRIM37/CAMSAP3/TRIM9/PAK2/GAS2L1/DNM1L/DYNC1LI1/ARHGEF7/HIP1R/DBN1/ADD2/ADD1/CORO1B/DMTN/HNRNPC/HDAC6	32
BP	GO:0080135	regulation of cellular response to stress	51/681	384/7530	0.00302634	0.047087	0.0414633	PTPRF/ARID1A/PTPRS/MAP3K5/NCK2/HDAC3/APP/LMNB1/PIK3R1/NEK1/ERP29/ACTR2/HNRNPK/DNAJA1/TNIK/YY1/CTNNB1/EPHA4/SMARCA4/DAB2IP/USP19/OXR1/NPM1/HDAC10/SMCHD1/TAOK2/CYLD/DLG1/ZFP365/USP47/TRIM32/USP15/ARL6IP5/ING3/SFPQ/PYCR1/NCK1/RTN4R/TRAP1/OTUB2/BCL7A/EEF1E1/CHORDC1/RB1CC1/MAPK8IP3/HYOU1/FMN2/FUT8/FBLN5/ADAM17/HDAC6	51
BP	GO:0001654	eye development	24/681	147/7530	0.00305597	0.0473615	0.041705	SH3PXD2B/SHROOM2/ARID1A/BMPR2/TULP3/NTRK2/BSG/TMOD1/EPHB2/YY1/CTNNB1/SMARCA4/MYH10/SDK2/IFT172/CELF4/DLG1/FAT3/FJX1/STAU2/TDRD7/ARHGAP35/UCHL3/NECTIN3	24
BP	GO:0032890	regulation of organic acid transport	11/681	48/7530	0.00307593	0.0474846	0.0418134	SNCA/CCK/FABP3/SEPTIN2/SEPTIN2/IRS2/GRM2/GRM7/EPRS/ACE2/ARL6IP5	11
BP	GO:0070997	neuron death	36/681	250/7530	0.00323355	0.0490642	0.0432043	PTPRF/PTPRZ1/SYNGAP1/MAP3K5/CX3CL1/SNCA/SORL1/HDAC3/CORO1A/HSP90AB1/APP/NTRK2/HDGF/EFNB2/RRAS2/HSPD1/CHL1/CTNNB1/AGAP2/OXR1/MAP3K12/BAG1/GRID2/HSPH1/NPM1/GRM7/HDAC4/SARM1/PPP2R2B/BTBD10/AIMP2/ARL6IP5/NSMF/RILPL1/HYOU1/PDPK1	36
BP	GO:0001964	startle response	7/681	23/7530	0.00323834	0.0490642	0.0432043	FABP7/CHD8/CTNNA2/GRID2/NLGN3/NRXN1/DBN1	7
BP	GO:1900273	positive regulation of long-term synaptic potentiation	7/681	23/7530	0.00323834	0.0490642	0.0432043	AKAP5/APP/EPHB2/NRGN/HNRNPK/SHANK3/SHISA7	7
BP	GO:2000273	positive regulation of signaling receptor activity	7/681	23/7530	0.00323834	0.0490642	0.0432043	EPHB2/SHANK3/NLGN3/CACNG3/ARC/ADAM17/HDAC6	7
BP	GO:0110053	regulation of actin filament organization	28/681	181/7530	0.00324032	0.0490642	0.0432043	SH3PXD2B/SHROOM2/CX3CL1/NCK2/CORO1A/PIK3R1/CAPZB/TMOD1/SHANK3/CCDC88A/CYFIP2/CTTN/CTNNA2/DLG1/CYRIA/BAIAP2/SYNPO/PAK2/ARHGAP35/NCK1/HIP1R/ARPC3/DBN1/ADD2/ADD1/DSTN/CORO1B/DMTN	28
BP	GO:0060291	long-term synaptic potentiation	15/681	77/7530	0.00330728	0.049733	0.0437933	AKAP5/SNCA/APP/NTRK2/EPHB2/NRGN/HNRNPK/EPHA4/SHANK3/UNC13A/SHANK2/NLGN3/SHISA7/ARC/MPP2	15
BP	GO:0051955	regulation of amino acid transport	8/681	29/7530	0.00330966	0.049733	0.0437933	SNCA/CCK/SEPTIN2/SEPTIN2/GRM2/GRM7/ACE2/ARL6IP5	8
CC	GO:0098978	glutamatergic synapse	125/696	495/7601	4.2394e-28	2.06459e-25	1.56188e-25	TANC2/KALRN/PTPRS/DLGAP4/PTPRZ1/AKAP5/DGKI/NRXN2/SYNGAP1/NUMBL/STX1A/RGS7/PIP5K1C/NPTX2/HNRNPA2B1/CTBP1/BSN/OLFM1/CORO1A/PRKACA/ITGA5/CDH2/NTRK2/MARCKS/CTNND1/PRKAR2B/PTK2/KPNA2/EFNB2/EPHB2/CDH11/EEF2/ARHGAP39/RIMS4/PPFIA3/NRGN/HNRNPK/PPP1CA/HSPA8/PPP3CA/RPL22/DLG3/CDH10/TNIK/CTNNB1/EPHA4/TRIO/VGF/GRM2/ADGRB1/AGAP2/PPM1H/SHANK3/UNC13A/ABR/CTTN/HNRNPD/ARHGEF2/GRID2/MYH10/DLG4/SH3GL1/PTPRD/GRM7/NRX…	125
CC	GO:0098984	neuron to neuron synapse	102/696	386/7601	1.6391e-24	3.9912e-22	3.01939e-22	TANC2/PTPRF/KALRN/PTPRS/PTPRZ1/AKAP5/DGKI/SYNGAP1/EXOC4/STX1A/BMPR2/NCK2/PIP5K1C/CASK/HNRNPA2B1/BSN/GAP43/CDH2/NTRK2/CTNND1/CAPZB/KPNA2/EFNB2/EPHB2/SLC16A3/NRGN/ACTR2/HNRNPK/HSPA8/DLG3/TNIK/CTNNB1/EPHA4/FABP5/ADGRB1/SORBS2/SHANK3/PSD/ABR/HNRNPD/ARHGEF2/CTNNA2/GRID2/DLG4/SH3GL1/PTPRD/GRM7/CHD4/DLGAP3/ERC2/PPP1R9B/DAGLA/PLPPR4/LRRTM4/CNKSR2/SHANK2/ADGRB3/SLITRK1/NRCAM/DLG1/ARHGAP32/HNRNPA3/DLGAP2/C…	102
CC	GO:0032279	asymmetric synapse	97/696	359/7601	4.22701e-24	6.86184e-22	5.19106e-22	TANC2/PTPRF/KALRN/PTPRS/PTPRZ1/AKAP5/DGKI/SYNGAP1/EXOC4/STX1A/BMPR2/NCK2/PIP5K1C/CASK/HNRNPA2B1/BSN/GAP43/CDH2/NTRK2/CTNND1/CAPZB/KPNA2/EFNB2/SLC16A3/NRGN/ACTR2/HNRNPK/HSPA8/DLG3/TNIK/CTNNB1/EPHA4/FABP5/ADGRB1/SORBS2/SHANK3/PSD/ABR/HNRNPD/ARHGEF2/CTNNA2/GRID2/DLG4/SH3GL1/GRM7/CHD4/DLGAP3/ERC2/PPP1R9B/DAGLA/PLPPR4/LRRTM4/CNKSR2/SHANK2/ADGRB3/SLITRK1/NRCAM/DLG1/ARHGAP32/HNRNPA3/DLGAP2/CHMP2B/BAIAP2…	97
CC	GO:0014069	postsynaptic density	94/696	345/7601	1.19695e-23	1.45729e-21	1.10246e-21	TANC2/PTPRF/KALRN/PTPRS/PTPRZ1/AKAP5/DGKI/SYNGAP1/EXOC4/STX1A/BMPR2/NCK2/PIP5K1C/CASK/HNRNPA2B1/BSN/GAP43/CDH2/NTRK2/CTNND1/CAPZB/KPNA2/EFNB2/SLC16A3/NRGN/ACTR2/HNRNPK/HSPA8/DLG3/TNIK/CTNNB1/EPHA4/FABP5/ADGRB1/SORBS2/SHANK3/PSD/ABR/HNRNPD/ARHGEF2/CTNNA2/GRID2/DLG4/SH3GL1/DLGAP3/ERC2/PPP1R9B/DAGLA/PLPPR4/LRRTM4/CNKSR2/SHANK2/ADGRB3/SLITRK1/NRCAM/DLG1/ARHGAP32/HNRNPA3/DLGAP2/CHMP2B/BAIAP2/NETO2/SHI…	94
CC	GO:0099572	postsynaptic specialization	98/696	371/7601	1.54839e-23	1.50813e-21	1.14092e-21	TANC2/PTPRF/KALRN/PTPRS/DLGAP4/PTPRZ1/AKAP5/DGKI/SYNGAP1/EXOC4/STX1A/BMPR2/NCK2/PIP5K1C/NPTX2/CASK/HNRNPA2B1/BSN/GAP43/CDH2/NTRK2/CTNND1/CAPZB/KPNA2/EFNB2/SLC16A3/NRGN/ACTR2/HNRNPK/HSPA8/DLG3/CDH10/TNIK/CTNNB1/EPHA4/FABP5/ADGRB1/SORBS2/SHANK3/PSD/ABR/HNRNPD/ARHGEF2/CTNNA2/GRID2/DLG4/SH3GL1/DLGAP3/ERC2/PPP1R9B/DAGLA/PLPPR4/LRRTM4/CNKSR2/SHANK2/ADGRB3/SLITRK1/NRCAM/DLG1/ARHGAP32/HNRNPA3/DLGAP2/CHMP…	98
CC	GO:0044309	neuron spine	52/696	153/7601	6.40132e-18	5.19574e-16	3.93064e-16	TANC2/PTPRZ1/AKAP5/DGKI/PRKACA/NTRK2/MARCKS/CTNND1/PRKAR2B/PTK2/PSMC2/RPH3A/CAPZB/EPHB2/STRN4/NRGN/HNRNPK/PPP1CA/HSPA8/PPP3CA/EPHA4/SHANK3/PSD/GRID2/MYH10/DLG4/DLGAP3/PPP1R9B/DAGLA/ACTN1/SHANK2/DLGAP2/BAIAP2/EEA1/SHISA7/SYNPO/SRGAP2/ASIC2/OPHN1/NSMF/SHISA9/CLSTN1/HIP1R/ASAP1/DBN1/ADD1/GRM3/NUMB/ATP2B2/ARC/MPP2/HOMER1	52
CC	GO:0043197	dendritic spine	51/696	149/7601	9.55401e-18	6.14972e-16	4.65233e-16	TANC2/PTPRZ1/AKAP5/DGKI/PRKACA/NTRK2/MARCKS/CTNND1/PRKAR2B/PTK2/PSMC2/RPH3A/CAPZB/EPHB2/STRN4/NRGN/HNRNPK/PPP1CA/HSPA8/PPP3CA/EPHA4/SHANK3/PSD/GRID2/MYH10/DLG4/DLGAP3/PPP1R9B/DAGLA/ACTN1/SHANK2/DLGAP2/BAIAP2/SHISA7/SYNPO/SRGAP2/ASIC2/OPHN1/NSMF/SHISA9/CLSTN1/HIP1R/ASAP1/DBN1/ADD1/GRM3/NUMB/ATP2B2/ARC/MPP2/HOMER1	51
CC	GO:0097060	synaptic membrane	84/696	346/7601	1.01022e-17	6.14972e-16	4.65233e-16	PTPRF/PTPRS/PTPRZ1/AKAP5/DGKI/NRXN2/STX1A/RGS7/PIP5K1C/NPTX2/CASK/CTBP1/BSN/OLFM1/ITGA5/CDH2/NTRK2/MARCKS/MARCKSL1/RPH3A/EFNB2/EPHB2/SLC16A3/RIMS4/NRGN/HSPA8/DLG3/CDH10/CTNNB1/EPHA4/GRM2/ADGRB1/SHANK3/UNC13A/KCTD16/CTNNA2/GRID2/DLG4/PTPRD/GRM7/EXOC3/NRXN3/ERC2/PPP1R9B/DAGLA/PLPPR4/GLRA2/IGSF21/ADGRL3/LRRTM4/CNKSR2/SHANK2/ADGRB3/SLITRK1/NRCAM/DLG1/BAIAP2/OLFM2/NETO2/NLGN3/SHISA7/SLC4A8/LIN7A/DNM1L…	84
CC	GO:0045211	postsynaptic membrane	58/696	236/7601	9.45549e-13	5.11647e-11	3.87067e-11	PTPRF/PTPRS/PTPRZ1/DGKI/STX1A/RGS7/NPTX2/ITGA5/CDH2/NTRK2/MARCKS/RPH3A/EFNB2/EPHB2/SLC16A3/NRGN/HSPA8/DLG3/CDH10/CTNNB1/EPHA4/ADGRB1/SHANK3/KCTD16/CTNNA2/GRID2/DLG4/GRM7/DAGLA/PLPPR4/GLRA2/IGSF21/ADGRL3/LRRTM4/CNKSR2/SHANK2/ADGRB3/SLITRK1/NRCAM/DLG1/NETO2/NLGN3/SHISA7/LIN7A/DLG2/SRGAP2/SHISA9/CLSTN1/NBEA/CHRM3/CACNG3/NECTIN3/DBN1/GRM3/ATP2B2/ARC/MPP2/MAGI2	58
CC	GO:0005938	cell cortex	49/696	190/7601	9.13818e-12	4.45029e-10	3.3667e-10	SHROOM2/OSBPL8/FRY/EXOC7/EXOC4/SNCA/CTBP1/BSN/CORO1A/CDH2/MARCKS/CTNND1/SEPTIN2/SEPTIN2/CAPZB/TMOD1/ACTN4/RIMS4/PPFIA3/ACTR2/HNRNPK/CTNNB1/MYL12B/EXOC5/UNC13A/COBL/CTTN/MAPRE1/CTNNA2/LASP1/MYH10/DLG4/GRM7/EXOC3/ERC2/PPP1R9B/ACTN1/C2CD5/ARHGAP32/CLIP1/ERC1/NSMF/HIP1R/FMN2/DBN1/PCLO/DSTN/SEPTIN6/DMTN	49
CC	GO:0099092	postsynaptic density, intracellular component	17/696	31/7601	1.44147e-10	6.38178e-09	4.82789e-09	TANC2/AKAP5/SYNGAP1/EXOC4/CTNND1/DLG3/TNIK/CTNNB1/SHANK3/PSD/ABR/ARHGEF2/CTNNA2/SH3GL1/DLG1/DLGAP2/BAIAP2	17
CC	GO:0099634	postsynaptic specialization membrane	34/696	114/7601	2.31775e-10	9.4062e-09	7.1159e-09	PTPRF/PTPRS/PTPRZ1/DGKI/STX1A/NPTX2/CDH2/EFNB2/SLC16A3/HSPA8/DLG3/CDH10/GRID2/DLG4/DAGLA/PLPPR4/LRRTM4/CNKSR2/ADGRB3/SLITRK1/NRCAM/DLG1/NETO2/NLGN3/SHISA7/DLG2/SHISA9/CLSTN1/CHRM3/CACNG3/NECTIN3/ATP2B2/ARC/MPP2	34
CC	GO:0043025	neuronal cell body	83/696	463/7601	7.42175e-10	2.7803e-08	2.10333e-08	PTPRF/SHROOM2/KALRN/DLGAP4/PTPRZ1/AKAP5/DGKI/CX3CL1/EXOC4/BMPR2/SNCA/CASK/SORL1/HNRNPA2B1/BSN/OLFM1/HSP90AA1/CCK/SLC3A2/HSP90AB1/NTRK2/KIF5C/FKBP4/PRKAR2B/PTPRK/CAPZB/FABP7/EPHB2/STMN2/NRGN/PPP1CA/HSPA8/DLG3/CRMP1/EPHA4/VGF/LMTK2/DAB2IP/SORBS2/BRINP3/COBL/ARHGEF2/NELL2/MYH10/GDPD5/GRM7/DLGAP3/ERC2/KCNIP4/PPP1R9B/GIGYF2/PPP2R1A/SYNCRIP/CNKSR2/NEGR1/SHANK2/DLG1/IREB2/EIF4B/BAIAP2/CADM2/SLC18A2/NLGN…	83
CC	GO:0099091	postsynaptic specialization, intracellular component	17/696	36/7601	3.00869e-09	1.01597e-07	7.68594e-08	TANC2/AKAP5/SYNGAP1/EXOC4/CTNND1/DLG3/TNIK/CTNNB1/SHANK3/PSD/ABR/ARHGEF2/CTNNA2/SH3GL1/DLG1/DLGAP2/BAIAP2	17
CC	GO:0150034	distal axon	55/696	264/7601	3.12927e-09	1.01597e-07	7.68594e-08	AUTS2/PTPRF/PTPRZ1/DGKI/EXOC7/EXOC4/SNCA/OLFM1/HSP90AA1/CCK/HSP90AB1/APP/NTRK2/MARCKS/KIF5C/FKBP4/CTNND1/ATP6V0D1/STMN2/HNRNPK/HSPA8/DLG3/CRMP1/CXADR/EPHA4/LMTK2/AAK1/UNC13A/COBL/CTTN/MAP3K12/FSCN1/KIF5B/MYH10/GRM7/BRSK2/ERC2/PPP1R9B/TAOK2/SHANK2/SLC18A2/SLC4A8/CPLX3/OPHN1/RTN4R/NRXN1/CHRM3/ARHGEF7/DCLK1/ARPC3/DBN1/PCLO/SYT7/SEPTIN6/TPBG	55
CC	GO:0030427	site of polarized growth	39/696	156/7601	3.39293e-09	1.03272e-07	7.81268e-08	AUTS2/PTPRF/PTPRZ1/FRY/EXOC7/EXOC4/SNCA/OLFM1/HSP90AA1/HSP90AB1/APP/NTRK2/MARCKS/KIF5C/FKBP4/CTNND1/STMN2/DLG3/CRMP1/CXADR/EPHA4/LMTK2/COBL/CTTN/MAP3K12/FSCN1/KIF5B/MYH10/ERC2/PPP1R9B/TAOK2/SHANK2/RTN4R/NRXN1/ARHGEF7/DCLK1/ARPC3/DBN1/PCLO	39
CC	GO:0098839	postsynaptic density membrane	28/696	91/7601	4.22089e-09	1.20099e-07	9.0856e-08	PTPRF/PTPRS/PTPRZ1/DGKI/STX1A/EFNB2/SLC16A3/DLG3/GRID2/DLG4/DAGLA/PLPPR4/LRRTM4/CNKSR2/ADGRB3/SLITRK1/NRCAM/DLG1/NETO2/DLG2/SHISA9/CLSTN1/CHRM3/CACNG3/NECTIN3/ATP2B2/ARC/MPP2	28
CC	GO:0030426	growth cone	38/696	151/7601	4.43896e-09	1.20099e-07	9.0856e-08	AUTS2/PTPRF/PTPRZ1/EXOC7/EXOC4/SNCA/OLFM1/HSP90AA1/HSP90AB1/APP/NTRK2/MARCKS/KIF5C/FKBP4/CTNND1/STMN2/DLG3/CRMP1/CXADR/EPHA4/LMTK2/COBL/CTTN/MAP3K12/FSCN1/KIF5B/MYH10/ERC2/PPP1R9B/TAOK2/SHANK2/RTN4R/NRXN1/ARHGEF7/DCLK1/ARPC3/DBN1/PCLO	38
CC	GO:0030863	cortical cytoskeleton	25/696	78/7601	1.13895e-08	2.91932e-07	2.2085e-07	SHROOM2/BSN/CORO1A/CDH2/SEPTIN2/SEPTIN2/CAPZB/TMOD1/ACTN4/RIMS4/ACTR2/COBL/CTTN/MAPRE1/LASP1/DLG4/ERC2/PPP1R9B/ACTN1/ERC1/NSMF/DBN1/PCLO/DSTN/DMTN	25
CC	GO:0060076	excitatory synapse	24/696	74/7601	1.72525e-08	4.20098e-07	3.17809e-07	PTPRF/AKAP5/DGKI/BSN/NTRK2/SLC16A3/SHANK3/UNC13A/CTNNA2/GRID2/DLG4/CHD4/ADGRB3/BAIAP2/NLGN3/SHISA7/NTM/NRXN1/CACNG3/CNTN6/DBN1/PCLO/ATP2B2/HOMER1	24
CC	GO:0098831	presynaptic active zone cytoplasmic component	11/696	17/7601	2.60402e-08	6.03886e-07	4.56846e-07	CTBP1/BSN/CTNND1/RIMS4/PPFIA3/CTNNB1/UNC13A/CTNNA2/ERC2/ERC1/PCLO	11
CC	GO:0042734	presynaptic membrane	37/696	156/7601	3.91436e-08	8.66497e-07	6.55515e-07	PTPRS/DGKI/NRXN2/STX1A/PIP5K1C/CASK/CTBP1/CDH2/MARCKS/MARCKSL1/EFNB2/EPHB2/RIMS4/CDH10/CTNNB1/EPHA4/GRM2/UNC13A/KCTD16/CTNNA2/PTPRD/GRM7/EXOC3/NRXN3/ERC2/IGSF21/DLG1/SLC4A8/DNM1L/CPLX3/NTNG2/NRXN1/CHRM3/CNTN6/GRM3/ATP2B2/SYT7	37
CC	GO:0048786	presynaptic active zone	25/696	83/7601	4.62956e-08	9.80259e-07	7.41577e-07	DGKI/STX1A/CTBP1/BSN/APP/CDH2/NTRK2/CTNND1/RIMS4/PPFIA3/CDH10/CTNNB1/TRIO/UNC13A/CTNNA2/GRM7/ERC2/SHANK2/CPLX3/NTNG2/ERC1/NRXN1/GRM3/PCLO/ATP2B2	25
CC	GO:0048471	perinuclear region of cytoplasm	71/696	417/7601	1.23231e-07	2.50055e-06	1.8917e-06	KALRN/AKAP5/DGKI/SEC16A/CX3CL1/SNCA/STMN3/CASK/SORL1/PDE4A/LAMB1/PRKACA/HSP90AA1/HSP90B1/EIF4A2/HSP90AB1/APP/CALR/NTRK2/PIK3R1/APEX1/FKBP4/PRKAR2B/SEPTIN2/SEPTIN2/MYO1B/STMN2/ACTN4/HSPA8/PRKACB/NHERF1/TNIK/PDE4D/SEC23A/CTNNB1/LMTK2/ADGRB1/ANKRD13C/JCAD/MYO16/SLC39A12/ARHGAP1/COBL/CYFIP2/WWC1/ZDHHC8/BAG1/KIF5B/GDPD5/CAR4/RAB3IP/LRPPRC/MAPRE3/DLG1/BICD1/OSBPL6/DNM1L/NTM/MAPK8IP3/HIP1R/DBN1/ADD1/PCL…	71
CC	GO:0005911	cell-cell junction	55/696	294/7601	1.57117e-07	3.06063e-06	2.3154e-06	AJM1/SHROOM2/BMPR2/CASK/CORO1A/ITGA5/APP/CDH2/PIK3R1/CTNND1/PTK2/PTPRK/CDH4/FABP7/CDH11/ACTN4/TNKS1BP1/PPP1CA/PPP3CA/DLG3/CDH10/CXADR/ARVCF/CTNNB1/UBN1/JCAD/CDH12/ARHGEF2/CTNNA2/FSCN1/ITGA6/DLG4/PTPRJ/KAZN/MAGI1/IGSF21/ACTN1/ADGRL3/CAMSAP3/SYMPK/DLG1/FLRT2/SYNPO/PAK2/LIN7A/NCK1/NRXN1/PALS2/NECTIN3/DBN1/ADD1/CDH13/MPP2/MAGI2/ADAM17	55
CC	GO:0031253	cell projection membrane	39/696	181/7601	2.62354e-07	4.91409e-06	3.71757e-06	PTPRZ1/AKAP5/CASK/GAP43/HSP90AA1/HSP90AB1/ITGA5/SEPTIN2/SEPTIN2/NHERF1/CTNNB1/PSD3/SHANK3/PSD/JCAD/WWC1/ARHGEF2/CDC37/MAPRE1/FSCN1/CAR4/PTPRJ/PPP1R9B/DAGLA/C2CD5/SHANK2/DLG1/SHISA7/SLC26A6/ACE2/SHISA9/SNAP29/MAPK8IP3/PLEKHO1/HIP1R/ATP2B2/MPP2/DMTN/ADAM17	39
CC	GO:0031252	cell leading edge	52/696	278/7601	3.48716e-07	6.28981e-06	4.75831e-06	PTPRZ1/AKAP5/EXOC4/CORO1A/ITGA5/APP/CDH2/PABPC1/CTNND1/PTK2/PTPRK/CAPZB/FGD1/STMN2/ACTR2/CTNNB1/PSD3/AAK1/PSD/JCAD/ARHGAP1/COBL/CCDC88A/WWC1/CTTN/ARHGEF2/CDC37/CTNNA2/FSCN1/MYH10/PTPRJ/PPP1R9B/DAGLA/ACTN1/C2CD5/BAIAP2/SHISA7/ABI1/CSPG4/SRGAP2/SHISA9/ARHGEF7/MAPK8IP3/PLEKHO1/HIP1R/ARPC3/DBN1/ATP2B2/CORO1B/MPP2/ADAM17/HDAC6	52
CC	GO:0015629	actin cytoskeleton	52/696	292/7601	1.67459e-06	2.91259e-05	2.20341e-05	AUTS2/SH3PXD2B/SHROOM2/STX1A/SNCA/CORO1A/CDH2/MARCKS/VCAM1/PTK2/SEPTIN2/SEPTIN2/MYO1B/CAPZB/TMOD1/ACTN4/ACTR2/ACTA1/CRMP1/MYL12B/MYO16/COBL/CTTN/ARHGEF2/CTNNA2/FSCN1/LASP1/MYH10/HDAC4/PPP1R9B/TAOK2/ACTN1/ARHGAP32/BAIAP2/SYNPO/GAS2L1/ARHGAP35/OPHN1/PPP1R12A/FMN2/ARPC3/MYO18A/ASAP1/DBN1/ADD2/ADD1/DSTN/CORO1B/ARC/DMTN/ADAM17/HNRNPC	52
CC	GO:0098685	Schaffer collateral - CA1 synapse	27/696	115/7601	3.36326e-06	5.64796e-05	4.27275e-05	PTPRS/DGKI/EXOC4/STX1A/CASK/BSN/PDE4A/CTNND1/CAPZB/EFNB2/CDH11/PPP3CA/CTNNB1/EPHA4/TRIO/ABR/SH3GL1/PTPRD/ADGRL3/BAIAP2/EEA1/SYNPO/NTNG2/NRXN1/CACNG3/MPP2/STXBP4	27
CC	GO:0005912	adherens junction	24/696	97/7601	4.4452e-06	7.21605e-05	5.45902e-05	SHROOM2/BMPR2/CDH2/CTNND1/CDH4/CDH11/TNKS1BP1/PPP1CA/CDH10/CXADR/ARVCF/CTNNB1/JCAD/CDH12/CTNNA2/ITGA6/MAGI1/IGSF21/CAMSAP3/DLG1/LIN7A/NECTIN3/ADD1/CDH13	24
CC	GO:0043198	dendritic shaft	16/696	50/7601	5.1894e-06	8.15237e-05	6.16736e-05	AKAP5/SYNGAP1/EXOC4/PRKAR2B/HSPA8/DLG3/CTNNB1/EPHA4/ARHGEF2/GRM7/BAIAP2/STAU2/RTN4R/DBN1/MPP2/HOMER1	16
CC	GO:0070161	anchoring junction	60/696	375/7601	9.7719e-06	0.000144564	0.000109364	AJM1/SHROOM2/BMPR2/CASK/CORO1A/ITGA5/APP/CDH2/PIK3R1/CTNND1/PTK2/PTPRK/CDH4/FABP7/CDH11/ACTN4/TNKS1BP1/PPP1CA/PPP3CA/DLG3/CDH10/CXADR/ARVCF/CTNNB1/ADGRB1/UBN1/JCAD/CDH12/CTTN/ARHGEF2/MAPRE1/CTNNA2/FSCN1/ITGA6/LASP1/DLG4/PTPRJ/KAZN/MAGI1/IGSF21/ACTN1/ADGRL3/CAMSAP3/SYMPK/DLG1/FLRT2/SYNPO/PAK2/LIN7A/NCK1/NRXN1/ARHGEF7/PALS2/NECTIN3/DBN1/ADD1/CDH13/MPP2/MAGI2/ADAM17	60
CC	GO:0016342	catenin complex	9/696	18/7601	9.7959e-06	0.000144564	0.000109364	CDH2/CTNND1/CDH4/CDH11/CDH10/CTNNB1/CDH12/CTNNA2/CDH13	9
CC	GO:0099738	cell cortex region	11/696	27/7601	1.16283e-05	0.000166558	0.000126003	CTBP1/BSN/CTNND1/RIMS4/PPFIA3/CTNNB1/UNC13A/CTNNA2/ERC2/ERC1/PCLO	11
CC	GO:0030133	transport vesicle	44/696	254/7601	2.19902e-05	0.000305978	0.000231476	PTPRS/DGKI/SEC16A/EXOC4/STX1A/SNCA/BSN/APP/MARCKSL1/SEPTIN2/SEPTIN2/RPH3A/ATP6V0D1/ERP29/NRGN/HSPA8/SEC23A/CDK16/UNC13A/CCDC88A/DLG4/CAR4/RAB3IP/MFF/AFTPH/DLG1/DMXL2/SLC18A2/TRIM9/TMEM163/SLC4A8/LIN7A/DNM1L/CPLX3/DLG2/WDR7/ERC1/SNAP29/SH3GLB1/PCLO/SYT7/SEPTIN6/AP4B1/ATP6V0A1	44
CC	GO:0044295	axonal growth cone	12/696	35/7601	3.64431e-05	0.000492994	0.000372956	OLFM1/HSP90AA1/HSP90AB1/KIF5C/FKBP4/EPHA4/COBL/KIF5B/TAOK2/RTN4R/NRXN1/DBN1	12
CC	GO:0099568	cytoplasmic region	24/696	111/7601	5.01135e-05	0.000659603	0.000498997	TULP3/HNRNPA2B1/CTBP1/BSN/PRKACA/CTNND1/SEPTIN2/SEPTIN2/RIMS4/PPFIA3/CTNNB1/DNAL1/UNC13A/CTNNA2/DLG4/ERC2/IFT172/CAMSAP3/BAIAP2/SFPQ/ERC1/HIP1R/PCLO/ARC	24
CC	GO:0098982	GABA-ergic synapse	22/696	99/7601	6.62308e-05	0.0008488	0.000642127	CTBP1/BSN/GAP43/CCK/CDH10/MDGA1/GRM7/NRXN3/ERC2/LRRTM4/SLITRK1/NLGN3/ERC1/NRXN1/CLSTN1/NBEA/ARHGEF7/PCLO/ATP2B2/SYT7/CDH13/MAGI2	22
CC	GO:0032591	dendritic spine membrane	6/696	10/7601	8.78327e-05	0.00109678	0.000829729	AKAP5/PPP1R9B/DAGLA/SHISA7/SHISA9/ATP2B2	6
CC	GO:0019898	extrinsic component of membrane	36/696	206/7601	0.000101609	0.0012371	0.000935877	KALRN/DGKI/TPR/NPTX2/GNAZ/CTBP1/BSN/OLFM1/PDE4A/CDH2/PIK3R1/CTNND1/CDH4/RPH3A/CDH11/CDH10/SEC23A/CTNNB1/CDK16/TRIO/SHANK3/PSD/CDH12/CTNNA2/CYLD/CNKSR2/EEA1/OLFM2/SNX16/DTNA/NBEA/SNAP29/RB1CC1/CDH13/MAGI2/RGS6	36
CC	GO:0019897	extrinsic component of plasma membrane	23/696	112/7601	0.000163898	0.00194039	0.00146793	DGKI/NPTX2/GNAZ/CTBP1/OLFM1/CDH2/CTNND1/CDH4/CDH11/CDH10/CTNNB1/CDK16/SHANK3/CDH12/CTNNA2/CYLD/CNKSR2/EEA1/OLFM2/DTNA/NBEA/CDH13/MAGI2	23
CC	GO:0030864	cortical actin cytoskeleton	14/696	52/7601	0.000167344	0.00194039	0.00146793	SHROOM2/CORO1A/CDH2/SEPTIN2/SEPTIN2/ACTN4/ACTR2/COBL/CTTN/LASP1/PPP1R9B/ACTN1/DBN1/DSTN	14
CC	GO:1990124	messenger ribonucleoprotein complex	6/696	11/7601	0.000178286	0.0020192	0.00152755	PABPC1/HSPA8/ARVCF/HNRNPA3/STAU2/LSM14A	6
CC	GO:0032281	AMPA glutamate receptor complex	8/696	20/7601	0.000220401	0.00240144	0.00181672	OLFM1/DLG3/DLG4/LRRTM4/OLFM2/NRN1/SHISA9/CACNG3	8
CC	GO:0031256	leading edge membrane	22/696	107/7601	0.000221899	0.00240144	0.00181672	PTPRZ1/AKAP5/ITGA5/PTPRK/PSD3/PSD/JCAD/WWC1/ARHGEF2/CDC37/PTPRJ/PPP1R9B/DAGLA/C2CD5/SHISA7/SHISA9/MAPK8IP3/PLEKHO1/HIP1R/ATP2B2/MPP2/ADAM17	22
CC	GO:0032587	ruffle membrane	14/696	55/7601	0.000317943	0.00336605	0.00254645	PTPRZ1/ITGA5/PSD3/PSD/JCAD/WWC1/ARHGEF2/CDC37/PTPRJ/PPP1R9B/C2CD5/PLEKHO1/HIP1R/ADAM17	14
CC	GO:0000145	exocyst	6/696	12/7601	0.000329043	0.00340944	0.00257928	EXOC7/EXOC4/SEPTIN2/SEPTIN2/EXOC5/EXOC3	6
CC	GO:0008021	synaptic vesicle	33/696	196/7601	0.000398206	0.00404013	0.00305641	PTPRS/DGKI/EXOC4/STX1A/SNCA/BSN/APP/MARCKSL1/SEPTIN2/SEPTIN2/RPH3A/ATP6V0D1/HSPA8/CDK16/UNC13A/DLG4/MFF/DLG1/DMXL2/SLC18A2/TRIM9/TMEM163/SLC4A8/DNM1L/CPLX3/DLG2/WDR7/ERC1/SNAP29/SH3GLB1/SYT7/SEPTIN6/ATP6V0A1	33
CC	GO:0099512	supramolecular fiber	65/696	471/7601	0.000417889	0.00415331	0.00314202	SHROOM2/NUDC/SNCA/CORO1A/LMNB1/MARCKS/KIF5C/FKBP4/SEPTIN2/SEPTIN2/MYO1B/TMOD1/ACTN4/HSPA8/PPP3CA/ACTA1/PDE4D/CTNNB1/DNAL1/EML1/CAB39/MYL12B/COBL/CTTN/ARHGEF2/MAPRE1/HSPH1/KIF5B/MYH10/CEP170/HDAC4/LRPPRC/SARM1/MAPRE3/ACTN1/CYLD/CAMSAP3/SHANK2/DLG1/SCN3B/CHMP2B/BAIAP2/BICD1/IFFO1/SYNPO/TRIM32/NAV1/STAU2/GAS2L1/DNM1L/MTA1/DYNC1LI1/CHMP1A/CLIP1/PPP1R12A/FMN2/ARPC3/MYO18A/DBN1/SPAST/CORO1B/DMTN/FBLN5/…	65
CC	GO:0099503	secretory vesicle	50/696	339/7601	0.000426614	0.00415396	0.00314252	PTPRS/DGKI/EXOC4/STX1A/CSNK2A2/SNCA/BSN/PRKACA/APP/CALR/BSG/MARCKSL1/SEPTIN2/SEPTIN2/RPH3A/ATP6V0D1/PPFIA3/HSPA8/HSPD1/CXADR/CDK16/VGF/UNC13A/DLG4/CAR4/RAB3IP/EXOC3/MFF/ACTN1/DLG1/BAIAP2/DMXL2/BICD1/SLC18A2/FNDC3A/TRIM9/TMEM163/PAK2/SLC4A8/DNM1L/CPLX3/RNPEP/DLG2/WDR7/ERC1/SNAP29/SH3GLB1/SYT7/SEPTIN6/ATP6V0A1	50
CC	GO:0070382	exocytic vesicle	34/696	205/7601	0.000435108	0.00415396	0.00314252	PTPRS/DGKI/EXOC4/STX1A/SNCA/BSN/APP/MARCKSL1/SEPTIN2/SEPTIN2/RPH3A/ATP6V0D1/HSPA8/CDK16/UNC13A/DLG4/RAB3IP/MFF/DLG1/DMXL2/SLC18A2/TRIM9/TMEM163/SLC4A8/DNM1L/CPLX3/DLG2/WDR7/ERC1/SNAP29/SH3GLB1/SYT7/SEPTIN6/ATP6V0A1	34
CC	GO:0099243	extrinsic component of synaptic membrane	9/696	27/7601	0.000443544	0.00415396	0.00314252	DGKI/NPTX2/CTBP1/OLFM1/CTNNA2/CNKSR2/OLFM2/NBEA/MAGI2	9
CC	GO:0001726	ruffle	21/696	105/7601	0.000454479	0.00417606	0.00315924	PTPRZ1/ITGA5/FGD1/PSD3/PSD/JCAD/ARHGAP1/COBL/WWC1/CTTN/ARHGEF2/CDC37/FSCN1/PTPRJ/PPP1R9B/ACTN1/C2CD5/CSPG4/PLEKHO1/HIP1R/ADAM17	21
CC	GO:0099081	supramolecular polymer	65/696	473/7601	0.000470053	0.00423918	0.00320699	SHROOM2/NUDC/SNCA/CORO1A/LMNB1/MARCKS/KIF5C/FKBP4/SEPTIN2/SEPTIN2/MYO1B/TMOD1/ACTN4/HSPA8/PPP3CA/ACTA1/PDE4D/CTNNB1/DNAL1/EML1/CAB39/MYL12B/COBL/CTTN/ARHGEF2/MAPRE1/HSPH1/KIF5B/MYH10/CEP170/HDAC4/LRPPRC/SARM1/MAPRE3/ACTN1/CYLD/CAMSAP3/SHANK2/DLG1/SCN3B/CHMP2B/BAIAP2/BICD1/IFFO1/SYNPO/TRIM32/NAV1/STAU2/GAS2L1/DNM1L/MTA1/DYNC1LI1/CHMP1A/CLIP1/PPP1R12A/FMN2/ARPC3/MYO18A/DBN1/SPAST/CORO1B/DMTN/FBLN5/…	65
CC	GO:0031594	neuromuscular junction	16/696	71/7601	0.000542661	0.00480502	0.00363505	DLGAP4/PRKACA/APP/RPH3A/DLG3/CXADR/EPHA4/UNC13A/MYH10/DLG4/HDAC4/DLGAP3/DLG1/DLG2/NRXN1/PCLO	16
CC	GO:0005929	cilium	41/696	267/7601	0.000613591	0.00533605	0.00403678	CASK/TULP3/PRKACA/LDHA/HSP90AA1/APP/BSG/MARCKS/KIF5C/PRKAR2B/PTK2/PTPRK/SEPTIN2/SEPTIN2/CAPZB/HSPD1/PRKACB/NHERF1/DNAL1/LYAR/CFAP418/SHANK3/CCDC88A/MAPRE1/KIF5B/D630045J12RIK/CEP170/IFT172/CYLD/CAMSAP3/SHANK2/SLC26A6/ARHGAP35/ERC1/SNAP29/LZTFL1/RILPL1/ATP2B2/SEPTIN6/MAGI2/HDAC6	41
CC	GO:0030027	lamellipodium	24/696	130/7601	0.000633323	0.00541102	0.0040935	PTPRZ1/CORO1A/APP/CDH2/CTNND1/PTK2/CAPZB/FGD1/STMN2/ACTR2/CTNNB1/CCDC88A/CTTN/CTNNA2/FSCN1/MYH10/PPP1R9B/BAIAP2/ABI1/SRGAP2/ARHGEF7/ARPC3/DBN1/CORO1B	24
CC	GO:0098890	extrinsic component of postsynaptic membrane	6/696	14/7601	0.000911048	0.00764967	0.00578706	DGKI/NPTX2/CTNNA2/CNKSR2/NBEA/MAGI2	6
CC	GO:0099522	cytosolic region	11/696	42/7601	0.00106535	0.00879366	0.0066525	HNRNPA2B1/MARCKS/MARCKSL1/KIF5C/HSPA8/BAIAP2/TRIM9/ARL6IP5/ERC1/DBN1/HOMER1	11
CC	GO:0005903	brush border	14/696	62/7601	0.00116301	0.00943976	0.00714128	HSP90AA1/HSP90AB1/MYO1B/CAPZB/NHERF1/MYH10/CAR4/ACTN1/SHANK2/CORO2A/SLC26A6/DNM1L/ACE2/MYO18A	14
CC	GO:0010494	cytoplasmic stress granule	12/696	49/7601	0.00121795	0.00956677	0.00723737	PABPC1/SSB/KPNA2/HNRNPK/TIAL1/G3BP2/NUFIP2/GIGYF2/ATXN2L/YTHDF3/STAU2/LSM14A	12
CC	GO:0036126	sperm flagellum	12/696	49/7601	0.00121795	0.00956677	0.00723737	PRKACA/LDHA/HSP90AA1/MARCKS/SEPTIN2/SEPTIN2/CAPZB/HSPD1/NHERF1/IFT172/SLC26A6/SEPTIN6	12
CC	GO:0044306	neuron projection terminus	25/696	144/7601	0.00124791	0.00964653	0.00729771	DGKI/SNCA/BSN/CCK/NTRK2/MARCKS/ATP6V0D1/HNRNPK/HSPA8/EPHA4/AAK1/UNC13A/DLG4/GRM7/ERC2/BAIAP2/SLC18A2/SLC4A8/CPLX3/OPHN1/CHRM3/PCLO/SYT7/SEPTIN6/TPBG	25
CC	GO:0008328	ionotropic glutamate receptor complex	9/696	31/7601	0.00136673	0.01024	0.00774665	OLFM1/DLG3/GRID2/DLG4/LRRTM4/OLFM2/NRN1/SHISA9/CACNG3	9
CC	GO:0098878	neurotransmitter receptor complex	9/696	31/7601	0.00136673	0.01024	0.00774665	OLFM1/DLG3/GRID2/DLG4/LRRTM4/OLFM2/NRN1/SHISA9/CACNG3	9
CC	GO:0043195	terminal bouton	13/696	57/7601	0.00156743	0.0115657	0.00874959	SNCA/CCK/NTRK2/HSPA8/AAK1/UNC13A/GRM7/ERC2/SLC18A2/SLC4A8/CPLX3/OPHN1/PCLO	13
CC	GO:0071013	catalytic step 2 spliceosome	15/696	71/7601	0.00161691	0.0117528	0.0088911	EFTUD2/HNRNPA2B1/PABPC1/HNRNPA1/HNRNPK/SRSF1/SYNCRIP/HNRNPA3/RBM22/AQR/DDX41/HNRNPM/HNRNPC/HNRNPF/SART1	15
CC	GO:0098686	hippocampal mossy fiber to CA3 synapse	11/696	45/7601	0.00196072	0.0140422	0.0106231	BSN/CTNND1/CAPZB/EPHB2/CTNNA2/SH3GL1/PTPRD/SHANK2/C1QL3/NECTIN3/SYT7	11
CC	GO:0097729	9+2 motile cilium	12/696	52/7601	0.00211152	0.014903	0.0112743	PRKACA/LDHA/HSP90AA1/MARCKS/SEPTIN2/SEPTIN2/CAPZB/HSPD1/NHERF1/IFT172/SLC26A6/SEPTIN6	12
CC	GO:0099513	polymeric cytoskeletal fiber	49/696	358/7601	0.00252453	0.0175635	0.013287	SHROOM2/NUDC/CORO1A/LMNB1/MARCKS/KIF5C/FKBP4/SEPTIN2/SEPTIN2/MYO1B/TMOD1/HSPA8/ACTA1/DNAL1/EML1/COBL/CTTN/ARHGEF2/MAPRE1/HSPH1/KIF5B/CEP170/LRPPRC/SARM1/MAPRE3/ACTN1/CYLD/CAMSAP3/SHANK2/DLG1/CHMP2B/BAIAP2/BICD1/IFFO1/NAV1/STAU2/GAS2L1/DNM1L/MTA1/DYNC1LI1/CHMP1A/CLIP1/FMN2/ARPC3/DBN1/SPAST/CORO1B/DMTN/HDAC6	49
CC	GO:0043679	axon terminus	22/696	128/7601	0.00272128	0.0184966	0.0139929	DGKI/SNCA/CCK/NTRK2/MARCKS/ATP6V0D1/HNRNPK/HSPA8/EPHA4/AAK1/UNC13A/GRM7/ERC2/SLC18A2/SLC4A8/CPLX3/OPHN1/CHRM3/PCLO/SYT7/SEPTIN6/TPBG	22
CC	GO:0043296	apical junction complex	16/696	82/7601	0.00273461	0.0184966	0.0139929	AJM1/SHROOM2/CTNND1/DLG3/CXADR/CTNNB1/UBN1/ARHGEF2/MAGI1/CAMSAP3/SYMPK/DLG1/SYNPO/LIN7A/NECTIN3/MAGI2	16
CC	GO:0030496	midbody	19/696	106/7601	0.00318793	0.0212674	0.0160891	SAFB/NUDC/BIRC6/HSP90B1/HSPA5/CTNND1/SEPTIN2/SEPTIN2/CRMP1/AGAP2/MYH10/MAPRE3/CYLD/CHMP2B/MICAL3/CHMP1A/KLHDC8B/SH3GLB1/SPAST	19
CC	GO:0031519	PcG protein complex	7/696	23/7601	0.0034752	0.0228706	0.0173018	CSNK2A2/YY1/CSNK2A1/RBBP7/TRIM37/UBAP2L/RYBP	7
CC	GO:0008287	protein serine/threonine phosphatase complex	9/696	36/7601	0.00421533	0.0269709	0.0204038	AKAP5/SHOC2/PPP1CA/PPP3CA/PPP2R5B/PPP2R2B/PPP2R1A/NCK1/PPP1R12A	9
CC	GO:1903293	phosphatase complex	9/696	36/7601	0.00421533	0.0269709	0.0204038	AKAP5/SHOC2/PPP1CA/PPP3CA/PPP2R5B/PPP2R2B/PPP2R1A/NCK1/PPP1R12A	9
CC	GO:0016581	NuRD complex	5/696	13/7601	0.00437516	0.0269709	0.0204038	CSNK2A1/RBBP7/CHD4/MTA1/GATAD2B	5
CC	GO:0044292	dendrite terminus	5/696	13/7601	0.00437516	0.0269709	0.0204038	RGS7/HSP90AA1/HSP90AB1/COBL/TAOK2	5
CC	GO:0090545	CHD-type complex	5/696	13/7601	0.00437516	0.0269709	0.0204038	CSNK2A1/RBBP7/CHD4/MTA1/GATAD2B	5
CC	GO:0002102	podosome	7/696	24/7601	0.00452552	0.0275491	0.0208412	SH3PXD2B/VCAM1/ACTR2/CTTN/ARHGEF2/FSCN1/ASAP1	7
CC	GO:0000118	histone deacetylase complex	11/696	50/7601	0.00473665	0.0279685	0.0211585	CFDP1/HDAC3/CSNK2A1/RBBP7/HDAC4/HDAC10/CHD4/MTA1/ING3/GATAD2B/HDAC6	11
CC	GO:0005681	spliceosomal complex	23/696	142/7601	0.00476671	0.0279685	0.0211585	EFTUD2/HNRNPA2B1/PABPC1/HNRNPA1/HNRNPK/HSPA8/SRSF2/SF1/SRSF1/SYNCRIP/HNRNPA3/SMNDC1/RBM22/AQR/RBM17/CCDC12/DDX41/LUC7L/HNRNPM/UPF1/HNRNPC/HNRNPF/SART1	23
CC	GO:0030658	transport vesicle membrane	23/696	142/7601	0.00476671	0.0279685	0.0211585	PTPRS/SEC16A/STX1A/SNCA/RPH3A/ATP6V0D1/NRGN/SEC23A/UNC13A/CAR4/MFF/AFTPH/DLG1/SLC18A2/TMEM163/SLC4A8/LIN7A/DNM1L/CPLX3/DLG2/SNAP29/AP4B1/ATP6V0A1	23
CC	GO:0005923	bicellular tight junction	13/696	65/7601	0.00532034	0.0308453	0.0233348	SHROOM2/CTNND1/DLG3/CXADR/CTNNB1/UBN1/ARHGEF2/MAGI1/SYMPK/DLG1/SYNPO/LIN7A/MAGI2	13
CC	GO:0070603	SWI/SNF superfamily-type complex	12/696	59/7601	0.00633525	0.0362973	0.0274593	ARID1A/CFDP1/YY1/SMARCA4/CSNK2A1/RBBP7/CHD4/MTA1/ING3/GATAD2B/BCL7A/BCL11A	12
CC	GO:0030175	filopodium	13/696	67/7601	0.00693779	0.0392872	0.0297212	PTPRZ1/AKAP5/GAP43/APP/VCAM1/MYO1B/CXADR/EPHA4/FSCN1/ITGA6/PPP1R9B/ABI1/DBN1	13
CC	GO:0031526	brush border membrane	7/696	26/7601	0.00732138	0.0409829	0.031004	HSP90AA1/HSP90AB1/NHERF1/CAR4/SHANK2/SLC26A6/ACE2	7
CC	GO:0043235	receptor complex	24/696	157/7601	0.00830644	0.0459686	0.0347757	GFRA2/BMPR2/OLFM1/HSP90AB1/ITGA5/APP/NTRK2/EPHB4/HSPD1/DLG3/PLXNA1/KCTD16/GRID2/ITGA6/DLG4/GRM7/TAOK2/LRRTM4/SLITRK5/OLFM2/NRN1/SHISA9/RNMT/CACNG3	24
CC	GO:0042641	actomyosin	13/696	69/7601	0.00892233	0.0488222	0.0369345	STX1A/PTK2/ACTN4/ACTA1/MYL12B/FSCN1/MYH10/HDAC4/ACTN1/SYNPO/GAS2L1/MYO18A/CORO1B	13
CC	GO:0099523	presynaptic cytosol	7/696	27/7601	0.00912093	0.0493544	0.0373371	MARCKS/MARCKSL1/HSPA8/BAIAP2/TRIM9/ARL6IP5/ERC1	7
CC	GO:1990635	proximal dendrite	4/696	10/7601	0.00933827	0.0499751	0.0378068	DLG4/RAB3IP/GIGYF2/SYNCRIP	4
MF	GO:0098918	structural constituent of synapse	14/674	25/7461	3.6778e-09	2.09872e-06	1.90029e-06	BSN/DLG3/SHANK3/DLG4/ERC2/ACTN1/SHANK2/DLG1/DLG2/ERC1/PCLO/MPP2/MAGI2/HOMER1	14
MF	GO:0030165	PDZ domain binding	25/674	77/7461	6.37908e-09	2.09872e-06	1.90029e-06	EXOC4/CASK/CTBP1/TBC1D10A/DLG3/NHERF1/CXADR/ADGRB1/GRID2/DLG4/GRM7/DLGAP3/ERC2/DLG1/BAIAP2/SLC26A6/LIN7A/DLG2/ERC1/SHISA9/DTNA/CACNG3/ATP2B2/MPP2/ADAM17	25
MF	GO:0098879	structural constituent of postsynaptic specialization	8/674	10/7461	1.62849e-07	3.57182e-05	3.23412e-05	DLG3/SHANK3/DLG4/SHANK2/DLG1/DLG2/MPP2/MAGI2	8
MF	GO:0050839	cell adhesion molecule binding	36/674	169/7461	7.29744e-07	0.000103984	9.41529e-05	PTPRF/PTPRZ1/AKAP5/NRXN2/CX3CL1/BMPR2/LAMB1/ITGA5/APP/CALR/CDH2/VCAM1/CTNND1/PTK2/CDH4/CDH11/PPP1CA/CDH10/CXADR/ARVCF/CTNNB1/CDH12/CTNNA2/ITGA6/PTPRJ/PTPRD/ACTN1/NRCAM/NLGN3/NRXN1/NECTIN3/CNTN6/NUMB/CDH13/FBLN5/ADAM17	36
MF	GO:0051015	actin filament binding	31/674	135/7461	7.90153e-07	0.000103984	9.41529e-05	SHROOM2/CORO1A/MARCKS/MARCKSL1/MYO1B/CAPZB/TMOD1/ACTN4/EEF2/ACTR2/MYO16/CTTN/CTNNA2/FSCN1/LASP1/MYH10/PPP1R9B/ACTN1/CAMSAP3/CORO2A/MICAL3/GAS2L1/HIP1R/ARPC3/MYO18A/DBN1/ADD2/ADD1/DSTN/CORO1B/DMTN	31
MF	GO:0099186	structural constituent of postsynapse	10/674	19/7461	1.47346e-06	0.00016159	0.000146312	DLG3/SHANK3/DLG4/ACTN1/SHANK2/DLG1/DLG2/MPP2/MAGI2/HOMER1	10
MF	GO:0045296	cadherin binding	15/674	43/7461	2.55283e-06	0.000239966	0.000217279	AKAP5/BMPR2/CDH2/CTNND1/CDH4/CDH11/PPP1CA/CDH10/ARVCF/CTNNB1/CDH12/CTNNA2/PTPRJ/NUMB/CDH13	15
MF	GO:0019900	kinase binding	74/674	489/7461	4.20226e-06	0.000345636	0.000312957	PTPRF/AKAP5/DGKD/SYNGAP1/TPR/RAB11FIP2/MAP3K5/STX1A/BMPR2/CASK/PRKACA/LDHA/HSP90AA1/HSP90AB1/LMNB1/CDH2/NTRK2/PIK3R1/MARCKS/NAP1L1/CTNND1/PRKAR2B/PTK2/PTPRK/EEF2/DLG3/IRS2/CTNNB1/EPHA4/CAB39/DAB2IP/AGAP2/TAX1BP1/CCDC88A/WWC1/MAP3K12/CDC37/MAPRE1/NELL2/KIF5B/NPM1/SRSF2/DLG4/PTPRR/TBR1/PTPRJ/BRSK2/HDAC4/SRSF1/MAPRE3/PPP1R9B/TAOK2/CYLD/CNKSR2/DLG1/BICD1/PPME1/TAB1/PAK2/STAU2/DNM1L/CSPG4/DLG2/NCK1/TR…	74
MF	GO:0051082	unfolded protein binding	18/674	64/7461	8.63623e-06	0.000631405	0.000571709	NUDC/HSP90AA1/HSP90B1/HSP90AB1/CALR/SERPINH1/HSPA5/VBP1/HSPA8/DNAJA1/CDC37/NPM1/UGGT1/DNAJB11/ST13/NUDCD2/TRAP1/DNAJB4	18
MF	GO:0003779	actin binding	45/674	268/7461	2.80836e-05	0.0018479	0.00167319	SHROOM2/AKAP5/SNCA/CORO1A/MARCKS/MARCKSL1/PTK2/MYO1B/CAPZB/TMOD1/HDGF/ACTN4/EEF2/ACTR2/PHACTR1/SHANK3/MYO16/COBL/CCDC88A/CTTN/CTNNA2/FSCN1/LASP1/MYH10/PPP1R9B/ACTN1/CAMSAP3/CORO2A/SYNPO/MICAL3/GAS2L1/OPHN1/RAI14/HIP1R/FMN2/ARPC3/MYO18A/DBN1/ADD2/ADD1/DSTN/CORO1B/ARC/DMTN/HDAC6	45
MF	GO:0019901	protein kinase binding	64/674	435/7461	4.77648e-05	0.00279188	0.00252792	PTPRF/AKAP5/SYNGAP1/TPR/RAB11FIP2/MAP3K5/BMPR2/CASK/PRKACA/HSP90AA1/HSP90AB1/LMNB1/CDH2/NTRK2/PIK3R1/MARCKS/CTNND1/PRKAR2B/PTK2/PTPRK/EEF2/IRS2/CTNNB1/EPHA4/DAB2IP/AGAP2/CCDC88A/MAP3K12/CDC37/MAPRE1/NELL2/KIF5B/NPM1/SRSF2/DLG4/PTPRR/TBR1/PTPRJ/BRSK2/HDAC4/SRSF1/MAPRE3/TAOK2/CYLD/CNKSR2/DLG1/BICD1/PPME1/TAB1/PAK2/STAU2/DNM1L/CSPG4/NCK1/TRAP1/PPP1R12A/NBEA/ARHGEF7/RB1CC1/MAPK8IP3/ADD2/BCL11A/FIZ1/P…	64
MF	GO:0003729	mRNA binding	37/674	210/7461	5.09158e-05	0.00279188	0.00252792	TPR/PURB/HNRNPA2B1/HSP90AA1/RC3H2/CALR/PABPC1/SSB/HNRNPA1/HNRNPK/TIAL1/SRSF3/G3BP2/RNF20/HNRNPD/MYH10/SF1/CPSF6/LRPPRC/SRSF1/SYNCRIP/CELF4/IREB2/HNRNPA3/YTHDF3/AQR/TDRD7/LSM14A/CSDC2/HNRNPLL/EIF2S2/LUC7L/SHMT2/HNRNPM/QKI/ARC/HNRNPC	37
MF	GO:0019902	phosphatase binding	28/674	145/7461	8.17082e-05	0.00413569	0.00374468	AKAP5/MAP3K5/SHOC2/HSP90AA1/HSP90B1/CDH2/PIK3R1/CTNND1/PTK2/STRN4/PPP1CA/DLG3/NHERF1/IRS2/CTNNB1/PHACTR1/DAB2IP/MYO16/SMG7/DLG4/SH3GL1/PPP1R9B/DLG1/PPME1/DLG2/DTNA/STRN3/MAGI2	28
MF	GO:0035254	glutamate receptor binding	15/674	56/7461	8.98655e-05	0.00422368	0.00382435	AKAP5/EXOC4/DLG3/NHERF1/CTNNB1/SHANK3/DLG4/SHANK2/DLG1/NETO2/SHISA7/OPHN1/CACNG3/ATP2B2/HOMER1	15
MF	GO:0035255	ionotropic glutamate receptor binding	11/674	34/7461	0.000124159	0.00544644	0.00493151	EXOC4/DLG3/CTNNB1/SHANK3/DLG4/SHANK2/DLG1/NETO2/SHISA7/OPHN1/CACNG3	11
MF	GO:0019903	protein phosphatase binding	23/674	114/7461	0.000176447	0.00725637	0.00657031	AKAP5/MAP3K5/SHOC2/HSP90AA1/HSP90B1/CDH2/PIK3R1/CTNND1/PTK2/STRN4/PPP1CA/DLG3/IRS2/CTNNB1/PHACTR1/DAB2IP/MYO16/SMG7/DLG4/PPP1R9B/PPME1/DLG2/STRN3	23
MF	GO:0031072	heat shock protein binding	20/674	94/7461	0.000218714	0.00846552	0.00766515	TPR/SNCA/HSP90AB1/HSPA5/FKBP4/HNRNPK/HSPA8/DNAJA1/USP19/STIP1/CDC37/DNAJC8/AHSA1/SLC18A2/STAU2/AHSA2/ST13/PPID/CHORDC1/HDAC6	20
MF	GO:0051020	GTPase binding	37/674	228/7461	0.000292464	0.0101648	0.00920376	RABGAP1/DENND5B/RABGAP1L/DGKI/RAB11FIP2/EXOC4/SORL1/HDAC3/PRKACA/HSP90AA1/RPH3A/FGD1/RIMS4/EXPH5/EXOC5/ARHGAP1/CYFIP2/ARHGEF2/SH3GL1/RAB3IP/TNPO3/XPO1/MFF/KCTD13/CYRIA/DMXL2/BICD1/IARS/EPRS/PAK2/MICAL3/DNM1L/SRGAP2/ERC1/STRN3/ARHGEF7/RILPL1	37
MF	GO:0060090	molecular adaptor activity	48/674	321/7461	0.000293512	0.0101648	0.00920376	DLGAP4/OTUD4/AKAP5/STX1A/SNCA/HNRNPA2B1/SEPTIN2/SEPTIN2/HNRNPA1/HSPA8/TIAL1/NHERF1/IRS2/CBX1/ZC3H18/DAB2IP/SHANK3/WWC1/MAPRE1/FSCN1/NPM1/SHB/SARM1/DLGAP3/MAGI1/SHANK2/DLG1/DLGAP2/BAIAP2/BICD1/NLGN3/ABI1/MICAL3/GAS2L1/DNM1L/AIMP2/DYNC1LI1/NCK1/SRRT/CACYBP/SNAP29/RB1CC1/MAPK8IP3/HIP1R/ADD2/SEPTIN6/MAGI2/HOMER1	48
MF	GO:0008013	beta-catenin binding	14/674	58/7461	0.000498226	0.0160079	0.0144944	SHROOM2/CDH2/CTNND1/PTPRK/NHERF1/CXADR/CTNNB1/CHD8/CSNK2A1/CTNNA2/PTPRJ/BCL9/NUMB/HDAC6	14
MF	GO:0031690	adrenergic receptor binding	6/674	13/7461	0.000523837	0.0160079	0.0144944	AKAP5/NHERF1/PDE4D/DLG4/SH3GL1/MAGI2	6
MF	GO:0005096	GTPase activator activity	26/674	146/7461	0.000551383	0.0160079	0.0144944	RABGAP1/RABGAP1L/SYNGAP1/RGS7/TBC1D10A/ARHGAP39/SEC23A/DAB2IP/AGAP2/GARNL3/ARHGAP1/ABR/ARHGAP20/TIAM2/ADGRB3/ARHGAP32/PGAM5/ARHGAP25/AGFG1/SMAP1/ARHGAP35/SRGAP2/OPHN1/CHRM3/ASAP1/RGS6	26
MF	GO:0005516	calmodulin binding	23/674	123/7461	0.000559547	0.0160079	0.0144944	AKAP5/CASK/GAP43/PIK3R1/MARCKS/MARCKSL1/MYO1B/STRN4/NRGN/PPP3CA/UNC13A/MYH10/GRM7/CAMSAP3/CAMKK2/CAMK1/ARPP21/STRN3/EDF1/ADD2/ADD1/ATP2B2/SYT7	23
MF	GO:0097110	scaffold protein binding	14/674	59/7461	0.000600116	0.0164532	0.0148976	AKAP5/NCK2/HSP90AA1/PDE4D/GRM2/SHANK3/CDC37/GRID2/DLG4/DLGAP3/BAIAP2/NLGN3/GRM3/HOMER1	14
MF	GO:0005158	insulin receptor binding	6/674	15/7461	0.00130496	0.0343465	0.0310992	PTPRF/APP/PIK3R1/IRS2/CCDC88A/PDPK1	6
MF	GO:0016247	channel regulator activity	16/674	79/7461	0.00158757	0.0385465	0.0349021	PTPN3/NRXN2/STX1A/ARPP19/ENSA/NHERF1/GRM2/GRM7/NRXN3/KCNIP4/DLG1/SCN3B/NEDD4L/NRXN1/CACNG3/GRM3	16
MF	GO:0003727	single-stranded RNA binding	13/674	58/7461	0.00163936	0.0385465	0.0349021	PABPC1/SSB/HNRNPA1/ATXN1/SYNCRIP/EIF4B/AQR/LONP1/AGO3/LSM14A/RBM10/HNRNPC/HNRNPF	13
MF	GO:0030695	GTPase regulator activity	40/674	276/7461	0.00169886	0.0385465	0.0349021	RABGAP1/KALRN/DENND5B/RABGAP1L/DGKI/SYNGAP1/RGS7/FGD1/TBC1D10A/ARHGAP39/SEC23A/TRIO/PSD3/ARFGEF3/DAB2IP/AGAP2/GARNL3/PSD/ARHGAP1/CCDC88A/ABR/ARHGEF2/RGL2/RAB3IP/ARHGAP20/TIAM2/ADGRB3/ARHGAP32/PGAM5/ARHGAP25/NGEF/AGFG1/SMAP1/ARHGAP35/SRGAP2/OPHN1/CHRM3/ARHGEF7/ASAP1/RGS6	40
MF	GO:0060589	nucleoside-triphosphatase regulator activity	40/674	276/7461	0.00169886	0.0385465	0.0349021	RABGAP1/KALRN/DENND5B/RABGAP1L/DGKI/SYNGAP1/RGS7/FGD1/TBC1D10A/ARHGAP39/SEC23A/TRIO/PSD3/ARFGEF3/DAB2IP/AGAP2/GARNL3/PSD/ARHGAP1/CCDC88A/ABR/ARHGEF2/RGL2/RAB3IP/ARHGAP20/TIAM2/ADGRB3/ARHGAP32/PGAM5/ARHGAP25/NGEF/AGFG1/SMAP1/ARHGAP35/SRGAP2/OPHN1/CHRM3/ARHGEF7/ASAP1/RGS6	40
MF	GO:0004864	protein phosphatase inhibitor activity	7/674	21/7461	0.00179011	0.039263	0.0355509	ARPP19/ENSA/PHACTR1/LMTK2/ELFN2/PPP1R9B/PPP1R14C	7
MF	GO:0003682	chromatin binding	40/674	280/7461	0.00222597	0.0472481	0.042781	AUTS2/ARID1A/SAFB/TPR/CTBP1/HDAC3/APP/H1F2/ZFX/APEX1/NAP1L1/H1F5/ATXN1/ACTN4/NCOA1/IRF3/CBX1/YY1/CTNNB1/CHD8/SMARCA4/MPHOSPH8/RNF20/HNRNPD/ATRX/NPM1/TLE4/TBR1/TASOR/HDAC4/TRIM37/CHD4/MTA1/SETD7/SFPQ/ANKRD17/SHMT2/SARNP/HMGN3/UPF1	40

## Sheet: GO Up-Up age
ONTOLOGY	ID	Description	GeneRatio	BgRatio	pvalue	p.adjust	qvalue	geneID	Count
BP	GO:0099515	actin filament-based transport	4/92	13/7530	1.37164e-05	0.0245524	0.0230581	MYO1E/MYO1G/MYO1D/SUN2	4
CC	GO:0005615	extracellular space	22/93	456/7601	1.79241e-08	3.74615e-06	3.41502e-06	APOB/NID2/PPT1/COL4A1/COL4A2/C1QB/CTSD/APOD/XDH/C1QC/SMPD1/LAMA5/PSAP/ACAN/IL33/LGI2/SERPINB1B/TINAGL1/SERPINB1A/JAM3/CTSF/ASAH1	22
CC	GO:0062023	collagen-containing extracellular matrix	13/93	161/7601	6.37498e-08	3.85477e-06	3.51404e-06	ADAM10/NID2/COL4A1/COL4A2/CTSD/LAMA2/LAMA5/ACAN/LAMB2/HAPLN4/TINAGL1/SERPINB1A/HTRA1	13
CC	GO:0030312	external encapsulating structure	14/93	193/7601	7.37754e-08	3.85477e-06	3.51404e-06	ADAM10/NID2/COL4A1/COL4A2/CTSD/LAMA2/LAMA5/ACAN/LAMB2/HAPLN4/TINAGL1/SERPINB1A/HAPLN2/HTRA1	14
CC	GO:0031012	extracellular matrix	14/93	193/7601	7.37754e-08	3.85477e-06	3.51404e-06	ADAM10/NID2/COL4A1/COL4A2/CTSD/LAMA2/LAMA5/ACAN/LAMB2/HAPLN4/TINAGL1/SERPINB1A/HAPLN2/HTRA1	14
CC	GO:0005604	basement membrane	7/93	55/7601	4.11176e-06	0.000171872	0.00015668	NID2/COL4A1/COL4A2/LAMA2/LAMA5/ACAN/LAMB2	7
CC	GO:0000323	lytic vacuole	14/93	291/7601	1.03229e-05	0.000308211	0.000280968	SCARB2/PPT1/TPP1/ASS1/CTSD/SMPD1/PSAP/PLAAT3/TMEM63A/TINAGL1/SERPINB1A/NAAA/CTSF/ASAH1	14
CC	GO:0005764	lysosome	14/93	291/7601	1.03229e-05	0.000308211	0.000280968	SCARB2/PPT1/TPP1/ASS1/CTSD/SMPD1/PSAP/PLAAT3/TMEM63A/TINAGL1/SERPINB1A/NAAA/CTSF/ASAH1	14
CC	GO:0005773	vacuole	14/93	340/7601	5.86036e-05	0.00153102	0.00139569	SCARB2/PPT1/TPP1/ASS1/CTSD/SMPD1/PSAP/PLAAT3/TMEM63A/TINAGL1/SERPINB1A/NAAA/CTSF/ASAH1	14
CC	GO:0005581	collagen trimer	4/93	23/7601	0.000155635	0.00361419	0.00329473	COL4A1/COL4A2/C1QB/C1QC	4
CC	GO:0098636	protein complex involved in cell adhesion	4/93	27/7601	0.000297124	0.00620989	0.00566099	PLP1/LAMA2/LAMB2/JAM3	4
CC	GO:0005902	microvillus	5/93	51/7601	0.000370701	0.00704332	0.00642076	MYO1E/MYO1G/MYO1D/JAM3/CLIC4	5
CC	GO:0044304	main axon	5/93	58/7601	0.000676036	0.0117743	0.0107335	BIN1/CNTNAP1/ERMN/MYO1D/HAPLN2	5
CC	GO:0098858	actin-based cell projection	7/93	123/7601	0.000733497	0.0117924	0.01075	MYO1E/ERMN/MYO1G/MYO1D/CLIC5/JAM3/CLIC4	7
CC	GO:0043083	synaptic cleft	3/93	19/7601	0.00149081	0.0222556	0.0202884	LAMA2/LAMA5/LAMB2	3
CC	GO:0043209	myelin sheath	8/93	183/7601	0.00172307	0.0240082	0.0218861	CNTNAP1/ASS1/PLP1/ERMN/MYO1D/CLDN11/MOBP/JAM3	8
CC	GO:0016459	myosin complex	3/93	22/7601	0.00230723	0.0301382	0.0274743	MYO1E/MYO1G/MYO1D	3
MF	GO:0005201	extracellular matrix structural constituent	8/90	63/7461	7.37044e-07	0.000181313	0.000153616	NID2/COL4A1/COL4A2/LAMA2/LAMA5/LAMB2/HAPLN4/TINAGL1	8
MF	GO:0030170	pyridoxal phosphate binding	5/90	40/7461	0.000107716	0.00883267	0.00748339	KYAT3/ETNPPL/PYGB/PYGL/PYGM	5
MF	GO:0070279	vitamin B6 binding	5/90	40/7461	0.000107716	0.00883267	0.00748339	KYAT3/ETNPPL/PYGB/PYGL/PYGM	5
MF	GO:0005540	hyaluronic acid binding	3/90	10/7461	0.000191604	0.0117836	0.00998357	ACAN/HAPLN4/HAPLN2	3
MF	GO:0000146	microfilament motor activity	3/90	13/7461	0.000444821	0.0218852	0.018542	MYO1E/MYO1G/MYO1D	3
MF	GO:0051861	glycolipid binding	3/90	16/7461	0.000848437	0.0347859	0.029472	PPT1/TPP1/PSAP	3

## Sheet: GO Up-Flat age
ONTOLOGY	ID	Description	GeneRatio	BgRatio	pvalue	p.adjust	qvalue	geneID	Count
BP	GO:0006520	amino acid metabolic process	8/48	168/7530	9.16758e-06	0.0114778	0.0107695	DLD/DDC/GCAT/FAH/AARSD1/QDPR/ALDH6A1/MECP2	8
BP	GO:1901615	organic hydroxy compound metabolic process	9/48	249/7530	2.2186e-05	0.0137248	0.0128778	DDC/FAH/IDH2/SORD/COQ3/QDPR/FDPS/PECR/MECP2	9
BP	GO:0009063	amino acid catabolic process	5/48	59/7530	3.2887e-05	0.0137248	0.0128778	DLD/GCAT/FAH/QDPR/ALDH6A1	5
BP	GO:0006066	alcohol metabolic process	7/48	179/7530	0.000123279	0.0385863	0.0362051	IDH2/SORD/COQ3/QDPR/FDPS/PECR/MECP2	7
BP	GO:1901606	alpha-amino acid catabolic process	4/48	49/7530	0.000249527	0.045016	0.042238	GCAT/FAH/QDPR/ALDH6A1	4
BP	GO:0009060	aerobic respiration	6/48	147/7530	0.000311973	0.045016	0.042238	DLD/MDH2/IDH2/NDUFS1/UQCRC2/SUCLG2	6
BP	GO:0007338	single fertilization	4/48	52/7530	0.000314399	0.045016	0.042238	HSPA1B/CD9/H3F3B/H3F3A	4
BP	GO:0016054	organic acid catabolic process	6/48	148/7530	0.000323598	0.045016	0.042238	DLD/GCAT/FAH/SORD/QDPR/ALDH6A1	6
BP	GO:0046395	carboxylic acid catabolic process	6/48	148/7530	0.000323598	0.045016	0.042238	DLD/GCAT/FAH/SORD/QDPR/ALDH6A1	6
CC	GO:0043209	myelin sheath	7/50	183/7601	0.00017402	0.0135571	0.012685	DLD/CAR2/MBP/MDH2/TKT/NDUFS1/UQCRC2	7
CC	GO:0000786	nucleosome	4/50	50/7601	0.000305398	0.0135571	0.012685	H3F3B/H3F3A/H2BC12/H2BC27	4
CC	GO:0005777	peroxisome	5/50	98/7601	0.000430384	0.0135571	0.012685	TKT/IDH2/PAOX/FDPS/PECR	5
CC	GO:0042579	microbody	5/50	98/7601	0.000430384	0.0135571	0.012685	TKT/IDH2/PAOX/FDPS/PECR	5
CC	GO:0044815	DNA packaging complex	4/50	61/7601	0.000656213	0.0165366	0.0154728	H3F3B/H3F3A/H2BC12/H2BC27	4
CC	GO:0005759	mitochondrial matrix	7/50	242/7601	0.000943126	0.0198056	0.0185316	DLD/MDH2/HSPA1B/FDPS/ACOT13/COQ5/SUCLG2	7
CC	GO:0032993	protein-DNA complex	4/50	89/7601	0.00268263	0.0482874	0.0451812	H3F3B/H3F3A/H2BC12/H2BC27	4
MF	GO:0016491	oxidoreductase activity	14/49	412/7461	2.24447e-07	4.55628e-05	4.04005e-05	DLD/MDH2/IDH2/CRYZL2/GSTT2/SORD/GSTM7/QDPR/PAOX/NDUFS1/L2HGDH/PECR/ALDH6A1/SUCLG2	14
MF	GO:0030527	structural constituent of chromatin	4/49	30/7461	3.9692e-05	0.00402874	0.00357228	H3F3B/H3F3A/H2BC12/H2BC27	4
MF	GO:0016765	transferase activity, transferring alkyl or aryl (other than methyl) groups	4/49	42/7461	0.000152994	0.0103526	0.00917965	GSTT2/GSTM7/FDPS/GSTT3	4
MF	GO:0051287	NAD binding	4/49	47/7461	0.000237996	0.0113913	0.0101007	DLD/IDH2/SORD/QDPR	4
MF	GO:0004364	glutathione transferase activity	3/49	20/7461	0.000280574	0.0113913	0.0101007	GSTT2/GSTM7/GSTT3	3
MF	GO:0031490	chromatin DNA binding	4/49	52/7461	0.000352636	0.0119308	0.0105791	H3F3B/H3F3A/WBP2/MECP2	4
MF	GO:0016620	oxidoreductase activity, acting on the aldehyde or oxo group of donors, NAD or NADP as acceptor	3/49	35/7461	0.00150314	0.041861	0.0371181	DLD/ALDH6A1/SUCLG2	3
MF	GO:0000979	RNA polymerase II core promoter sequence-specific DNA binding	2/49	10/7461	0.0018387	0.041861	0.0371181	H3F3B/H3F3A	2
MF	GO:0016903	oxidoreductase activity, acting on the aldehyde or oxo group of donors	3/49	39/7461	0.00206058	0.041861	0.0371181	DLD/ALDH6A1/SUCLG2	3
MF	GO:0016614	oxidoreductase activity, acting on CH-OH group of donors	4/49	83/7461	0.00206212	0.041861	0.0371181	MDH2/IDH2/SORD/L2HGDH	4

## Sheet: GO Flat-Up age
ONTOLOGY	ID	Description	GeneRatio	BgRatio	pvalue	p.adjust	qvalue	geneID	Count
BP	GO:0060627	regulation of vesicle-mediated transport	2/2	380/7530	0.00254033	0.0482533	0.0180706	C4B/ACSL3	2
BP	GO:0034377	plasma lipoprotein particle assembly	1/2	11/7530	0.00291971	0.0482533	0.0180706	ACSL3	1
BP	GO:0071071	regulation of phospholipid biosynthetic process	1/2	11/7530	0.00291971	0.0482533	0.0180706	ACSL3	1
BP	GO:0006910	phagocytosis, recognition	1/2	12/7530	0.00318492	0.0482533	0.0180706	C4B	1
BP	GO:0035337	fatty-acyl-CoA metabolic process	1/2	15/7530	0.00398036	0.0482533	0.0180706	ACSL3	1
BP	GO:0044539	long-chain fatty acid import into cell	1/2	15/7530	0.00398036	0.0482533	0.0180706	ACSL3	1
BP	GO:0065005	protein-lipid complex assembly	1/2	15/7530	0.00398036	0.0482533	0.0180706	ACSL3	1
BP	GO:0006656	phosphatidylcholine biosynthetic process	1/2	16/7530	0.00424543	0.0482533	0.0180706	ACSL3	1
BP	GO:0140354	lipid import into cell	1/2	17/7530	0.00451047	0.0482533	0.0180706	ACSL3	1
BP	GO:0071827	plasma lipoprotein particle organization	1/2	19/7530	0.00504045	0.0482533	0.0180706	ACSL3	1
BP	GO:0071825	protein-lipid complex subunit organization	1/2	22/7530	0.00583514	0.0482533	0.0180706	ACSL3	1
BP	GO:1903725	regulation of phospholipid metabolic process	1/2	22/7530	0.00583514	0.0482533	0.0180706	ACSL3	1
BP	GO:0006956	complement activation	1/2	23/7530	0.00609997	0.0482533	0.0180706	C4B	1
BP	GO:1901568	fatty acid derivative metabolic process	1/2	25/7530	0.00662952	0.0482533	0.0180706	ACSL3	1
BP	GO:0015909	long-chain fatty acid transport	1/2	28/7530	0.00742358	0.0482533	0.0180706	ACSL3	1
BP	GO:0043001	Golgi to plasma membrane protein transport	1/2	28/7530	0.00742358	0.0482533	0.0180706	ACSL3	1
BP	GO:0097006	regulation of plasma lipoprotein particle levels	1/2	34/7530	0.00901075	0.0491961	0.0184236	ACSL3	1
BP	GO:0050766	positive regulation of phagocytosis	1/2	37/7530	0.00980386	0.0491961	0.0184236	C4B	1
BP	GO:0046470	phosphatidylcholine metabolic process	1/2	38/7530	0.0100682	0.0491961	0.0184236	ACSL3	1
BP	GO:1903078	positive regulation of protein localization to plasma membrane	1/2	38/7530	0.0100682	0.0491961	0.0184236	ACSL3	1
BP	GO:0015908	fatty acid transport	1/2	40/7530	0.0105967	0.0491961	0.0184236	ACSL3	1
BP	GO:0006893	Golgi to plasma membrane transport	1/2	44/7530	0.0116532	0.0491961	0.0184236	ACSL3	1
BP	GO:0046889	positive regulation of lipid biosynthetic process	1/2	44/7530	0.0116532	0.0491961	0.0184236	ACSL3	1
BP	GO:1904377	positive regulation of protein localization to cell periphery	1/2	44/7530	0.0116532	0.0491961	0.0184236	ACSL3	1
BP	GO:0001676	long-chain fatty acid metabolic process	1/2	46/7530	0.0121813	0.0491961	0.0184236	ACSL3	1
BP	GO:0061951	establishment of protein localization to plasma membrane	1/2	50/7530	0.013237	0.0491961	0.0184236	ACSL3	1
BP	GO:0006959	humoral immune response	1/2	55/7530	0.0145558	0.0491961	0.0184236	C4B	1
BP	GO:0016064	immunoglobulin mediated immune response	1/2	55/7530	0.0145558	0.0491961	0.0184236	C4B	1
BP	GO:0019724	B cell mediated immunity	1/2	55/7530	0.0145558	0.0491961	0.0184236	C4B	1
BP	GO:0006637	acyl-CoA metabolic process	1/2	58/7530	0.0153467	0.0491961	0.0184236	ACSL3	1
BP	GO:0035383	thioester metabolic process	1/2	58/7530	0.0153467	0.0491961	0.0184236	ACSL3	1
BP	GO:0015718	monocarboxylic acid transport	1/2	59/7530	0.0156103	0.0491961	0.0184236	ACSL3	1
BP	GO:0050764	regulation of phagocytosis	1/2	59/7530	0.0156103	0.0491961	0.0184236	C4B	1
BP	GO:0008037	cell recognition	1/2	67/7530	0.0177175	0.0494867	0.0185325	C4B	1
BP	GO:0033865	nucleoside bisphosphate metabolic process	1/2	68/7530	0.0179807	0.0494867	0.0185325	ACSL3	1
BP	GO:0033875	ribonucleoside bisphosphate metabolic process	1/2	68/7530	0.0179807	0.0494867	0.0185325	ACSL3	1
BP	GO:0034032	purine nucleoside bisphosphate metabolic process	1/2	68/7530	0.0179807	0.0494867	0.0185325	ACSL3	1
BP	GO:1903076	regulation of protein localization to plasma membrane	1/2	69/7530	0.0182439	0.0494867	0.0185325	ACSL3	1
BP	GO:0006892	post-Golgi vesicle-mediated transport	1/2	72/7530	0.0190333	0.0494867	0.0185325	ACSL3	1
BP	GO:1905477	positive regulation of protein localization to membrane	1/2	72/7530	0.0190333	0.0494867	0.0185325	ACSL3	1
MF	GO:0001848	complement binding	1/2	10/7461	0.00267899	0.012049	0.00380494	C4B	1
MF	GO:0015645	fatty acid ligase activity	1/2	11/7461	0.00294669	0.012049	0.00380494	ACSL3	1
MF	GO:0016405	CoA-ligase activity	1/2	15/7461	0.00401714	0.012049	0.00380494	ACSL3	1
MF	GO:0016878	acid-thiol ligase activity	1/2	18/7461	0.00481959	0.012049	0.00380494	ACSL3	1
MF	GO:0016877	ligase activity, forming carbon-sulfur bonds	1/2	27/7461	0.00722502	0.01445	0.00456317	ACSL3	1
MF	GO:0030246	carbohydrate binding	1/2	111/7461	0.0295354	0.0452099	0.0142768	C4B	1
MF	GO:0016874	ligase activity	1/2	119/7461	0.0316469	0.0452099	0.0142768	ACSL3	1

## Sheet: GO Down-Down age
ONTOLOGY	ID	Description	GeneRatio	BgRatio	pvalue	p.adjust	qvalue	geneID	Count
BP	GO:0050808	synapse organization	30/148	374/7530	2.31558e-11	5.24246e-08	4.7579e-08	TANC2/PTPRF/MARCKS/RPH3A/PPFIA3/ACTR2/HSPA8/DAB2IP/ADGRB1/SHANK3/PSD/MYH10/PTPRD/DLGAP3/ERC2/SDK2/IGSF21/ADGRL3/CNKSR2/SHANK2/ADGRB3/SLITRK5/NRCAM/NLGN3/ERC1/ASAP1/ADD2/PCLO/NUMB/HOMER1	30
BP	GO:0099173	postsynapse organization	19/148	177/7530	1.3089e-09	1.48168e-06	1.34473e-06	TANC2/PTPRF/MARCKS/RPH3A/ACTR2/HSPA8/ADGRB1/SHANK3/PSD/MYH10/PTPRD/ADGRL3/CNKSR2/SHANK2/NRCAM/NLGN3/ASAP1/NUMB/HOMER1	19
BP	GO:0050807	regulation of synapse organization	20/148	210/7530	3.86906e-09	2.80454e-06	2.54531e-06	TANC2/PTPRF/MARCKS/ACTR2/HSPA8/DAB2IP/ADGRB1/SHANK3/PSD/MYH10/PTPRD/ADGRL3/SHANK2/ADGRB3/SLITRK5/NRCAM/NLGN3/ASAP1/NUMB/HOMER1	20
BP	GO:0050803	regulation of synapse structure or activity	20/148	213/7530	4.95501e-09	2.80454e-06	2.54531e-06	TANC2/PTPRF/MARCKS/ACTR2/HSPA8/DAB2IP/ADGRB1/SHANK3/PSD/MYH10/PTPRD/ADGRL3/SHANK2/ADGRB3/SLITRK5/NRCAM/NLGN3/ASAP1/NUMB/HOMER1	20
BP	GO:0099175	regulation of postsynapse organization	14/148	101/7530	8.18681e-09	3.70699e-06	3.36435e-06	TANC2/PTPRF/MARCKS/ACTR2/HSPA8/SHANK3/PSD/PTPRD/SHANK2/NRCAM/NLGN3/ASAP1/NUMB/HOMER1	14
BP	GO:0007268	chemical synaptic transmission	29/148	495/7530	7.62614e-08	2.21234e-05	2.00785e-05	DLGAP4/CX3CL1/EXOC4/STX1A/PRKAR2B/RPH3A/CDH11/PPFIA3/PPP3CA/DLG3/TRIO/ADGRB1/SHANK3/PTPRD/DLGAP3/ERC2/GLRA2/SHANK2/SLITRK5/DLGAP2/NLGN3/TRIM9/NRN1/LIN7A/ERC1/CHRM3/PCLO/MPP2/HOMER1	29
BP	GO:0098916	anterograde trans-synaptic signaling	29/148	495/7530	7.62614e-08	2.21234e-05	2.00785e-05	DLGAP4/CX3CL1/EXOC4/STX1A/PRKAR2B/RPH3A/CDH11/PPFIA3/PPP3CA/DLG3/TRIO/ADGRB1/SHANK3/PTPRD/DLGAP3/ERC2/GLRA2/SHANK2/SLITRK5/DLGAP2/NLGN3/TRIM9/NRN1/LIN7A/ERC1/CHRM3/PCLO/MPP2/HOMER1	29
BP	GO:0120035	regulation of plasma membrane bounded cell projection organization	28/148	466/7530	7.81744e-08	2.21234e-05	2.00785e-05	AUTS2/TANC2/PTPRF/CX3CL1/HSPA5/MARCKS/CAPZB/ACTR2/PPP3CA/CRMP1/DAB2IP/SHANK3/CCDC88A/PTPRD/HDAC4/CEP135/ADGRB3/NRCAM/ARHGAP32/NLGN3/MARK1/NCK1/RTN4R/NTM/DPYSL5/SH3GLB1/NUMB/HOMER1	28
BP	GO:0031344	regulation of cell projection organization	28/148	474/7530	1.12089e-07	2.81965e-05	2.55903e-05	AUTS2/TANC2/PTPRF/CX3CL1/HSPA5/MARCKS/CAPZB/ACTR2/PPP3CA/CRMP1/DAB2IP/SHANK3/CCDC88A/PTPRD/HDAC4/CEP135/ADGRB3/NRCAM/ARHGAP32/NLGN3/MARK1/NCK1/RTN4R/NTM/DPYSL5/SH3GLB1/NUMB/HOMER1	28
BP	GO:0016358	dendrite development	18/148	217/7530	2.08597e-07	4.72263e-05	4.28612e-05	TANC2/PTPRF/MARCKS/ACTR2/PPP3CA/DAB2IP/SHANK3/PTPRD/ADGRB3/SLITRK5/NLGN3/UBA6/MARK1/DPYSL5/SH3GLB1/DCLK1/ASAP1/NUMB	18
BP	GO:0048813	dendrite morphogenesis	14/148	133/7530	2.84859e-07	5.86292e-05	5.32101e-05	TANC2/PTPRF/MARCKS/ACTR2/PPP3CA/SHANK3/PTPRD/ADGRB3/SLITRK5/NLGN3/DPYSL5/SH3GLB1/DCLK1/NUMB	14
BP	GO:0048667	cell morphogenesis involved in neuron differentiation	25/148	410/7530	3.28824e-07	6.20382e-05	5.63039e-05	AUTS2/TANC2/PTPRF/MARCKS/KIF5C/CDH11/ACTR2/PPP3CA/CHL1/CRMP1/TRIO/SHANK3/MYH10/PTPRD/ADGRB3/SLITRK5/NRCAM/ARHGAP32/NLGN3/NRN1/RTN4R/DPYSL5/SH3GLB1/DCLK1/NUMB	25
BP	GO:0000904	cell morphogenesis involved in differentiation	26/148	446/7530	4.44433e-07	7.73998e-05	7.02456e-05	AUTS2/TANC2/PTPRF/MARCKS/KIF5C/CDH11/ACTR2/PPP3CA/CHL1/CRMP1/TRIO/SHANK3/MYH10/PTPRD/ACTN1/ADGRB3/SLITRK5/NRCAM/ARHGAP32/NLGN3/NRN1/RTN4R/DPYSL5/SH3GLB1/DCLK1/NUMB	26
BP	GO:0010975	regulation of neuron projection development	23/148	362/7530	5.0346e-07	7.97496e-05	7.23783e-05	TANC2/PTPRF/CX3CL1/HSPA5/MARCKS/ACTR2/PPP3CA/CRMP1/DAB2IP/SHANK3/CCDC88A/PTPRD/ADGRB3/NRCAM/ARHGAP32/NLGN3/MARK1/NCK1/RTN4R/NTM/DPYSL5/SH3GLB1/NUMB	23
BP	GO:0048812	neuron projection morphogenesis	26/148	450/7530	5.28376e-07	7.97496e-05	7.23783e-05	AUTS2/TANC2/PTPRF/MARCKS/KIF5C/CDH11/ACTR2/PPP3CA/CHL1/CRMP1/TRIO/DAB2IP/SHANK3/MYH10/PTPRD/ADGRB3/SLITRK5/NRCAM/ARHGAP32/NLGN3/NRN1/RTN4R/DPYSL5/SH3GLB1/DCLK1/NUMB	26
BP	GO:0120039	plasma membrane bounded cell projection morphogenesis	26/148	458/7530	7.41939e-07	0.000104984	9.52806e-05	AUTS2/TANC2/PTPRF/MARCKS/KIF5C/CDH11/ACTR2/PPP3CA/CHL1/CRMP1/TRIO/DAB2IP/SHANK3/MYH10/PTPRD/ADGRB3/SLITRK5/NRCAM/ARHGAP32/NLGN3/NRN1/RTN4R/DPYSL5/SH3GLB1/DCLK1/NUMB	26
BP	GO:0048858	cell projection morphogenesis	26/148	462/7530	8.76376e-07	0.000116713	0.000105925	AUTS2/TANC2/PTPRF/MARCKS/KIF5C/CDH11/ACTR2/PPP3CA/CHL1/CRMP1/TRIO/DAB2IP/SHANK3/MYH10/PTPRD/ADGRB3/SLITRK5/NRCAM/ARHGAP32/NLGN3/NRN1/RTN4R/DPYSL5/SH3GLB1/DCLK1/NUMB	26
BP	GO:0032990	cell part morphogenesis	26/148	485/7530	2.19505e-06	0.000276089	0.000250569	AUTS2/TANC2/PTPRF/MARCKS/KIF5C/CDH11/ACTR2/PPP3CA/CHL1/CRMP1/TRIO/DAB2IP/SHANK3/MYH10/PTPRD/ADGRB3/SLITRK5/NRCAM/ARHGAP32/NLGN3/NRN1/RTN4R/DPYSL5/SH3GLB1/DCLK1/NUMB	26
BP	GO:0050773	regulation of dendrite development	11/148	100/7530	3.68348e-06	0.000438916	0.000398346	PTPRF/MARCKS/ACTR2/PPP3CA/DAB2IP/PTPRD/ADGRB3/MARK1/DPYSL5/SH3GLB1/NUMB	11
BP	GO:0048814	regulation of dendrite morphogenesis	9/148	67/7530	5.55646e-06	0.000628991	0.000570853	PTPRF/MARCKS/ACTR2/PPP3CA/PTPRD/ADGRB3/DPYSL5/SH3GLB1/NUMB	9
BP	GO:0007416	synapse assembly	13/148	148/7530	6.02108e-06	0.00064913	0.00058913	ADGRB1/SHANK3/PSD/PTPRD/SDK2/ADGRL3/SHANK2/ADGRB3/SLITRK5/NLGN3/ADD2/PCLO/NUMB	13
BP	GO:0098742	cell-cell adhesion via plasma-membrane adhesion molecules	11/148	109/7530	8.57721e-06	0.000882673	0.000801087	PTPRF/CX3CL1/VCAM1/CDH11/CXADR/PTPRD/SDK2/IGSF21/ADGRL3/NRCAM/NECTIN3	11
BP	GO:0006887	exocytosis	16/148	235/7530	1.35262e-05	0.00133145	0.00120838	RAB11FIP2/EXOC7/EXOC4/STX1A/SEPTIN2/SEPTIN2/RPH3A/PPFIA3/CDK16/EXPH5/MYH10/ERC2/TRIM9/LIN7A/ERC1/PCLO	16
BP	GO:0099601	regulation of neurotransmitter receptor activity	7/148	45/7530	2.3862e-05	0.00225098	0.00204292	DLGAP4/RPH3A/SHANK3/DLGAP3/DLGAP2/NLGN3/HOMER1	7
BP	GO:0051640	organelle localization	20/148	370/7530	3.3413e-05	0.00291627	0.00264672	TANC2/EXOC7/EXOC4/STX1A/NUDC/LMNB1/KIF5C/MYO1B/PPFIA3/ACTR2/UBXN2B/ARHGEF2/MAPRE1/MYH10/NLGN3/LIN7A/MARK1/AP3B2/PCLO/SPAST	20
BP	GO:0051960	regulation of nervous system development	18/148	310/7530	3.34908e-05	0.00291627	0.00264672	PTPRF/CX3CL1/MARCKS/ACTR2/PPP3CA/ADGRB1/SHANK3/ARHGEF2/PTPRD/ADGRL3/ADGRB3/SLITRK5/ARHGAP32/NLGN3/RTN4R/DPYSL5/SH3GLB1/NUMB	18
BP	GO:0099565	chemical synaptic transmission, postsynaptic	8/148	66/7530	4.03631e-05	0.00338452	0.00307169	CX3CL1/STX1A/PPP3CA/SHANK3/GLRA2/NLGN3/PCLO/MPP2	8
BP	GO:0050804	modulation of chemical synaptic transmission	20/148	383/7530	5.45463e-05	0.00427017	0.00387548	DLGAP4/STX1A/PRKAR2B/CDH11/PPFIA3/PPP3CA/TRIO/ADGRB1/SHANK3/PTPRD/DLGAP3/ERC2/SHANK2/DLGAP2/NLGN3/NRN1/ERC1/PCLO/MPP2/HOMER1	20
BP	GO:0001764	neuron migration	10/148	110/7530	5.54684e-05	0.00427017	0.00387548	AUTS2/CHL1/DAB2IP/ARHGEF2/MYH10/ADGRL3/ARHGAP32/NAV1/MARK1/DCLK1	10
BP	GO:0099177	regulation of trans-synaptic signaling	20/148	384/7530	5.65835e-05	0.00427017	0.00387548	DLGAP4/STX1A/PRKAR2B/CDH11/PPFIA3/PPP3CA/TRIO/ADGRB1/SHANK3/PTPRD/DLGAP3/ERC2/SHANK2/DLGAP2/NLGN3/NRN1/ERC1/PCLO/MPP2/HOMER1	20
BP	GO:0071625	vocalization behavior	4/148	12/7530	6.27453e-05	0.00458243	0.00415887	AUTS2/SHANK3/SHANK2/NLGN3	4
BP	GO:0007157	heterophilic cell-cell adhesion via plasma membrane cell adhesion molecules	5/148	23/7530	6.93155e-05	0.00485953	0.00441036	VCAM1/CXADR/PTPRD/IGSF21/NECTIN3	5
BP	GO:0051656	establishment of organelle localization	16/148	269/7530	7.08323e-05	0.00485953	0.00441036	TANC2/EXOC7/EXOC4/NUDC/LMNB1/KIF5C/MYO1B/UBXN2B/ARHGEF2/MAPRE1/MYH10/LIN7A/MARK1/AP3B2/PCLO/SPAST	16
BP	GO:0051962	positive regulation of nervous system development	14/148	215/7530	7.83506e-05	0.00521723	0.004735	PTPRF/CX3CL1/MARCKS/ACTR2/ADGRB1/SHANK3/PTPRD/ADGRL3/ADGRB3/SLITRK5/ARHGAP32/NLGN3/SH3GLB1/NUMB	14
BP	GO:0034329	cell junction assembly	16/148	276/7530	9.60567e-05	0.0062135	0.00563918	CTNND1/CDH11/ADGRB1/SHANK3/PSD/PTPRD/SDK2/ACTN1/ADGRL3/SHANK2/ADGRB3/SLITRK5/NLGN3/ADD2/PCLO/NUMB	16
BP	GO:0060078	regulation of postsynaptic membrane potential	8/148	77/7530	0.000123245	0.00754125	0.00684421	CX3CL1/STX1A/PPP3CA/SHANK3/GLRA2/NLGN3/PCLO/MPP2	8
BP	GO:0140029	exocytic process	8/148	77/7530	0.000123245	0.00754125	0.00684421	EXOC7/EXOC4/STX1A/RPH3A/PPFIA3/ERC2/ERC1/PCLO	8
BP	GO:0044089	positive regulation of cellular component biogenesis	17/148	317/7530	0.000149757	0.00892235	0.00809765	AUTS2/CX3CL1/DRG1/ACTR2/DAB2IP/ADGRB1/CCDC88A/MAPRE1/PTPRD/HDAC4/CEP135/ADGRL3/ADGRB3/SLITRK5/NLGN3/NCK1/SH3GLB1	17
BP	GO:0051017	actin filament bundle assembly	9/148	102/7530	0.000166002	0.00963665	0.00874593	CX3CL1/HSP90B1/MARCKS/MYO1B/SHANK3/CCDC88A/MYH10/ACTN1/ADD2	9
BP	GO:0050775	positive regulation of dendrite morphogenesis	6/148	43/7530	0.000174281	0.0098643	0.00895254	PTPRF/MARCKS/ACTR2/PTPRD/SH3GLB1/NUMB	6
BP	GO:0061572	actin filament bundle organization	9/148	103/7530	0.000178892	0.00987834	0.00896528	CX3CL1/HSP90B1/MARCKS/MYO1B/SHANK3/CCDC88A/MYH10/ACTN1/ADD2	9
BP	GO:0030036	actin cytoskeleton organization	20/148	424/7530	0.000219688	0.0118422	0.0107476	AUTS2/CX3CL1/HSP90B1/CALR/MARCKS/MARCKSL1/MYO1B/CAPZB/ACTR2/CXADR/ADGRB1/SHANK3/CCDC88A/ARHGEF2/MYH10/ACTN1/NCK1/ARPC3/MYO18A/ADD2	20
BP	GO:0010770	positive regulation of cell morphogenesis involved in differentiation	6/148	45/7530	0.000225442	0.0118698	0.0107727	PTPRF/MARCKS/ACTR2/PTPRD/SH3GLB1/NUMB	6
BP	GO:0007015	actin filament organization	15/148	268/7530	0.000235871	0.0121367	0.0110149	CX3CL1/HSP90B1/MARCKS/MARCKSL1/MYO1B/CAPZB/ACTR2/SHANK3/CCDC88A/ARHGEF2/MYH10/ACTN1/NCK1/ARPC3/ADD2	15
BP	GO:0007409	axonogenesis	16/148	301/7530	0.000261796	0.0131712	0.0119538	AUTS2/KIF5C/CDH11/CHL1/CRMP1/TRIO/MYH10/SLITRK5/NRCAM/ARHGAP32/NLGN3/NRN1/RTN4R/DPYSL5/DCLK1/NUMB	16
BP	GO:0098962	regulation of postsynaptic neurotransmitter receptor activity	4/148	17/7530	0.00027941	0.0136877	0.0124225	DLGAP4/DLGAP3/DLGAP2/HOMER1	4
BP	GO:0010769	regulation of cell morphogenesis involved in differentiation	6/148	47/7530	0.000287755	0.0136877	0.0124225	PTPRF/MARCKS/ACTR2/PTPRD/SH3GLB1/NUMB	6
BP	GO:0061640	cytoskeleton-dependent cytokinesis	7/148	66/7530	0.000290198	0.0136877	0.0124225	EXOC7/EXOC4/SEPTIN2/SEPTIN2/ACTR2/MYH10/SPAST	7
BP	GO:0061564	axon development	17/148	336/7530	0.000299712	0.0138479	0.012568	AUTS2/PTPRF/KIF5C/CDH11/CHL1/CRMP1/TRIO/MYH10/SLITRK5/NRCAM/ARHGAP32/NLGN3/NRN1/RTN4R/DPYSL5/DCLK1/NUMB	17
BP	GO:0031346	positive regulation of cell projection organization	15/148	275/7530	0.000311743	0.0141157	0.012811	AUTS2/PTPRF/CX3CL1/HSPA5/MARCKS/ACTR2/DAB2IP/CCDC88A/PTPRD/HDAC4/CEP135/ARHGAP32/NCK1/SH3GLB1/NUMB	15
BP	GO:0032940	secretion by cell	21/148	474/7530	0.000356575	0.0158291	0.014366	RAB11FIP2/EXOC7/EXOC4/STX1A/SEPTIN2/SEPTIN2/RPH3A/PPFIA3/ENSA/PPP3CA/CDK16/EXPH5/NELL2/MYH10/ERC2/TRIM9/LIN7A/ERC1/CHRM3/MYO18A/PCLO	21
BP	GO:0051963	regulation of synapse assembly	8/148	91/7530	0.000394925	0.0171944	0.0156051	ADGRB1/PSD/PTPRD/ADGRL3/ADGRB3/SLITRK5/NLGN3/NUMB	8
BP	GO:0097061	dendritic spine organization	7/148	72/7530	0.000497612	0.0211018	0.0191514	TANC2/MARCKS/RPH3A/ACTR2/SHANK3/NLGN3/HOMER1	7
BP	GO:0030032	lamellipodium assembly	6/148	52/7530	0.000503312	0.0211018	0.0191514	AUTS2/CAPZB/ACTR2/CCDC88A/HDAC4/NCK1	6
BP	GO:0051965	positive regulation of synapse assembly	6/148	53/7530	0.000558491	0.022579	0.020492	ADGRB1/PTPRD/ADGRL3/ADGRB3/SLITRK5/NLGN3	6
BP	GO:0070050	neuron cellular homeostasis	6/148	53/7530	0.000558491	0.022579	0.020492	CX3CL1/MARCKSL1/NELL2/ERC2/ERC1/ATP6V0A1	6
BP	GO:0031644	regulation of nervous system process	8/148	97/7530	0.000608245	0.0241591	0.021926	DLGAP4/STX1A/SHANK3/DLGAP3/DLGAP2/NLGN3/PCLO/HOMER1	8
BP	GO:0099558	maintenance of synapse structure	4/148	21/7530	0.000660922	0.0257987	0.0234141	ERC2/ADGRL3/ADGRB3/ERC1	4
BP	GO:0006457	protein folding	9/148	123/7530	0.000672563	0.0258082	0.0234227	NUDC/HSP90B1/CALR/HSPA5/HSPA8/CDC37/AHSA2/TRAP1/SH3GLB1	9
BP	GO:0010469	regulation of signaling receptor activity	7/148	77/7530	0.000748623	0.0282481	0.0256371	DLGAP4/RPH3A/SHANK3/DLGAP3/DLGAP2/NLGN3/HOMER1	7
BP	GO:0016082	synaptic vesicle priming	4/148	22/7530	0.000795546	0.0295059	0.0267786	STX1A/RPH3A/ERC2/ERC1	4
BP	GO:0030029	actin filament-based process	20/148	469/7530	0.000808022	0.0295059	0.0267786	AUTS2/CX3CL1/HSP90B1/CALR/MARCKS/MARCKSL1/MYO1B/CAPZB/ACTR2/CXADR/ADGRB1/SHANK3/CCDC88A/ARHGEF2/MYH10/ACTN1/NCK1/ARPC3/MYO18A/ADD2	20
BP	GO:0060079	excitatory postsynaptic potential	6/148	57/7530	0.000827719	0.0297453	0.0269959	STX1A/PPP3CA/SHANK3/NLGN3/PCLO/MPP2	6
BP	GO:0097435	supramolecular fiber organization	19/148	436/7530	0.000849144	0.0300385	0.027262	CX3CL1/HSP90B1/MARCKS/MARCKSL1/DRG1/MYO1B/CAPZB/ACTR2/HSPA8/SHANK3/CCDC88A/ARHGEF2/MAPRE1/MYH10/ACTN1/AGFG1/NCK1/ARPC3/ADD2	19
BP	GO:0098609	cell-cell adhesion	17/148	370/7530	0.000902669	0.0306613	0.0278272	PTPRF/CX3CL1/VCAM1/CTNND1/CDH11/PPP3CA/CXADR/PTPRD/MAGI1/SDK2/IGSF21/ADGRL3/NRCAM/NLGN3/NCK1/NECTIN3/ADD2	17
BP	GO:0060998	regulation of dendritic spine development	6/148	58/7530	0.000908487	0.0306613	0.0278272	TANC2/MARCKS/ACTR2/SHANK3/NLGN3/ASAP1	6
BP	GO:0099068	postsynapse assembly	5/148	39/7530	0.000920931	0.0306613	0.0278272	SHANK3/PSD/PTPRD/NLGN3/NUMB	5
BP	GO:0106027	neuron projection organization	7/148	80/7530	0.000941665	0.0306613	0.0278272	TANC2/MARCKS/RPH3A/ACTR2/SHANK3/NLGN3/HOMER1	7
BP	GO:0061024	membrane organization	20/148	475/7530	0.000946476	0.0306613	0.0278272	EXOC7/EXOC4/STX1A/LMNB1/UBXN2B/ADGRB1/SHANK3/CCDC88A/MYH10/PTPRD/ERC2/NRCAM/NLGN3/TRIM9/ERC1/SH3GLB1/AP3B2/MYO18A/ASAP1/SPAST	20
BP	GO:0007163	establishment or maintenance of cell polarity	9/148	129/7530	0.000948007	0.0306613	0.0278272	RAB11FIP2/EXOC4/ACTR2/DLG3/UBXN2B/ARHGEF2/MAPRE1/LIN7A/MYO18A	9
BP	GO:0007156	homophilic cell adhesion via plasma membrane adhesion molecules	6/148	59/7530	0.000995196	0.0317341	0.0288009	PTPRF/CDH11/SDK2/IGSF21/NRCAM/NECTIN3	6
BP	GO:0007252	I-kappaB phosphorylation	3/148	11/7530	0.00109345	0.0343828	0.0312048	CX3CL1/DAB2IP/ERC1	3
BP	GO:0000910	cytokinesis	8/148	107/7530	0.00116334	0.035666	0.0323694	EXOC7/EXOC4/SEPTIN2/SEPTIN2/ACTR2/MYH10/SH3GLB1/SPAST	8
BP	GO:0000280	nuclear division	10/148	160/7530	0.00116576	0.035666	0.0323694	NUDC/CALR/DRG1/ACTR2/UBXN2B/MAPRE1/ATRX/PPP2R1A/DYNC1LI1/SPAST	10
BP	GO:0050767	regulation of neurogenesis	13/148	252/7530	0.00132422	0.0399738	0.036279	PTPRF/CX3CL1/MARCKS/ACTR2/PPP3CA/SHANK3/ARHGEF2/PTPRD/ARHGAP32/RTN4R/DPYSL5/SH3GLB1/NUMB	13
BP	GO:0097581	lamellipodium organization	6/148	64/7530	0.00152811	0.0452781	0.041093	AUTS2/CAPZB/ACTR2/CCDC88A/HDAC4/NCK1	6
BP	GO:0000226	microtubule cytoskeleton organization	15/148	321/7530	0.00154373	0.0452781	0.041093	NUDC/DRG1/CRMP1/EML1/UBXN2B/CCDC88A/ARHGEF2/MAPRE1/ATRX/CEP135/PPP2R1A/NAV1/DYNC1LI1/MARK1/SPAST	15
BP	GO:0007017	microtubule-based process	19/148	459/7530	0.00155993	0.0452781	0.041093	NUDC/KIF5C/DRG1/ACTR2/HSPA8/CRMP1/EML1/UBXN2B/CCDC88A/ARHGEF2/MAPRE1/ATRX/CEP135/PPP2R1A/NAV1/DYNC1LI1/MARK1/AP3B2/SPAST	19
BP	GO:0048285	organelle fission	11/148	196/7530	0.0016018	0.0459048	0.0416618	NUDC/CALR/DRG1/ACTR2/UBXN2B/MAPRE1/ATRX/PPP2R2B/PPP2R1A/DYNC1LI1/SPAST	11
BP	GO:0016079	synaptic vesicle exocytosis	7/148	88/7530	0.00165174	0.0467442	0.0424236	STX1A/RPH3A/PPFIA3/ERC2/TRIM9/ERC1/PCLO	7
BP	GO:0051301	cell division	14/148	292/7530	0.00174306	0.0471052	0.0427512	EXOC7/EXOC4/NUDC/SEPTIN2/SEPTIN2/ENSA/ACTR2/ARHGEF2/MAPRE1/MYH10/DYNC1LI1/SH3GLB1/SPAST/NUMB	14
BP	GO:1903047	mitotic cell cycle process	16/148	359/7530	0.00176068	0.0471052	0.0427512	EXOC7/EXOC4/NUDC/LMNB1/DRG1/PPP3CA/CDK16/EML1/UBXN2B/ARHGEF2/MAPRE1/ATRX/MYH10/PPP2R1A/DYNC1LI1/SPAST	16
BP	GO:1902850	microtubule cytoskeleton organization involved in mitosis	7/148	89/7530	0.00176378	0.0471052	0.0427512	NUDC/DRG1/EML1/UBXN2B/ARHGEF2/MAPRE1/SPAST	7
BP	GO:0010591	regulation of lamellipodium assembly	4/148	27/7530	0.00176853	0.0471052	0.0427512	AUTS2/CAPZB/ACTR2/HDAC4	4
BP	GO:0090148	membrane fission	4/148	27/7530	0.00176853	0.0471052	0.0427512	EXOC7/EXOC4/SH3GLB1/SPAST	4
CC	GO:0098978	glutamatergic synapse	38/149	495/7601	1.01467e-13	3.35854e-11	2.57405e-11	TANC2/DLGAP4/STX1A/MARCKS/CTNND1/PRKAR2B/CDH11/PPFIA3/HSPA8/PPP3CA/DLG3/TRIO/ADGRB1/SHANK3/ARHGEF2/MYH10/PTPRD/DLGAP3/ERC2/PPP2R1A/ACTN1/ADGRL3/CNKSR2/SHANK2/ADGRB3/NRCAM/DLGAP2/NLGN3/NRN1/ERC1/RTN4R/CHRM3/ASAP1/ADD2/PCLO/NUMB/MPP2/HOMER1	38
CC	GO:0099572	postsynaptic specialization	32/149	371/7601	5.72044e-13	9.46732e-11	7.25592e-11	TANC2/PTPRF/DLGAP4/EXOC4/STX1A/CTNND1/CAPZB/ACTR2/HSPA8/DLG3/ADGRB1/SHANK3/PSD/ARHGEF2/DLGAP3/ERC2/CNKSR2/SHANK2/ADGRB3/NRCAM/ARHGAP32/DLGAP2/NLGN3/ERC1/CHRM3/NECTIN3/DCLK1/ADD2/PCLO/NUMB/MPP2/HOMER1	32
CC	GO:0014069	postsynaptic density	30/149	345/7601	2.79446e-12	3.08323e-10	2.36304e-10	TANC2/PTPRF/EXOC4/STX1A/CTNND1/CAPZB/ACTR2/HSPA8/DLG3/ADGRB1/SHANK3/PSD/ARHGEF2/DLGAP3/ERC2/CNKSR2/SHANK2/ADGRB3/NRCAM/ARHGAP32/DLGAP2/ERC1/CHRM3/NECTIN3/DCLK1/ADD2/PCLO/NUMB/MPP2/HOMER1	30
CC	GO:0043197	dendritic spine	20/149	149/7601	7.16115e-12	5.124e-10	3.92712e-10	TANC2/MARCKS/CTNND1/PRKAR2B/RPH3A/CAPZB/STRN4/HSPA8/PPP3CA/SHANK3/PSD/MYH10/DLGAP3/ACTN1/SHANK2/DLGAP2/ASAP1/NUMB/MPP2/HOMER1	20
CC	GO:0032279	asymmetric synapse	30/149	359/7601	7.77339e-12	5.124e-10	3.92712e-10	TANC2/PTPRF/EXOC4/STX1A/CTNND1/CAPZB/ACTR2/HSPA8/DLG3/ADGRB1/SHANK3/PSD/ARHGEF2/DLGAP3/ERC2/CNKSR2/SHANK2/ADGRB3/NRCAM/ARHGAP32/DLGAP2/ERC1/CHRM3/NECTIN3/DCLK1/ADD2/PCLO/NUMB/MPP2/HOMER1	30
CC	GO:0098984	neuron to neuron synapse	31/149	386/7601	9.28821e-12	5.124e-10	3.92712e-10	TANC2/PTPRF/EXOC4/STX1A/CTNND1/CAPZB/ACTR2/HSPA8/DLG3/ADGRB1/SHANK3/PSD/ARHGEF2/PTPRD/DLGAP3/ERC2/CNKSR2/SHANK2/ADGRB3/NRCAM/ARHGAP32/DLGAP2/ERC1/CHRM3/NECTIN3/DCLK1/ADD2/PCLO/NUMB/MPP2/HOMER1	31
CC	GO:0044309	neuron spine	20/149	153/7601	1.18099e-11	5.58439e-10	4.27997e-10	TANC2/MARCKS/CTNND1/PRKAR2B/RPH3A/CAPZB/STRN4/HSPA8/PPP3CA/SHANK3/PSD/MYH10/DLGAP3/ACTN1/SHANK2/DLGAP2/ASAP1/NUMB/MPP2/HOMER1	20
CC	GO:0030426	growth cone	17/149	151/7601	4.80312e-09	1.84802e-07	1.41636e-07	AUTS2/PTPRF/EXOC7/EXOC4/MARCKS/KIF5C/CTNND1/DLG3/CRMP1/CXADR/MYH10/ERC2/SHANK2/RTN4R/DCLK1/ARPC3/PCLO	17
CC	GO:0045211	postsynaptic membrane	21/149	236/7601	5.02483e-09	1.84802e-07	1.41636e-07	PTPRF/STX1A/MARCKS/RPH3A/HSPA8/DLG3/ADGRB1/SHANK3/KCTD16/GLRA2/IGSF21/ADGRL3/CNKSR2/SHANK2/ADGRB3/NRCAM/NLGN3/LIN7A/CHRM3/NECTIN3/MPP2	21
CC	GO:0030427	site of polarized growth	17/149	156/7601	7.92921e-09	2.62457e-07	2.01152e-07	AUTS2/PTPRF/EXOC7/EXOC4/MARCKS/KIF5C/CTNND1/DLG3/CRMP1/CXADR/MYH10/ERC2/SHANK2/RTN4R/DCLK1/ARPC3/PCLO	17
CC	GO:0097060	synaptic membrane	24/149	346/7601	5.05211e-08	1.52023e-06	1.16513e-06	PTPRF/STX1A/MARCKS/MARCKSL1/RPH3A/HSPA8/DLG3/ADGRB1/SHANK3/KCTD16/PTPRD/ERC2/GLRA2/IGSF21/ADGRL3/CNKSR2/SHANK2/ADGRB3/NRCAM/NLGN3/LIN7A/CHRM3/NECTIN3/MPP2	24
CC	GO:0099092	postsynaptic density, intracellular component	8/149	31/7601	9.7283e-08	2.68339e-06	2.0566e-06	TANC2/EXOC4/CTNND1/DLG3/SHANK3/PSD/ARHGEF2/DLGAP2	8
CC	GO:0043025	neuronal cell body	27/149	463/7601	2.44314e-07	6.22061e-06	4.76759e-06	PTPRF/DLGAP4/CX3CL1/EXOC4/KIF5C/PRKAR2B/CAPZB/HSPA8/DLG3/CRMP1/DAB2IP/ARHGEF2/NELL2/MYH10/DLGAP3/ERC2/PPP2R1A/CNKSR2/SHANK2/NLGN3/AGFG1/RTN4R/DPYSL5/STRN3/SH3GLB1/PCLO/HOMER1	27
CC	GO:0099091	postsynaptic specialization, intracellular component	8/149	36/7601	3.43441e-07	8.11993e-06	6.22326e-06	TANC2/EXOC4/CTNND1/DLG3/SHANK3/PSD/ARHGEF2/DLGAP2	8
CC	GO:0005938	cell cortex	16/149	190/7601	8.21737e-07	1.70648e-05	1.30788e-05	EXOC7/EXOC4/MARCKS/CTNND1/SEPTIN2/SEPTIN2/CAPZB/PPFIA3/ACTR2/MAPRE1/MYH10/ERC2/ACTN1/ARHGAP32/ERC1/PCLO	16
CC	GO:0150034	distal axon	19/149	264/7601	8.24886e-07	1.70648e-05	1.30788e-05	AUTS2/PTPRF/EXOC7/EXOC4/MARCKS/KIF5C/CTNND1/HSPA8/DLG3/CRMP1/CXADR/MYH10/ERC2/SHANK2/RTN4R/CHRM3/DCLK1/ARPC3/PCLO	19
CC	GO:0015629	actin cytoskeleton	19/149	292/7601	3.74012e-06	7.28223e-05	5.58123e-05	AUTS2/STX1A/MARCKS/VCAM1/SEPTIN2/SEPTIN2/MYO1B/CAPZB/ACTR2/CRMP1/ARHGEF2/MYH10/HDAC4/ACTN1/ARHGAP32/ARPC3/MYO18A/ASAP1/ADD2	19
CC	GO:0043198	dendritic shaft	8/149	50/7601	4.83081e-06	8.88332e-05	6.80833e-05	EXOC4/PRKAR2B/HSPA8/DLG3/ARHGEF2/RTN4R/MPP2/HOMER1	8
CC	GO:0099634	postsynaptic specialization membrane	11/149	114/7601	1.29251e-05	0.000225169	0.000172573	PTPRF/STX1A/HSPA8/DLG3/CNKSR2/ADGRB3/NRCAM/NLGN3/CHRM3/NECTIN3/MPP2	11
CC	GO:0098831	presynaptic active zone cytoplasmic component	5/149	17/7601	1.38493e-05	0.000229206	0.000175668	CTNND1/PPFIA3/ERC2/ERC1/PCLO	5
CC	GO:0099522	cytosolic region	7/149	42/7601	1.4663e-05	0.000231117	0.000177132	MARCKS/MARCKSL1/KIF5C/HSPA8/TRIM9/ERC1/HOMER1	7
CC	GO:0030863	cortical cytoskeleton	9/149	78/7601	1.93389e-05	0.000290962	0.000222998	SEPTIN2/SEPTIN2/CAPZB/ACTR2/MAPRE1/ERC2/ACTN1/ERC1/PCLO	9
CC	GO:0030496	midbody	10/149	106/7601	3.94557e-05	0.000567819	0.000435186	NUDC/HSP90B1/HSPA5/CTNND1/SEPTIN2/SEPTIN2/CRMP1/MYH10/SH3GLB1/SPAST	10
CC	GO:0005911	cell-cell junction	17/149	294/7601	5.7536e-05	0.000793517	0.000608165	AJM1/CTNND1/CDH11/TNKS1BP1/PPP3CA/DLG3/CXADR/JCAD/ARHGEF2/MAGI1/IGSF21/ACTN1/ADGRL3/LIN7A/NCK1/NECTIN3/MPP2	17
CC	GO:0000145	exocyst	4/149	12/7601	6.21192e-05	0.000822458	0.000630346	EXOC7/EXOC4/SEPTIN2/SEPTIN2	4
CC	GO:0098839	postsynaptic density membrane	9/149	91/7601	6.69426e-05	0.000829068	0.000635412	PTPRF/STX1A/DLG3/CNKSR2/ADGRB3/NRCAM/CHRM3/NECTIN3/MPP2	9
CC	GO:0031594	neuromuscular junction	8/149	71/7601	6.76279e-05	0.000829068	0.000635412	DLGAP4/RPH3A/DLG3/CXADR/MYH10/HDAC4/DLGAP3/PCLO	8
CC	GO:0098685	Schaffer collateral - CA1 synapse	10/149	115/7601	7.94352e-05	0.000939037	0.000719694	EXOC4/STX1A/CTNND1/CAPZB/CDH11/PPP3CA/TRIO/PTPRD/ADGRL3/MPP2	10
CC	GO:0005912	adherens junction	9/149	97/7601	0.000110474	0.00126092	0.000966393	CTNND1/CDH11/TNKS1BP1/CXADR/JCAD/MAGI1/IGSF21/LIN7A/NECTIN3	9
CC	GO:0099512	supramolecular fiber	22/149	471/7601	0.000115219	0.00127125	0.000974311	NUDC/LMNB1/MARCKS/KIF5C/SEPTIN2/SEPTIN2/MYO1B/HSPA8/PPP3CA/EML1/ARHGEF2/MAPRE1/MYH10/HDAC4/ACTN1/SHANK2/NAV1/DYNC1LI1/ARPC3/MYO18A/SPAST/HOMER1	22
CC	GO:0099081	supramolecular polymer	22/149	473/7601	0.000122568	0.00127404	0.000976444	NUDC/LMNB1/MARCKS/KIF5C/SEPTIN2/SEPTIN2/MYO1B/HSPA8/PPP3CA/EML1/ARHGEF2/MAPRE1/MYH10/HDAC4/ACTN1/SHANK2/NAV1/DYNC1LI1/ARPC3/MYO18A/SPAST/HOMER1	22
CC	GO:0070161	anchoring junction	19/149	375/7601	0.00012317	0.00127404	0.000976444	AJM1/CTNND1/CDH11/TNKS1BP1/PPP3CA/DLG3/CXADR/ADGRB1/JCAD/ARHGEF2/MAPRE1/MAGI1/IGSF21/ACTN1/ADGRL3/LIN7A/NCK1/NECTIN3/MPP2	19
CC	GO:0030133	transport vesicle	15/149	254/7601	0.000127217	0.00127603	0.000977971	EXOC4/STX1A/MARCKSL1/SEPTIN2/SEPTIN2/RPH3A/HSPA8/CDK16/CCDC88A/TRIM9/LIN7A/ERC1/SH3GLB1/PCLO/ATP6V0A1	15
CC	GO:0099523	presynaptic cytosol	5/149	27/7601	0.000154231	0.00145858	0.00111788	MARCKS/MARCKSL1/HSPA8/TRIM9/ERC1	5
CC	GO:0099738	cell cortex region	5/149	27/7601	0.000154231	0.00145858	0.00111788	CTNND1/PPFIA3/ERC2/ERC1/PCLO	5
CC	GO:0043296	apical junction complex	8/149	82/7601	0.000188927	0.00173708	0.00133133	AJM1/CTNND1/DLG3/CXADR/ARHGEF2/MAGI1/LIN7A/NECTIN3	8
CC	GO:0048786	presynaptic active zone	8/149	83/7601	0.000205658	0.00183981	0.00141006	STX1A/CTNND1/PPFIA3/TRIO/ERC2/SHANK2/ERC1/PCLO	8
CC	GO:0008021	synaptic vesicle	12/149	196/7601	0.000444948	0.00387573	0.00297043	EXOC4/STX1A/MARCKSL1/SEPTIN2/SEPTIN2/RPH3A/HSPA8/CDK16/TRIM9/ERC1/SH3GLB1/ATP6V0A1	12
CC	GO:0060076	excitatory synapse	7/149	74/7601	0.000579583	0.00491903	0.00377003	PTPRF/SHANK3/ADGRB3/NLGN3/NTM/PCLO/HOMER1	7
CC	GO:0099513	polymeric cytoskeletal fiber	17/149	358/7601	0.000606557	0.00501926	0.00384685	NUDC/LMNB1/MARCKS/KIF5C/SEPTIN2/SEPTIN2/MYO1B/HSPA8/EML1/ARHGEF2/MAPRE1/ACTN1/SHANK2/NAV1/DYNC1LI1/ARPC3/SPAST	17
CC	GO:0070382	exocytic vesicle	12/149	205/7601	0.000665846	0.00537549	0.00411987	EXOC4/STX1A/MARCKSL1/SEPTIN2/SEPTIN2/RPH3A/HSPA8/CDK16/TRIM9/ERC1/SH3GLB1/ATP6V0A1	12
CC	GO:0098981	cholinergic synapse	3/149	10/7601	0.00080074	0.00631059	0.00483655	DLGAP4/RPH3A/DLGAP3	3
CC	GO:0099503	secretory vesicle	16/149	339/7601	0.000942265	0.00725325	0.00555902	EXOC4/STX1A/CALR/MARCKSL1/SEPTIN2/SEPTIN2/RPH3A/PPFIA3/HSPA8/CXADR/CDK16/ACTN1/TRIM9/ERC1/SH3GLB1/ATP6V0A1	16
CC	GO:0002102	podosome	4/149	24/7601	0.00111021	0.00835179	0.00640096	VCAM1/ACTR2/ARHGEF2/ASAP1	4
CC	GO:0005903	brush border	6/149	62/7601	0.00127709	0.00939369	0.00719949	MYO1B/CAPZB/MYH10/ACTN1/SHANK2/MYO18A	6
CC	GO:0005923	bicellular tight junction	6/149	65/7601	0.00163539	0.0117677	0.00901899	CTNND1/DLG3/CXADR/ARHGEF2/MAGI1/LIN7A	6
CC	GO:0098686	hippocampal mossy fiber to CA3 synapse	5/149	45/7601	0.00175819	0.0123822	0.00948991	CTNND1/CAPZB/PTPRD/SHANK2/NECTIN3	5
CC	GO:0060170	ciliary membrane	4/149	28/7601	0.00201305	0.0138817	0.0106391	SEPTIN2/SEPTIN2/SHANK3/SHANK2	4
CC	GO:0070160	tight junction	6/149	70/7601	0.00239636	0.0161876	0.0124065	CTNND1/DLG3/CXADR/ARHGEF2/MAGI1/LIN7A	6
CC	GO:0036126	sperm flagellum	5/149	49/7601	0.00257742	0.0170625	0.013077	LDHA/MARCKS/SEPTIN2/SEPTIN2/CAPZB	5
CC	GO:0031253	cell projection membrane	10/149	181/7601	0.00286494	0.018594	0.0142508	SEPTIN2/SEPTIN2/SHANK3/PSD/JCAD/ARHGEF2/CDC37/MAPRE1/SHANK2/MPP2	10
CC	GO:0031252	cell leading edge	13/149	278/7601	0.00309077	0.0196739	0.0150784	EXOC4/CTNND1/CAPZB/ACTR2/PSD/JCAD/CCDC88A/ARHGEF2/CDC37/MYH10/ACTN1/ARPC3/MPP2	13
CC	GO:0005874	microtubule	12/149	247/7601	0.00326322	0.0203797	0.0156194	NUDC/MARCKS/KIF5C/SEPTIN2/SEPTIN2/HSPA8/EML1/ARHGEF2/MAPRE1/NAV1/DYNC1LI1/SPAST	12
CC	GO:0097729	9+2 motile cilium	5/149	52/7601	0.00335178	0.0205452	0.0157462	LDHA/MARCKS/SEPTIN2/SEPTIN2/CAPZB	5
CC	GO:0008287	protein serine/threonine phosphatase complex	4/149	36/7601	0.0051306	0.0303255	0.023242	PPP3CA/PPP2R2B/PPP2R1A/NCK1	4
CC	GO:1903293	phosphatase complex	4/149	36/7601	0.0051306	0.0303255	0.023242	PPP3CA/PPP2R2B/PPP2R1A/NCK1	4
CC	GO:0099568	cytoplasmic region	7/149	111/7601	0.00600032	0.0346348	0.0265447	CTNND1/SEPTIN2/SEPTIN2/PPFIA3/ERC2/ERC1/PCLO	7
CC	GO:0005929	cilium	12/149	267/7601	0.00606893	0.0346348	0.0265447	LDHA/MARCKS/KIF5C/PRKAR2B/SEPTIN2/SEPTIN2/CAPZB/SHANK3/CCDC88A/MAPRE1/SHANK2/ERC1	12
CC	GO:0098862	cluster of actin-based cell projections	6/149	85/7601	0.00629233	0.035301	0.0270553	MYO1B/CAPZB/MYH10/ACTN1/SHANK2/MYO18A	6
CC	GO:0016459	myosin complex	3/149	22/7601	0.00865023	0.0469381	0.0359742	MYO1B/MYH10/MYO18A	3
CC	GO:0060077	inhibitory synapse	3/149	22/7601	0.00865023	0.0469381	0.0359742	IGSF21/NLGN3/PCLO	3
MF	GO:0098918	structural constituent of synapse	9/143	25/7461	4.26884e-10	1.49409e-07	1.32109e-07	DLG3/SHANK3/ERC2/ACTN1/SHANK2/ERC1/PCLO/MPP2/HOMER1	9
MF	GO:0099186	structural constituent of postsynapse	6/143	19/7461	9.86095e-07	0.000172567	0.000152585	DLG3/SHANK3/ACTN1/SHANK2/MPP2/HOMER1	6
MF	GO:0030165	PDZ domain binding	10/143	77/7461	1.78952e-06	0.000208778	0.000184604	EXOC4/TBC1D10A/DLG3/CXADR/ADGRB1/DLGAP3/ERC2/LIN7A/ERC1/MPP2	10
MF	GO:0050839	cell adhesion molecule binding	13/143	169/7461	1.93415e-05	0.00156173	0.0013809	PTPRF/CX3CL1/CALR/VCAM1/CTNND1/CDH11/CXADR/PTPRD/ACTN1/NRCAM/NLGN3/NECTIN3/NUMB	13
MF	GO:0098879	structural constituent of postsynaptic specialization	4/143	10/7461	2.48458e-05	0.00156173	0.0013809	DLG3/SHANK3/SHANK2/MPP2	4
MF	GO:0051082	unfolded protein binding	8/143	64/7461	2.67725e-05	0.00156173	0.0013809	NUDC/HSP90B1/CALR/HSPA5/HSPA8/CDC37/UGGT1/TRAP1	8
MF	GO:0060090	molecular adaptor activity	18/143	321/7461	3.76157e-05	0.00188078	0.00166301	DLGAP4/STX1A/SEPTIN2/SEPTIN2/HSPA8/DAB2IP/SHANK3/MAPRE1/DLGAP3/MAGI1/SHANK2/DLGAP2/NLGN3/DYNC1LI1/NCK1/CACYBP/ADD2/HOMER1	18
MF	GO:0051015	actin filament binding	10/143	135/7461	0.00024953	0.0109169	0.00965287	MARCKS/MARCKSL1/MYO1B/CAPZB/ACTR2/MYH10/ACTN1/ARPC3/MYO18A/ADD2	10
MF	GO:0005546	phosphatidylinositol-4,5-bisphosphate binding	6/143	53/7461	0.000488161	0.0189841	0.0167859	EXOC7/MYO1B/RPH3A/SESTD1/MARK1/ASAP1	6
MF	GO:0005516	calmodulin binding	9/143	123/7461	0.000559487	0.0195821	0.0173147	MARCKS/MARCKSL1/MYO1B/STRN4/PPP3CA/MYH10/CAMKK2/STRN3/ADD2	9
MF	GO:0001786	phosphatidylserine binding	5/143	40/7461	0.000924621	0.0264042	0.0233469	MARCKS/HSPA8/ADGRB1/MARK1/ASAP1	5
MF	GO:0003774	cytoskeletal motor activity	5/143	40/7461	0.000924621	0.0264042	0.0233469	KIF5C/MYO1B/MYH10/DYNC1LI1/MYO18A	5
MF	GO:0019900	kinase binding	20/143	489/7461	0.000980728	0.0264042	0.0233469	PTPRF/DGKD/RAB11FIP2/STX1A/LDHA/LMNB1/MARCKS/CTNND1/PRKAR2B/DLG3/DAB2IP/CCDC88A/CDC37/MAPRE1/NELL2/HDAC4/CNKSR2/NCK1/TRAP1/ADD2	20
MF	GO:1902936	phosphatidylinositol bisphosphate binding	6/143	67/7461	0.00170417	0.0398861	0.0352677	EXOC7/MYO1B/RPH3A/SESTD1/MARK1/ASAP1	6
MF	GO:0005543	phospholipid binding	14/143	299/7461	0.0017094	0.0398861	0.0352677	EXOC7/MARCKS/MYO1B/RPH3A/HSPA8/DAB2IP/ADGRB1/PSD/CCDC88A/SESTD1/ARHGAP32/MARK1/ASAP1/PCLO	14
MF	GO:0030695	GTPase regulator activity	13/143	276/7461	0.00237157	0.047055	0.0416065	TBC1D10A/TRIO/ARFGEF3/DAB2IP/GARNL3/PSD/CCDC88A/ARHGEF2/ADGRB3/ARHGAP32/AGFG1/CHRM3/ASAP1	13
MF	GO:0060589	nucleoside-triphosphatase regulator activity	13/143	276/7461	0.00237157	0.047055	0.0416065	TBC1D10A/TRIO/ARFGEF3/DAB2IP/GARNL3/PSD/CCDC88A/ARHGEF2/ADGRB3/ARHGAP32/AGFG1/CHRM3/ASAP1	13
MF	GO:1901981	phosphatidylinositol phosphate binding	8/143	124/7461	0.00253891	0.047055	0.0416065	EXOC7/MYO1B/RPH3A/DAB2IP/SESTD1/ARHGAP32/MARK1/ASAP1	8
MF	GO:0072341	modified amino acid binding	5/143	50/7461	0.00255441	0.047055	0.0416065	MARCKS/HSPA8/ADGRB1/MARK1/ASAP1	5

## Sheet: GO Down-Flat age
ONTOLOGY	ID	Description	GeneRatio	BgRatio	pvalue	p.adjust	qvalue	geneID	Count
BP	GO:0046847	filopodium assembly	4/26	53/7530	2.91601e-05	0.0272064	0.022929	FSCN1/ITGA6/RAB3IP/NRXN1	4
BP	GO:0120035	regulation of plasma membrane bounded cell projection organization	8/26	466/7530	0.000117301	0.0411086	0.0346456	KALRN/HSP90AA1/FSCN1/ITGA6/RAB3IP/TIAM2/NSMF/NRXN1	8
BP	GO:0031344	regulation of cell projection organization	8/26	474/7530	0.000132182	0.0411086	0.0346456	KALRN/HSP90AA1/FSCN1/ITGA6/RAB3IP/TIAM2/NSMF/NRXN1	8
CC	GO:0097225	sperm midpiece	3/27	22/7601	5.88566e-05	0.00517714	0.0037359	PRKACA/HSP90AA1/SLC26A6	3
CC	GO:0031526	brush border membrane	3/27	26/7601	9.8431e-05	0.00517714	0.0037359	HSP90AA1/CAR4/SLC26A6	3
CC	GO:0098636	protein complex involved in cell adhesion	3/27	27/7601	0.000110473	0.00517714	0.0037359	LAMB1/ITGA6/NRXN1	3
CC	GO:0009986	cell surface	7/27	337/7601	0.000130242	0.00517714	0.0037359	HSP90AA1/PTPRK/ITGA6/CAR4/RNPEP/NRXN1/CLSTN1	7
CC	GO:0036126	sperm flagellum	3/27	49/7601	0.000660534	0.0208482	0.0150443	PRKACA/HSP90AA1/SLC26A6	3
CC	GO:0097729	9+2 motile cilium	3/27	52/7601	0.000786723	0.0208482	0.0150443	PRKACA/HSP90AA1/SLC26A6	3
CC	GO:0005903	brush border	3/27	62/7601	0.00131487	0.0298662	0.0215519	HSP90AA1/CAR4/SLC26A6	3

## Sheet: GO Flat-Down age
ONTOLOGY	ID	Description	GeneRatio	BgRatio	pvalue	p.adjust	qvalue	geneID	Count
CC	GO:0000228	nuclear chromosome	4/23	94/7601	0.000162226	0.0256318	0.0201502	SMARCA4/RBBP7/SRSF2/ING3	4
CC	GO:0070603	SWI/SNF superfamily-type complex	3/23	59/7601	0.000704546	0.041062	0.0322806	SMARCA4/RBBP7/ING3	3
CC	GO:0098845	postsynaptic endosome	2/23	14/7601	0.000779658	0.041062	0.0322806	AKAP5/ARC	2
CC	GO:0016363	nuclear matrix	3/23	70/7601	0.00116088	0.0458547	0.0360484	CASK/SMARCA4/HNRNPM	3
MF	GO:0003729	mRNA binding	5/23	210/7461	0.000374572	0.0445741	0.0366686	SSB/TIAL1/SRSF1/HNRNPM/ARC	5

[truncated: 14 more sheets: GO Up-Down age, GO Sex-by-age_cat, KEGG Females up, KEGG Males up, KEGG Up with age, KEGG Down with age, KEGG Up-Up age, KEGG Up-Flat age, KEGG Flat-Up age, KEGG Down-Down age, KEGG Down-Flat age, KEGG Flat-Down age, KEGG Up-Down age, KEGG Sex-by-age_cat]
