# Supplementary material for: Expanding the landscape of aging via orbitrap astral mass spectrometry and tandem mass tag integration
Source: Nat Commun. 2025 May 22;16:4753. doi: 10.1038/s41467-025-60022-x (PMC12098839; doi:10.1038/s41467-025-60022-x)
Supplement: Supplementary file 7 — Supplementary Data 5 [file 41467_2025_60022_MOESM7_ESM.xlsx]

## Sheet: GO Females up
ONTOLOGY	ID	Description	GeneRatio	BgRatio	pvalue	p.adjust	qvalue	geneID	Count
BP	GO:0006457	protein folding	23/141	127/7631	4.97159e-17	9.72941e-14	9.3309e-14	DFFA/PFDN2/HSP90AA1/HSP90B1/HSP90AB1/CALR/GRN/FKBP4/CANX/HSPA4L/HSPA8/PFDN6/STIP1/CDC37/HSPH1/HSPE1/SGTA/AHSA1/PPIF/GRPEL1/PPID/CHORDC1/PPIE	23
BP	GO:0061077	chaperone-mediated protein folding	8/141	50/7631	3.10579e-06	0.00303901	0.00291454	DFFA/FKBP4/HSPA8/HSPH1/HSPE1/SGTA/PPID/CHORDC1	8
CC	GO:0012510	trans-Golgi network transport vesicle membrane	4/145	10/7706	2.31314e-05	0.00693941	0.00637938	NRGN/SYNRG/CLTB/AFTPH	4
MF	GO:0044183	protein folding chaperone	10/142	42/7577	3.43031e-09	1.24863e-06	1.14464e-06	DFFA/PFDN2/HSP90AA1/HSP90B1/HSP90AB1/HSPA4L/HSPA8/KHSRP/HSPH1/HSPE1	10
MF	GO:0051082	unfolded protein binding	11/142	64/7577	2.15964e-08	3.93055e-06	3.60319e-06	PFDN2/HSP90AA1/HSP90B1/HSP90AB1/CALR/CANX/HSPA8/PFDN6/CDC37/HSPE1/GRPEL1	11
MF	GO:0051087	chaperone binding	10/142	76/7577	1.293e-06	0.000156884	0.000143818	GRN/CDKN1B/ERP29/HSPA8/PFDN6/STIP1/CDC37/HSPE1/AHSA1/GRPEL1	10
MF	GO:0031072	heat shock protein binding	11/142	100/7577	2.31259e-06	0.000210446	0.000192919	HSP90AB1/FKBP4/CDKN1B/HSPA8/STIP1/CDC37/NUP62/DNAJC8/AHSA1/PPID/CHORDC1	11
MF	GO:0043130	ubiquitin binding	9/142	66/7577	3.30438e-06	0.000240559	0.000220524	IKBKG/RAD23A/RAD23B/UBXN2B/NUP62/GGA2/OPTN/NSFL1C/UCHL1	9
MF	GO:0051879	Hsp90 protein binding	6/142	30/7577	1.59744e-05	0.000969114	0.000888402	STIP1/CDC37/NUP62/AHSA1/PPID/CHORDC1	6
MF	GO:0032182	ubiquitin-like protein binding	9/142	83/7577	2.24005e-05	0.00116482	0.00106781	IKBKG/RAD23A/RAD23B/UBXN2B/NUP62/GGA2/OPTN/NSFL1C/UCHL1	9
MF	GO:0043014	alpha-tubulin binding	5/142	30/7577	0.000210462	0.009576	0.00877846	HSPH1/NCALD/SNCB/NDEL1/SNCG	5
MF	GO:0042277	peptide binding	10/142	143/7577	0.000332699	0.0134558	0.0123352	PFDN2/HSP90AB1/CALR/HSPA8/PFDN6/CLTB/RNPEP/PPIF/PPID/PPIE	10
MF	GO:0033218	amide binding	12/142	204/7577	0.000423822	0.0150093	0.0137593	PFDN2/HSP90AB1/CALR/FKBP4/DBI/HSPA8/PFDN6/CLTB/RNPEP/PPIF/PPID/PPIE	12
MF	GO:0140662	ATP-dependent protein folding chaperone	4/142	20/7577	0.000453579	0.0150093	0.0137593	HSPA4L/HSPA8/HSPH1/HSPE1	4
MF	GO:0031593	polyubiquitin modification-dependent protein binding	5/142	37/7577	0.000579414	0.0175756	0.0161118	IKBKG/RAD23A/RAD23B/OPTN/UBQLN2	5
MF	GO:0042803	protein homodimerization activity	18/142	413/7577	0.000666579	0.0186642	0.0171098	IKBKG/HSP90AA1/HSP90AB1/GSTA1/CDA/ERP29/S100A13/PAPSS1/TPD52/SGTA/KYAT1/SGTB/PDE2A/GRPEL1/CACYBP/CARS/GYG/BNIP3L	18
MF	GO:0016018	cyclosporin A binding	3/142	13/7577	0.00160589	0.0417532	0.0382758	PPIF/PPID/PPIE	3

## Sheet: GO Males up
ONTOLOGY	ID	Description	GeneRatio	BgRatio	pvalue	p.adjust	qvalue	geneID	Count
MF	GO:0004866	endopeptidase inhibitor activity	5/30	74/7577	9.13081e-06	0.000665658	0.000573721	HC/MUG1/SERPINA1E/SERPINA3M/BIRC2	5
MF	GO:0030414	peptidase inhibitor activity	5/30	77/7577	1.11068e-05	0.000665658	0.000573721	HC/MUG1/SERPINA1E/SERPINA3M/BIRC2	5
MF	GO:0061135	endopeptidase regulator activity	5/30	80/7577	1.34025e-05	0.000665658	0.000573721	HC/MUG1/SERPINA1E/SERPINA3M/BIRC2	5
MF	GO:0061134	peptidase regulator activity	5/30	104/7577	4.79807e-05	0.00178728	0.00154043	HC/MUG1/SERPINA1E/SERPINA3M/BIRC2	5
MF	GO:0004867	serine-type endopeptidase inhibitor activity	3/30	36/7577	0.000366212	0.0109131	0.00940587	MUG1/SERPINA1E/SERPINA3M	3
MF	GO:0004857	enzyme inhibitor activity	5/30	170/7577	0.000484688	0.0120364	0.010374	HC/MUG1/SERPINA1E/SERPINA3M/BIRC2	5

## Sheet: GO Up with age
ONTOLOGY	ID	Description	GeneRatio	BgRatio	pvalue	p.adjust	qvalue	geneID	Count
BP	GO:0032787	monocarboxylic acid metabolic process	70/436	337/7631	2.0736e-22	7.34053e-19	6.69662e-19	DLD/ECH1/GPX4/IDH1/ALDOC/GPI1/GSTM1/GPD1/LDHB/MMUT/ENO1B/ENO1/GSTP1/HEXB/PTGS1/HEXA/SCP2/PDHA2/FAH/ECI1/STAT3/GSTP2/CRAT/PKM/CPT2/IDH2/LIPE/CYB5A/PLP1/ABAT/ACADS/XYLB/MTHFD1L/OGDH/SLC27A1/HADH/PHGDH/SORD/GSTM7/PDK1/ECHS1/DLAT/KYAT1/ALDH5A1/ACAT2/OBP2A/ASPA/GSTM4/ACSF2/PTGR2/DCXR/GRHPR/PDK3/MPI/HADHB/PECR/DECR1/PDHB/NAAA/GATM/CROT/MECR/CYP4F14/ASAH2/IVD/HACL1/ECI2/ASAH1/LIPA/P2RX7	70
BP	GO:0016054	organic acid catabolic process	39/436	156/7631	1.23661e-15	1.4592e-12	1.3312e-12	DLD/GCAT/GOT1/GOT2/HEXB/HEXA/SCP2/FAH/HMGCL/ECI1/CRAT/CPT2/LIPE/ABAT/ACADS/XYLB/MCCC2/HADH/SORD/ECHS1/QDPR/ALDH5A1/ASRGL1/ACAT2/AMT/AMDHD2/OBP2A/DCXR/HADHB/AASS/DECR1/DDAH1/CROT/CYP4F14/ALDH6A1/IVD/HACL1/PRODH/ECI2	39
BP	GO:0046395	carboxylic acid catabolic process	39/436	156/7631	1.23661e-15	1.4592e-12	1.3312e-12	DLD/GCAT/GOT1/GOT2/HEXB/HEXA/SCP2/FAH/HMGCL/ECI1/CRAT/CPT2/LIPE/ABAT/ACADS/XYLB/MCCC2/HADH/SORD/ECHS1/QDPR/ALDH5A1/ASRGL1/ACAT2/AMT/AMDHD2/OBP2A/DCXR/HADHB/AASS/DECR1/DDAH1/CROT/CYP4F14/ALDH6A1/IVD/HACL1/PRODH/ECI2	39
BP	GO:0044282	small molecule catabolic process	47/436	224/7631	2.05001e-15	1.81426e-12	1.65512e-12	DLD/GCAT/GOT1/GOT2/GPI1/ENO1B/ENO1/HEXB/HEXA/SCP2/FAH/HMGCL/ECI1/CRAT/PKM/CPT2/LIPE/ABAT/XDH/ACADS/XYLB/MCCC2/HADH/SORD/ECHS1/ENPP4/QDPR/ALDH5A1/ASRGL1/ACAT2/AMT/DPYD/AMDHD2/OBP2A/DCXR/MPI/HADHB/AASS/DECR1/DDAH1/CROT/CYP4F14/ALDH6A1/IVD/HACL1/PRODH/ECI2	47
BP	GO:0006631	fatty acid metabolic process	40/436	215/7631	1.66191e-11	1.17663e-08	1.07342e-08	DLD/ECH1/GPX4/GSTM1/MMUT/GSTP1/PTGS1/SCP2/ECI1/GSTP2/CRAT/CPT2/LIPE/CYB5A/PLP1/ACADS/SLC27A1/HADH/GSTM7/PDK1/ECHS1/ACAT2/OBP2A/GSTM4/ACSF2/PTGR2/PDK3/HADHB/PECR/DECR1/NAAA/CROT/MECR/CYP4F14/ASAH2/IVD/HACL1/ECI2/ASAH1/LIPA	40
BP	GO:0055086	nucleobase-containing small molecule metabolic process	59/436	442/7631	4.07478e-10	2.26539e-07	2.06667e-07	DLD/NCF2/IDH1/ALDOC/GPI1/MDH2/GPD1/LDHB/MMUT/ENO1B/ENO1/GFUS/ADSSL1/PDHA2/HMGCL/TKT/STAT3/PKM/IDH2/PRDX5/XDH/G6PDX/CMPK2/NT5C3B/MCCC2/OGDH/PDK1/DLAT/ENPP4/DPYD/SDHA/NAXE/PRPSAP2/NDUFS2/DCXR/PDK3/MPI/TALDO1/NMNAT3/NDUFA10/NDUFS5/NDUFA2/SDHB/NDUFA6/DMAC2L/PRPS2/PGM3/PDHB/DLST/PRPS1/CROT/NDUFA8/NUDT12/NDUFS3/ALDH6A1/SUCLG1/P2RX7/NDUFA7/SUCLG2	59
BP	GO:0072329	monocarboxylic acid catabolic process	23/436	89/7631	5.05478e-10	2.26539e-07	2.06667e-07	HEXB/HEXA/SCP2/FAH/ECI1/CRAT/CPT2/LIPE/ACADS/XYLB/HADH/SORD/ECHS1/ACAT2/OBP2A/DCXR/HADHB/DECR1/CROT/CYP4F14/IVD/HACL1/ECI2	23
BP	GO:0009117	nucleotide metabolic process	55/436	399/7631	5.11953e-10	2.26539e-07	2.06667e-07	DLD/NCF2/IDH1/ALDOC/GPI1/MDH2/GPD1/LDHB/MMUT/ENO1B/ENO1/ADSSL1/PDHA2/HMGCL/TKT/STAT3/PKM/IDH2/PRDX5/XDH/G6PDX/CMPK2/NT5C3B/MCCC2/OGDH/PDK1/DLAT/DPYD/SDHA/NAXE/PRPSAP2/NDUFS2/DCXR/PDK3/MPI/TALDO1/NMNAT3/NDUFA10/NDUFS5/NDUFA2/SDHB/NDUFA6/DMAC2L/PRPS2/PDHB/DLST/PRPS1/CROT/NDUFA8/NUDT12/NDUFS3/SUCLG1/P2RX7/NDUFA7/SUCLG2	55
BP	GO:0006753	nucleoside phosphate metabolic process	55/436	405/7631	9.01659e-10	3.54652e-07	3.23543e-07	DLD/NCF2/IDH1/ALDOC/GPI1/MDH2/GPD1/LDHB/MMUT/ENO1B/ENO1/ADSSL1/PDHA2/HMGCL/TKT/STAT3/PKM/IDH2/PRDX5/XDH/G6PDX/CMPK2/NT5C3B/MCCC2/OGDH/PDK1/DLAT/DPYD/SDHA/NAXE/PRPSAP2/NDUFS2/DCXR/PDK3/MPI/TALDO1/NMNAT3/NDUFA10/NDUFS5/NDUFA2/SDHB/NDUFA6/DMAC2L/PRPS2/PDHB/DLST/PRPS1/CROT/NDUFA8/NUDT12/NDUFS3/SUCLG1/P2RX7/NDUFA7/SUCLG2	55
BP	GO:0072521	purine-containing compound metabolic process	53/436	384/7631	1.04494e-09	3.69909e-07	3.37461e-07	DLD/NCF2/IDH1/ALDOC/GPI1/MDH2/GPD1/LDHB/MMUT/ENO1B/ENO1/ADSSL1/PDHA2/HMGCL/TKT/STAT3/PKM/IDH2/PRDX5/XDH/G6PDX/MCCC2/OGDH/PDK1/DLAT/ENPP4/DPYD/SDHA/PRPSAP2/NDUFS2/DCXR/PDK3/MPI/TALDO1/NMNAT3/NDUFA10/NDUFS5/NDUFA2/SDHB/NDUFA6/DMAC2L/PRPS2/PDHB/DLST/PRPS1/CROT/NDUFA8/NUDT12/NDUFS3/SUCLG1/P2RX7/NDUFA7/SUCLG2	53
BP	GO:0006091	generation of precursor metabolites and energy	47/436	320/7631	1.28416e-09	4.13266e-07	3.77014e-07	DLD/IDH1/ALDOC/GPI1/MDH2/GPD1/ENO1B/ENO1/PDHA2/HMGCL/TKT/STAT3/PKM/IDH2/GAA/G6PDX/OGDH/DLAT/PYGB/SDHA/EPM2AIP1/NDUFS2/MPI/TALDO1/AASS/NDUFA10/NDUFS5/NDUFA2/SDHB/NDUFA6/PRPS2/UQCRC1/PDHB/DLST/PRPS1/UQCRC2/CROT/NDUFA8/NDUFS3/PYGL/GYG/EPM2A/SUCLG1/GYS1/P2RX7/NDUFA7/SUCLG2	47
BP	GO:0006163	purine nucleotide metabolic process	51/436	366/7631	1.59172e-09	4.69557e-07	4.28368e-07	DLD/NCF2/IDH1/ALDOC/GPI1/MDH2/GPD1/LDHB/MMUT/ENO1B/ENO1/ADSSL1/PDHA2/HMGCL/TKT/STAT3/PKM/IDH2/PRDX5/XDH/G6PDX/MCCC2/OGDH/PDK1/DLAT/SDHA/PRPSAP2/NDUFS2/DCXR/PDK3/MPI/TALDO1/NMNAT3/NDUFA10/NDUFS5/NDUFA2/SDHB/NDUFA6/DMAC2L/PRPS2/PDHB/DLST/PRPS1/CROT/NDUFA8/NUDT12/NDUFS3/SUCLG1/P2RX7/NDUFA7/SUCLG2	51
BP	GO:0072524	pyridine-containing compound metabolic process	19/436	67/7631	3.07336e-09	8.369e-07	7.63488e-07	NCF2/IDH1/MDH2/GPD1/LDHB/TKT/IDH2/PRDX5/G6PDX/OGDH/NAXE/DCXR/PNPO/TALDO1/NMNAT3/PRPS2/DLST/PRPS1/NUDT12	19
BP	GO:0046496	nicotinamide nucleotide metabolic process	18/436	62/7631	5.31657e-09	1.34433e-06	1.22641e-06	NCF2/IDH1/MDH2/GPD1/LDHB/TKT/IDH2/PRDX5/G6PDX/OGDH/NAXE/DCXR/TALDO1/NMNAT3/PRPS2/DLST/PRPS1/NUDT12	18
BP	GO:0005975	carbohydrate metabolic process	45/436	313/7631	5.89848e-09	1.39204e-06	1.26993e-06	IDH1/ALDOC/GOT1/GPI1/MDH2/GPD1/ENO1B/ENO1/HEXB/HEXA/PDHA2/STAT3/APOD/PKM/IDH2/GAA/G6PDX/XYLB/OGDH/SORD/ABHD10/ZMPSTE24/PDK1/DLAT/COQ3/PGM5/PYGB/AMDHD2/OBP2A/GPT/PLCD1/EPM2AIP1/DCXR/PDK3/MPI/TALDO1/PGM3/PDHB/PYGL/PLEK/GYG/EPM2A/GYS1/P2RX7/MECP2	45
BP	GO:0019362	pyridine nucleotide metabolic process	18/436	63/7631	7.05684e-09	1.56133e-06	1.42437e-06	NCF2/IDH1/MDH2/GPD1/LDHB/TKT/IDH2/PRDX5/G6PDX/OGDH/NAXE/DCXR/TALDO1/NMNAT3/PRPS2/DLST/PRPS1/NUDT12	18
BP	GO:0006099	tricarboxylic acid cycle	12/436	27/7631	8.26827e-09	1.67562e-06	1.52863e-06	IDH1/MDH2/PDHA2/IDH2/OGDH/DLAT/SDHA/SDHB/PDHB/DLST/SUCLG1/SUCLG2	12
BP	GO:0043648	dicarboxylic acid metabolic process	19/436	71/7631	8.91039e-09	1.67562e-06	1.52863e-06	DLD/IDH1/GOT1/GOT2/MDH2/GLUL/ADSSL1/MTHFD1L/OGDH/KYAT3/ALDH5A1/SDHA/ASPA/GRHPR/SDHB/DLST/PRODH/SUCLG1/SUCLG2	19
BP	GO:0016042	lipid catabolic process	31/436	173/7631	8.99343e-09	1.67562e-06	1.52863e-06	APOB/PPT1/IDH1/HEXB/HEXA/SCP2/ECI1/CRAT/CPT2/LIPE/SMPDL3B/SMPD1/ACADS/PSAP/HADH/ECHS1/ACAT2/OBP2A/PLCD1/PLAAT3/HADHB/DECR1/NAAA/CROT/CYP4F14/ASAH2/IVD/HACL1/ECI2/ASAH1/LIPA	31
BP	GO:1901605	alpha-amino acid metabolic process	25/436	120/7631	1.1243e-08	1.99001e-06	1.81544e-06	GCAT/GOT1/GOT2/GLUL/MMUT/ADSSL1/FAH/HMGCL/MCCC2/PHGDH/KYAT3/KYAT1/QDPR/ALDH5A1/ASRGL1/AMT/ASPA/MPST/AASS/PSAT1/DDAH1/ALDH6A1/IVD/PRODH/MECP2	25
BP	GO:0044283	small molecule biosynthetic process	44/436	309/7631	1.18887e-08	2.00409e-06	1.82829e-06	APOB/ALDOC/GOT1/GOT2/GPI1/MDH2/GSTM1/GPD1/GLUL/LDHB/ENO1/GSTP1/PTGS1/LTA4H/SCP2/HMGCL/GSTP2/PKM/PLP1/ABAT/G6PDX/MTHFD1L/PHGDH/SORD/GSTM7/COQ3/QDPR/CYP51/OBP2A/GPT/COQ6/PLCD1/GSTM4/PNPO/FDPS/AASS/PSAT1/PECR/PRPS1/GATM/MECR/ASAH2/PLEK/ASAH1	44
BP	GO:0044242	cellular lipid catabolic process	26/436	132/7631	1.95915e-08	3.15245e-06	2.87592e-06	APOB/IDH1/HEXB/HEXA/SCP2/ECI1/CRAT/CPT2/LIPE/SMPDL3B/SMPD1/ACADS/PSAP/HADH/ECHS1/ACAT2/OBP2A/HADHB/DECR1/CROT/CYP4F14/ASAH2/IVD/HACL1/ECI2/ASAH1	26
BP	GO:0009063	amino acid catabolic process	17/436	60/7631	2.14023e-08	3.2941e-06	3.00514e-06	DLD/GCAT/GOT1/GOT2/FAH/HMGCL/ABAT/MCCC2/QDPR/ALDH5A1/ASRGL1/AMT/AASS/DDAH1/ALDH6A1/IVD/PRODH	17
BP	GO:0090407	organophosphate biosynthetic process	46/436	358/7631	1.33954e-07	1.97582e-05	1.8025e-05	DLD/IDH1/MMUT/ENO1B/ENO1/HEXB/ADSSL1/SCP2/PDHA2/TKT/STAT3/PKM/IDH2/G6PDX/CKB/XYLB/CMPK2/SLC27A1/SORD/VAC14/PDK1/DLAT/SDHA/PLCD1/PLAAT3/PRPSAP2/NDUFS2/DCXR/PNPO/FDPS/PDK3/NMNAT3/NDUFA10/NDUFS5/NDUFA2/SDHB/NDUFA6/DMAC2L/PRPS2/PDHB/PRPS1/NDUFA8/NDUFS3/PYGL/PLEK/NDUFA7	46
BP	GO:0001676	long-chain fatty acid metabolic process	14/436	46/7631	1.4256e-07	2.01865e-05	1.84158e-05	GPX4/GSTM1/GSTP1/PTGS1/GSTP2/CPT2/LIPE/PLP1/SLC27A1/GSTM7/GSTM4/CYP4F14/ASAH2/HACL1	14
BP	GO:0046390	ribose phosphate biosynthetic process	29/436	175/7631	1.62654e-07	2.21459e-05	2.02033e-05	DLD/MMUT/ENO1B/ENO1/ADSSL1/PDHA2/TKT/STAT3/PKM/G6PDX/PDK1/DLAT/SDHA/PRPSAP2/NDUFS2/PDK3/NDUFA10/NDUFS5/NDUFA2/SDHB/NDUFA6/DMAC2L/PRPS2/PDHB/PRPS1/NDUFA8/NDUFS3/PYGL/NDUFA7	29
BP	GO:0006164	purine nucleotide biosynthetic process	29/436	178/7631	2.36971e-07	3.10695e-05	2.83441e-05	DLD/MMUT/ENO1B/ENO1/ADSSL1/PDHA2/STAT3/PKM/IDH2/G6PDX/PDK1/DLAT/SDHA/PRPSAP2/NDUFS2/PDK3/NMNAT3/NDUFA10/NDUFS5/NDUFA2/SDHB/NDUFA6/DMAC2L/PRPS2/PDHB/PRPS1/NDUFA8/NDUFS3/NDUFA7	29
BP	GO:0009062	fatty acid catabolic process	17/436	70/7631	2.55814e-07	3.23422e-05	2.95052e-05	SCP2/ECI1/CRAT/CPT2/LIPE/ACADS/HADH/ECHS1/ACAT2/OBP2A/HADHB/DECR1/CROT/CYP4F14/IVD/HACL1/ECI2	17
BP	GO:0006520	amino acid metabolic process	29/436	179/7631	2.68052e-07	3.27209e-05	2.98506e-05	DLD/DDC/GCAT/GOT1/GOT2/GLUL/MMUT/ADSSL1/FAH/HMGCL/ABAT/MCCC2/PHGDH/KYAT3/KYAT1/QDPR/ALDH5A1/ASRGL1/AMT/ASPA/MPST/AASS/PSAT1/DDAH1/ALDH6A1/IVD/SARS2/PRODH/MECP2	29
BP	GO:0019693	ribose phosphate metabolic process	42/436	323/7631	3.51973e-07	4.15329e-05	3.78896e-05	DLD/ALDOC/GPI1/GPD1/MMUT/ENO1B/ENO1/ADSSL1/PDHA2/HMGCL/TKT/STAT3/PKM/XDH/G6PDX/MCCC2/OGDH/PDK1/DLAT/DPYD/SDHA/PRPSAP2/NDUFS2/PDK3/MPI/NDUFA10/NDUFS5/NDUFA2/SDHB/NDUFA6/DMAC2L/PRPS2/PDHB/PRPS1/CROT/NDUFA8/NDUFS3/PYGL/SUCLG1/P2RX7/NDUFA7/SUCLG2	42
BP	GO:0006635	fatty acid beta-oxidation	14/436	50/7631	4.51211e-07	5.15254e-05	4.70057e-05	SCP2/ECI1/CRAT/CPT2/ACADS/HADH/ECHS1/ACAT2/OBP2A/HADHB/DECR1/CROT/IVD/ECI2	14
BP	GO:0072522	purine-containing compound biosynthetic process	29/436	184/7631	4.88603e-07	5.40517e-05	4.93103e-05	DLD/MMUT/ENO1B/ENO1/ADSSL1/PDHA2/STAT3/PKM/IDH2/G6PDX/PDK1/DLAT/SDHA/PRPSAP2/NDUFS2/PDK3/NMNAT3/NDUFA10/NDUFS5/NDUFA2/SDHB/NDUFA6/DMAC2L/PRPS2/PDHB/PRPS1/NDUFA8/NDUFS3/NDUFA7	29
BP	GO:1901606	alpha-amino acid catabolic process	14/436	51/7631	5.89956e-07	6.32861e-05	5.77347e-05	GCAT/GOT1/GOT2/FAH/HMGCL/MCCC2/QDPR/ASRGL1/AMT/AASS/DDAH1/ALDH6A1/IVD/PRODH	14
BP	GO:0006090	pyruvate metabolic process	18/436	84/7631	8.4723e-07	8.82116e-05	8.04738e-05	DLD/ALDOC/GPI1/GPD1/LDHB/ENO1B/ENO1/PDHA2/STAT3/PKM/OGDH/PDK1/DLAT/KYAT1/PDK3/MPI/PDHB/P2RX7	18
BP	GO:0009165	nucleotide biosynthetic process	30/436	200/7631	9.18844e-07	9.29345e-05	8.47823e-05	DLD/MMUT/ENO1B/ENO1/ADSSL1/PDHA2/STAT3/PKM/IDH2/G6PDX/CMPK2/PDK1/DLAT/SDHA/PRPSAP2/NDUFS2/PDK3/NMNAT3/NDUFA10/NDUFS5/NDUFA2/SDHB/NDUFA6/DMAC2L/PRPS2/PDHB/PRPS1/NDUFA8/NDUFS3/NDUFA7	30
BP	GO:1901293	nucleoside phosphate biosynthetic process	30/436	201/7631	1.02377e-06	0.00010067	9.18397e-05	DLD/MMUT/ENO1B/ENO1/ADSSL1/PDHA2/STAT3/PKM/IDH2/G6PDX/CMPK2/PDK1/DLAT/SDHA/PRPSAP2/NDUFS2/PDK3/NMNAT3/NDUFA10/NDUFS5/NDUFA2/SDHB/NDUFA6/DMAC2L/PRPS2/PDHB/PRPS1/NDUFA8/NDUFS3/NDUFA7	30
BP	GO:0034440	lipid oxidation	16/436	70/7631	1.39216e-06	0.000133196	0.000121512	SCP2/ECI1/CRAT/APOD/CPT2/ACADS/HADH/ECHS1/ACAT2/OBP2A/HADHB/DECR1/CROT/IVD/HACL1/ECI2	16
BP	GO:0006103	2-oxoglutarate metabolic process	7/436	13/7631	2.40826e-06	0.000224349	0.000204669	DLD/IDH1/GOT1/GOT2/OGDH/KYAT3/DLST	7
BP	GO:0005996	monosaccharide metabolic process	25/436	160/7631	3.58173e-06	0.000325111	0.000296593	ALDOC/GOT1/GPI1/MDH2/GPD1/ENO1B/ENO1/HEXB/HEXA/PDHA2/APOD/PKM/G6PDX/XYLB/SORD/ZMPSTE24/PDK1/DLAT/OBP2A/GPT/EPM2AIP1/DCXR/PDK3/MPI/PDHB	25
BP	GO:0006749	glutathione metabolic process	13/436	51/7631	3.74098e-06	0.000331077	0.000302035	GPX4/IDH1/GSTM1/GSTP1/GSTP2/G6PDX/GSTT2/GSTT1/GSTM7/CLIC5/OPLAH/GSTM4/GSTT3	13
BP	GO:0019395	fatty acid oxidation	15/436	67/7631	3.93071e-06	0.000339383	0.000309613	SCP2/ECI1/CRAT/CPT2/ACADS/HADH/ECHS1/ACAT2/OBP2A/HADHB/DECR1/CROT/IVD/HACL1/ECI2	15
BP	GO:0042759	long-chain fatty acid biosynthetic process	7/436	14/7631	4.58041e-06	0.000386063	0.000352198	GSTM1/GSTP1/GSTP2/PLP1/GSTM7/GSTM4/ASAH2	7
BP	GO:1901137	carbohydrate derivative biosynthetic process	42/436	358/7631	5.43352e-06	0.000447317	0.000408079	DLD/NPC1/MMUT/ENO1B/ENO1/GFUS/ADSSL1/HEXA/PDHA2/TKT/STAT3/PKM/G6PDX/XYLB/CMPK2/ACAN/SORD/PDK1/DLAT/IL33/SDHA/SCCPDH/PRPSAP2/NDUFS2/DCXR/PDK3/MPI/NDUFA10/NDUFS5/NDUFA2/SDHB/NDUFA6/DMAC2L/PRPS2/PGM3/PDHB/PRPS1/NDUFA8/NDUFS3/PYGL/B3GALT5/NDUFA7	42
BP	GO:0006006	glucose metabolic process	20/436	117/7631	8.64663e-06	0.000695661	0.000634638	ALDOC/GOT1/GPI1/MDH2/GPD1/ENO1B/ENO1/PDHA2/APOD/PKM/G6PDX/ZMPSTE24/PDK1/DLAT/OBP2A/GPT/EPM2AIP1/DCXR/PDK3/PDHB	20
BP	GO:0006739	NADP metabolic process	11/436	40/7631	9.53988e-06	0.000736032	0.000671468	NCF2/IDH1/TKT/IDH2/PRDX5/G6PDX/DCXR/TALDO1/PRPS2/PRPS1/NUDT12	11
BP	GO:0015980	energy derivation by oxidation of organic compounds	31/436	235/7631	9.56426e-06	0.000736032	0.000671468	DLD/IDH1/MDH2/GPD1/PDHA2/IDH2/GAA/OGDH/DLAT/PYGB/SDHA/EPM2AIP1/NDUFS2/NDUFA10/NDUFS5/NDUFA2/SDHB/NDUFA6/UQCRC1/PDHB/DLST/UQCRC2/NDUFA8/NDUFS3/PYGL/GYG/EPM2A/SUCLG1/GYS1/NDUFA7/SUCLG2	31
BP	GO:0009152	purine ribonucleotide biosynthetic process	24/436	160/7631	1.15179e-05	0.00086752	0.000791422	DLD/MMUT/ENO1B/ENO1/ADSSL1/PDHA2/STAT3/PKM/PDK1/DLAT/SDHA/NDUFS2/PDK3/NDUFA10/NDUFS5/NDUFA2/SDHB/NDUFA6/DMAC2L/PRPS2/PDHB/NDUFA8/NDUFS3/NDUFA7	24
BP	GO:0002449	lymphocyte mediated immunity	18/436	101/7631	1.34669e-05	0.000980162	0.000894183	C4B/H2-D1/H2-K1/PTPRC/C1QB/CRP/MYD88/GFUS/PTPN6/PRDX1/IL18/C1QA/C1QC/MYO1G/LAG3/RFTN1/INPP5D/P2RX7	18
BP	GO:0009060	aerobic respiration	23/436	151/7631	1.35672e-05	0.000980162	0.000894183	DLD/IDH1/MDH2/PDHA2/IDH2/OGDH/DLAT/SDHA/NDUFS2/NDUFA10/NDUFS5/NDUFA2/SDHB/NDUFA6/UQCRC1/PDHB/DLST/UQCRC2/NDUFA8/NDUFS3/SUCLG1/NDUFA7/SUCLG2	23
BP	GO:0009150	purine ribonucleotide metabolic process	36/436	302/7631	1.84763e-05	0.00130812	0.00119338	DLD/ALDOC/GPI1/GPD1/MMUT/ENO1B/ENO1/ADSSL1/PDHA2/HMGCL/STAT3/PKM/XDH/MCCC2/OGDH/PDK1/DLAT/SDHA/NDUFS2/PDK3/MPI/NDUFA10/NDUFS5/NDUFA2/SDHB/NDUFA6/DMAC2L/PRPS2/PDHB/CROT/NDUFA8/NDUFS3/SUCLG1/P2RX7/NDUFA7/SUCLG2	36
BP	GO:0019318	hexose metabolic process	22/436	144/7631	1.98909e-05	0.00138066	0.00125955	ALDOC/GOT1/GPI1/MDH2/GPD1/ENO1B/ENO1/PDHA2/APOD/PKM/G6PDX/SORD/ZMPSTE24/PDK1/DLAT/OBP2A/GPT/EPM2AIP1/DCXR/PDK3/MPI/PDHB	22
BP	GO:0009259	ribonucleotide metabolic process	37/436	316/7631	2.1103e-05	0.00140588	0.00128256	DLD/ALDOC/GPI1/GPD1/MMUT/ENO1B/ENO1/ADSSL1/PDHA2/HMGCL/STAT3/PKM/XDH/MCCC2/OGDH/PDK1/DLAT/DPYD/SDHA/NDUFS2/PDK3/MPI/NDUFA10/NDUFS5/NDUFA2/SDHB/NDUFA6/DMAC2L/PRPS2/PDHB/CROT/NDUFA8/NDUFS3/SUCLG1/P2RX7/NDUFA7/SUCLG2	37
BP	GO:0032637	interleukin-8 production	9/436	29/7631	2.14456e-05	0.00140588	0.00128256	PTPRC/CD14/CRP/MYD88/STAT3/IL18/ANXA4/ARRB1/PYCARD	9
BP	GO:0032677	regulation of interleukin-8 production	9/436	29/7631	2.14456e-05	0.00140588	0.00128256	PTPRC/CD14/CRP/MYD88/STAT3/IL18/ANXA4/ARRB1/PYCARD	9
BP	GO:0006086	acetyl-CoA biosynthetic process from pyruvate	6/436	12/7631	2.31295e-05	0.0014887	0.00135811	DLD/PDHA2/PDK1/DLAT/PDK3/PDHB	6
BP	GO:0001816	cytokine production	36/436	306/7631	2.46716e-05	0.0015596	0.00142279	AIF1/RBBP9/MBP/PTPRC/CD14/CRP/HMOX1/GSTP1/MYD88/PTPN6/STAT3/ITGAV/GSTP2/APOD/IL18/ANXA4/G6PDX/ITGB8/FRMD8/ZC3HAV1/GBP3/LAG3/SPTBN1/RFTN1/ERBIN/IL33/ARRB1/GBP7/GPRC5B/SERPINB1A/PYCARD/ZFP422/INPP5D/LITAF/LIPA/P2RX7	36
BP	GO:1901615	organic hydroxy compound metabolic process	32/436	259/7631	2.66444e-05	0.00165476	0.00150961	APOB/DDT/NPC1/DDC/IDH1/GOT1/CTSB/GPD1/LDHB/FECH/SCP2/FAH/IDH2/LIPE/ABAT/G6PDX/SMPD1/SORD/COQ3/QDPR/CYP51/PLCD1/PNPO/FDPS/PECR/NAAA/CYP4F14/ASAH2/PLEK/ASAH1/LIPA/MECP2	32
BP	GO:0032642	regulation of chemokine production	10/436	37/7631	2.88287e-05	0.00175677	0.00160267	AIF1/MBP/GSTP1/MYD88/GSTP2/APOD/IL18/ERBIN/IL33/PYCARD	10
BP	GO:0016052	carbohydrate catabolic process	17/436	97/7631	2.92795e-05	0.00175677	0.00160267	ALDOC/GPI1/GPD1/ENO1B/ENO1/HEXB/HEXA/STAT3/PKM/GAA/OGDH/SORD/ABHD10/PYGB/MPI/PYGL/P2RX7	17
BP	GO:0009260	ribonucleotide biosynthetic process	24/436	170/7631	3.23647e-05	0.00190952	0.00174201	DLD/MMUT/ENO1B/ENO1/ADSSL1/PDHA2/STAT3/PKM/PDK1/DLAT/SDHA/NDUFS2/PDK3/NDUFA10/NDUFS5/NDUFA2/SDHB/NDUFA6/DMAC2L/PRPS2/PDHB/NDUFA8/NDUFS3/NDUFA7	24
BP	GO:0010001	glial cell differentiation	21/436	139/7631	3.64084e-05	0.00211288	0.00192754	BIN1/GFAP/MYD88/GRN/STAT3/PLP1/C1QA/MYRF/LAMB2/CNTN2/PHGDH/NDRG1/MAPK3/TPPP/DAAM2/IL33/ARHGEF10/EIF2B5/ASPA/DUSP15/MECP2	21
BP	GO:0009066	aspartate family amino acid metabolic process	8/436	25/7631	4.85989e-05	0.00277484	0.00253143	GCAT/GOT1/GOT2/ADSSL1/PHGDH/ASRGL1/ASPA/AASS	8
BP	GO:0002460	adaptive immune response based on somatic recombination of immune receptors built from immunoglobulin superfamily domains	18/436	111/7631	5.05323e-05	0.00283943	0.00259036	C4B/H2-D1/H2-K1/PTPRC/C1QB/CRP/MYD88/GFUS/PTPN6/STAT3/IL18/C1QA/C1QC/MYO1G/RFTN1/IL33/INPP5D/P2RX7	18
BP	GO:0042537	benzene-containing compound metabolic process	6/436	14/7631	6.81233e-05	0.00376807	0.00343754	GSTM1/FAH/KYAT3/GSTM7/KYAT1/GSTM4	6
BP	GO:0042063	gliogenesis	26/436	201/7631	7.06835e-05	0.00384953	0.00351185	BIN1/GFAP/HEXB/MYD88/GRN/CD9/STAT3/IDH2/PLP1/C1QA/MYRF/LAMB2/CNTN2/PHGDH/NDRG1/MAPK3/TPPP/DAAM2/IL33/ARHGEF10/EIF2B5/ASPA/DUSP15/NDUFS2/EPM2A/MECP2	26
BP	GO:0001909	leukocyte mediated cytotoxicity	10/436	41/7631	7.54894e-05	0.00398854	0.00363867	H2-D1/H2-K1/PTPRC/MYD88/GFUS/PTPN6/PRDX1/IL18/LAG3/P2RX7	10
BP	GO:0032602	chemokine production	10/436	41/7631	7.54894e-05	0.00398854	0.00363867	AIF1/MBP/GSTP1/MYD88/GSTP2/APOD/IL18/ERBIN/IL33/PYCARD	10
BP	GO:0006754	ATP biosynthetic process	15/436	86/7631	9.08916e-05	0.00473171	0.00431665	ENO1B/ENO1/STAT3/PKM/SDHA/NDUFS2/NDUFA10/NDUFS5/NDUFA2/SDHB/NDUFA6/DMAC2L/NDUFA8/NDUFS3/NDUFA7	15
BP	GO:0044262	cellular carbohydrate metabolic process	22/436	159/7631	9.35157e-05	0.00479776	0.00437691	IDH1/GOT1/STAT3/IDH2/GAA/SORD/ABHD10/ZMPSTE24/PDK1/COQ3/PYGB/OBP2A/GPT/PLCD1/EPM2AIP1/PDK3/PYGL/PLEK/GYG/EPM2A/GYS1/MECP2	22
BP	GO:0009617	response to bacterium	28/436	229/7631	0.000102489	0.00518302	0.00472837	NCF2/H2-K1/CD14/GSTP1/MYD88/GRN/ITGAV/IL18/CMPK2/IRGM1/GBP3/MAPK3/IFIT1/IFIT3/ERBIN/KYAT1/SP110/SLC9A9/PLAAT3/GBP7/HADHB/PYCARD/PYGL/B3GALT5/LITAF/CAR5B/GBP2/P2RX7	28
BP	GO:0045333	cellular respiration	24/436	183/7631	0.000107598	0.00536475	0.00489416	DLD/IDH1/MDH2/GPD1/PDHA2/IDH2/OGDH/DLAT/SDHA/NDUFS2/NDUFA10/NDUFS5/NDUFA2/SDHB/NDUFA6/UQCRC1/PDHB/DLST/UQCRC2/NDUFA8/NDUFS3/SUCLG1/NDUFA7/SUCLG2	24
BP	GO:0030149	sphingolipid catabolic process	7/436	21/7631	0.00010928	0.00537295	0.00490164	HEXB/HEXA/SMPDL3B/SMPD1/PSAP/ASAH2/ASAH1	7
BP	GO:0048708	astrocyte differentiation	11/436	51/7631	0.000111027	0.00538407	0.00491178	BIN1/GFAP/GRN/STAT3/PLP1/C1QA/LAMB2/CNTN2/MAPK3/EIF2B5/MECP2	11
BP	GO:0006577	amino-acid betaine metabolic process	5/436	10/7631	0.000118039	0.00564671	0.00515138	CRAT/CPT2/BBOX1/CROT/ALDH9A1	5
BP	GO:0001817	regulation of cytokine production	32/436	280/7631	0.000122612	0.00578726	0.00527961	AIF1/MBP/PTPRC/CD14/CRP/HMOX1/GSTP1/MYD88/PTPN6/STAT3/ITGAV/GSTP2/APOD/IL18/ANXA4/ITGB8/ZC3HAV1/GBP3/LAG3/SPTBN1/RFTN1/ERBIN/IL33/ARRB1/GBP7/GPRC5B/SERPINB1A/PYCARD/ZFP422/INPP5D/LITAF/P2RX7	32
BP	GO:0046394	carboxylic acid biosynthetic process	22/436	163/7631	0.000135759	0.00617254	0.00563109	GOT1/GOT2/GSTM1/GLUL/LDHB/GSTP1/PTGS1/LTA4H/GSTP2/PKM/PLP1/ABAT/MTHFD1L/PHGDH/GSTM7/GSTM4/AASS/PSAT1/PECR/GATM/MECR/ASAH2	22
BP	GO:0033865	nucleoside bisphosphate metabolic process	13/436	70/7631	0.000137749	0.00617254	0.00563109	DLD/MMUT/PDHA2/HMGCL/MCCC2/OGDH/PDK1/DLAT/PDK3/PDHB/CROT/SUCLG1/SUCLG2	13
BP	GO:0033875	ribonucleoside bisphosphate metabolic process	13/436	70/7631	0.000137749	0.00617254	0.00563109	DLD/MMUT/PDHA2/HMGCL/MCCC2/OGDH/PDK1/DLAT/PDK3/PDHB/CROT/SUCLG1/SUCLG2	13
BP	GO:0034032	purine nucleoside bisphosphate metabolic process	13/436	70/7631	0.000137749	0.00617254	0.00563109	DLD/MMUT/PDHA2/HMGCL/MCCC2/OGDH/PDK1/DLAT/PDK3/PDHB/CROT/SUCLG1/SUCLG2	13
BP	GO:0046466	membrane lipid catabolic process	7/436	22/7631	0.00015247	0.0067468	0.00615498	HEXB/HEXA/SMPDL3B/SMPD1/PSAP/ASAH2/ASAH1	7
BP	GO:0010466	negative regulation of peptidase activity	16/436	100/7631	0.000154612	0.00675713	0.0061644	BIN1/GPI1/CTSB/RPS6KA1/CST3/CRYAB/AMBP/SERPINB6A/ITIH1/ITIH2/ITIH3/A2M/ARRB1/CD109/SERPINB1A/NOL3	16
BP	GO:0002252	immune effector process	28/436	235/7631	0.0001606	0.00685779	0.00625623	C4B/H2-D1/H2-K1/GPI1/PTPRC/C1QB/CRP/HMOX1/MYD88/GFUS/GRN/PTPN6/PRDX1/STAT3/IL18/C1QA/C1QC/MYO1G/LCP1/LAG3/RFTN1/A2M/IL33/GPRC5B/PYCARD/INPP5D/LITAF/P2RX7	28
BP	GO:0016053	organic acid biosynthetic process	22/436	165/7631	0.000162638	0.00685779	0.00625623	GOT1/GOT2/GSTM1/GLUL/LDHB/GSTP1/PTGS1/LTA4H/GSTP2/PKM/PLP1/ABAT/MTHFD1L/PHGDH/GSTM7/GSTM4/AASS/PSAT1/PECR/GATM/MECR/ASAH2	22
BP	GO:0035458	cellular response to interferon-beta	6/436	16/7631	0.000164664	0.00685779	0.00625623	IRGM1/GBP3/IFIT1/IFIT3/GBP7/GBP2	6
BP	GO:0046685	response to arsenic-containing substance	6/436	16/7631	0.000164664	0.00685779	0.00625623	NEFL/ALAD/HMOX1/NEFH/ZFAND1/AS3MT	6
BP	GO:0009142	nucleoside triphosphate biosynthetic process	16/436	101/7631	0.000174279	0.00715593	0.00652821	ENO1B/ENO1/STAT3/PKM/CMPK2/SDHA/NDUFS2/NDUFA10/NDUFS5/NDUFA2/SDHB/NDUFA6/DMAC2L/NDUFA8/NDUFS3/NDUFA7	16
BP	GO:0009206	purine ribonucleoside triphosphate biosynthetic process	15/436	91/7631	0.000175866	0.00715593	0.00652821	ENO1B/ENO1/STAT3/PKM/SDHA/NDUFS2/NDUFA10/NDUFS5/NDUFA2/SDHB/NDUFA6/DMAC2L/NDUFA8/NDUFS3/NDUFA7	15
BP	GO:0007272	ensheathment of neurons	15/436	92/7631	0.000199363	0.0078416	0.00715374	MBP/HEXB/HEXA/CD9/PLP1/MYRF/CLDN11/PSAP/CNTN2/NDRG1/TPPP/NFASC/ARHGEF10/EIF2B5/EPB41L3	15
BP	GO:0008366	axon ensheathment	15/436	92/7631	0.000199363	0.0078416	0.00715374	MBP/HEXB/HEXA/CD9/PLP1/MYRF/CLDN11/PSAP/CNTN2/NDRG1/TPPP/NFASC/ARHGEF10/EIF2B5/EPB41L3	15
BP	GO:0009145	purine nucleoside triphosphate biosynthetic process	15/436	92/7631	0.000199363	0.0078416	0.00715374	ENO1B/ENO1/STAT3/PKM/SDHA/NDUFS2/NDUFA10/NDUFS5/NDUFA2/SDHB/NDUFA6/DMAC2L/NDUFA8/NDUFS3/NDUFA7	15
BP	GO:0016051	carbohydrate biosynthetic process	16/436	103/7631	0.000220232	0.00856725	0.00781574	ALDOC/GOT1/GPI1/MDH2/GPD1/ENO1/G6PDX/SORD/OBP2A/GPT/PLCD1/EPM2AIP1/PLEK/GYG/EPM2A/GYS1	16
BP	GO:0001818	negative regulation of cytokine production	16/436	104/7631	0.000246913	0.0095008	0.0086674	PTPRC/HMOX1/GSTP1/PTPN6/GSTP2/APOD/ANXA4/GBP3/LAG3/ERBIN/IL33/ARRB1/GBP7/SERPINB1A/PYCARD/INPP5D	16
BP	GO:0006066	alcohol metabolic process	23/436	182/7631	0.000260713	0.00992391	0.00905339	APOB/NPC1/IDH1/GOT1/GPD1/FECH/SCP2/IDH2/LIPE/G6PDX/SMPD1/SORD/COQ3/QDPR/CYP51/PLCD1/FDPS/PECR/NAAA/ASAH2/PLEK/ASAH1/MECP2	23
BP	GO:0009201	ribonucleoside triphosphate biosynthetic process	15/436	95/7631	0.000286876	0.0107435	0.00980105	ENO1B/ENO1/STAT3/PKM/SDHA/NDUFS2/NDUFA10/NDUFS5/NDUFA2/SDHB/NDUFA6/DMAC2L/NDUFA8/NDUFS3/NDUFA7	15
BP	GO:0052547	regulation of peptidase activity	24/436	195/7631	0.000288313	0.0107435	0.00980105	BIN1/CTSS/MBP/GPI1/CTSB/CTSD/RPS6KA1/CST3/CRYAB/PSMB8/GRN/STAT3/XDH/AMBP/SERPINB6A/ITIH1/ITIH2/ITIH3/A2M/ARRB1/CD109/SERPINB1A/NOL3/PYCARD	24
BP	GO:0002250	adaptive immune response	20/436	149/7631	0.000292611	0.01079	0.00984355	C4B/H2-D1/H2-K1/PTPRC/C1QB/CRP/MYD88/GFUS/PTPN6/STAT3/IL18/C1QA/C1QC/MYO1G/LAG3/RFTN1/IL33/PYCARD/INPP5D/P2RX7	20
BP	GO:0006790	sulfur compound metabolic process	22/436	172/7631	0.000297492	0.0108569	0.00990455	DLD/GSTM1/MMUT/GSTP1/HEXB/HEXA/PDHA2/HMGCL/GSTP2/XDH/ARSG/OGDH/PHGDH/PDK1/DLAT/LYRM4/HNMT/PDK3/MPST/PDHB/SUCLG1/SUCLG2	22
BP	GO:0006085	acetyl-CoA biosynthetic process	6/436	18/7631	0.000346078	0.0125012	0.0114046	DLD/PDHA2/PDK1/DLAT/PDK3/PDHB	6
BP	GO:0009064	glutamine family amino acid metabolic process	10/436	49/7631	0.000366708	0.0131126	0.0119624	GOT1/GOT2/GLUL/FAH/PHGDH/ALDH5A1/ASRGL1/DDAH1/PRODH/MECP2	10
BP	GO:0021782	glial cell development	12/436	68/7631	0.000406407	0.0143868	0.0131248	GFAP/GRN/PLP1/C1QA/MYRF/LAMB2/CNTN2/PHGDH/NDRG1/TPPP/ARHGEF10/EIF2B5	12
BP	GO:0006637	acyl-CoA metabolic process	11/436	59/7631	0.000431381	0.0149715	0.0136582	DLD/MMUT/PDHA2/HMGCL/OGDH/PDK1/DLAT/PDK3/PDHB/SUCLG1/SUCLG2	11
BP	GO:0035383	thioester metabolic process	11/436	59/7631	0.000431381	0.0149715	0.0136582	DLD/MMUT/PDHA2/HMGCL/OGDH/PDK1/DLAT/PDK3/PDHB/SUCLG1/SUCLG2	11
BP	GO:0006575	cellular modified amino acid metabolic process	12/436	69/7631	0.000467085	0.0159402	0.014542	FOLH1/CTSB/CRAT/CPT2/CKB/MTHFD1L/SLC27A1/KYAT1/BBOX1/GATM/CROT/ALDH9A1	12
BP	GO:0002455	humoral immune response mediated by circulating immunoglobulin	6/436	19/7631	0.000481652	0.0159402	0.014542	PTPRC/C1QB/CRP/PTPN6/C1QA/C1QC	6
BP	GO:0009065	glutamine family amino acid catabolic process	6/436	19/7631	0.000481652	0.0159402	0.014542	GOT1/GOT2/FAH/ASRGL1/DDAH1/PRODH	6
BP	GO:0035384	thioester biosynthetic process	7/436	26/7631	0.000481809	0.0159402	0.014542	DLD/MMUT/PDHA2/PDK1/DLAT/PDK3/PDHB	7
BP	GO:0071616	acyl-CoA biosynthetic process	7/436	26/7631	0.000481809	0.0159402	0.014542	DLD/MMUT/PDHA2/PDK1/DLAT/PDK3/PDHB	7
BP	GO:0002443	leukocyte mediated immunity	19/436	144/7631	0.000513383	0.0168064	0.0153322	C4B/H2-D1/H2-K1/PTPRC/C1QB/CRP/HMOX1/MYD88/GFUS/PTPN6/PRDX1/IL18/C1QA/C1QC/MYO1G/LAG3/RFTN1/INPP5D/P2RX7	19
BP	GO:0006081	cellular aldehyde metabolic process	8/436	34/7631	0.000517709	0.0168064	0.0153322	IDH1/TKT/IDH2/ALDH3B1/PNPO/GRHPR/TALDO1/ALDH9A1	8
BP	GO:0046514	ceramide catabolic process	5/436	13/7631	0.000522233	0.0168064	0.0153322	HEXB/HEXA/PSAP/ASAH2/ASAH1	5
BP	GO:0046034	ATP metabolic process	21/436	168/7631	0.000554852	0.0176953	0.0161431	ALDOC/GPI1/GPD1/ENO1B/ENO1/STAT3/PKM/OGDH/SDHA/NDUFS2/MPI/NDUFA10/NDUFS5/NDUFA2/SDHB/NDUFA6/DMAC2L/NDUFA8/NDUFS3/P2RX7/NDUFA7	21
BP	GO:0030258	lipid modification	17/436	123/7631	0.00058414	0.018463	0.0168434	SCP2/ECI1/CRAT/APOD/CPT2/ACADS/HADH/ECHS1/ACAT2/OBP2A/HADHB/DECR1/CROT/INPP5D/IVD/HACL1/ECI2	17
BP	GO:0042552	myelination	14/436	91/7631	0.000595688	0.0186614	0.0170244	MBP/HEXB/HEXA/CD9/PLP1/MYRF/PSAP/CNTN2/NDRG1/TPPP/NFASC/ARHGEF10/EIF2B5/EPB41L3	14
BP	GO:0035456	response to interferon-beta	6/436	20/7631	0.000655251	0.0203473	0.0185624	IRGM1/GBP3/IFIT1/IFIT3/GBP7/GBP2	6
BP	GO:0019646	aerobic electron transport chain	10/436	53/7631	0.000708775	0.0218179	0.0199041	DLD/SDHA/NDUFS2/NDUFA10/SDHB/UQCRC1/UQCRC2/NDUFA8/NDUFS3/NDUFA7	10
BP	GO:0032635	interleukin-6 production	11/436	63/7631	0.000772195	0.0231633	0.0211314	AIF1/MBP/MYD88/PTPN6/STAT3/IL18/IL33/ARRB1/PYCARD/INPP5D/P2RX7	11
BP	GO:0006098	pentose-phosphate shunt	5/436	14/7631	0.000774516	0.0231633	0.0211314	TKT/G6PDX/TALDO1/PRPS2/PRPS1	5
BP	GO:0042159	lipoprotein catabolic process	5/436	14/7631	0.000774516	0.0231633	0.0211314	APOB/PPT1/CTSD/ABHD10/ABHD17C	5
BP	GO:0019674	NAD metabolic process	7/436	28/7631	0.000785197	0.0231633	0.0211314	MDH2/GPD1/LDHB/OGDH/NMNAT3/DLST/NUDT12	7
BP	GO:0050830	defense response to Gram-positive bacterium	7/436	28/7631	0.000785197	0.0231633	0.0211314	MYD88/IL18/GBP3/GBP7/PYCARD/GBP2/P2RX7	7
BP	GO:0019882	antigen processing and presentation	9/436	45/7631	0.000838738	0.0245383	0.0223858	CTSS/H2-D1/H2-K1/PSMB8/RAB5B/PSAP/RFTN1/WASHC1/PYCARD	9
BP	GO:0051156	glucose 6-phosphate metabolic process	6/436	21/7631	0.00087364	0.0253499	0.0231262	GPI1/TKT/G6PDX/TALDO1/PRPS2/PRPS1	6
BP	GO:0006734	NADH metabolic process	5/436	15/7631	0.00110773	0.0316238	0.0288498	MDH2/GPD1/OGDH/DLST/NUDT12	5
BP	GO:0031579	membrane raft organization	5/436	15/7631	0.00110773	0.0316238	0.0288498	NPC1/PPT1/PTPRC/RFTN1/NAXE	5
BP	GO:0002699	positive regulation of immune effector process	14/436	97/7631	0.00113997	0.0321687	0.0293468	C4B/H2-D1/H2-K1/GPI1/PTPRC/HMOX1/MYD88/PTPN6/IL18/LAG3/IL33/GPRC5B/PYCARD/P2RX7	14
BP	GO:0006165	nucleoside diphosphate phosphorylation	11/436	66/7631	0.00115407	0.0321687	0.0293468	ALDOC/GPI1/GPD1/ENO1B/ENO1/STAT3/PKM/CMPK2/OGDH/MPI/P2RX7	11
BP	GO:0019751	polyol metabolic process	11/436	66/7631	0.00115407	0.0321687	0.0293468	GOT1/SCP2/SORD/COQ3/QDPR/PLCD1/NAAA/ASAH2/PLEK/ASAH1/MECP2	11
BP	GO:0098542	defense response to other organism	39/436	415/7631	0.00132489	0.0366416	0.0334274	H2-K1/PTPRC/CD14/APCS/C1QB/CRP/MYD88/GRN/PTPN6/PRDX1/SMPDL3B/IL18/C1QA/C1QC/SMPD1/ZC3HAV1/IRGM1/STXBP3/GBP3/LAG3/MAPK3/IFIT1/IFIT3/RFTN1/A2M/ERBIN/ZMPSTE24/FLNB/LRSAM1/SP110/IL33/SLC9A9/ENDOD1/GBP7/SERPINB1A/PYCARD/HTRA1/GBP2/P2RX7	39
BP	GO:0002456	T cell mediated immunity	8/436	39/7631	0.00136436	0.0374407	0.0341564	H2-D1/H2-K1/PTPRC/GFUS/IL18/MYO1G/RFTN1/P2RX7	8
BP	GO:0006956	complement activation	6/436	23/7631	0.00147428	0.0398393	0.0363446	C4B/C1QB/CRP/C1QA/C1QC/A2M	6
BP	GO:0014002	astrocyte development	6/436	23/7631	0.00147428	0.0398393	0.0363446	GFAP/GRN/PLP1/C1QA/LAMB2/EIF2B5	6
BP	GO:0006740	NADPH regeneration	5/436	16/7631	0.00153639	0.0405883	0.0370279	TKT/G6PDX/TALDO1/PRPS2/PRPS1	5
BP	GO:0009083	branched-chain amino acid catabolic process	5/436	16/7631	0.00153639	0.0405883	0.0370279	DLD/HMGCL/MCCC2/ALDH6A1/IVD	5
BP	GO:0030212	hyaluronan metabolic process	5/436	16/7631	0.00153639	0.0405883	0.0370279	HEXB/HEXA/ITIH1/ITIH2/ITIH3	5
BP	GO:1901617	organic hydroxy compound biosynthetic process	15/436	112/7631	0.00167354	0.0423389	0.038625	APOB/DDT/DDC/GOT1/LDHB/SCP2/G6PDX/QDPR/CYP51/PLCD1/PNPO/FDPS/ASAH2/PLEK/ASAH1	15
BP	GO:0001916	positive regulation of T cell mediated cytotoxicity	4/436	10/7631	0.00167472	0.0423389	0.038625	H2-D1/H2-K1/PTPRC/P2RX7	4
BP	GO:0032682	negative regulation of chemokine production	4/436	10/7631	0.00167472	0.0423389	0.038625	GSTP1/GSTP2/APOD/ERBIN	4
BP	GO:0046939	nucleotide phosphorylation	11/436	69/7631	0.00167947	0.0423389	0.038625	ALDOC/GPI1/GPD1/ENO1B/ENO1/STAT3/PKM/CMPK2/OGDH/MPI/P2RX7	11
BP	GO:0006096	glycolytic process	10/436	59/7631	0.00168035	0.0423389	0.038625	ALDOC/GPI1/GPD1/ENO1B/ENO1/STAT3/PKM/OGDH/MPI/P2RX7	10
BP	GO:0006757	ATP generation from ADP	10/436	59/7631	0.00168035	0.0423389	0.038625	ALDOC/GPI1/GPD1/ENO1B/ENO1/STAT3/PKM/OGDH/MPI/P2RX7	10
BP	GO:0009205	purine ribonucleoside triphosphate metabolic process	21/436	183/7631	0.00168638	0.0423389	0.038625	ALDOC/GPI1/GPD1/ENO1B/ENO1/STAT3/PKM/OGDH/SDHA/NDUFS2/MPI/NDUFA10/NDUFS5/NDUFA2/SDHB/NDUFA6/DMAC2L/NDUFA8/NDUFS3/P2RX7/NDUFA7	21
BP	GO:0007009	plasma membrane organization	13/436	91/7631	0.00186368	0.0464587	0.0423834	ANK3/BIN1/PTPRC/CD9/SMPD1/MYRF/PSAP/SPTBN1/NDRG1/MICALL1/PACSIN3/EPB41L3/P2RX7	13
BP	GO:0044272	sulfur compound biosynthetic process	11/436	70/7631	0.0018928	0.0464587	0.0423834	DLD/GSTM1/MMUT/GSTP1/PDHA2/GSTP2/PDK1/DLAT/PDK3/MPST/PDHB	11
BP	GO:0032675	regulation of interleukin-6 production	10/436	60/7631	0.00191609	0.0464587	0.0423834	AIF1/MBP/MYD88/PTPN6/STAT3/IL33/ARRB1/PYCARD/INPP5D/P2RX7	10
BP	GO:0042776	proton motive force-driven mitochondrial ATP synthesis	10/436	60/7631	0.00191609	0.0464587	0.0423834	SDHA/NDUFS2/NDUFA10/NDUFS5/NDUFA2/SDHB/NDUFA6/NDUFA8/NDUFS3/NDUFA7	10
BP	GO:0046364	monosaccharide biosynthetic process	10/436	60/7631	0.00191609	0.0464587	0.0423834	ALDOC/GOT1/GPI1/MDH2/GPD1/ENO1/G6PDX/SORD/OBP2A/GPT	10
BP	GO:0001912	positive regulation of leukocyte mediated cytotoxicity	5/436	17/7631	0.0020756	0.049646	0.0452911	H2-D1/H2-K1/PTPRC/LAG3/P2RX7	5
BP	GO:0001913	T cell mediated cytotoxicity	5/436	17/7631	0.0020756	0.049646	0.0452911	H2-D1/H2-K1/PTPRC/GFUS/P2RX7	5
CC	GO:0043209	myelin sheath	43/439	181/7706	2.70492e-16	1.0441e-13	9.25368e-14	DPYSL2/DLD/CAR2/GFAP/MBP/GOT2/GPI1/MDH2/NEFL/UBC/GSTM1/GLUL/LDHB/ENO1/NEFH/CRYAB/MSN/SEPTIN4/PRDX1/TKT/INA/PKM/PLP1/TUBB4B/CKB/ERMN/MYO1D/CLDN11/CNTN2/PHGDH/NDRG1/TPPP/NFASC/DLAT/IMMT/SDHA/NDUFA10/UQCRC1/DLST/MOBP/TUBB4A/UQCRC2/NDUFS3	43
CC	GO:1990204	oxidoreductase complex	22/439	95/7706	1.0647e-08	2.05487e-06	1.8212e-06	DLD/NCF2/GPD1/LDHB/PDHA2/OGDH/PDK1/DLAT/SDHA/NDUFS2/NDUFA10/NDUFS5/NDUFA2/SDHB/NDUFA6/UQCRC1/PDHB/DLST/UQCRC2/NDUFA8/NDUFS3/NDUFA7	22
CC	GO:0005615	extracellular space	57/439	464/7706	1.71937e-08	2.21225e-06	1.96068e-06	APOB/DDT/CTSS/PPT1/CAR2/C4B/H2-D1/H2-K1/GPI1/COL4A2/ALAD/CTSB/CD14/APCS/C1QB/CRP/CTSD/HEXB/CST3/MFGE8/GRN/CD9/CD63/ANXA5/ARSA/APOD/LIPE/SMPDL3B/RAB5B/IL18/C1QA/XDH/C1QC/SMPD1/AMBP/ARSG/SERPINB6A/LAMA5/PSAP/ACAN/SORD/A2M/IL33/OBP2A/C1QTNF5/LGI2/NAXE/GPT/MCAM/CD109/GPRC5B/TINAGL1/SERPINB1A/CMTM5/ASAH2/CTSF/ASAH1	57
CC	GO:0062023	collagen-containing extracellular matrix	28/439	165/7706	1.51107e-07	1.45818e-05	1.29236e-05	ADAM10/COL4A2/CTSB/S100A6/CTSD/CST3/MFGE8/ANXA5/PKM/ANXA11/ANXA4/AMBP/LAMA2/SERPINB6A/LAMA5/ACAN/LAMB2/ITIH1/ITIH2/ITIH3/HAPLN4/LGALSL/TINAGL1/VWA5A/SERPINB1A/PLXDC2/HAPLN1/HTRA1	28
CC	GO:0005777	peroxisome	19/439	97/7706	1.72203e-06	8.41851e-05	7.46118e-05	ECH1/IDH1/SCP2/PRDX1/HMGCL/TKT/CRAT/RIDA/IDH2/PRDX5/XDH/HSDL2/PLAAT3/FDPS/PECR/CROT/NUDT12/HACL1/ECI2	19
CC	GO:0042579	microbody	19/439	97/7706	1.72203e-06	8.41851e-05	7.46118e-05	ECH1/IDH1/SCP2/PRDX1/HMGCL/TKT/CRAT/RIDA/IDH2/PRDX5/XDH/HSDL2/PLAAT3/FDPS/PECR/CROT/NUDT12/HACL1/ECI2	19
CC	GO:0000323	lytic vacuole	38/439	299/7706	2.1676e-06	8.41851e-05	7.46118e-05	ANK3/NPC1/CTSS/PPT1/LAMTOR3/TPP1/H2-D1/H2-K1/GFAP/GOT1/FTH1/CTSB/CTSD/HEXB/CST3/CRYAB/GRN/HEXA/CD63/AKR1B8/ARSA/GAA/ANXA11/SMPD1/ARSG/WDR81/IRGM1/PSAP/SQSTM1/PLAAT3/FYCO1/TINAGL1/SERPINB1A/NAAA/LITAF/CTSF/ASAH1/LIPA	38
CC	GO:0005764	lysosome	38/439	299/7706	2.1676e-06	8.41851e-05	7.46118e-05	ANK3/NPC1/CTSS/PPT1/LAMTOR3/TPP1/H2-D1/H2-K1/GFAP/GOT1/FTH1/CTSB/CTSD/HEXB/CST3/CRYAB/GRN/HEXA/CD63/AKR1B8/ARSA/GAA/ANXA11/SMPD1/ARSG/WDR81/IRGM1/PSAP/SQSTM1/PLAAT3/FYCO1/TINAGL1/SERPINB1A/NAAA/LITAF/CTSF/ASAH1/LIPA	38
CC	GO:0030312	external encapsulating structure	29/439	198/7706	2.18096e-06	8.41851e-05	7.46118e-05	ADAM10/COL4A2/CTSB/S100A6/CTSD/CST3/MFGE8/ANXA5/PKM/ANXA11/ANXA4/AMBP/LAMA2/SERPINB6A/LAMA5/ACAN/LAMB2/ITIH1/ITIH2/ITIH3/HAPLN4/LGALSL/TINAGL1/VWA5A/SERPINB1A/PLXDC2/HAPLN2/HAPLN1/HTRA1	29
CC	GO:0031012	extracellular matrix	29/439	198/7706	2.18096e-06	8.41851e-05	7.46118e-05	ADAM10/COL4A2/CTSB/S100A6/CTSD/CST3/MFGE8/ANXA5/PKM/ANXA11/ANXA4/AMBP/LAMA2/SERPINB6A/LAMA5/ACAN/LAMB2/ITIH1/ITIH2/ITIH3/HAPLN4/LGALSL/TINAGL1/VWA5A/SERPINB1A/PLXDC2/HAPLN2/HAPLN1/HTRA1	29
CC	GO:0045239	tricarboxylic acid cycle enzyme complex	8/439	18/7706	2.74617e-06	9.63654e-05	8.54071e-05	DLD/PDHA2/OGDH/DLAT/PDHB/DLST/SUCLG1/SUCLG2	8
CC	GO:0005773	vacuole	42/439	351/7706	3.05316e-06	9.821e-05	8.70418e-05	ANK3/DLD/NPC1/CTSS/PPT1/LAMTOR3/TPP1/H2-D1/H2-K1/GFAP/GOT1/FTH1/CTSB/CTSD/HEXB/CST3/CRYAB/GRN/HEXA/CD63/AKR1B8/ARSA/GAA/ANXA11/SMPD1/ARSG/WDR81/IRGM1/PSAP/SQSTM1/VAC14/TBC1D5/PLAAT3/FYCO1/WASHC1/TINAGL1/SERPINB1A/NAAA/LITAF/CTSF/ASAH1/LIPA	42
CC	GO:0005743	mitochondrial inner membrane	47/439	421/7706	5.37147e-06	0.000159491	0.000141354	NDUFAF6/GPX4/GCAT/GOT2/MDH2/LDHB/FECH/CPOX/HMGCL/ECI1/STAT3/CRAT/PPOX/CPT2/IDH2/AMBP/SLC27A1/HADH/COQ3/IMMT/SDHA/COQ6/MICOS13/NDUFS2/MRPL37/SFXN4/MPST/HADHB/DHRS1/NDUFA10/NDUFS5/MRPL16/MRPL9/NDUFA2/SDHB/MRPL11/NDUFA6/DMAC2L/UQCRC1/GATM/UQCRC2/NDUFA8/NDUFS3/MRPL46/PRODH/SUCLG1/NDUFA7	47
CC	GO:0019866	organelle inner membrane	48/439	441/7706	8.5319e-06	0.000235237	0.000208486	NDUFAF6/GPX4/GCAT/GOT2/MDH2/LDHB/FECH/CPOX/HMGCL/ECI1/STAT3/CRAT/PPOX/CPT2/IDH2/AMBP/SLC27A1/HADH/COQ3/IMMT/SDHA/COQ6/MICOS13/NDUFS2/MRPL37/SFXN4/MPST/HADHB/DHRS1/NDUFA10/NDUFS5/MRPL16/MRPL9/NDUFA2/SDHB/MRPL11/NDUFA6/DMAC2L/UQCRC1/GATM/UQCRC2/NDUFA8/NDUFS3/MRPL46/PRODH/SUCLG1/P2RX7/NDUFA7	48
CC	GO:0045240	dihydrolipoyl dehydrogenase complex	6/439	12/7706	2.27519e-05	0.000585482	0.000518903	DLD/PDHA2/OGDH/DLAT/PDHB/DLST	6
CC	GO:0098798	mitochondrial protein-containing complex	29/439	249/7706	0.000174991	0.00422167	0.00374159	DLD/PDHA2/MCCC2/PDK1/DLAT/IMMT/LYRM4/SDHA/MICOS13/NDUFS2/MRPL37/HADHB/NDUFA10/NDUFS5/MRPL16/MRPL9/NDUFA2/SDHB/MRPL11/NDUFA6/UQCRC1/PDHB/UQCRC2/NDUFA8/NDUFS3/MRPL46/SUCLG1/NDUFA7/SUCLG2	29
CC	GO:0044304	main axon	11/439	56/7706	0.000261442	0.00593628	0.00526122	ANK3/BIN1/MBP/ERMN/MYO1D/CNTN2/SPTBN1/NFASC/TUBB4A/HAPLN2/EPB41L3	11
CC	GO:0033268	node of Ranvier	5/439	12/7706	0.000332583	0.00713206	0.00632102	ANK3/BIN1/CNTN2/NFASC/HAPLN2	5
CC	GO:0005902	microvillus	10/439	50/7706	0.000425683	0.00859856	0.00762076	MYO1E/CAR2/MSN/ITGAV/MYO1G/MYO1D/NFASC/DCXR/STARD10/CLIC4	10
CC	GO:0005759	mitochondrial matrix	27/439	238/7706	0.000445521	0.00859856	0.00762076	DLD/GOT2/MDH2/MMUT/PDHA2/PRDX1/TFAM/RIDA/ABAT/ACADS/MCCC2/PDK1/DLAT/FDPS/MRPL37/HADHB/MRPL16/MRPL9/MRPL11/ACOT13/PDHB/REXO2/MRPL46/IVD/SUCLG1/NDUFA7/SUCLG2	27
CC	GO:0005746	mitochondrial respirasome	12/439	70/7706	0.000521711	0.00958954	0.00849904	SDHA/NDUFS2/NDUFA10/NDUFS5/NDUFA2/SDHB/NDUFA6/UQCRC1/UQCRC2/NDUFA8/NDUFS3/NDUFA7	12
CC	GO:0098803	respiratory chain complex	12/439	71/7706	0.000596179	0.0104602	0.00927073	SDHA/NDUFS2/NDUFA10/NDUFS5/NDUFA2/SDHB/NDUFA6/UQCRC1/UQCRC2/NDUFA8/NDUFS3/NDUFA7	12
CC	GO:0070469	respirasome	12/439	73/7706	0.000772075	0.0129574	0.011484	SDHA/NDUFS2/NDUFA10/NDUFS5/NDUFA2/SDHB/NDUFA6/UQCRC1/UQCRC2/NDUFA8/NDUFS3/NDUFA7	12
CC	GO:0005883	neurofilament	4/439	10/7706	0.00165673	0.0255799	0.0226711	NEFL/NEFH/INA/CLDN11	4
CC	GO:0033270	paranode region of axon	4/439	10/7706	0.00165673	0.0255799	0.0226711	ANK3/ERMN/NFASC/EPB41L3	4
CC	GO:0098858	actin-based cell projection	16/439	125/7706	0.00186778	0.0277293	0.024576	MYO1E/CAR2/CRP/MSN/ITGAV/PLS1/ERMN/MYO1G/MYO1D/LCP1/NFASC/CLIC5/WASHC1/DCXR/STARD10/CLIC4	16
CC	GO:0005747	mitochondrial respiratory chain complex I	8/439	42/7706	0.00221173	0.0294389	0.0260912	NDUFS2/NDUFA10/NDUFS5/NDUFA2/NDUFA6/NDUFA8/NDUFS3/NDUFA7	8
CC	GO:0030964	NADH dehydrogenase complex	8/439	42/7706	0.00221173	0.0294389	0.0260912	NDUFS2/NDUFA10/NDUFS5/NDUFA2/NDUFA6/NDUFA8/NDUFS3/NDUFA7	8
CC	GO:0045271	respiratory chain complex I	8/439	42/7706	0.00221173	0.0294389	0.0260912	NDUFS2/NDUFA10/NDUFS5/NDUFA2/NDUFA6/NDUFA8/NDUFS3/NDUFA7	8
CC	GO:0044754	autolysosome	4/439	11/7706	0.00248716	0.0320014	0.0283623	FTH1/GAA/IRGM1/SQSTM1	4
CC	GO:0009986	cell surface	33/439	349/7706	0.00266849	0.033227	0.0294485	TSPAN15/ANK3/FOLH1/ADAM10/CTSS/H2-D1/H2-K1/MBP/GOT2/PTPRC/CTSB/CD14/ENO1B/ENO1/MFGE8/CRYAB/MSN/CD9/CD63/ITGAV/ANXA5/ARSA/ANXA4/AMBP/ITGB8/CNTN2/LAG3/MCAM/GPRC5B/CLIC4/BCAM/TJP2/P2RX7	33
CC	GO:0043230	extracellular organelle	9/439	54/7706	0.00313025	0.0366145	0.0324508	CD9/CD63/RAB5B/GBP3/SORD/GBP7/GPRC5B/ASAH2/GBP2	9
CC	GO:0065010	extracellular membrane-bounded organelle	9/439	54/7706	0.00313025	0.0366145	0.0324508	CD9/CD63/RAB5B/GBP3/SORD/GBP7/GPRC5B/ASAH2/GBP2	9
CC	GO:0005767	secondary lysosome	4/439	12/7706	0.00356444	0.0404669	0.0358651	FTH1/GAA/IRGM1/SQSTM1	4
MF	GO:0016491	oxidoreductase activity	72/443	409/7577	4.07753e-18	2.33235e-15	2.04306e-15	DLD/NCF2/GPX4/IDH1/MDH2/FTH1/JMJD7/GPD1/HMOX1/LDHB/SELENBP1/GSTP1/PTGS1/GFUS/PDHA2/PRDX1/CPOX/AKR1B8/GSTP2/CRAT/PPOX/IDH2/CYB5A/PRDX5/XDH/G6PDX/ACADS/AMBP/HSDL2/CRYZL2/MTHFD1L/OGDH/GSTT2/HADH/PHGDH/SORD/GSTT1/MSRB2/ALDH3B1/GSTM7/DLAT/QDPR/ALDH5A1/DPYD/CYP51/ALKBH3/SDHA/SCCPDH/COQ6/PTGR2/NDUFS2/DCXR/PNPO/GRHPR/BBOX1/AASS/DHRS1/NDUFA10/PECR/DECR1/NDUFA2/SDHB/PDHB/PIR/MECR/NDUFS3/CYP4F14/ALDH6A1/IVD…	72
MF	GO:0030170	pyridoxal phosphate binding	13/443	39/7577	1.56961e-07	2.99272e-05	2.62152e-05	DDC/GCAT/GOT1/GOT2/ABAT/KYAT3/KYAT1/PYGB/GPT/PNPO/PSAT1/PYGL/PLPBP	13
MF	GO:0070279	vitamin B6 binding	13/443	39/7577	1.56961e-07	2.99272e-05	2.62152e-05	DDC/GCAT/GOT1/GOT2/ABAT/KYAT3/KYAT1/PYGB/GPT/PNPO/PSAT1/PYGL/PLPBP	13
MF	GO:0019842	vitamin binding	18/443	82/7577	8.11882e-07	0.000116099	0.000101699	DDC/GCAT/GOT1/GOT2/MMUT/TKT/AKR1B8/ABAT/OGDH/KYAT3/KYAT1/PYGB/GPT/PNPO/PSAT1/PYGL/HACL1/PLPBP	18
MF	GO:0030246	carbohydrate binding	21/443	111/7577	1.36009e-06	0.000137635	0.000120563	C4B/GPI1/APCS/HEXB/TKT/GAA/G6PDX/AMBP/ACAN/CNTN2/ITIH1/PYGB/LGALSL/TALDO1/PRPS2/PRPS1/PYGL/FBXO6/GYG/EPM2A/GYS1	21
MF	GO:0016620	oxidoreductase activity, acting on the aldehyde or oxo group of donors, NAD or NADP as acceptor	11/443	33/7577	1.44372e-06	0.000137635	0.000120563	DLD/PDHA2/AKR1B8/OGDH/ALDH3B1/DLAT/ALDH5A1/PDHB/ALDH6A1/ALDH9A1/SUCLG2	11
MF	GO:0051287	NAD binding	13/443	48/7577	2.29509e-06	0.000187542	0.00016428	DLD/IDH1/GPD1/LDHB/IDH2/HADH/PHGDH/SORD/QDPR/ALDH5A1/NDUFS2/GRHPR/ALDH9A1	13
MF	GO:0005200	structural constituent of cytoskeleton	13/443	49/7577	2.96013e-06	0.000211649	0.000185398	TUBB1/ANK3/GFAP/NEFL/NEFH/LMNB2/INA/TUBA4A/TUBB4B/SPTBN1/TUBB4A/TUBA8/EPB41L3	13
MF	GO:0016627	oxidoreductase activity, acting on the CH-CH group of donors	12/443	43/7577	4.00375e-06	0.00025446	0.000222899	CPOX/CRAT/PPOX/ACADS/DPYD/SDHA/PTGR2/PECR/DECR1/SDHB/MECR/IVD	12
MF	GO:0016903	oxidoreductase activity, acting on the aldehyde or oxo group of donors	11/443	37/7577	5.15194e-06	0.000284386	0.000249112	DLD/PDHA2/AKR1B8/OGDH/ALDH3B1/DLAT/ALDH5A1/PDHB/ALDH6A1/ALDH9A1/SUCLG2	11
MF	GO:0008483	transaminase activity	8/443	19/7577	5.46896e-06	0.000284386	0.000249112	GOT1/GOT2/ABAT/KYAT3/KYAT1/AMT/GPT/PSAT1	8
MF	GO:0004601	peroxidase activity	9/443	25/7577	6.48674e-06	0.000291872	0.00025567	GPX4/GSTP1/PTGS1/PRDX1/GSTP2/PRDX5/GSTT2/GSTT1/GSTM7	9
MF	GO:0005540	hyaluronic acid binding	6/443	10/7577	6.63344e-06	0.000291872	0.00025567	ACAN/ITIH1/ITIH2/HAPLN4/HAPLN2/HAPLN1	6
MF	GO:0004364	glutathione transferase activity	8/443	20/7577	8.65229e-06	0.000329941	0.000289017	GSTM1/GSTP1/GSTP2/GSTT2/GSTT1/GSTM7/GSTM4/GSTT3	8
MF	GO:0016769	transferase activity, transferring nitrogenous groups	8/443	20/7577	8.65229e-06	0.000329941	0.000289017	GOT1/GOT2/ABAT/KYAT3/KYAT1/AMT/GPT/PSAT1	8
MF	GO:0016684	oxidoreductase activity, acting on peroxide as acceptor	9/443	27/7577	1.33961e-05	0.000478912	0.000419511	GPX4/GSTP1/PTGS1/PRDX1/GSTP2/PRDX5/GSTT2/GSTT1/GSTM7	9
MF	GO:0016209	antioxidant activity	11/443	43/7577	2.51777e-05	0.000847154	0.000742079	GPX4/GSTP1/PTGS1/PRDX1/GSTP2/PRDX5/AMBP/GSTT2/GSTT1/GSTM7/PRXL2A	11
MF	GO:0004602	glutathione peroxidase activity	6/443	13/7577	4.6587e-05	0.00148043	0.00129681	GPX4/GSTP1/GSTP2/GSTT2/GSTT1/GSTM7	6
MF	GO:0016616	oxidoreductase activity, acting on the CH-OH group of donors, NAD or NADP as acceptor	15/443	80/7577	4.95339e-05	0.00149123	0.00130627	IDH1/MDH2/GPD1/LDHB/GFUS/AKR1B8/IDH2/G6PDX/HADH/PHGDH/SORD/PTGR2/DCXR/GRHPR/DHRS1	15
MF	GO:0004866	endopeptidase inhibitor activity	14/443	74/7577	7.94925e-05	0.00227349	0.0019915	BIN1/RPS6KA1/CST3/PRDX5/AMBP/SERPINB6A/ITIH1/ITIH2/ITIH3/A2M/ARRB1/CD109/SERPINB1A/NOL3	14
MF	GO:0016614	oxidoreductase activity, acting on CH-OH group of donors	15/443	84/7577	8.90935e-05	0.00242674	0.00212574	IDH1/MDH2/GPD1/LDHB/GFUS/AKR1B8/IDH2/G6PDX/HADH/PHGDH/SORD/PTGR2/DCXR/GRHPR/DHRS1	15
MF	GO:0030414	peptidase inhibitor activity	14/443	77/7577	0.000124619	0.00324009	0.00283821	BIN1/RPS6KA1/CST3/PRDX5/AMBP/SERPINB6A/ITIH1/ITIH2/ITIH3/A2M/ARRB1/CD109/SERPINB1A/NOL3	14
MF	GO:0000287	magnesium ion binding	20/443	139/7577	0.00015319	0.00380976	0.00333722	IDH1/GLUL/RPS6KA1/SEPTIN4/HMGCL/TKT/PKM/IDH2/NT5C3B/TPPP/PGM5/PRPSAP2/PPA2/PRPS2/PGM3/PRPS1/REXO2/NUDT12/HACL1/P2RX7	20
MF	GO:0061135	endopeptidase regulator activity	14/443	80/7577	0.000190445	0.00453894	0.00397596	BIN1/RPS6KA1/CST3/PRDX5/AMBP/SERPINB6A/ITIH1/ITIH2/ITIH3/A2M/ARRB1/CD109/SERPINB1A/NOL3	14
MF	GO:0005198	structural molecule activity	39/443	373/7577	0.000254524	0.00582352	0.0051012	TUBB1/ANK3/GFAP/MBP/COL4A2/NEFL/H1F0/HMOX1/NEFH/LMNB2/MFGE8/CRYAB/CPOX/HMGCL/INA/PLP1/TUBA4A/TUBB4B/LAMA2/CLDN11/LAMA5/LAMB2/SPTBN1/H2AC21/HAPLN4/MRPL37/TINAGL1/VWA5A/MRPL16/MRPL9/MRPL11/MOBP/TUBB4A/MRPL46/TUBA8/HAPLN1/EPB41L3/CRYBB1/NDUFA7	39
MF	GO:0061134	peptidase regulator activity	16/443	104/7577	0.000320076	0.0068452	0.00599616	BIN1/CTSS/RPS6KA1/CST3/PRDX5/AMBP/SERPINB6A/ITIH1/ITIH2/ITIH3/A2M/ARRB1/CD109/SERPINB1A/NOL3/PYCARD	16
MF	GO:0016765	transferase activity, transferring alkyl or aryl (other than methyl) groups	9/443	39/7577	0.000323113	0.0068452	0.00599616	GSTM1/GSTP1/GSTP2/GSTT2/GSTT1/GSTM7/GSTM4/FDPS/GSTT3	9
MF	GO:0031406	carboxylic acid binding	17/443	116/7577	0.000379303	0.00774861	0.00678752	DDC/GOT1/GOT2/GLUL/GSTP1/SCP2/HMGCL/GSTP2/RIDA/PSAP/GSTM7/ALDH5A1/GRHPR/DDAH1/CYP4F14/PYGL/PRODH	17
MF	GO:0043177	organic acid binding	17/443	119/7577	0.000514364	0.0100409	0.00879552	DDC/GOT1/GOT2/GLUL/GSTP1/SCP2/HMGCL/GSTP2/RIDA/PSAP/GSTM7/ALDH5A1/GRHPR/DDAH1/CYP4F14/PYGL/PRODH	17
MF	GO:0042803	protein homodimerization activity	41/443	413/7577	0.000526622	0.0100409	0.00879552	CASQ2/ADAM10/IDH1/H2-D1/H2-K1/GSTM1/GPD1/S100A6/HMOX1/MMUT/ENO1B/ENO1/FECH/CRYAB/CPOX/TKT/STAT3/PKM/XDH/G6PDX/AMBP/MTHFD1L/GBP3/PSAP/KYAT3/TPPP/GSTM7/KYAT1/TRIM9/DPYD/LYRM4/GSTM4/PNPO/GRHPR/PRPS1/PYCARD/PLEK/PLEKHB1/GYG/EPM2A/GBP2	41
MF	GO:0004867	serine-type endopeptidase inhibitor activity	8/443	36/7577	0.000907579	0.0167463	0.0146692	AMBP/SERPINB6A/ITIH1/ITIH2/ITIH3/A2M/CD109/SERPINB1A	8
MF	GO:0046906	tetrapyrrole binding	9/443	47/7577	0.00137004	0.0244895	0.0214519	HMOX1/MMUT/FECH/PTGS1/PRDX1/CYB5A/AMBP/CYP51/CYP4F14	9
MF	GO:0033293	monocarboxylic acid binding	8/443	39/7577	0.00158144	0.0274117	0.0240117	GSTP1/SCP2/GSTP2/RIDA/PSAP/GSTM7/CYP4F14/PYGL	8
MF	GO:0050661	NADP binding	7/443	31/7577	0.00171703	0.0288865	0.0253036	IDH1/AKR1B8/G6PDX/QDPR/DPYD/GRHPR/DECR1	7
MF	GO:0016408	C-acyltransferase activity	4/443	10/7577	0.00182462	0.0298195	0.0261209	GCAT/SCP2/ACAT2/HADHB	4
MF	GO:0016829	lyase activity	16/443	122/7577	0.00188448	0.0299423	0.0262284	DDT/DDC/CAR2/ALDOC/GOT1/ALAD/ENO1B/ENO1/FECH/HMGCL/KYAT3/ECHS1/KYAT1/GSTM4/HACL1/CAR5B	16
MF	GO:0016860	intramolecular oxidoreductase activity	7/443	32/7577	0.00208923	0.0315647	0.0276496	DDT/ECH1/GPI1/ECI1/ECHS1/MPI/ECI2	7
MF	GO:1901681	sulfur compound binding	15/443	112/7577	0.00209696	0.0315647	0.0276496	APOB/DLD/PTPRC/FTH1/GSTP1/SCP2/HMGCL/TKT/GSTP2/ACADS/AMBP/OGDH/RCC1/HACL1/ECI2	15
MF	GO:0020037	heme binding	8/443	42/7577	0.00260115	0.0381502	0.0334183	HMOX1/FECH/PTGS1/PRDX1/CYB5A/AMBP/CYP51/CYP4F14	8
MF	GO:0000146	microfilament motor activity	4/443	11/7577	0.00273587	0.0381687	0.0334345	MYH7B/MYO1E/MYO1G/MYO1D	4
MF	GO:0005536	glucose binding	4/443	11/7577	0.00273587	0.0381687	0.0334345	G6PDX/PYGL/GYG/GYS1	4
MF	GO:0016810	hydrolase activity, acting on carbon-nitrogen (but not peptide) bonds	11/443	74/7577	0.0035543	0.0484062	0.0424022	DPYSL2/RIDA/ASRGL1/AMDHD2/OPLAH/ASPA/ACY3/DDAH1/NAAA/ASAH2/ASAH1	11

## Sheet: GO Down with age
ONTOLOGY	ID	Description	GeneRatio	BgRatio	pvalue	p.adjust	qvalue	geneID	Count
BP	GO:0050808	synapse organization	58/493	376/7631	2.38476e-10	8.5446e-07	8.04794e-07	TANC2/KALRN/CTTNBP2/NRG3/NRP2/PRRT1/GAP43/NTRK2/GRIA1/GABRA2/MARCKS/PTK2/GRIN1/RPH3A/EPHB2/PPFIA3/CDK5R1/PFN1/HSPA8/CDH8/NPTN/NRP1/CTNNB1/SORBS2/UNC13A/CTNNA2/SEZ6L/SDK2/NTRK3/CYFIP1/IGSF21/SEZ6/TNC/NEGR1/SHANK2/SLITRK3/NRCAM/ZFP365/BAIAP2/SHISA7/ELFN1/ADGRB2/OGT/AFG3L2/DNM1L/CACNB1/SRGAP2/ALS2/PRMT3/ERC1/CNTNAP4/RER1/HNRNPM/NBEA/ARHGEF7/NECTIN1/GSK3B/TPBG	58
BP	GO:0048812	neuron projection morphogenesis	59/493	448/7631	7.33426e-08	0.000118391	0.000111509	TANC2/KALRN/MATN2/EPHA8/NRP2/DCX/GAP43/HSP90AA1/PRKG1/HSP90AB1/NTRK2/BSG/MARCKS/KIF5C/PTK2/GRIN1/EPHB2/RAB8A/CDK5R1/DCC/CHL1/TNIK/NPTN/NRP1/NEO1/NFIB/EGFR/CTNNB1/TRIO/UNC13A/CYFIP2/DVL3/CTNNA2/ELAVL4/TOP2B/SARM1/NTRK3/CYFIP1/SLITRK3/NRCAM/ZFP365/BAIAP2/ABI1/NEDD4L/AFG3L2/DNM1L/CUL7/CHN1/PQBP1/SRGAP2/ALS2/PRMT3/GRIP1/RTN4R/DPYSL5/NECTIN1/BCL11A/GSK3B/TPBG	59
BP	GO:0120039	plasma membrane bounded cell projection morphogenesis	59/493	455/7631	1.27857e-07	0.000118391	0.000111509	TANC2/KALRN/MATN2/EPHA8/NRP2/DCX/GAP43/HSP90AA1/PRKG1/HSP90AB1/NTRK2/BSG/MARCKS/KIF5C/PTK2/GRIN1/EPHB2/RAB8A/CDK5R1/DCC/CHL1/TNIK/NPTN/NRP1/NEO1/NFIB/EGFR/CTNNB1/TRIO/UNC13A/CYFIP2/DVL3/CTNNA2/ELAVL4/TOP2B/SARM1/NTRK3/CYFIP1/SLITRK3/NRCAM/ZFP365/BAIAP2/ABI1/NEDD4L/AFG3L2/DNM1L/CUL7/CHN1/PQBP1/SRGAP2/ALS2/PRMT3/GRIP1/RTN4R/DPYSL5/NECTIN1/BCL11A/GSK3B/TPBG	59
BP	GO:0016358	dendrite development	36/493	218/7631	1.32169e-07	0.000118391	0.000111509	TANC2/GRIN3A/KALRN/MATN2/NCK2/DCX/PRKG1/NTRK2/MARCKS/GRIN1/EPHB2/CDK5R1/TNIK/NRP1/CTNNA2/ELAVL4/SARM1/CYFIP1/SEZ6/ZFP365/BAIAP2/UBA6/ABI1/NEDD4L/DNM1L/CUL7/MARK1/PQBP1/SRGAP2/PRMT3/CLIP1/GRIP1/DPYSL5/BCL11A/GSK3B/TPBG	36
BP	GO:0048858	cell projection morphogenesis	59/493	459/7631	1.74365e-07	0.00012495	0.000117687	TANC2/KALRN/MATN2/EPHA8/NRP2/DCX/GAP43/HSP90AA1/PRKG1/HSP90AB1/NTRK2/BSG/MARCKS/KIF5C/PTK2/GRIN1/EPHB2/RAB8A/CDK5R1/DCC/CHL1/TNIK/NPTN/NRP1/NEO1/NFIB/EGFR/CTNNB1/TRIO/UNC13A/CYFIP2/DVL3/CTNNA2/ELAVL4/TOP2B/SARM1/NTRK3/CYFIP1/SLITRK3/NRCAM/ZFP365/BAIAP2/ABI1/NEDD4L/AFG3L2/DNM1L/CUL7/CHN1/PQBP1/SRGAP2/ALS2/PRMT3/GRIP1/RTN4R/DPYSL5/NECTIN1/BCL11A/GSK3B/TPBG	59
BP	GO:0032990	cell part morphogenesis	60/493	481/7631	3.92195e-07	0.000210057	0.000197847	TANC2/KALRN/MATN2/EPHA8/NRP2/DCX/GAP43/HSP90AA1/PRKG1/HSP90AB1/NTRK2/BSG/MARCKS/KIF5C/PTK2/GRIN1/EPHB2/RAB8A/CDK5R1/DCC/CHL1/TNIK/NPTN/NRP1/NEO1/NFIB/EGFR/CTNNB1/TRIO/UNC13A/CYFIP2/DVL3/CTNNA2/ELAVL4/TOP2B/SARM1/NTRK3/CYFIP1/SLITRK3/NRCAM/ZFP365/BAIAP2/ABI1/NEDD4L/AFG3L2/DNM1L/CUL7/CHN1/PQBP1/SRGAP2/ALS2/PRMT3/GRIP1/RTN4R/DPYSL5/CERT1/NECTIN1/BCL11A/GSK3B/TPBG	60
BP	GO:0048667	cell morphogenesis involved in neuron differentiation	54/493	415/7631	4.10382e-07	0.000210057	0.000197847	TANC2/KALRN/MATN2/EPHA8/NRP2/DCX/GAP43/HSP90AA1/PRKG1/HSP90AB1/NTRK2/BSG/MARCKS/KIF5C/PTK2/GRIN1/EPHB2/RAB8A/CDK5R1/DCC/CHL1/TNIK/NPTN/NRP1/NEO1/NFIB/TRIO/CYFIP2/CTNNA2/ELAVL4/TOP2B/SARM1/NTRK3/CYFIP1/SLITRK3/NRCAM/ZFP365/BAIAP2/ABI1/NEDD4L/AFG3L2/DNM1L/CUL7/CHN1/PQBP1/ALS2/PRMT3/GRIP1/RTN4R/DPYSL5/NECTIN1/BCL11A/GSK3B/TPBG	54
BP	GO:0000904	cell morphogenesis involved in differentiation	57/493	452/7631	5.49353e-07	0.000246041	0.00023174	TANC2/KALRN/MATN2/EPHA8/NRP2/DCX/GAP43/HSP90AA1/PRKG1/HSP90AB1/NTRK2/BSG/MARCKS/KIF5C/PTK2/GRIN1/PROX1/EPHB2/RAB8A/CDK5R1/DCC/CHL1/TNIK/NPTN/NRP1/NEO1/NFIB/CTNNB1/TRIO/CYFIP2/CTNNA2/ELAVL4/TOP2B/SARM1/CCDC88C/NTRK3/CYFIP1/SLITRK3/NRCAM/ZFP365/BAIAP2/ABI1/NEDD4L/AFG3L2/DNM1L/CUL7/CHN1/PQBP1/ALS2/PRMT3/GRIP1/RTN4R/DPYSL5/NECTIN1/BCL11A/GSK3B/TPBG	57
BP	GO:0007268	chemical synaptic transmission	59/493	489/7631	1.52259e-06	0.000524388	0.000493907	GRIN3A/NRG3/PRRT1/NPTX2/LIN7B/PRKACA/CALB1/NTRK2/GRIA1/GABRA2/PRKAR2B/PTK2/GRIN1/RPH3A/EPHB2/RAB8A/PPFIA3/PFN1/DCC/CDH8/NPTN/EGFR/CTNNB1/TRIO/VGF/GRM2/UNC13A/SYP/CYFIP1/DOC2A/SEZ6/CELF4/SHANK2/SLITRK3/DLGAP2/BAIAP2/EEA1/LYPD1/NETO2/DMXL2/RPS6KB1/SHISA7/LIN7A/DNM1L/CACNB1/SNAP47/SYT12/ALS2/GRIP1/HOMER3/ERC1/CNTNAP4/SHISA9/SORCS2/SNAP29/SYT10/GSK3B/TPBG/GRIA3	59
BP	GO:0098916	anterograde trans-synaptic signaling	59/493	489/7631	1.52259e-06	0.000524388	0.000493907	GRIN3A/NRG3/PRRT1/NPTX2/LIN7B/PRKACA/CALB1/NTRK2/GRIA1/GABRA2/PRKAR2B/PTK2/GRIN1/RPH3A/EPHB2/RAB8A/PPFIA3/PFN1/DCC/CDH8/NPTN/EGFR/CTNNB1/TRIO/VGF/GRM2/UNC13A/SYP/CYFIP1/DOC2A/SEZ6/CELF4/SHANK2/SLITRK3/DLGAP2/BAIAP2/EEA1/LYPD1/NETO2/DMXL2/RPS6KB1/SHISA7/LIN7A/DNM1L/CACNB1/SNAP47/SYT12/ALS2/GRIP1/HOMER3/ERC1/CNTNAP4/SHISA9/SORCS2/SNAP29/SYT10/GSK3B/TPBG/GRIA3	59
BP	GO:0050773	regulation of dendrite development	21/493	102/7631	1.6099e-06	0.000524388	0.000493907	KALRN/NTRK2/MARCKS/GRIN1/EPHB2/TNIK/ELAVL4/SARM1/CYFIP1/SEZ6/BAIAP2/NEDD4L/DNM1L/CUL7/MARK1/PQBP1/CLIP1/GRIP1/DPYSL5/BCL11A/GSK3B	21
BP	GO:0099537	trans-synaptic signaling	59/493	495/7631	2.27488e-06	0.000641234	0.000603962	GRIN3A/NRG3/PRRT1/NPTX2/LIN7B/PRKACA/CALB1/NTRK2/GRIA1/GABRA2/PRKAR2B/PTK2/GRIN1/RPH3A/EPHB2/RAB8A/PPFIA3/PFN1/DCC/CDH8/NPTN/EGFR/CTNNB1/TRIO/VGF/GRM2/UNC13A/SYP/CYFIP1/DOC2A/SEZ6/CELF4/SHANK2/SLITRK3/DLGAP2/BAIAP2/EEA1/LYPD1/NETO2/DMXL2/RPS6KB1/SHISA7/LIN7A/DNM1L/CACNB1/SNAP47/SYT12/ALS2/GRIP1/HOMER3/ERC1/CNTNAP4/SHISA9/SORCS2/SNAP29/SYT10/GSK3B/TPBG/GRIA3	59
BP	GO:0098885	modification of postsynaptic actin cytoskeleton	8/493	16/7631	2.32655e-06	0.000641234	0.000603962	KALRN/CTTNBP2/MARCKS/PTK2/PFN1/CTNNA2/CYFIP1/BAIAP2	8
BP	GO:0051168	nuclear export	22/493	114/7631	2.85496e-06	0.000730665	0.000688195	TPR/PRKACA/CALR/SSB/UBE2I/NCBP1/NUP62/XPO1/RBM15B/POLDIP3/NUP93/CASC3/FYTTD1/XPO5/NXF1/NUP155/NCBP2/XPOT/RBM8A/XPO7/CSE1L/GSK3B	22
BP	GO:0006405	RNA export from nucleus	15/493	60/7631	4.08583e-06	0.00097597	0.000919241	TPR/SSB/NCBP1/NUP62/RBM15B/POLDIP3/NUP93/CASC3/FYTTD1/XPO5/NXF1/NUP155/NCBP2/XPOT/RBM8A	15
BP	GO:0007417	central nervous system development	58/493	494/7631	4.5206e-06	0.00101233	0.00095349	SHROOM2/KALRN/AKIRIN2/CCDC85C/NRG3/NRP2/DCX/GAP43/HSP90AA1/PRKG1/HSP90AB1/NTRK2/HSPA5/MARCKS/MARCKSL1/PTK2/GRIN1/PROX1/FABP7/EPHB2/CDK5R1/DCC/NRP1/NFIB/EGFR/CTNNB1/EML1/TRIO/TENM4/TAOK1/RBBP7/DVL3/CTNNA2/ELAVL4/TOP2B/STK36/SEZ6L/ZMIZ1/NTRK3/GIGYF2/SEZ6/PCDH19/NRCAM/ZFP365/SLC6A17/CADM2/DMXL2/ATG16L1/UBA6/SCYL2/ATAT1/SIRT2/SRGAP2/UGP2/RTN4R/CDK20/AKT3/GSK3B	58
BP	GO:0048813	dendrite morphogenesis	24/493	136/7631	5.27273e-06	0.0011113	0.00104671	TANC2/KALRN/DCX/MARCKS/GRIN1/EPHB2/CDK5R1/TNIK/NRP1/CTNNA2/ELAVL4/SARM1/ZFP365/BAIAP2/ABI1/NEDD4L/DNM1L/CUL7/PQBP1/PRMT3/GRIP1/DPYSL5/GSK3B/TPBG	24
BP	GO:0001764	neuron migration	21/493	112/7631	7.71831e-06	0.00153637	0.00144707	MATN2/NRG3/NRP2/DCX/HSP90AA1/PRKG1/NTRK2/PTK2/CDK5R1/DCC/CHL1/NRP1/NEO1/CTNNB1/CTNNA2/TOP2B/ZMIZ1/NTRK3/NAV1/MARK1/GSK3B	21
BP	GO:0050657	nucleic acid transport	20/493	106/7631	1.15116e-05	0.0020623	0.00194242	TPR/KIF5C/SSB/HNRNPA1/NCBP1/NUP62/XPO1/RBM15B/POLDIP3/NUP93/NUP54/CASC3/FYTTD1/XPO5/NXF1/NUP155/NCBP2/XPOT/RBM8A/CETN2	20
BP	GO:0050658	RNA transport	20/493	106/7631	1.15116e-05	0.0020623	0.00194242	TPR/KIF5C/SSB/HNRNPA1/NCBP1/NUP62/XPO1/RBM15B/POLDIP3/NUP93/NUP54/CASC3/FYTTD1/XPO5/NXF1/NUP155/NCBP2/XPOT/RBM8A/CETN2	20
BP	GO:0051236	establishment of RNA localization	20/493	107/7631	1.33244e-05	0.00227339	0.00214125	TPR/KIF5C/SSB/HNRNPA1/NCBP1/NUP62/XPO1/RBM15B/POLDIP3/NUP93/NUP54/CASC3/FYTTD1/XPO5/NXF1/NUP155/NCBP2/XPOT/RBM8A/CETN2	20
BP	GO:0006913	nucleocytoplasmic transport	32/493	224/7631	1.60906e-05	0.00235718	0.00222017	AKIRIN2/TPR/KPNA3/PRKACA/HSP90AA1/HSP90AB1/CALR/SSB/RANBP1/SUMO1/UBE2I/NCBP1/NUP62/XPO1/RBM15B/POLDIP3/NUP93/NUP54/IPO11/CASC3/FYTTD1/TARDBP/XPO5/NXF1/TNPO2/NUP155/NCBP2/XPOT/RBM8A/XPO7/CSE1L/GSK3B	32
BP	GO:0051169	nuclear transport	32/493	224/7631	1.60906e-05	0.00235718	0.00222017	AKIRIN2/TPR/KPNA3/PRKACA/HSP90AA1/HSP90AB1/CALR/SSB/RANBP1/SUMO1/UBE2I/NCBP1/NUP62/XPO1/RBM15B/POLDIP3/NUP93/NUP54/IPO11/CASC3/FYTTD1/TARDBP/XPO5/NXF1/TNPO2/NUP155/NCBP2/XPOT/RBM8A/XPO7/CSE1L/GSK3B	32
BP	GO:0051028	mRNA transport	17/493	83/7631	1.70514e-05	0.00235718	0.00222017	TPR/KIF5C/HNRNPA1/NCBP1/NUP62/XPO1/RBM15B/POLDIP3/NUP93/NUP54/CASC3/FYTTD1/NXF1/NUP155/NCBP2/RBM8A/CETN2	17
BP	GO:0007411	axon guidance	23/493	136/7631	1.71049e-05	0.00235718	0.00222017	KALRN/MATN2/EPHA8/NRP2/GAP43/BSG/KIF5C/EPHB2/CDK5R1/DCC/CHL1/NPTN/NRP1/NEO1/NFIB/TRIO/CYFIP2/CYFIP1/NRCAM/CHN1/RTN4R/DPYSL5/NECTIN1	23
BP	GO:0097485	neuron projection guidance	23/493	136/7631	1.71049e-05	0.00235718	0.00222017	KALRN/MATN2/EPHA8/NRP2/GAP43/BSG/KIF5C/EPHB2/CDK5R1/DCC/CHL1/NPTN/NRP1/NEO1/NFIB/TRIO/CYFIP2/CYFIP1/NRCAM/CHN1/RTN4R/DPYSL5/NECTIN1	23
BP	GO:0099159	regulation of modification of postsynaptic structure	7/493	15/7631	1.83747e-05	0.00243839	0.00229666	KALRN/CTTNBP2/MARCKS/PTK2/CYFIP1/BAIAP2/GSK3B	7
BP	GO:0007409	axonogenesis	39/493	302/7631	2.1761e-05	0.00277311	0.00261192	KALRN/MATN2/EPHA8/NRP2/DCX/GAP43/HSP90AA1/PRKG1/HSP90AB1/NTRK2/BSG/KIF5C/PTK2/GRIN1/EPHB2/RAB8A/CDK5R1/DCC/CHL1/NPTN/NRP1/NEO1/NFIB/TRIO/CYFIP2/CTNNA2/TOP2B/NTRK3/CYFIP1/SLITRK3/NRCAM/AFG3L2/CHN1/ALS2/RTN4R/DPYSL5/NECTIN1/BCL11A/GSK3B	39
BP	GO:0000380	alternative mRNA splicing, via spliceosome	13/493	53/7631	2.24449e-05	0.00277311	0.00261192	HNRNPA1/PUF60/NCBP1/DYRK1A/CDK13/RBM15B/CELF4/SFPQ/PQBP1/NCBP2/RBM8A/HNRNPM/KHDRBS3	13
BP	GO:0015931	nucleobase-containing compound transport	22/493	131/7631	2.91296e-05	0.00345453	0.00325373	TPR/KIF5C/SSB/HNRNPA1/NCBP1/SLC25A51/NUP62/SLC25A23/XPO1/RBM15B/POLDIP3/NUP93/NUP54/CASC3/FYTTD1/XPO5/NXF1/NUP155/NCBP2/XPOT/RBM8A/CETN2	22
BP	GO:0099010	modification of postsynaptic structure	9/493	27/7631	2.98885e-05	0.00345453	0.00325373	KALRN/CTTNBP2/MARCKS/PTK2/PFN1/CTNNA2/CYFIP1/BAIAP2/GSK3B	9
BP	GO:0060322	head development	45/493	374/7631	3.10983e-05	0.00348204	0.00327964	SHROOM2/AKIRIN2/CCDC85C/NRG3/NRP2/DCX/PRKG1/RRAS/NTRK2/HSPA5/GRIN1/PROX1/FABP7/EPHB2/CDK5R1/NRP1/NFIB/EGFR/CTNNB1/EML1/SPECC1L/RBBP7/DVL3/CTNNA2/ELAVL4/TOP2B/STK36/SEZ6L/ZMIZ1/SEZ6/PCDH19/ZFP365/SLC6A17/CADM2/DMXL2/PLEKHA1/ATG16L1/UBA6/SCYL2/ATAT1/SRGAP2/UGP2/RTN4R/AKT3/GSK3B	45
BP	GO:1905244	regulation of modification of synaptic structure	7/493	17/7631	4.9553e-05	0.00538025	0.00506752	KALRN/CTTNBP2/MARCKS/PTK2/CYFIP1/BAIAP2/GSK3B	7
BP	GO:0007420	brain development	42/493	349/7631	5.73776e-05	0.00604659	0.00569513	SHROOM2/AKIRIN2/CCDC85C/NRG3/NRP2/DCX/PRKG1/NTRK2/HSPA5/GRIN1/PROX1/FABP7/EPHB2/CDK5R1/NRP1/NFIB/EGFR/CTNNB1/EML1/RBBP7/DVL3/CTNNA2/ELAVL4/TOP2B/STK36/SEZ6L/ZMIZ1/SEZ6/PCDH19/ZFP365/SLC6A17/CADM2/DMXL2/ATG16L1/UBA6/SCYL2/ATAT1/SRGAP2/UGP2/RTN4R/AKT3/GSK3B	42
BP	GO:0050807	regulation of synapse organization	29/493	208/7631	6.33232e-05	0.00648248	0.00610569	TANC2/KALRN/CTTNBP2/NRP2/NTRK2/MARCKS/PTK2/GRIN1/EPHB2/CDK5R1/HSPA8/CDH8/CTNNB1/CTNNA2/NTRK3/CYFIP1/NEGR1/SHANK2/SLITRK3/NRCAM/BAIAP2/ADGRB2/OGT/DNM1L/CNTNAP4/HNRNPM/NECTIN1/GSK3B/TPBG	29
BP	GO:0050803	regulation of synapse structure or activity	29/493	212/7631	8.97586e-05	0.00893348	0.00841422	TANC2/KALRN/CTTNBP2/NRP2/NTRK2/MARCKS/PTK2/GRIN1/EPHB2/CDK5R1/HSPA8/CDH8/CTNNB1/CTNNA2/NTRK3/CYFIP1/NEGR1/SHANK2/SLITRK3/NRCAM/BAIAP2/ADGRB2/OGT/DNM1L/CNTNAP4/HNRNPM/NECTIN1/GSK3B/TPBG	29
BP	GO:0099563	modification of synaptic structure	9/493	31/7631	0.000101864	0.00986425	0.00929088	KALRN/CTTNBP2/MARCKS/PTK2/PFN1/CTNNA2/CYFIP1/BAIAP2/GSK3B	9
BP	GO:0061564	axon development	40/493	337/7631	0.000117235	0.0109798	0.0103416	KALRN/MATN2/EPHA8/NRP2/DCX/GAP43/HSP90AA1/PRKG1/HSP90AB1/NTRK2/BSG/KIF5C/PTK2/GRIN1/EPHB2/RAB8A/CDK5R1/DCC/CHL1/NPTN/NRP1/NEO1/NFIB/TRIO/CYFIP2/CTNNA2/TOP2B/NTRK3/CYFIP1/TNC/SLITRK3/NRCAM/AFG3L2/CHN1/ALS2/RTN4R/DPYSL5/NECTIN1/BCL11A/GSK3B	40
BP	GO:0006403	RNA localization	20/493	124/7631	0.000119512	0.0109798	0.0103416	TPR/KIF5C/SSB/HNRNPA1/NCBP1/NUP62/XPO1/RBM15B/POLDIP3/NUP93/NUP54/CASC3/FYTTD1/XPO5/NXF1/NUP155/NCBP2/XPOT/RBM8A/CETN2	20
BP	GO:0048814	regulation of dendrite morphogenesis	14/493	71/7631	0.000144801	0.0128249	0.0120795	KALRN/MARCKS/GRIN1/EPHB2/TNIK/SARM1/BAIAP2/NEDD4L/DNM1L/CUL7/PQBP1/GRIP1/DPYSL5/GSK3B	14
BP	GO:0072657	protein localization to membrane	47/493	423/7631	0.000151149	0.0128249	0.0120795	KALRN/PTPN9/NPTX2/LIN7B/HSP90AA1/BSG/HSPA5/GRIN1/EPHB2/RAB8A/CDK5R1/RAB3C/TNIK/HPCA/EGFR/SEC23A/SORBS2/RAB26/CCDC88A/CSNK2A1/MTCH2/SLITRK3/TIMM29/SCN3B/LYPD1/NETO2/NUP54/SHISA7/GPR158/EMC1/OGT/LIN7A/CACNB1/SNAP47/CLIP1/GRIP1/NUP155/RER1/ARPC2/CHMP4B/NBEA/HYOU1/GPC1/ATP6AP1/GSK3B/TPBG/PIKFYVE	47
BP	GO:0030900	forebrain development	27/493	197/7631	0.000151337	0.0128249	0.0120795	AKIRIN2/CCDC85C/NRG3/NRP2/DCX/PRKG1/NTRK2/GRIN1/PROX1/FABP7/EPHB2/CDK5R1/NRP1/NFIB/EGFR/CTNNB1/ELAVL4/TOP2B/ZMIZ1/DMXL2/ATG16L1/UBA6/SCYL2/ATAT1/SRGAP2/RTN4R/GSK3B	27
BP	GO:0021954	central nervous system neuron development	13/493	63/7631	0.000153913	0.0128249	0.0120795	NRP2/DCX/HSP90AA1/HSP90AB1/NTRK2/PTK2/EPHB2/DCC/NRP1/NFIB/TAOK1/ZMIZ1/SCYL2	13
BP	GO:0006935	chemotaxis	34/493	274/7631	0.000163196	0.012994	0.0122388	KALRN/MATN2/EPHA8/NRG3/NRP2/GAP43/CALR/BSG/RPL13A/PPIB/KIF5C/PTK2/EPHB2/CDK5R1/DCC/CHL1/NPTN/NRP1/CXADR/NEO1/NFIB/TRIO/CYFIP2/NTRK3/CYFIP1/NRCAM/DNM1L/CHN1/RTN4R/PLGRKT/DPYSL5/NECTIN1/TPBG/PIKFYVE	34
BP	GO:0042330	taxis	34/493	274/7631	0.000163196	0.012994	0.0122388	KALRN/MATN2/EPHA8/NRG3/NRP2/GAP43/CALR/BSG/RPL13A/PPIB/KIF5C/PTK2/EPHB2/CDK5R1/DCC/CHL1/NPTN/NRP1/CXADR/NEO1/NFIB/TRIO/CYFIP2/NTRK3/CYFIP1/NRCAM/DNM1L/CHN1/RTN4R/PLGRKT/DPYSL5/NECTIN1/TPBG/PIKFYVE	34
BP	GO:0050804	modulation of chemical synaptic transmission	43/493	380/7631	0.00019406	0.0151156	0.014237	GRIN3A/NRG3/PRRT1/NPTX2/PRKACA/CALB1/NTRK2/GRIA1/PRKAR2B/PTK2/GRIN1/EPHB2/RAB8A/PPFIA3/PFN1/DCC/NPTN/EGFR/TRIO/VGF/GRM2/UNC13A/SYP/CYFIP1/CELF4/SHANK2/DLGAP2/BAIAP2/NETO2/RPS6KB1/SHISA7/DNM1L/SNAP47/SYT12/GRIP1/HOMER3/ERC1/CNTNAP4/SHISA9/SORCS2/SNAP29/GSK3B/GRIA3	43
BP	GO:0099177	regulation of trans-synaptic signaling	43/493	381/7631	0.000205772	0.0156869	0.0147751	GRIN3A/NRG3/PRRT1/NPTX2/PRKACA/CALB1/NTRK2/GRIA1/PRKAR2B/PTK2/GRIN1/EPHB2/RAB8A/PPFIA3/PFN1/DCC/NPTN/EGFR/TRIO/VGF/GRM2/UNC13A/SYP/CYFIP1/CELF4/SHANK2/DLGAP2/BAIAP2/NETO2/RPS6KB1/SHISA7/DNM1L/SNAP47/SYT12/GRIP1/HOMER3/ERC1/CNTNAP4/SHISA9/SORCS2/SNAP29/GSK3B/GRIA3	43
BP	GO:0031344	regulation of cell projection organization	51/493	480/7631	0.000242294	0.0180862	0.017035	TANC2/RAP1GAP/KALRN/PTPN9/DCX/GAP43/HSP90AA1/NTRK2/HSPA5/MARCKS/RANBP1/PTK2/GRIN1/CAPZB/EPHB2/CDK5R1/PFN1/DCC/RIT2/TNIK/NPTN/NRP1/NEO1/CCDC88A/DVL3/CTNNA2/ELAVL4/HDAC4/SARM1/NTRK3/CYFIP1/SEZ6/NEGR1/NRCAM/ZFP365/RCC2/BAIAP2/NEDD4L/DNM1L/CUL7/MARK1/CHN1/PQBP1/CLIP1/GRIP1/RTN4R/ARPC2/DPYSL5/BCL11A/TENM1/GSK3B	51
BP	GO:0120035	regulation of plasma membrane bounded cell projection organization	50/493	472/7631	0.000300167	0.0219489	0.0206731	TANC2/RAP1GAP/KALRN/PTPN9/DCX/GAP43/HSP90AA1/NTRK2/HSPA5/MARCKS/RANBP1/PTK2/GRIN1/CAPZB/EPHB2/CDK5R1/PFN1/DCC/RIT2/TNIK/NPTN/NRP1/NEO1/CCDC88A/CTNNA2/ELAVL4/HDAC4/SARM1/NTRK3/CYFIP1/SEZ6/NEGR1/NRCAM/ZFP365/RCC2/BAIAP2/NEDD4L/DNM1L/CUL7/MARK1/CHN1/PQBP1/CLIP1/GRIP1/RTN4R/ARPC2/DPYSL5/BCL11A/TENM1/GSK3B	50
BP	GO:0007215	glutamate receptor signaling pathway	9/493	36/7631	0.000355892	0.0250032	0.0235498	GRIN3A/KALRN/GRIN1/CDK5R1/GRM2/UNC13A/CPEB4/GRIP1/HOMER3	9
BP	GO:0007528	neuromuscular junction development	9/493	36/7631	0.000355892	0.0250032	0.0235498	KALRN/SORBS2/UNC13A/TNC/AFG3L2/CACNB1/ALS2/RER1/GSK3B	9
BP	GO:0048167	regulation of synaptic plasticity	23/493	166/7631	0.000393639	0.0271233	0.0255467	PRRT1/CALB1/NTRK2/GRIA1/GRIN1/EPHB2/RAB8A/PPFIA3/NPTN/VGF/GRM2/UNC13A/SYP/SHANK2/BAIAP2/SHISA7/SNAP47/SYT12/GRIP1/ERC1/SHISA9/SORCS2/GSK3B	23
BP	GO:0010975	regulation of neuron projection development	41/493	370/7631	0.000425331	0.028754	0.0270827	TANC2/KALRN/PTPN9/DCX/NTRK2/HSPA5/MARCKS/RANBP1/PTK2/GRIN1/EPHB2/CDK5R1/DCC/RIT2/TNIK/NPTN/NRP1/NEO1/CCDC88A/CTNNA2/ELAVL4/SARM1/NTRK3/CYFIP1/SEZ6/NEGR1/NRCAM/ZFP365/BAIAP2/NEDD4L/DNM1L/CUL7/MARK1/CHN1/PQBP1/CLIP1/GRIP1/RTN4R/DPYSL5/BCL11A/GSK3B	41
BP	GO:0048168	regulation of neuronal synaptic plasticity	11/493	53/7631	0.000465789	0.0307792	0.0289901	GRIN1/EPHB2/RAB8A/PPFIA3/NPTN/VGF/UNC13A/SYP/SHISA7/SHISA9/GSK3B	11
BP	GO:0098696	regulation of neurotransmitter receptor localization to postsynaptic specialization membrane	6/493	17/7631	0.000472468	0.0307792	0.0289901	KALRN/TNIK/NETO2/OGT/NBEA/GSK3B	6
BP	GO:0007416	synapse assembly	21/493	148/7631	0.000505424	0.0323381	0.0304585	NRG3/GAP43/NTRK2/GRIA1/GABRA2/PTK2/GRIN1/EPHB2/NPTN/CTNNB1/SDK2/NTRK3/NEGR1/SHANK2/SLITRK3/ADGRB2/OGT/SRGAP2/NECTIN1/GSK3B/TPBG	21
BP	GO:0006406	mRNA export from nucleus	10/493	46/7631	0.000569206	0.0352822	0.0332314	TPR/NCBP1/RBM15B/POLDIP3/NUP93/CASC3/FYTTD1/NXF1/NUP155/RBM8A	10
BP	GO:0099173	postsynapse organization	24/493	181/7631	0.000571133	0.0352822	0.0332314	TANC2/KALRN/NRP2/GAP43/MARCKS/GRIN1/RPH3A/EPHB2/CDK5R1/HSPA8/NRP1/SORBS2/NTRK3/SHANK2/SLITRK3/NRCAM/ZFP365/BAIAP2/SHISA7/DNM1L/PRMT3/RER1/HNRNPM/ARHGEF7	24
BP	GO:0043491	protein kinase B signaling	15/493	90/7631	0.000582225	0.0353578	0.0333026	ARFGEF1/HSP90AA1/RRAS/HSP90AB1/NTRK2/PTK2/EGFR/GRM2/SPECC1L/NTRK3/RPS6KB1/PLEKHA1/SIRT2/MYDGF/TPBG	15
BP	GO:0035235	ionotropic glutamate receptor signaling pathway	5/493	12/7631	0.000596999	0.0356508	0.0335786	GRIN3A/KALRN/GRIN1/CDK5R1/CPEB4	5
BP	GO:0062237	protein localization to postsynapse	11/493	55/7631	0.000650199	0.0375752	0.0353911	KALRN/NPTX2/GRIN1/RAB8A/TNIK/NETO2/OGT/SNAP47/GRIP1/NBEA/GSK3B	11
BP	GO:1903539	protein localization to postsynaptic membrane	11/493	55/7631	0.000650199	0.0375752	0.0353911	KALRN/NPTX2/GRIN1/RAB8A/TNIK/NETO2/OGT/SNAP47/GRIP1/NBEA/GSK3B	11
BP	GO:0098962	regulation of postsynaptic neurotransmitter receptor activity	6/493	18/7631	0.000670401	0.0381277	0.0359115	NPTX2/DLGAP2/NETO2/SHISA7/HOMER3/SHISA9	6
BP	GO:0035418	protein localization to synapse	14/493	82/7631	0.000686677	0.0384432	0.0362087	KALRN/NPTX2/KIF5C/GRIN1/RAB8A/TNIK/SLITRK3/BAIAP2/NETO2/OGT/SNAP47/GRIP1/NBEA/GSK3B	14
BP	GO:0099003	vesicle-mediated transport in synapse	26/493	206/7631	0.000733591	0.0404378	0.0380873	PRKACA/RPH3A/ATP6V0D1/RAB8A/PPFIA3/CDK5R1/HPCA/CTNNB1/UNC13A/SYP/CYFIP1/DOC2A/SLC18A2/DNM1L/AP3M2/SNAP47/SIRT2/SYT12/GRIP1/ERC1/AP3S1/SNAP29/AP3B2/SYT10/ATP6AP1/ATP6V0A1	26
BP	GO:0021537	telencephalon development	20/493	142/7631	0.000751498	0.0407973	0.0384259	AKIRIN2/CCDC85C/NRG3/DCX/NTRK2/GRIN1/PROX1/EPHB2/CDK5R1/NFIB/EGFR/CTNNB1/ZMIZ1/DMXL2/ATG16L1/UBA6/ATAT1/SRGAP2/RTN4R/GSK3B	20
BP	GO:0099601	regulation of neurotransmitter receptor activity	10/493	48/7631	0.000812856	0.0434696	0.0409429	PRRT1/NPTX2/RPH3A/EPHB2/DLGAP2/NETO2/SHISA7/GRIP1/HOMER3/SHISA9	10
BP	GO:0021543	pallium development	15/493	93/7631	0.000830345	0.0437519	0.0412088	AKIRIN2/CCDC85C/DCX/NTRK2/GRIN1/PROX1/CDK5R1/EGFR/CTNNB1/ZMIZ1/ATG16L1/UBA6/ATAT1/SRGAP2/GSK3B	15
BP	GO:0051668	localization within membrane	49/493	481/7631	0.000843267	0.0437888	0.0412435	KALRN/PTPN9/NPTX2/LIN7B/HSP90AA1/LMNB1/BSG/HSPA5/GRIN1/EPHB2/RAB8A/CDK5R1/RAB3C/TNIK/HPCA/EGFR/SEC23A/SORBS2/RAB26/CCDC88A/CSNK2A1/MTCH2/SLITRK3/TIMM29/SCN3B/LYPD1/NETO2/NUP54/SHISA7/GPR158/EMC1/OGT/LIN7A/CACNB1/SNAP47/CLIP1/GRIP1/NUP155/RER1/ARPC2/EXOC2/CHMP4B/NBEA/HYOU1/GPC1/ATP6AP1/GSK3B/TPBG/PIKFYVE	49
BP	GO:0021953	central nervous system neuron differentiation	16/493	103/7631	0.000859778	0.0440083	0.0414503	NRP2/DCX/HSP90AA1/HSP90AB1/NTRK2/PTK2/PROX1/EPHB2/DCC/NRP1/NFIB/TAOK1/ELAVL4/ZMIZ1/GIGYF2/SCYL2	16
BP	GO:0050769	positive regulation of neurogenesis	23/493	176/7631	0.000906595	0.0454499	0.0428081	KALRN/DCX/NTRK2/MARCKS/PTK2/EPHB2/TNIK/NPTN/NRP1/EGFR/CTNNB1/TENM4/NTRK3/CYFIP1/ZFP365/BAIAP2/DNM1L/CUL7/GRIP1/RNF112/SRRT/BCL11A/GSK3B	23
BP	GO:0051896	regulation of protein kinase B signaling	13/493	75/7631	0.00091331	0.0454499	0.0428081	ARFGEF1/HSP90AA1/RRAS/HSP90AB1/NTRK2/PTK2/EGFR/GRM2/SPECC1L/NTRK3/PLEKHA1/MYDGF/TPBG	13
BP	GO:0008347	glial cell migration	10/493	49/7631	0.000963527	0.0466907	0.0439767	MATN2/DCX/RRAS/GRIN1/CDK5R1/RRAS2/CTNNB1/ZMIZ1/SRGAP2/ARHGEF7	10
BP	GO:0031503	protein-containing complex localization	22/493	166/7631	0.000964306	0.0466907	0.0439767	KALRN/AKIRIN2/NPTX2/LMNB1/KIF5C/FKBP4/RAB8A/TNIK/HPCA/NPTN/EXOC3/XPO1/ZFP365/RCC2/NETO2/OGT/SNAP47/SIRT2/SFPQ/GRIP1/NBEA/GSK3B	22
BP	GO:0016925	protein sumoylation	7/493	26/7631	0.00100656	0.0468596	0.0441359	SUMO1/UBE2I/CTNNB1/HDAC4/ZMIZ1/BCL11A/SUMO3	7
BP	GO:1902683	regulation of receptor localization to synapse	7/493	26/7631	0.00100656	0.0468596	0.0441359	KALRN/TNIK/NPTN/NETO2/OGT/NBEA/GSK3B	7
BP	GO:0000226	microtubule cytoskeleton organization	36/493	326/7631	0.00101046	0.0468596	0.0441359	TPR/NUDC/DCX/KIF2A/FKBP4/DRG1/RANBP1/PTK2/CDK5R1/GTF2B/CTNNB1/EML1/SPECC1L/TAOK1/CCDC88A/DYRK1A/HSPH1/NUP62/STK36/TASOR/XPO1/CCDC88C/NAV1/ATAT1/DYNC1LI1/CUL7/MARK1/SRGAP2/CLIP1/NSFL1C/CHMP4B/ARHGEF7/HDGFL3/SPRY1/CETN2/GSK3B	36
BP	GO:1905475	regulation of protein localization to membrane	19/493	135/7631	0.00102011	0.0468596	0.0441359	KALRN/PTPN9/EPHB2/CDK5R1/TNIK/HPCA/EGFR/SORBS2/CSNK2A1/LYPD1/NETO2/SHISA7/OGT/GRIP1/RER1/ARPC2/NBEA/GPC1/GSK3B	19
BP	GO:0097120	receptor localization to synapse	12/493	67/7631	0.00105771	0.047972	0.0451836	KALRN/NPTX2/KIF5C/RAB8A/TNIK/NPTN/NETO2/OGT/SNAP47/GRIP1/NBEA/GSK3B	12
CC	GO:0044309	neuron spine	31/500	154/7706	1.02358e-08	2.70399e-06	2.36996e-06	TANC2/PRKACA/CALB1/NTRK2/GRIA1/MARCKS/PRKAR2B/PTK2/GRIN1/RPH3A/CAPZB/EPHB2/RAB8A/CDK5R1/HSPA8/HPCA/SYP/CYFIP1/SEZ6/SHANK2/DLGAP2/BAIAP2/EEA1/SHISA7/SRGAP2/ALS2/GRIP1/ARPC2/SHISA9/GSK3B/GRIA3	31
CC	GO:0030658	transport vesicle membrane	29/500	138/7706	1.11735e-08	2.70399e-06	2.36996e-06	PRRT1/LIN7B/AP1G1/GRIA1/GABRA2/GRIN1/AP1M1/RPH3A/ATP6V0D1/RAB3C/SEC23A/UNC13A/RAB26/SYNRG/SYP/CAR4/DOC2A/SVOP/SLC6A17/SLC18A2/TMEM163/LIN7A/DNM1L/SYNGR3/SNAP47/SYT12/SNAP29/ATP6AP1/ATP6V0A1	29
CC	GO:0098978	glutamatergic synapse	65/500	494/7706	1.82437e-08	2.94332e-06	2.57973e-06	TANC2/GRIN3A/KALRN/CTTNBP2/NRG3/NRP2/PRRT1/NPTX2/SLC16A7/PRKACA/CALB1/NTRK2/GRIA1/MARCKS/PRKAR2B/PTK2/GRIN1/EPHB2/RAB8A/PPFIA3/PFN1/HSPA8/TNIK/HPCA/CDH8/NPTN/NRP1/CTNNB1/YES1/TRIO/VGF/GRM2/PRR7/UNC13A/DVL3/ELAVL4/TPD52/NTRK3/DOC2A/SHANK2/NRCAM/DLGAP2/SLC6A17/BAIAP2/EEA1/NETO2/RPS6KB1/SHISA7/ABI1/OGT/CACNB1/SNAP47/SIRT2/GRIP1/HOMER3/ERC1/RTN4R/ARPC2/SHISA9/HNRNPM/CHMP4B/NBEA/SYT10/GSK3B/GRIA3	65
CC	GO:0030133	transport vesicle	41/500	252/7706	3.01838e-08	3.10081e-06	2.71776e-06	CTTNBP2/PRRT1/LIN7B/AP1G1/GRIA1/GABRA2/MARCKSL1/GRIN1/AP1M1/RPH3A/ATP6V0D1/RAB8A/ERP29/RAB3C/HSPA8/SEC23A/UNC13A/RAB26/CCDC88A/SYNRG/SYP/CAR4/DOC2A/SVOP/SLC6A17/DMXL2/SLC18A2/TMEM163/LIN7A/DNM1L/SYNGR3/SNAP47/WDR7/SYT12/RNF112/TMED9/ERC1/SNAP29/SYT10/ATP6AP1/ATP6V0A1	41
CC	GO:0098984	neuron to neuron synapse	54/500	383/7706	3.20331e-08	3.10081e-06	2.71776e-06	TANC2/GRIN3A/KALRN/PRRT1/NCK2/SLC16A7/GAP43/CALB1/RPLP0/NTRK2/GRIA1/GRIN1/CAPZB/EPHB2/RAB8A/CDK5R1/RPS18/RPL18A/HSPA8/DCC/TNIK/NPTN/CTNNB1/SORBS2/PRR7/CTNNA2/SYP/CPEB4/SHANK2/SLITRK3/NRCAM/DLGAP2/BAIAP2/NETO2/SHISA7/ABI1/OGT/SNAP47/SRGAP2/SYT12/ALS2/GRIP1/RNF112/HOMER3/ERC1/SHISA9/HNRNPM/CHMP4B/SORCS2/ARHGEF7/NECTIN1/BCL11A/GSK3B/GRIA3	54
CC	GO:0099572	postsynaptic specialization	52/500	367/7706	4.9899e-08	4.02519e-06	3.52795e-06	TANC2/GRIN3A/KALRN/PRRT1/NCK2/NPTX2/SLC16A7/GAP43/RPLP0/NTRK2/GRIA1/GABRA2/GRIN1/CAPZB/RAB8A/CDK5R1/RPS18/RPL18A/HSPA8/DCC/TNIK/NPTN/CTNNB1/YES1/SORBS2/PRR7/CTNNA2/SYP/CPEB4/SHANK2/SLITRK3/NRCAM/DLGAP2/BAIAP2/NETO2/SHISA7/ABI1/SNAP47/SRGAP2/ALS2/GRIP1/RNF112/HOMER3/ERC1/SHISA9/HNRNPM/CHMP4B/SORCS2/ARHGEF7/BCL11A/GSK3B/GRIA3	52
CC	GO:0043197	dendritic spine	29/500	150/7706	7.88025e-08	4.83673e-06	4.23924e-06	TANC2/PRKACA/CALB1/NTRK2/GRIA1/MARCKS/PRKAR2B/PTK2/GRIN1/RPH3A/CAPZB/EPHB2/RAB8A/CDK5R1/HSPA8/HPCA/CYFIP1/SEZ6/SHANK2/DLGAP2/BAIAP2/SHISA7/SRGAP2/ALS2/GRIP1/ARPC2/SHISA9/GSK3B/GRIA3	29
CC	GO:0014069	postsynaptic density	49/500	341/7706	7.99459e-08	4.83673e-06	4.23924e-06	TANC2/GRIN3A/KALRN/PRRT1/NCK2/SLC16A7/GAP43/RPLP0/NTRK2/GRIA1/GRIN1/CAPZB/RAB8A/CDK5R1/RPS18/RPL18A/HSPA8/DCC/TNIK/NPTN/CTNNB1/SORBS2/PRR7/CTNNA2/SYP/CPEB4/SHANK2/SLITRK3/NRCAM/DLGAP2/BAIAP2/NETO2/SHISA7/ABI1/SNAP47/SRGAP2/ALS2/GRIP1/RNF112/HOMER3/ERC1/SHISA9/HNRNPM/CHMP4B/SORCS2/ARHGEF7/BCL11A/GSK3B/GRIA3	49
CC	GO:0032279	asymmetric synapse	50/500	355/7706	1.11647e-07	6.00411e-06	5.26241e-06	TANC2/GRIN3A/KALRN/PRRT1/NCK2/SLC16A7/GAP43/RPLP0/NTRK2/GRIA1/GRIN1/CAPZB/RAB8A/CDK5R1/RPS18/RPL18A/HSPA8/DCC/TNIK/NPTN/CTNNB1/SORBS2/PRR7/CTNNA2/SYP/CPEB4/SHANK2/SLITRK3/NRCAM/DLGAP2/BAIAP2/NETO2/SHISA7/ABI1/OGT/SNAP47/SRGAP2/ALS2/GRIP1/RNF112/HOMER3/ERC1/SHISA9/HNRNPM/CHMP4B/SORCS2/ARHGEF7/BCL11A/GSK3B/GRIA3	50
CC	GO:0070382	exocytic vesicle	32/500	203/7706	2.1256e-06	9.81297e-05	8.60075e-05	CTTNBP2/PRRT1/GRIA1/GABRA2/MARCKSL1/GRIN1/RPH3A/ATP6V0D1/RAB8A/RAB3C/HSPA8/UNC13A/RAB26/SYP/DOC2A/SVOP/SLC6A17/DMXL2/SLC18A2/TMEM163/DNM1L/SYNGR3/SNAP47/WDR7/SYT12/RNF112/TMED9/ERC1/SNAP29/SYT10/ATP6AP1/ATP6V0A1	32
CC	GO:0008021	synaptic vesicle	31/500	195/7706	2.56003e-06	9.81297e-05	8.60075e-05	CTTNBP2/PRRT1/GRIA1/GABRA2/MARCKSL1/GRIN1/RPH3A/ATP6V0D1/RAB8A/RAB3C/HSPA8/UNC13A/RAB26/SYP/DOC2A/SVOP/SLC6A17/DMXL2/SLC18A2/TMEM163/DNM1L/SYNGR3/SNAP47/WDR7/SYT12/RNF112/TMED9/ERC1/SNAP29/ATP6AP1/ATP6V0A1	31
CC	GO:0030672	synaptic vesicle membrane	22/500	113/7706	2.63571e-06	9.81297e-05	8.60075e-05	PRRT1/GRIA1/GABRA2/GRIN1/RPH3A/ATP6V0D1/RAB3C/UNC13A/RAB26/SYP/DOC2A/SVOP/SLC6A17/SLC18A2/TMEM163/DNM1L/SYNGR3/SNAP47/SYT12/SNAP29/ATP6AP1/ATP6V0A1	22
CC	GO:0099501	exocytic vesicle membrane	22/500	113/7706	2.63571e-06	9.81297e-05	8.60075e-05	PRRT1/GRIA1/GABRA2/GRIN1/RPH3A/ATP6V0D1/RAB3C/UNC13A/RAB26/SYP/DOC2A/SVOP/SLC6A17/SLC18A2/TMEM163/DNM1L/SYNGR3/SNAP47/SYT12/SNAP29/ATP6AP1/ATP6V0A1	22
CC	GO:0099503	secretory vesicle	45/500	343/7706	3.65837e-06	0.000126475	0.000110851	CTTNBP2/PRRT1/PRKACA/CALR/CHGB/BSG/GRIA1/GABRA2/MARCKSL1/GRIN1/RPH3A/ATP6V0D1/RAB8A/PPFIA3/RAB3C/HSPA8/CXADR/VGF/UNC13A/RAB26/SYP/CAR4/EXOC3/DOC2A/SVOP/SLC6A17/BAIAP2/DMXL2/SLC18A2/TMEM163/OGT/DNM1L/SYNGR3/SNAP47/RNPEP/WDR7/SYT12/RNF112/TMED9/ERC1/ARPC2/SNAP29/SYT10/ATP6AP1/ATP6V0A1	45
CC	GO:0097060	synaptic membrane	45/500	347/7706	5.00214e-06	0.000161402	0.000141464	GRIN3A/NRP2/PRRT1/NPTX2/SLC16A7/LIN7B/NTRK2/GRIA1/GABRA2/MARCKS/MARCKSL1/GRIN1/RPH3A/EPHB2/HSPA8/DCC/CDH8/NPTN/NRP1/CTNNB1/GRM2/PRR7/UNC13A/CTNNA2/SYP/EXOC3/NTRK3/IGSF21/SHANK2/SLITRK3/NRCAM/BAIAP2/NETO2/SHISA7/LIN7A/DNM1L/SRGAP2/PDE2A/GRIP1/CNTNAP4/SHISA9/NBEA/SORCS2/NECTIN1/GRIA3	45
CC	GO:0043025	neuronal cell body	55/500	463/7706	6.58591e-06	0.000199224	0.000174613	GRIN3A/RAP1GAP/SHROOM2/KALRN/DCX/HSP90AA1/HSP90AB1/CALB1/NTRK2/GRIA1/GABRA2/KIF5C/FKBP4/PRKAR2B/GRIN1/CAPZB/FABP7/EPHB2/RAB8A/CDK5R1/HSPA8/HPCA/NRP1/NEO1/SIAH2/VGF/SORBS2/PDE1A/ELAVL4/SEZ6L/GIGYF2/CYFIP1/SYNCRIP/SEZ6/PUM2/NEGR1/SHANK2/BAIAP2/CADM2/SLC18A2/OGT/SNAP47/SIRT2/PTBP2/ALS2/GRIP1/RTN4R/ARPC2/RBM8A/DPYSL5/STRN3/ARHGEF7/GPC1/GSK3B/GRIA3	55
CC	GO:0045211	postsynaptic membrane	34/500	242/7706	1.38279e-05	0.000393689	0.000345056	GRIN3A/NRP2/PRRT1/NPTX2/SLC16A7/LIN7B/NTRK2/GRIA1/GABRA2/MARCKS/GRIN1/RPH3A/EPHB2/HSPA8/DCC/NPTN/NRP1/CTNNB1/PRR7/CTNNA2/NTRK3/IGSF21/SHANK2/SLITRK3/NRCAM/NETO2/SHISA7/LIN7A/SRGAP2/GRIP1/SHISA9/NBEA/SORCS2/GRIA3	34
CC	GO:0030426	growth cone	25/500	154/7706	1.66667e-05	0.000448149	0.000392789	DCX/HSP90AA1/HSP90AB1/NTRK2/MARCKS/KIF5C/FKBP4/GRIN1/CDK5R1/DCC/NRP1/CXADR/NEO1/MAP3K12/ELAVL4/CYFIP1/SHANK2/PTBP2/ALS2/RTN4R/ARPC2/ARHGEF7/NECTIN1/COPG2/GSK3B	25
CC	GO:0048786	presynaptic active zone	17/500	84/7706	2.13145e-05	0.00054296	0.000475887	NTRK2/GRIA1/GABRA2/GRIN1/PPFIA3/NPTN/CTNNB1/TRIO/UNC13A/CTNNA2/SYP/SHANK2/SNAP47/GRIP1/ERC1/NECTIN1/GRIA3	17
CC	GO:0030424	axon	56/500	496/7706	2.45859e-05	0.000594978	0.000521479	RAP1GAP/NCAM2/NRP2/DCX/GAP43/HSP90AA1/HSP90AB1/CALB1/NTRK2/GRIA1/GABRA2/MARCKS/KIF5C/FKBP4/RANBP1/GRIN1/ATP6V0D1/EPHB2/CDK5R1/HSPA8/DCC/HPCA/CDH8/NRP1/CXADR/NEO1/NFIB/GRM2/UNC13A/MAP3K12/DYRK1A/CTNNA2/ELAVL4/SYP/NTRK3/CYFIP1/SHANK2/NRCAM/ATCAY/EEA1/CADM2/SLC18A2/NAV1/SIRT2/PTBP2/ALS2/PDE2A/GRIP1/RTN4R/ARPC2/ARHGEF7/NECTIN1/COPG2/GSK3B/TPBG/GRIA3	56
CC	GO:0030427	site of polarized growth	25/500	159/7706	2.92114e-05	0.000673254	0.000590085	DCX/HSP90AA1/HSP90AB1/NTRK2/MARCKS/KIF5C/FKBP4/GRIN1/CDK5R1/DCC/NRP1/CXADR/NEO1/MAP3K12/ELAVL4/CYFIP1/SHANK2/PTBP2/ALS2/RTN4R/ARPC2/ARHGEF7/NECTIN1/COPG2/GSK3B	25
CC	GO:0150034	distal axon	35/500	264/7706	3.65431e-05	0.000803949	0.000704636	DCX/HSP90AA1/HSP90AB1/CALB1/NTRK2/MARCKS/KIF5C/FKBP4/GRIN1/ATP6V0D1/CDK5R1/HSPA8/DCC/CDH8/NRP1/CXADR/NEO1/UNC13A/MAP3K12/ELAVL4/SYP/CYFIP1/SHANK2/SLC18A2/PTBP2/ALS2/GRIP1/RTN4R/ARPC2/ARHGEF7/NECTIN1/COPG2/GSK3B/TPBG/GRIA3	35
CC	GO:0060076	excitatory synapse	14/500	74/7706	0.000240081	0.00505214	0.00442804	SLC16A7/NTRK2/GRIA1/GRIN1/PFN1/UNC13A/CTNNA2/SYP/CYFIP1/BAIAP2/SHISA7/ELFN1/OGT/GRIA3	14
CC	GO:0043198	dendritic shaft	11/500	52/7706	0.000406446	0.00819666	0.00718411	GRIA1/PRKAR2B/HSPA8/CTNNB1/SEZ6/BAIAP2/GRIP1/RTN4R/ARPC2/GSK3B/GRIA3	11
CC	GO:0098686	hippocampal mossy fiber to CA3 synapse	10/500	47/7706	0.000705884	0.0126016	0.0110449	SLC16A7/CALB1/GRIN1/CAPZB/EPHB2/CTNNA2/SHANK2/SNAP47/SYT12/NECTIN1	10
CC	GO:0030659	cytoplasmic vesicle membrane	43/500	402/7706	0.000717573	0.0126016	0.0110449	PRRT1/LIN7B/BSG/AP1G1/GRIA1/GABRA2/GRIN1/AP1M1/RPH3A/ATP6V0D1/RAB8A/RAB3C/EGFR/SEC23A/VGF/UNC13A/RAB26/SYNRG/SYP/TFRC/CAR4/EXOC3/DOC2A/SVOP/SLC6A17/RCC2/SGSM1/SLC18A2/SNX16/ATG16L1/TMEM163/LIN7A/DNM1L/SYNGR3/SNAP47/SYT12/CHMP4B/SORCS2/SNAP29/COPG2/ATP6AP1/ATP6V0A1/PIKFYVE	43
CC	GO:0005643	nuclear pore	12/500	64/7706	0.000718792	0.0126016	0.0110449	TPR/RANBP1/UBE2I/NUP62/NUP93/NUP54/NXF1/NUP155/XPOT/CHMP4B/XPO7/CETN2	12
CC	GO:0005635	nuclear envelope	31/500	261/7706	0.000729017	0.0126016	0.0110449	TPR/CALR/LMNB1/RANBP1/HSD11B1/SUMO1/UBE2I/CTNNB1/TMEM109/ELAVL4/NUP62/XPO1/RBM15B/TM7SF2/PUM2/NUP93/NUP54/IPO11/CASC3/MTA1/CLIP1/NXF1/ANKRD17/NUP155/XPOT/CACYBP/CHMP4B/XPO7/CSE1L/CETN2/BNIP3L	31
CC	GO:0012506	vesicle membrane	44/500	418/7706	0.000871672	0.0145479	0.0127508	PRRT1/NCK2/LIN7B/BSG/AP1G1/GRIA1/GABRA2/GRIN1/AP1M1/RPH3A/ATP6V0D1/RAB8A/RAB3C/EGFR/SEC23A/VGF/UNC13A/RAB26/SYNRG/SYP/TFRC/CAR4/EXOC3/DOC2A/SVOP/SLC6A17/RCC2/SGSM1/SLC18A2/SNX16/ATG16L1/TMEM163/LIN7A/DNM1L/SYNGR3/SNAP47/SYT12/CHMP4B/SORCS2/SNAP29/COPG2/ATP6AP1/ATP6V0A1/PIKFYVE	44
CC	GO:0099523	presynaptic cytosol	7/500	27/7706	0.00131766	0.0212583	0.0186322	CALB1/MARCKS/MARCKSL1/HSPA8/BAIAP2/OGT/ERC1	7
CC	GO:0044295	axonal growth cone	8/500	35/7706	0.00146765	0.0221982	0.019456	HSP90AA1/HSP90AB1/KIF5C/FKBP4/DCC/NEO1/CYFIP1/RTN4R	8
CC	GO:0099091	postsynaptic specialization, intracellular component	8/500	35/7706	0.00146765	0.0221982	0.019456	TANC2/TNIK/CTNNB1/YES1/PRR7/CTNNA2/DLGAP2/BAIAP2	8
CC	GO:0042734	presynaptic membrane	20/500	151/7706	0.00171804	0.0246394	0.0215957	GRIA1/GABRA2/MARCKS/MARCKSL1/GRIN1/EPHB2/NPTN/CTNNB1/GRM2/UNC13A/CTNNA2/SYP/EXOC3/IGSF21/DNM1L/PDE2A/GRIP1/CNTNAP4/NECTIN1/GRIA3	20
CC	GO:0048471	perinuclear region of cytoplasm	43/500	420/7706	0.00173087	0.0246394	0.0215957	KALRN/ARFGEF1/PRKACA/HSP90AA1/EIF4A2/HSP90AB1/CALR/NTRK2/AP1G1/PPIB/FKBP4/PRKAR2B/CDK5R1/RAB3C/HSPA8/TNIK/EGFR/SEC23A/CTNNB1/PRR7/TAOK1/CYFIP2/SYP/TFRC/TPD52/CAR4/WDR44/CYFIP1/SEZ6/PUM2/ATCAY/RPS6KB1/DNM1L/SIRT2/CUL7/PDE2A/GRIP1/TPD52L2/CERT1/TENM1/GSK3B/ATP6V0A1/PIKFYVE	43
CC	GO:0099092	postsynaptic density, intracellular component	7/500	29/7706	0.00206833	0.0286021	0.0250688	TANC2/TNIK/CTNNB1/PRR7/CTNNA2/DLGAP2/BAIAP2	7
CC	GO:0099634	postsynaptic specialization membrane	16/500	112/7706	0.00222583	0.0299251	0.0262284	GRIN3A/PRRT1/NPTX2/SLC16A7/GRIA1/GABRA2/GRIN1/HSPA8/DCC/NPTN/SLITRK3/NRCAM/NETO2/SHISA7/SHISA9/GRIA3	16
CC	GO:0032433	filopodium tip	4/500	10/7706	0.00268439	0.0351147	0.0307769	UBE2K/MORN4/CYFIP1/ABI1	4
CC	GO:0043195	terminal bouton	10/500	56/7706	0.00287066	0.0365632	0.0320465	CALB1/NTRK2/GRIN1/HSPA8/UNC13A/SYP/CYFIP1/SLC18A2/GRIP1/GRIA3	10
CC	GO:0098831	presynaptic active zone cytoplasmic component	5/500	17/7706	0.00362867	0.0450328	0.0394698	PPFIA3/CTNNB1/UNC13A/CTNNA2/ERC1	5
CC	GO:0044306	neuron projection terminus	18/500	140/7706	0.00396939	0.0480296	0.0420964	PTPN9/CALB1/NTRK2/MARCKS/GRIN1/ATP6V0D1/HSPA8/CDH8/UNC13A/SYP/CYFIP1/ATCAY/BAIAP2/SLC18A2/GRIP1/ARPC2/TPBG/GRIA3	18
MF	GO:0051020	GTPase binding	36/483	233/7577	5.14745e-07	0.000317083	0.000296927	RAP1GAP/RABGAP1/PRKACA/HSP90AA1/AP1G1/GRIA1/RPH3A/PFN1/CYFIP2/DVL3/WDR44/XPO1/CYFIP1/RCC2/DMXL2/SGSM1/IARS/ATG16L1/MICAL3/DNM1L/IPO11/SRGAP2/SRGAP1/ALS2/XPO5/GRIP1/TNPO2/ERC1/XPOT/EXOC2/XPO7/STRN3/CSE1L/ARHGEF7/AP3M1/ATP6AP1	36
MF	GO:0031267	small GTPase binding	32/483	205/7577	1.79034e-06	0.000551424	0.000516371	RAP1GAP/RABGAP1/PRKACA/AP1G1/GRIA1/RPH3A/PFN1/CYFIP2/DVL3/WDR44/XPO1/CYFIP1/RCC2/DMXL2/SGSM1/MICAL3/DNM1L/IPO11/SRGAP2/SRGAP1/ALS2/XPO5/TNPO2/ERC1/XPOT/EXOC2/XPO7/STRN3/CSE1L/ARHGEF7/AP3M1/ATP6AP1	32
MF	GO:0003729	mRNA binding	30/483	214/7577	3.31063e-05	0.00679782	0.0063657	TPR/PURB/SUPT5/HSP90AA1/CALR/RPL13A/SSB/HNRNPA1/NCBP1/RNF20/ELAVL3/ELAVL4/RBM15B/SYNCRIP/CPEB4/CELF4/PUM2/POLDIP3/CASC3/PTBP2/FYTTD1/TARDBP/XPO5/NXF1/NCBP2/NUDT21/RBM8A/HNRNPM/KHDRBS3/HNRNPC	30
MF	GO:0031072	heat shock protein binding	18/483	100/7577	5.07012e-05	0.00780799	0.00731165	TPR/HSP90AB1/HSPA5/FKBP4/CDK5R1/HSPA8/DNAJA1/USP19/STIP1/CDC37/TFRC/NUP62/DNAJC8/AHSA1/SLC18A2/AHSA2/PPID/TELO2	18
MF	GO:0051879	Hsp90 protein binding	9/483	30/7577	6.89912e-05	0.00849972	0.00795941	CDK5R1/USP19/STIP1/CDC37/NUP62/AHSA1/AHSA2/PPID/TELO2	9
MF	GO:0035255	ionotropic glutamate receptor binding	9/483	35/7577	0.00025571	0.0262529	0.0245841	GRIA1/GRIN1/CDK5R1/CTNNB1/SHANK2/NETO2/SHISA7/GRIP1/GSK3B	9
MF	GO:0140142	nucleocytoplasmic carrier activity	7/483	24/7577	0.000546673	0.0481073	0.0450492	KPNA3/XPO1/IPO11/XPO5/TNPO2/XPO7/CSE1L	7

## Sheet: GO Up-Up age
ONTOLOGY	ID	Description	GeneRatio	BgRatio	pvalue	p.adjust	qvalue	geneID	Count
BP	GO:0032787	monocarboxylic acid metabolic process	21/96	337/7631	7.18114e-10	1.47788e-06	1.3425e-06	ALDOC/GSTP1/HEXA/FAH/ACADS/OGDH/ECHS1/KYAT1/ALDH5A1/OBP2A/ASPA/ACSF2/PTGR2/GRHPR/DECR1/NAAA/MECR/ECI2/ASAH1/LIPA/P2RX7	21
BP	GO:0016042	lipid catabolic process	13/96	173/7631	2.09148e-07	0.000215214	0.000195499	APOB/PPT1/HEXA/SMPD1/ACADS/PSAP/ECHS1/OBP2A/DECR1/NAAA/ECI2/ASAH1/LIPA	13
BP	GO:1901605	alpha-amino acid metabolic process	10/96	120/7631	2.29172e-06	0.00157212	0.0014281	GCAT/GLUL/ADSSL1/FAH/KYAT3/KYAT1/ALDH5A1/ASPA/PSAT1/ALDH6A1	10
BP	GO:0044242	cellular lipid catabolic process	10/96	132/7631	5.44245e-06	0.00280014	0.00254363	APOB/HEXA/SMPD1/ACADS/PSAP/ECHS1/OBP2A/DECR1/ECI2/ASAH1	10
BP	GO:0006631	fatty acid metabolic process	12/96	215/7631	1.42953e-05	0.00588394	0.00534493	GSTP1/ACADS/ECHS1/OBP2A/ACSF2/PTGR2/DECR1/NAAA/MECR/ECI2/ASAH1/LIPA	12
BP	GO:0016054	organic acid catabolic process	10/96	156/7631	2.38417e-05	0.00700947	0.00636735	GCAT/HEXA/FAH/ACADS/ECHS1/ALDH5A1/OBP2A/DECR1/ALDH6A1/ECI2	10
BP	GO:0046395	carboxylic acid catabolic process	10/96	156/7631	2.38417e-05	0.00700947	0.00636735	GCAT/HEXA/FAH/ACADS/ECHS1/ALDH5A1/OBP2A/DECR1/ALDH6A1/ECI2	10
BP	GO:0043648	dicarboxylic acid metabolic process	7/96	71/7631	2.75898e-05	0.00709748	0.0064473	GLUL/ADSSL1/OGDH/KYAT3/ALDH5A1/ASPA/GRHPR	7
BP	GO:0006520	amino acid metabolic process	10/96	179/7631	7.72733e-05	0.0176698	0.0160512	GCAT/GLUL/ADSSL1/FAH/KYAT3/KYAT1/ALDH5A1/ASPA/PSAT1/ALDH6A1	10
BP	GO:0032642	regulation of chemokine production	5/96	37/7631	8.99383e-05	0.0185093	0.0168137	AIF1/GSTP1/MYD88/APOD/IL33	5
BP	GO:0001816	cytokine production	13/96	306/7631	0.000107974	0.0189134	0.0171808	AIF1/GSTP1/MYD88/ITGAV/APOD/G6PDX/ZC3HAV1/SPTBN1/IL33/ARRB1/GPRC5B/LIPA/P2RX7	13
BP	GO:0072329	monocarboxylic acid catabolic process	7/96	89/7631	0.000118923	0.0189134	0.0171808	HEXA/FAH/ACADS/ECHS1/OBP2A/DECR1/ECI2	7
BP	GO:0030149	sphingolipid catabolic process	4/96	21/7631	0.000119473	0.0189134	0.0171808	HEXA/SMPD1/PSAP/ASAH1	4
BP	GO:0007009	plasma membrane organization	7/96	91/7631	0.000136875	0.0191138	0.0173629	BIN1/SMPD1/MYRF/PSAP/SPTBN1/MICALL1/P2RX7	7
BP	GO:0046466	membrane lipid catabolic process	4/96	22/7631	0.00014462	0.0191138	0.0173629	HEXA/SMPD1/PSAP/ASAH1	4
BP	GO:0032602	chemokine production	5/96	41/7631	0.000148601	0.0191138	0.0173629	AIF1/GSTP1/MYD88/APOD/IL33	5
BP	GO:0006956	complement activation	4/96	23/7631	0.000173386	0.02099	0.0190671	C4B/C1QB/C1QA/C1QC	4
BP	GO:0002269	leukocyte activation involved in inflammatory response	4/96	24/7631	0.000206068	0.0235604	0.0214021	AIF1/MYD88/C1QA/IL33	4
BP	GO:0034440	lipid oxidation	6/96	70/7631	0.000232166	0.0239592	0.0217644	APOD/ACADS/ECHS1/OBP2A/DECR1/ECI2	6
BP	GO:0046849	bone remodeling	5/96	45/7631	0.00023284	0.0239592	0.0217644	DOCK5/TPP1/CAR2/ITGAV/P2RX7	5
BP	GO:0002449	lymphocyte mediated immunity	7/96	101/7631	0.000262631	0.0253622	0.0230389	C4B/C1QB/MYD88/PRDX1/C1QA/C1QC/P2RX7	7
BP	GO:0006665	sphingolipid metabolic process	6/96	72/7631	0.000271122	0.0253622	0.0230389	HEXA/SMPD1/PSAP/NAAA/ASAH1/P2RX7	6
BP	GO:0098883	synapse pruning	3/96	11/7631	0.000295921	0.0264785	0.0240529	C1QB/C1QA/C1QC	3
BP	GO:0006635	fatty acid beta-oxidation	5/96	50/7631	0.000384261	0.0309644	0.0281278	ACADS/ECHS1/OBP2A/DECR1/ECI2	5
BP	GO:0060907	positive regulation of macrophage cytokine production	3/96	12/7631	0.000390968	0.0309644	0.0281278	MYD88/GPRC5B/P2RX7	3
BP	GO:0048771	tissue remodeling	6/96	77/7631	0.000391192	0.0309644	0.0281278	DOCK5/TPP1/CAR2/ITGAV/LIPA/P2RX7	6
BP	GO:0042157	lipoprotein metabolic process	6/96	78/7631	0.00041954	0.0315068	0.0286206	APOB/PPT1/GLUL/CTSD/ITGAV/APOD	6
BP	GO:0002460	adaptive immune response based on somatic recombination of immune receptors built from immunoglobulin superfamily domains	7/96	111/7631	0.000468325	0.0315068	0.0286206	C4B/C1QB/MYD88/C1QA/C1QC/IL33/P2RX7	7
BP	GO:0044282	small molecule catabolic process	10/96	224/7631	0.000481363	0.0315068	0.0286206	GCAT/HEXA/FAH/ACADS/ECHS1/ALDH5A1/OBP2A/DECR1/ALDH6A1/ECI2	10
BP	GO:0046514	ceramide catabolic process	3/96	13/7631	0.000503632	0.0315068	0.0286206	HEXA/PSAP/ASAH1	3
BP	GO:0006672	ceramide metabolic process	5/96	53/7631	0.000505211	0.0315068	0.0286206	HEXA/SMPD1/PSAP/ASAH1/P2RX7	5
BP	GO:0016064	immunoglobulin mediated immune response	5/96	53/7631	0.000505211	0.0315068	0.0286206	C4B/C1QB/MYD88/C1QA/C1QC	5
BP	GO:0019724	B cell mediated immunity	5/96	53/7631	0.000505211	0.0315068	0.0286206	C4B/C1QB/MYD88/C1QA/C1QC	5
BP	GO:0006098	pentose-phosphate shunt	3/96	14/7631	0.000635156	0.0359136	0.0326237	TKT/G6PDX/PRPS1	3
BP	GO:0042159	lipoprotein catabolic process	3/96	14/7631	0.000635156	0.0359136	0.0326237	APOB/PPT1/CTSD	3
BP	GO:0042537	benzene-containing compound metabolic process	3/96	14/7631	0.000635156	0.0359136	0.0326237	FAH/KYAT3/KYAT1	3
BP	GO:0045453	bone resorption	4/96	32/7631	0.000645677	0.0359136	0.0326237	TPP1/CAR2/ITGAV/P2RX7	4
BP	GO:0001817	regulation of cytokine production	11/96	280/7631	0.000734322	0.0397693	0.0361262	AIF1/GSTP1/MYD88/ITGAV/APOD/ZC3HAV1/SPTBN1/IL33/ARRB1/GPRC5B/P2RX7	11
BP	GO:0006958	complement activation, classical pathway	3/96	15/7631	0.000786726	0.0415149	0.0377119	C1QB/C1QA/C1QC	3
BP	GO:0001885	endothelial cell development	4/96	34/7631	0.000816849	0.0416306	0.0378169	MYD88/HAPLN2/CLIC4/TJP2	4
BP	GO:0002064	epithelial cell development	6/96	89/7631	0.000849603	0.0416306	0.0378169	MYO1E/MYD88/PSAP/HAPLN2/CLIC4/TJP2	6
BP	GO:0006643	membrane lipid metabolic process	6/96	89/7631	0.000849603	0.0416306	0.0378169	HEXA/SMPD1/PSAP/NAAA/ASAH1/P2RX7	6
BP	GO:0032675	regulation of interleukin-6 production	5/96	60/7631	0.000897162	0.0429386	0.0390051	AIF1/MYD88/IL33/ARRB1/P2RX7	5
BP	GO:0006740	NADPH regeneration	3/96	16/7631	0.00095948	0.0448775	0.0407664	TKT/G6PDX/PRPS1	3
CC	GO:0005902	microvillus	6/96	50/7706	3.26193e-05	0.00524785	0.00486955	MYO1E/CAR2/ITGAV/MYO1D/STARD10/CLIC4	6
CC	GO:0005615	extracellular space	17/96	464/7706	4.97427e-05	0.00524785	0.00486955	APOB/PPT1/CAR2/C4B/COL4A2/C1QB/CTSD/APOD/C1QA/C1QC/SMPD1/PSAP/IL33/OBP2A/C1QTNF5/GPRC5B/ASAH1	17
CC	GO:0005581	collagen trimer	4/96	25/7706	0.000234106	0.0164654	0.0152785	COL4A2/C1QB/C1QA/C1QC	4
CC	GO:0098858	actin-based cell projection	7/96	125/7706	0.00090081	0.0475177	0.0440923	MYO1E/CAR2/ITGAV/PLS1/MYO1D/STARD10/CLIC4	7
MF	GO:0030170	pyridoxal phosphate binding	6/97	39/7577	8.73868e-06	0.000938169	0.000832758	GCAT/KYAT3/KYAT1/PYGB/PSAT1/PYGL	6
MF	GO:0070279	vitamin B6 binding	6/97	39/7577	8.73868e-06	0.000938169	0.000832758	GCAT/KYAT3/KYAT1/PYGB/PSAT1/PYGL	6
MF	GO:0019842	vitamin binding	8/97	82/7577	8.8229e-06	0.000938169	0.000832758	GCAT/TKT/OGDH/KYAT3/KYAT1/PYGB/PSAT1/PYGL	8
MF	GO:0051861	glycolipid binding	4/97	17/7577	5.28675e-05	0.00421618	0.00374246	PPT1/TPP1/PSAP/GLTP	4
MF	GO:0030246	carbohydrate binding	8/97	111/7577	8.06479e-05	0.00514534	0.00456722	C4B/TKT/G6PDX/PYGB/PRPS1/PYGL/GYG/EPM2A	8
MF	GO:0005536	glucose binding	3/97	11/7577	0.00031153	0.0158464	0.014066	G6PDX/PYGL/GYG	3
MF	GO:0051015	actin filament binding	8/97	137/7577	0.000347727	0.0158464	0.014066	FMNL2/MYO1E/BIN1/AIF1/ADSSL1/PLS1/MYO1D/SPTBN1	8
MF	GO:0008289	lipid binding	15/97	462/7577	0.000717549	0.0286123	0.0253975	APOB/MYO1E/BIN1/PPT1/TPP1/GSTP1/APOD/ACADS/PSAP/SPTBN1/MICALL1/GLTP/STARD10/ECI2/P2RX7	15

## Sheet: GO Up-Flat age
ONTOLOGY	ID	Description	GeneRatio	BgRatio	pvalue	p.adjust	qvalue	geneID	Count
BP	GO:0032288	myelin assembly	4/27	18/7631	3.67738e-07	9.59155e-05	8.85501e-05	CD9/TPPP/NFASC/EPB41L3	4
BP	GO:0042552	myelination	6/27	91/7631	5.89334e-07	9.59155e-05	8.85501e-05	MBP/CD9/CNTN2/TPPP/NFASC/EPB41L3	6
BP	GO:0007272	ensheathment of neurons	6/27	92/7631	6.28954e-07	9.59155e-05	8.85501e-05	MBP/CD9/CNTN2/TPPP/NFASC/EPB41L3	6
BP	GO:0008366	axon ensheathment	6/27	92/7631	6.28954e-07	9.59155e-05	8.85501e-05	MBP/CD9/CNTN2/TPPP/NFASC/EPB41L3	6
BP	GO:0010927	cellular component assembly involved in morphogenesis	4/27	62/7631	6.02787e-05	0.00735401	0.00678929	CD9/TPPP/NFASC/EPB41L3	4
CC	GO:0044304	main axon	5/26	56/7706	9.89212e-07	9.19967e-05	8.12195e-05	MBP/CNTN2/NFASC/TUBB4A/EPB41L3	5
CC	GO:0043209	myelin sheath	5/26	181/7706	0.000297957	0.013855	0.0122319	MBP/CNTN2/TPPP/NFASC/TUBB4A	5
CC	GO:0033270	paranode region of axon	2/26	10/7706	0.000484513	0.0150199	0.0132603	NFASC/EPB41L3	2
CC	GO:0033268	node of Ranvier	2/26	12/7706	0.000707674	0.0164534	0.0145259	CNTN2/NFASC	2
CC	GO:0030424	axon	7/26	496/7706	0.000984902	0.0183192	0.0161731	MBP/CRP/CNTN2/FKBP15/NFASC/TUBB4A/EPB41L3	7
CC	GO:0043194	axon initial segment	2/26	21/7706	0.00221005	0.0342557	0.0302427	CNTN2/NFASC	2

## Sheet: GO Flat-Up age
ONTOLOGY	ID	Description	GeneRatio	BgRatio	pvalue	p.adjust	qvalue	geneID	Count
BP	GO:0002532	production of molecular mediator involved in inflammatory response	2/3	41/7631	8.42125e-05	0.0298112	0.0133854	STAT3/PBXIP1	2
BP	GO:0035988	chondrocyte proliferation	1/3	10/7631	0.0039267	0.0495146	0.0222322	PBXIP1	1
BP	GO:0044320	cellular response to leptin stimulus	1/3	10/7631	0.0039267	0.0495146	0.0222322	STAT3	1
BP	GO:0060416	response to growth hormone	1/3	10/7631	0.0039267	0.0495146	0.0222322	STAT3	1
BP	GO:0097396	response to interleukin-17	1/3	10/7631	0.0039267	0.0495146	0.0222322	STAT3	1
BP	GO:0099527	postsynapse to nucleus signaling pathway	1/3	10/7631	0.0039267	0.0495146	0.0222322	STAT3	1
BP	GO:0101023	vascular endothelial cell proliferation	1/3	10/7631	0.0039267	0.0495146	0.0222322	STAT3	1
BP	GO:0006954	inflammatory response	2/3	289/7631	0.00418095	0.0495146	0.0222322	STAT3/PBXIP1	2
BP	GO:0010310	regulation of hydrogen peroxide metabolic process	1/3	11/7631	0.0043188	0.0495146	0.0222322	STAT3	1
BP	GO:0031053	primary miRNA processing	1/3	11/7631	0.0043188	0.0495146	0.0222322	STAT3	1
BP	GO:0060964	regulation of miRNA-mediated gene silencing	1/3	11/7631	0.0043188	0.0495146	0.0222322	STAT3	1
BP	GO:0070102	interleukin-6-mediated signaling pathway	1/3	11/7631	0.0043188	0.0495146	0.0222322	STAT3	1
BP	GO:2000737	negative regulation of stem cell differentiation	1/3	11/7631	0.0043188	0.0495146	0.0222322	STAT3	1
BP	GO:0044321	response to leptin	1/3	12/7631	0.0047108	0.0495146	0.0222322	STAT3	1
BP	GO:0045820	negative regulation of glycolytic process	1/3	12/7631	0.0047108	0.0495146	0.0222322	STAT3	1
BP	GO:0072538	T-helper 17 type immune response	1/3	12/7631	0.0047108	0.0495146	0.0222322	STAT3	1
BP	GO:2001171	positive regulation of ATP biosynthetic process	1/3	12/7631	0.0047108	0.0495146	0.0222322	STAT3	1
BP	GO:0043368	positive T cell selection	1/3	13/7631	0.0051027	0.0495146	0.0222322	STAT3	1
BP	GO:1900368	regulation of post-transcriptional gene silencing by RNA	1/3	13/7631	0.0051027	0.0495146	0.0222322	STAT3	1
BP	GO:0022617	extracellular matrix disassembly	1/3	14/7631	0.00549449	0.0495146	0.0222322	PBXIP1	1
BP	GO:0030810	positive regulation of nucleotide biosynthetic process	1/3	14/7631	0.00549449	0.0495146	0.0222322	STAT3	1
BP	GO:0060147	regulation of post-transcriptional gene silencing	1/3	14/7631	0.00549449	0.0495146	0.0222322	STAT3	1
BP	GO:0060219	camera-type eye photoreceptor cell differentiation	1/3	14/7631	0.00549449	0.0495146	0.0222322	STAT3	1
BP	GO:1900373	positive regulation of purine nucleotide biosynthetic process	1/3	14/7631	0.00549449	0.0495146	0.0222322	STAT3	1
BP	GO:0006953	acute-phase response	1/3	15/7631	0.00588619	0.0495146	0.0222322	STAT3	1
BP	GO:0032733	positive regulation of interleukin-10 production	1/3	15/7631	0.00588619	0.0495146	0.0222322	STAT3	1
BP	GO:0060259	regulation of feeding behavior	1/3	15/7631	0.00588619	0.0495146	0.0222322	STAT3	1
BP	GO:0060966	regulation of gene silencing by RNA	1/3	15/7631	0.00588619	0.0495146	0.0222322	STAT3	1
BP	GO:1902895	positive regulation of miRNA transcription	1/3	15/7631	0.00588619	0.0495146	0.0222322	STAT3	1
BP	GO:1903427	negative regulation of reactive oxygen species biosynthetic process	1/3	15/7631	0.00588619	0.0495146	0.0222322	STAT3	1
BP	GO:0032355	response to estradiol	1/3	16/7631	0.00627777	0.0495146	0.0222322	STAT3	1
BP	GO:1903579	negative regulation of ATP metabolic process	1/3	16/7631	0.00627777	0.0495146	0.0222322	STAT3	1
BP	GO:0032731	positive regulation of interleukin-1 beta production	1/3	17/7631	0.00666926	0.0495146	0.0222322	STAT3	1
BP	GO:1900543	negative regulation of purine nucleotide metabolic process	1/3	17/7631	0.00666926	0.0495146	0.0222322	STAT3	1
BP	GO:0045980	negative regulation of nucleotide metabolic process	1/3	18/7631	0.00706064	0.0495146	0.0222322	STAT3	1
BP	GO:0070741	response to interleukin-6	1/3	18/7631	0.00706064	0.0495146	0.0222322	STAT3	1
BP	GO:0071354	cellular response to interleukin-6	1/3	18/7631	0.00706064	0.0495146	0.0222322	STAT3	1
BP	GO:2000630	positive regulation of miRNA metabolic process	1/3	18/7631	0.00706064	0.0495146	0.0222322	STAT3	1
BP	GO:0008284	positive regulation of cell population proliferation	2/3	381/7631	0.00721268	0.0495146	0.0222322	STAT3/PBXIP1	2
BP	GO:0002287	alpha-beta T cell activation involved in immune response	1/3	19/7631	0.00745192	0.0495146	0.0222322	STAT3	1
BP	GO:0002293	alpha-beta T cell differentiation involved in immune response	1/3	19/7631	0.00745192	0.0495146	0.0222322	STAT3	1
BP	GO:0002294	CD4-positive, alpha-beta T cell differentiation involved in immune response	1/3	19/7631	0.00745192	0.0495146	0.0222322	STAT3	1
BP	GO:0032653	regulation of interleukin-10 production	1/3	19/7631	0.00745192	0.0495146	0.0222322	STAT3	1
BP	GO:0042093	T-helper cell differentiation	1/3	19/7631	0.00745192	0.0495146	0.0222322	STAT3	1
BP	GO:0045058	T cell selection	1/3	19/7631	0.00745192	0.0495146	0.0222322	STAT3	1
BP	GO:0045747	positive regulation of Notch signaling pathway	1/3	19/7631	0.00745192	0.0495146	0.0222322	STAT3	1
BP	GO:2001169	regulation of ATP biosynthetic process	1/3	19/7631	0.00745192	0.0495146	0.0222322	STAT3	1
BP	GO:0045648	positive regulation of erythrocyte differentiation	1/3	20/7631	0.0078431	0.0495146	0.0222322	STAT3	1
BP	GO:0001754	eye photoreceptor cell differentiation	1/3	21/7631	0.00823418	0.0495146	0.0222322	STAT3	1
BP	GO:0032613	interleukin-10 production	1/3	21/7631	0.00823418	0.0495146	0.0222322	STAT3	1
BP	GO:0032757	positive regulation of interleukin-8 production	1/3	21/7631	0.00823418	0.0495146	0.0222322	STAT3	1
BP	GO:0042755	eating behavior	1/3	21/7631	0.00823418	0.0495146	0.0222322	STAT3	1
BP	GO:1902893	regulation of miRNA transcription	1/3	21/7631	0.00823418	0.0495146	0.0222322	STAT3	1
BP	GO:0002292	T cell differentiation involved in immune response	1/3	22/7631	0.00862515	0.0495146	0.0222322	STAT3	1
BP	GO:0032732	positive regulation of interleukin-1 production	1/3	22/7631	0.00862515	0.0495146	0.0222322	STAT3	1
BP	GO:0042789	mRNA transcription by RNA polymerase II	1/3	22/7631	0.00862515	0.0495146	0.0222322	STAT3	1
BP	GO:0061614	miRNA transcription	1/3	22/7631	0.00862515	0.0495146	0.0222322	STAT3	1
BP	GO:0009299	mRNA transcription	1/3	23/7631	0.00901602	0.0495146	0.0222322	STAT3	1
BP	GO:0097009	energy homeostasis	1/3	23/7631	0.00901602	0.0495146	0.0222322	STAT3	1
BP	GO:1900015	regulation of cytokine production involved in inflammatory response	1/3	23/7631	0.00901602	0.0495146	0.0222322	STAT3	1
BP	GO:0035196	miRNA processing	1/3	24/7631	0.00940678	0.0495146	0.0222322	STAT3	1
BP	GO:0002534	cytokine production involved in inflammatory response	1/3	25/7631	0.00979745	0.0495146	0.0222322	STAT3	1
BP	GO:0042743	hydrogen peroxide metabolic process	1/3	25/7631	0.00979745	0.0495146	0.0222322	STAT3	1
BP	GO:1903580	positive regulation of ATP metabolic process	1/3	25/7631	0.00979745	0.0495146	0.0222322	STAT3	1
BP	GO:0003407	neural retina development	1/3	26/7631	0.010188	0.0495146	0.0222322	STAT3	1
BP	GO:0010677	negative regulation of cellular carbohydrate metabolic process	1/3	26/7631	0.010188	0.0495146	0.0222322	STAT3	1
BP	GO:0030808	regulation of nucleotide biosynthetic process	1/3	26/7631	0.010188	0.0495146	0.0222322	STAT3	1
BP	GO:0035195	miRNA-mediated gene silencing	1/3	26/7631	0.010188	0.0495146	0.0222322	STAT3	1
BP	GO:0043367	CD4-positive, alpha-beta T cell differentiation	1/3	26/7631	0.010188	0.0495146	0.0222322	STAT3	1
BP	GO:0060042	retina morphogenesis in camera-type eye	1/3	26/7631	0.010188	0.0495146	0.0222322	STAT3	1
BP	GO:1900371	regulation of purine nucleotide biosynthetic process	1/3	26/7631	0.010188	0.0495146	0.0222322	STAT3	1
BP	GO:0045981	positive regulation of nucleotide metabolic process	1/3	27/7631	0.0105785	0.0495146	0.0222322	STAT3	1
BP	GO:1900544	positive regulation of purine nucleotide metabolic process	1/3	27/7631	0.0105785	0.0495146	0.0222322	STAT3	1
BP	GO:0035019	somatic stem cell population maintenance	1/3	28/7631	0.0109688	0.0495146	0.0222322	STAT3	1
BP	GO:0045646	regulation of erythrocyte differentiation	1/3	28/7631	0.0109688	0.0495146	0.0222322	STAT3	1
BP	GO:0070918	regulatory ncRNA processing	1/3	28/7631	0.0109688	0.0495146	0.0222322	STAT3	1
BP	GO:0032637	interleukin-8 production	1/3	29/7631	0.0113591	0.0495146	0.0222322	STAT3	1
BP	GO:0032677	regulation of interleukin-8 production	1/3	29/7631	0.0113591	0.0495146	0.0222322	STAT3	1
BP	GO:0035194	RNA-mediated post-transcriptional gene silencing	1/3	29/7631	0.0113591	0.0495146	0.0222322	STAT3	1
BP	GO:0046530	photoreceptor cell differentiation	1/3	29/7631	0.0113591	0.0495146	0.0222322	STAT3	1
BP	GO:0006110	regulation of glycolytic process	1/3	30/7631	0.0117492	0.0495146	0.0222322	STAT3	1
BP	GO:0045912	negative regulation of carbohydrate metabolic process	1/3	30/7631	0.0117492	0.0495146	0.0222322	STAT3	1
BP	GO:1903426	regulation of reactive oxygen species biosynthetic process	1/3	30/7631	0.0117492	0.0495146	0.0222322	STAT3	1
BP	GO:2000628	regulation of miRNA metabolic process	1/3	30/7631	0.0117492	0.0495146	0.0222322	STAT3	1
CC	GO:0005667	transcription regulator complex	2/3	198/7706	0.00193741	0.0290612	0.0183544	STAT3/PBXIP1	2
CC	GO:0000785	chromatin	2/3	373/7706	0.00678578	0.035369	0.0223383	STAT3/PBXIP1	2
CC	GO:0005743	mitochondrial inner membrane	2/3	421/7706	0.00861017	0.035369	0.0223383	STAT3/DHRS1	2
CC	GO:0019866	organelle inner membrane	2/3	441/7706	0.00943172	0.035369	0.0223383	STAT3/DHRS1	2
MF	GO:0140297	DNA-binding transcription factor binding	2/3	247/7577	0.00310706	0.042408	0.0251815	STAT3/PBXIP1	2
MF	GO:0004879	nuclear receptor activity	1/3	11/7577	0.00434954	0.042408	0.0251815	STAT3	1
MF	GO:0035259	nuclear glucocorticoid receptor binding	1/3	11/7577	0.00434954	0.042408	0.0251815	STAT3	1
MF	GO:0098531	ligand-activated transcription factor activity	1/3	11/7577	0.00434954	0.042408	0.0251815	STAT3	1
MF	GO:0008134	transcription factor binding	2/3	337/7577	0.00574323	0.0447972	0.0266002	STAT3/PBXIP1	2

## Sheet: GO Down-Down age
ONTOLOGY	ID	Description	GeneRatio	BgRatio	pvalue	p.adjust	qvalue	geneID	Count
BP	GO:0001764	neuron migration	6/36	112/7631	1.18911e-05	0.00854572	0.00768533	HSP90AA1/PTK2/CHL1/CTNNA2/NTRK3/NAV1	6
BP	GO:0061564	axon development	9/36	337/7631	1.87596e-05	0.00854572	0.00768533	EPHA8/HSP90AA1/PTK2/EPHB2/CHL1/TRIO/CTNNA2/NTRK3/TNC	9
BP	GO:0051338	regulation of transferase activity	10/36	433/7631	2.08602e-05	0.00854572	0.00768533	EPHA8/HSP90AA1/EIF4A2/MARCKS/PTK2/EPHB2/CDC37/NUP62/NTRK3/TENM1	10
BP	GO:0043549	regulation of kinase activity	9/36	357/7631	2.96947e-05	0.0091237	0.00820511	EPHA8/HSP90AA1/MARCKS/PTK2/EPHB2/CDC37/NUP62/NTRK3/TENM1	9
BP	GO:0098885	modification of postsynaptic actin cytoskeleton	3/36	16/7631	5.17759e-05	0.00995481	0.00895255	MARCKS/PTK2/CTNNA2	3
BP	GO:0045859	regulation of protein kinase activity	8/36	301/7631	6.15053e-05	0.00995481	0.00895255	HSP90AA1/MARCKS/PTK2/EPHB2/CDC37/NUP62/NTRK3/TENM1	8
BP	GO:0007409	axonogenesis	8/36	302/7631	6.29681e-05	0.00995481	0.00895255	EPHA8/HSP90AA1/PTK2/EPHB2/CHL1/TRIO/CTNNA2/NTRK3	8
BP	GO:0007417	central nervous system development	10/36	494/7631	6.47994e-05	0.00995481	0.00895255	HSP90AA1/MARCKS/MARCKSL1/PTK2/EPHB2/TRIO/TAOK1/CTNNA2/NTRK3/SLC6A17	10
BP	GO:0048667	cell morphogenesis involved in neuron differentiation	9/36	415/7631	9.64514e-05	0.013171	0.0118449	EPHA8/HSP90AA1/MARCKS/PTK2/EPHB2/CHL1/TRIO/CTNNA2/NTRK3	9
BP	GO:0048013	ephrin receptor signaling pathway	3/36	22/7631	0.000139639	0.0168047	0.0151128	EPHA8/PTK2/EPHB2	3
BP	GO:0048812	neuron projection morphogenesis	9/36	448/7631	0.000173299	0.0168047	0.0151128	EPHA8/HSP90AA1/MARCKS/PTK2/EPHB2/CHL1/TRIO/CTNNA2/NTRK3	9
BP	GO:0000904	cell morphogenesis involved in differentiation	9/36	452/7631	0.000185396	0.0168047	0.0151128	EPHA8/HSP90AA1/MARCKS/PTK2/EPHB2/CHL1/TRIO/CTNNA2/NTRK3	9
BP	GO:0120039	plasma membrane bounded cell projection morphogenesis	9/36	455/7631	0.000194927	0.0168047	0.0151128	EPHA8/HSP90AA1/MARCKS/PTK2/EPHB2/CHL1/TRIO/CTNNA2/NTRK3	9
BP	GO:0021954	central nervous system neuron development	4/36	63/7631	0.000203853	0.0168047	0.0151128	HSP90AA1/PTK2/EPHB2/TAOK1	4
BP	GO:0048858	cell projection morphogenesis	9/36	459/7631	0.000208272	0.0168047	0.0151128	EPHA8/HSP90AA1/MARCKS/PTK2/EPHB2/CHL1/TRIO/CTNNA2/NTRK3	9
BP	GO:0032101	regulation of response to external stimulus	9/36	462/7631	0.000218776	0.0168047	0.0151128	HSP90AA1/PTK2/EPHB2/CDC37/CTNNA2/NTRK3/TNC/PDE2A/ANKRD17	9
BP	GO:0099010	modification of postsynaptic structure	3/36	27/7631	0.000260959	0.0188658	0.0169664	MARCKS/PTK2/CTNNA2	3
BP	GO:0032990	cell part morphogenesis	9/36	481/7631	0.000296148	0.0202203	0.0181845	EPHA8/HSP90AA1/MARCKS/PTK2/EPHB2/CHL1/TRIO/CTNNA2/NTRK3	9
BP	GO:0099563	modification of synaptic structure	3/36	31/7631	0.000395865	0.0255268	0.0229567	MARCKS/PTK2/CTNNA2	3
BP	GO:0033674	positive regulation of kinase activity	6/36	212/7631	0.000415408	0.0255268	0.0229567	EPHA8/HSP90AA1/MARCKS/PTK2/NTRK3/TENM1	6
BP	GO:0021955	central nervous system neuron axonogenesis	3/36	35/7631	0.000568985	0.0332992	0.0299466	HSP90AA1/PTK2/EPHB2	3
MF	GO:0004713	protein tyrosine kinase activity	4/36	62/7577	0.000196798	0.0214477	0.019772	EPHA8/PTK2/EPHB2/NTRK3	4
MF	GO:0004714	transmembrane receptor protein tyrosine kinase activity	3/36	27/7577	0.000266431	0.0214477	0.019772	EPHA8/EPHB2/NTRK3	3
MF	GO:0019199	transmembrane receptor protein kinase activity	3/36	35/7577	0.000580809	0.0311701	0.0287347	EPHA8/EPHB2/NTRK3	3

## Sheet: GO Down-Flat age
ONTOLOGY	ID	Description	GeneRatio	BgRatio	pvalue	p.adjust	qvalue	Count	geneID

## Sheet: GO Flat-Down age
ONTOLOGY	ID	Description	GeneRatio	BgRatio	pvalue	p.adjust	qvalue	geneID	Count
MF	GO:0017075	syntaxin-1 binding	1/3	22/7577	0.00868645	0.0283908	0.00332056	SYP	1
MF	GO:0015485	cholesterol binding	1/3	29/7577	0.0114397	0.0283908	0.00332056	SYP	1
MF	GO:0042169	SH2 domain binding	1/3	29/7577	0.0114397	0.0283908	0.00332056	SYP	1
MF	GO:0032934	sterol binding	1/3	32/7577	0.0126181	0.0283908	0.00332056	SYP	1
MF	GO:0005496	steroid binding	1/3	45/7577	0.0177138	0.0306755	0.00358778	SYP	1
MF	GO:0043178	alcohol binding	1/3	52/7577	0.0204503	0.0306755	0.00358778	SYP	1
MF	GO:0019905	syntaxin binding	1/3	62/7577	0.0243508	0.0313082	0.00366178	SYP	1
MF	GO:0000149	SNARE binding	1/3	85/7577	0.0332827	0.037443	0.0043793	SYP	1

[truncated: 12 more sheets: GO Up-Down age, GO Down-Up age, KEGG Females up, KEGG Males up, KEGG Up with age, KEGG Down with age, KEGG Up-Up age, KEGG Up-Flat age, KEGG Flat-Up age, KEGG Down-Down age, KEGG Down-Flat age, KEGG Down-Up age]
