# Supplementary material for: Expanding the landscape of aging via orbitrap astral mass spectrometry and tandem mass tag integration
Source: Nat Commun. 2025 May 22;16:4753. doi: 10.1038/s41467-025-60022-x (PMC12098839; doi:10.1038/s41467-025-60022-x)
Supplement: Supplementary file 8 — Supplementary Data 6 [file 41467_2025_60022_MOESM8_ESM.xlsx]

## Sheet: GO Females up
ONTOLOGY	ID	Description	GeneRatio	BgRatio	pvalue	p.adjust	qvalue	geneID	Count
BP	GO:0006457	protein folding	8/68	121/7312	1.43747e-05	0.0240058	0.0222733	HSP90AA1/HSP90B1/HSP90AB1/FKBP4/HSPA4L/HSPH1/CHORDC1/DNAJA4	8
BP	GO:0046676	negative regulation of insulin secretion	4/68	25/7312	7.47034e-05	0.0282468	0.0262082	PDE8B/PFKL/PPP3CA/NDUFAF2	4
BP	GO:0009163	nucleoside biosynthetic process	3/68	10/7312	8.8116e-05	0.0282468	0.0262082	ADA/ADAL/MTAP	3
BP	GO:0034404	nucleobase-containing small molecule biosynthetic process	3/68	10/7312	8.8116e-05	0.0282468	0.0262082	ADA/ADAL/MTAP	3
BP	GO:0045793	positive regulation of cell size	3/68	10/7312	8.8116e-05	0.0282468	0.0262082	HSP90AA1/HSP90AB1/RET	3
BP	GO:0002792	negative regulation of peptide secretion	4/68	28/7312	0.0001184	0.0282468	0.0262082	PDE8B/PFKL/PPP3CA/NDUFAF2	4
BP	GO:0090278	negative regulation of peptide hormone secretion	4/68	28/7312	0.0001184	0.0282468	0.0262082	PDE8B/PFKL/PPP3CA/NDUFAF2	4
BP	GO:0006520	amino acid metabolic process	8/68	169/7312	0.000156603	0.0298883	0.0277312	DDC/ALDH1A1/KYAT3/PARS2/HIBADH/MTAP/NIT2/TXNRD1	8
BP	GO:0046888	negative regulation of hormone secretion	4/68	31/7312	0.000178171	0.0298883	0.0277312	PDE8B/PFKL/PPP3CA/NDUFAF2	4
BP	GO:0009749	response to glucose	6/68	91/7312	0.000185373	0.0298883	0.0277312	PDE8B/GPX1/PFKL/PPP3CA/NDUFAF2/STXBP4	6
BP	GO:0009746	response to hexose	6/68	92/7312	0.000196869	0.0298883	0.0277312	PDE8B/GPX1/PFKL/PPP3CA/NDUFAF2/STXBP4	6
BP	GO:0034284	response to monosaccharide	6/68	94/7312	0.000221549	0.0308323	0.0286071	PDE8B/GPX1/PFKL/PPP3CA/NDUFAF2/STXBP4	6
BP	GO:1901659	glycosyl compound biosynthetic process	3/68	14/7312	0.000260245	0.0334315	0.0310187	ADA/ADAL/MTAP	3
BP	GO:0009743	response to carbohydrate	6/68	100/7312	0.000310515	0.0337283	0.0312941	PDE8B/GPX1/PFKL/PPP3CA/NDUFAF2/STXBP4	6
BP	GO:0009309	amine biosynthetic process	3/68	15/7312	0.000323145	0.0337283	0.0312941	DDC/SLC6A3/SRM	3
BP	GO:0042401	biogenic amine biosynthetic process	3/68	15/7312	0.000323145	0.0337283	0.0312941	DDC/SLC6A3/SRM	3
BP	GO:0050709	negative regulation of protein secretion	4/68	37/7312	0.000358618	0.035229	0.0326864	PDE8B/PFKL/PPP3CA/NDUFAF2	4
BP	GO:0050796	regulation of insulin secretion	6/68	108/7312	0.000470306	0.0436339	0.0404848	PDE8B/PFKL/PPP3CA/NDUFAF2/OGA/STXBP4	6
BP	GO:0046128	purine ribonucleoside metabolic process	3/68	18/7312	0.000568063	0.0490941	0.0455509	ADA/ADAL/MTAP	3
BP	GO:0071333	cellular response to glucose stimulus	5/68	74/7312	0.000587953	0.0490941	0.0455509	PDE8B/GPX1/PPP3CA/NDUFAF2/STXBP4	5
BP	GO:0071331	cellular response to hexose stimulus	5/68	75/7312	0.000625456	0.0497387	0.046149	PDE8B/GPX1/PPP3CA/NDUFAF2/STXBP4	5
CC	GO:0044295	axonal growth cone	4/66	35/7400	0.000245498	0.0400162	0.0390213	HSP90AA1/HSP90AB1/FKBP4/EPHA4	4
MF	GO:0044183	protein folding chaperone	5/70	42/7273	4.61189e-05	0.0134206	0.0124278	HSP90AA1/HSP90B1/HSP90AB1/HSPA4L/HSPH1	5

## Sheet: GO Males up
ONTOLOGY	ID	Description	GeneRatio	BgRatio	pvalue	p.adjust	qvalue	geneID	Count
CC	GO:0005681	spliceosomal complex	14/135	141/7400	2.31263e-07	6.35972e-05	6.1102e-05	API5/ESS2/HNRNPA2B1/RBM3/CIRBP/USP39/CWC27/CDC5L/HNRNPA3/CWC22/HNRNPU/PRPF6/PPIL3/DDX39B	14
CC	GO:0071013	catalytic step 2 spliceosome	9/135	71/7400	4.89716e-06	0.000673359	0.00064694	ESS2/HNRNPA2B1/CWC27/CDC5L/HNRNPA3/CWC22/HNRNPU/PRPF6/PPIL3	9

## Sheet: GO Up with age
ONTOLOGY	ID	Description	GeneRatio	BgRatio	pvalue	p.adjust	qvalue	geneID	Count
BP	GO:0032787	monocarboxylic acid metabolic process	92/1009	325/7312	1.84204e-12	7.88761e-09	7.03659e-09	DLD/PTGDS/ECH1/GSTM6/GAMT/CYP2J6/ACOT1/GPX4/ALDOC/GPI1/ANXA1/GSTM1/GSTM2/MMUT/GAPDH/FASN/GSTP1/HEXB/ENO3/HEXA/DBI/SCP2/FAH/GSTP2/CAV1/HSD17B8/ACADVL/NDUFS6/CPT2/IDH2/LIPE/PLP1/MPC1/RBP1/ACADS/SLC27A1/GCDH/HADH/PHGDH/UGT1A1/SORD/PNKD/GSTM7/PDK1/PCK2/ECHS1/DLAT/KYAT1/ILVBL/ALDH5A1/PTGES2/ACAA2/ACAT2/ACAD10/APPL2/FAHD1/ASPA/GSTM4/ACSF2/PTGR2/ACOT11/ACSL6/DCXR/ALDOB/GRHPR/ACAA1A/PDK3/MPI/HADHB/CRYL1/…	92
BP	GO:0044282	small molecule catabolic process	66/1009	214/7312	5.26284e-11	1.12677e-07	1.0052e-07	DLD/GCAT/ADA/GPI1/GAPDH/HEXB/ENO3/MT3/HEXA/OAT/DBI/SCP2/FAH/HMGCL/SHMT1/ACADVL/UPP1/CPT2/LIPE/NOS3/XDH/ACADS/MCCC2/GCDH/HADH/SORD/PNKD/PCK2/ECHS1/ENPP4/ILVBL/QDPR/ALDH5A1/ACAA2/ASRGL1/ACAT2/AMT/DPYD/AMDHD2/ACAD10/HIBCH/ALDH1L1/IMPA2/GCSH/DCXR/ALDOB/ACAA1A/MPI/HADHB/AASS/CRYL1/HIBADH/DDAH2/PARK7/DECR1/GNPDA2/PIPOX/DHDH/ACADSB/PGD/ALDH6A1/IVD/AKR1A1/GALK1/PRODH/ECI2	66
BP	GO:1901605	alpha-amino acid metabolic process	44/1009	117/7312	8.01739e-11	1.14435e-07	1.02088e-07	GAMT/GCAT/GLUL/MMUT/ASS1/ADSSL1/OAT/FAH/HMGCL/SHMT1/CTPS2/NOS3/MCCC2/PFAS/GGT1/PHGDH/GART/KYAT3/ENOPH1/DGLUCY/KYAT1/ILVBL/QDPR/ALDH5A1/ASRGL1/AMT/HIBCH/ASPA/GCSH/MTHFD1/MPST/ADI1/AASS/PSAT1/HIBADH/DDAH2/PARK7/PIPOX/ACADSB/ALDH6A1/IVD/SLC7A11/PRODH/MECP2	44
BP	GO:0016054	organic acid catabolic process	50/1009	146/7312	2.09174e-10	1.79136e-07	1.59809e-07	DLD/GCAT/HEXB/HEXA/OAT/DBI/SCP2/FAH/HMGCL/SHMT1/ACADVL/CPT2/LIPE/NOS3/ACADS/MCCC2/GCDH/HADH/SORD/PCK2/ECHS1/ILVBL/QDPR/ALDH5A1/ACAA2/ASRGL1/ACAT2/AMT/AMDHD2/ACAD10/HIBCH/ALDH1L1/GCSH/DCXR/ACAA1A/HADHB/AASS/CRYL1/HIBADH/DDAH2/DECR1/GNPDA2/PIPOX/ACADSB/PGD/ALDH6A1/IVD/AKR1A1/PRODH/ECI2	50
BP	GO:0046395	carboxylic acid catabolic process	50/1009	146/7312	2.09174e-10	1.79136e-07	1.59809e-07	DLD/GCAT/HEXB/HEXA/OAT/DBI/SCP2/FAH/HMGCL/SHMT1/ACADVL/CPT2/LIPE/NOS3/ACADS/MCCC2/GCDH/HADH/SORD/PCK2/ECHS1/ILVBL/QDPR/ALDH5A1/ACAA2/ASRGL1/ACAT2/AMT/AMDHD2/ACAD10/HIBCH/ALDH1L1/GCSH/DCXR/ACAA1A/HADHB/AASS/CRYL1/HIBADH/DDAH2/DECR1/GNPDA2/PIPOX/ACADSB/PGD/ALDH6A1/IVD/AKR1A1/PRODH/ECI2	50
BP	GO:0006631	fatty acid metabolic process	62/1009	208/7312	9.62165e-10	6.86665e-07	6.12578e-07	DLD/PTGDS/ECH1/GSTM6/CYP2J6/ACOT1/GPX4/ANXA1/GSTM1/GSTM2/MMUT/FASN/GSTP1/DBI/SCP2/GSTP2/CAV1/HSD17B8/ACADVL/NDUFS6/CPT2/LIPE/PLP1/ACADS/SLC27A1/GCDH/HADH/GSTM7/PDK1/PCK2/ECHS1/ILVBL/PTGES2/ACAA2/ACAT2/ACAD10/APPL2/GSTM4/ACSF2/PTGR2/ACOT11/ACSL6/ACAA1A/PDK3/HADHB/CRYL1/PECR/DECR1/ACSL3/OXSM/NAAA/PRXL2B/ACADSB/ELOVL4/ASAH2/IVD/QKI/PTGES3/ECI2/ASAH1/LIPA/GGT5	62
BP	GO:0006520	amino acid metabolic process	53/1009	169/7312	2.27178e-09	1.38968e-06	1.23974e-06	ACCS/DLD/GAMT/GCAT/GLUL/MMUT/ASS1/SARS/ADSSL1/OAT/FAH/HMGCL/SHMT1/CTPS2/NOS3/AARSD1/MCCC2/LRRC47/PFAS/GGT1/PHGDH/GART/KYAT3/ENOPH1/AARS/DGLUCY/NARS/KYAT1/ILVBL/QDPR/ALDH5A1/ASRGL1/AMT/HIBCH/ASPA/GCSH/MTHFD1/MPST/ADI1/AASS/PSAT1/HIBADH/DDAH2/PARK7/PIPOX/ACADSB/ALDH6A1/IVD/SLC7A11/PRODH/VARS/GGT5/MECP2	53
BP	GO:0044283	small molecule biosynthetic process	75/1009	293/7312	3.05901e-08	1.63733e-05	1.46068e-05	PTGDS/GSTM6/GAMT/CYP2J6/DHCR7/HPRT/ADA/ALDOC/GPI1/SOD1/ANXA1/GSTM1/GLUL/GSTM2/ASS1/GAPDH/GBA/FASN/GSTP1/NFKB1/SCP2/HMGCL/GSTP2/HSD17B8/SHMT1/ACADVL/HMGCS2/ADK/PLP1/G6PDX/RBP1/GGT1/PHGDH/SORD/PGM2/GSTM7/ENOPH1/COQ4/PCK2/LSS/COQ3/ILVBL/QDPR/PTGES2/RFK/PDXK/SIRT5/GPT/COQ6/PLCD1/GSTM4/PNPO/MTHFD1/SEC14L2/ADI1/AASS/PSAT1/PARK7/PECR/ACSL3/OXSM/PRPS1/GATM/PRXL2B/PGD/ELOVL4/ASAH2/PLEK/AKR1A1/DKK3/QKI/PTG…	75
BP	GO:0006749	glutathione metabolic process	22/1009	47/7312	4.56353e-08	2.17123e-05	1.93697e-05	GSTM6/GPX4/SOD1/GSTM1/GSTM2/GSTP1/GSTA4/GSTP2/GSTM5/G6PDX/GGT1/GSTT1/GSTM7/PTGES2/CLIC5/OPLAH/GSTM4/GSTT3/PARK7/GSTK1/SLC7A11/GGT5	22
BP	GO:0042537	benzene-containing compound metabolic process	11/1009	15/7312	2.6352e-07	0.000112839	0.000100665	GSTM6/GSTM1/GSTM2/FAH/GSTM5/UGT1A1/KYAT3/GSTM7/KYAT1/GSTM4/ACAA1A	11
BP	GO:0046040	IMP metabolic process	12/1009	18/7312	3.7317e-07	0.000145265	0.000129592	NT5C1A/HPRT/ADA/ADSSL1/ADSL/XDH/NT5C2/PFAS/GART/GMPR2/ATIC/PAICS	12
BP	GO:0055086	nucleobase-containing small molecule metabolic process	96/1009	429/7312	4.37818e-07	0.000156228	0.000139372	NT5C1A/DLD/GAMT/ACOT1/HPRT/ADA/ALDOC/GPI1/MMUT/GAPDH/FASN/ENO3/GFUS/ADSSL1/HMGCL/TKT/SHMT1/ADCY9/NDUFS6/UPP1/IDH2/ADSL/HMGCS2/ADK/KCNAB2/ATP6V1B2/MPC1/CTPS2/NOS3/IDH3G/XDH/G6PDX/ATP5K/UAP1L1/NT5C3B/MCCC2/NT5C2/PFAS/GCDH/HSPA1A/NQO1/GART/NUDT16/ATP1A2/PGM2/PDK1/DLAT/ENPP4/ACAA2/RFK/DPYD/SDHA/NDUFS8/NAXE/ALDH1L1/PPCS/RPE/ACSL6/DCXR/ALDOB/MACROD1/MTHFD1/PDK3/MPI/TALDO1/NMNAT3/GMPR2/PARK7/ATP5L/FIS1/…	96
BP	GO:0006167	AMP biosynthetic process	10/1009	14/7312	1.41873e-06	0.000433929	0.000387111	HPRT/ADA/ADSSL1/ADSL/ADK/PFAS/GART/PRPS2/ATIC/PAICS	10
BP	GO:0042759	long-chain fatty acid biosynthetic process	10/1009	14/7312	1.41873e-06	0.000433929	0.000387111	GSTM6/GSTM1/GSTM2/GSTP1/GSTP2/PLP1/GSTM7/GSTM4/ASAH2/QKI	10
BP	GO:0009117	nucleotide metabolic process	87/1009	389/7312	1.61367e-06	0.000436721	0.000389601	NT5C1A/DLD/ACOT1/HPRT/ADA/ALDOC/GPI1/MMUT/GAPDH/FASN/ENO3/ADSSL1/HMGCL/TKT/SHMT1/ADCY9/NDUFS6/UPP1/IDH2/ADSL/HMGCS2/ADK/KCNAB2/ATP6V1B2/MPC1/CTPS2/NOS3/IDH3G/XDH/G6PDX/ATP5K/NT5C3B/MCCC2/NT5C2/PFAS/GCDH/HSPA1A/NQO1/GART/NUDT16/ATP1A2/PDK1/DLAT/ACAA2/RFK/DPYD/SDHA/NDUFS8/NAXE/ALDH1L1/PPCS/RPE/ACSL6/DCXR/ALDOB/MTHFD1/PDK3/MPI/TALDO1/NMNAT3/GMPR2/PARK7/ATP5L/FIS1/SDHB/NDUFB4/PRPS2/NUDT17/ATIC/ACSL3/…	87
BP	GO:0072521	purine-containing compound metabolic process	84/1009	372/7312	1.63184e-06	0.000436721	0.000389601	NT5C1A/DLD/GAMT/ACOT1/HPRT/ADA/ALDOC/GPI1/MMUT/GAPDH/FASN/ENO3/ADSSL1/HMGCL/TKT/SHMT1/ADCY9/NDUFS6/IDH2/ADSL/HMGCS2/ADK/KCNAB2/ATP6V1B2/MPC1/NOS3/IDH3G/XDH/G6PDX/ATP5K/MCCC2/NT5C2/PFAS/GCDH/HSPA1A/NQO1/GART/NUDT16/ATP1A2/PGM2/PDK1/DLAT/ENPP4/ACAA2/DPYD/SDHA/NDUFS8/ALDH1L1/PPCS/RPE/ACSL6/DCXR/ALDOB/MACROD1/MTHFD1/PDK3/MPI/TALDO1/NMNAT3/GMPR2/ATP5L/FIS1/SDHB/NDUFB4/PRPS2/NUDT17/ATIC/ACSL3/NT5C3/PDH…	84
BP	GO:0009161	ribonucleoside monophosphate metabolic process	19/1009	44/7312	1.77272e-06	0.000446517	0.000398341	NT5C1A/HPRT/ADA/ADSSL1/UPP1/ADSL/ADK/XDH/NT5C2/PFAS/GART/RFK/DPYD/GMPR2/PRPS2/ATIC/NT5C3/PRPS1/PAICS	19
BP	GO:0044255	cellular lipid metabolic process	103/1009	485/7312	2.24218e-06	0.00053339	0.000475841	PLCH2/CAPN2/DLD/PTGDS/ECH1/GSTM6/CYP2J6/ACOT1/CHKB/GPX4/ANXA1/GSTM1/GSTM2/MMUT/GBA/FASN/GSTP1/HEXB/CAT/MT3/HEXA/DBI/SCP2/PTPN11/GSTP2/CAV1/HSD17B8/ACADVL/PLCB3/GLA/APOD/NDUFS6/CPT2/LIPE/GALC/HMGCS2/PLP1/CHP1/PLD2/RBP1/SMPD1/ACADS/ITGB8/PLBD2/SLC27A1/GCDH/PLA2G7/PSAP/HADH/HYCC1/GSTM7/VAC14/PDK1/PCK2/ECHS1/LSS/ILVBL/PTGES2/ACAA2/ACAT2/ATG14/ACAD10/APPL2/CERK/PLCD1/PLAAT3/GSTM4/ACSF2/ABHD4/PTGR2/ACO…	103
BP	GO:0009063	amino acid catabolic process	22/1009	57/7312	2.70657e-06	0.000603818	0.00053867	DLD/GCAT/OAT/FAH/HMGCL/SHMT1/NOS3/MCCC2/QDPR/ALDH5A1/ASRGL1/AMT/HIBCH/GCSH/AASS/HIBADH/DDAH2/PIPOX/ACADSB/ALDH6A1/IVD/PRODH	22
BP	GO:0006753	nucleoside phosphate metabolic process	87/1009	394/7312	2.82026e-06	0.000603818	0.00053867	NT5C1A/DLD/ACOT1/HPRT/ADA/ALDOC/GPI1/MMUT/GAPDH/FASN/ENO3/ADSSL1/HMGCL/TKT/SHMT1/ADCY9/NDUFS6/UPP1/IDH2/ADSL/HMGCS2/ADK/KCNAB2/ATP6V1B2/MPC1/CTPS2/NOS3/IDH3G/XDH/G6PDX/ATP5K/NT5C3B/MCCC2/NT5C2/PFAS/GCDH/HSPA1A/NQO1/GART/NUDT16/ATP1A2/PDK1/DLAT/ACAA2/RFK/DPYD/SDHA/NDUFS8/NAXE/ALDH1L1/PPCS/RPE/ACSL6/DCXR/ALDOB/MTHFD1/PDK3/MPI/TALDO1/NMNAT3/GMPR2/PARK7/ATP5L/FIS1/SDHB/NDUFB4/PRPS2/NUDT17/ATIC/ACSL3/…	87
BP	GO:0009123	nucleoside monophosphate metabolic process	20/1009	50/7312	4.02218e-06	0.000735023	0.000655719	NT5C1A/HPRT/ADA/ADSSL1/SHMT1/UPP1/ADSL/ADK/XDH/NT5C2/PFAS/GART/RFK/DPYD/GMPR2/PRPS2/ATIC/NT5C3/PRPS1/PAICS	20
BP	GO:1901606	alpha-amino acid catabolic process	20/1009	50/7312	4.02218e-06	0.000735023	0.000655719	GCAT/OAT/FAH/HMGCL/SHMT1/NOS3/MCCC2/QDPR/ASRGL1/AMT/HIBCH/GCSH/AASS/HIBADH/DDAH2/PIPOX/ACADSB/ALDH6A1/IVD/PRODH	20
BP	GO:0006144	purine nucleobase metabolic process	11/1009	18/7312	4.1197e-06	0.000735023	0.000655719	HPRT/ADA/SHMT1/ADK/XDH/NT5C2/GART/DPYD/GMPR2/PRPS1/PAICS	11
BP	GO:0046037	GMP metabolic process	11/1009	18/7312	4.1197e-06	0.000735023	0.000655719	HPRT/ADA/ADSL/ADK/XDH/NT5C2/PFAS/GART/GMPR2/ATIC/PAICS	11
BP	GO:0046033	AMP metabolic process	12/1009	22/7312	7.60831e-06	0.00130315	0.00116255	NT5C1A/HPRT/ADA/ADSSL1/ADSL/ADK/XDH/PFAS/GART/PRPS2/ATIC/PAICS	12
BP	GO:0009156	ribonucleoside monophosphate biosynthetic process	14/1009	29/7312	8.52759e-06	0.00140443	0.0012529	HPRT/ADA/ADSSL1/UPP1/ADSL/ADK/PFAS/GART/RFK/GMPR2/PRPS2/ATIC/PRPS1/PAICS	14
BP	GO:0009124	nucleoside monophosphate biosynthetic process	15/1009	33/7312	1.02629e-05	0.00160363	0.0014306	HPRT/ADA/ADSSL1/SHMT1/UPP1/ADSL/ADK/PFAS/GART/RFK/GMPR2/PRPS2/ATIC/PRPS1/PAICS	15
BP	GO:0016042	lipid catabolic process	44/1009	167/7312	1.04861e-05	0.00160363	0.0014306	PLCH2/PPT1/GBA/HEXB/MT3/HEXA/DBI/SCP2/ACADVL/PLCB3/GLA/CPT2/LIPE/GALC/PLD2/SMPD1/ACADS/PLBD2/GCDH/PLA2G7/PSAP/HADH/PCK2/ECHS1/ILVBL/ACAA2/ACAT2/ACAD10/PLCD1/PLAAT3/ABHD4/PAFAH2/PLA1A/ACAA1A/HADHB/DECR1/NAAA/IAH1/HSD17B11/ASAH2/IVD/ECI2/ASAH1/LIPA	44
BP	GO:0072329	monocarboxylic acid catabolic process	27/1009	84/7312	1.21313e-05	0.00179125	0.00159798	HEXB/HEXA/DBI/SCP2/FAH/ACADVL/CPT2/LIPE/ACADS/GCDH/HADH/SORD/PCK2/ECHS1/ILVBL/ACAA2/ACAT2/ACAD10/DCXR/ACAA1A/HADHB/CRYL1/DECR1/PGD/IVD/AKR1A1/ECI2	27
BP	GO:0009168	purine ribonucleoside monophosphate biosynthetic process	11/1009	20/7312	1.66691e-05	0.00237923	0.00212253	HPRT/ADA/ADSSL1/ADSL/ADK/PFAS/GART/GMPR2/PRPS2/ATIC/PAICS	11
BP	GO:0009112	nucleobase metabolic process	13/1009	27/7312	1.86811e-05	0.00254319	0.00226879	HPRT/ADA/SHMT1/ADK/CTPS2/XDH/NT5C2/GART/DPYD/GMPR2/PRPS1/PAICS/ALDH6A1	13
BP	GO:0006163	purine nucleotide metabolic process	77/1009	354/7312	1.90056e-05	0.00254319	0.00226879	NT5C1A/DLD/ACOT1/HPRT/ADA/ALDOC/GPI1/MMUT/GAPDH/FASN/ENO3/ADSSL1/HMGCL/TKT/ADCY9/NDUFS6/IDH2/ADSL/HMGCS2/ADK/KCNAB2/ATP6V1B2/MPC1/NOS3/IDH3G/XDH/G6PDX/ATP5K/MCCC2/NT5C2/PFAS/GCDH/HSPA1A/NQO1/GART/NUDT16/ATP1A2/PDK1/DLAT/ACAA2/SDHA/NDUFS8/ALDH1L1/PPCS/RPE/ACSL6/DCXR/ALDOB/MTHFD1/PDK3/MPI/TALDO1/NMNAT3/GMPR2/ATP5L/FIS1/SDHB/NDUFB4/PRPS2/NUDT17/ATIC/ACSL3/PDHB/OXSM/NDUFV2/IDH3A/PRPS1/PIPOX/ACADSB/PG…	77
BP	GO:0002443	leukocyte mediated immunity	36/1009	130/7312	2.06311e-05	0.00257728	0.0022992	PTGDS/ANXA3/WDR1/HPRT/C4B/B2M/H2-D1/H2-K1/PTPRC/ICAM1/C1QB/HMOX1/GBA/TAP1/GFUS/FCGR1/CHGA/PTPN6/NECTIN2/PRDX1/STAT6/HMGB1/IL18/STX4A/PLD2/C1QA/C1QC/MYO1G/CFI/LAG3/RFTN1/IRAK4/MAVS/HPX/INPP5D/MLH1	36
BP	GO:0007272	ensheathment of neurons	28/1009	91/7312	2.10834e-05	0.00257728	0.0022992	CNTNAP1/MBP/SOD1/CNTN1/HEXB/HEXA/CD9/S100B/GALC/PLP1/CLU/CLDN11/PSAP/CNTN2/NDRG1/PPP3R1/HYCC1/NFASC/ARHGEF10/LGI4/PARD3/JAM3/PLLP/PALS1/KCNJ10/QKI/EPB41L3/MTMR2	28
BP	GO:0008366	axon ensheathment	28/1009	91/7312	2.10834e-05	0.00257728	0.0022992	CNTNAP1/MBP/SOD1/CNTN1/HEXB/HEXA/CD9/S100B/GALC/PLP1/CLU/CLDN11/PSAP/CNTN2/NDRG1/PPP3R1/HYCC1/NFASC/ARHGEF10/LGI4/PARD3/JAM3/PLLP/PALS1/KCNJ10/QKI/EPB41L3/MTMR2	28
BP	GO:0009116	nucleoside metabolic process	14/1009	31/7312	2.22698e-05	0.00257728	0.0022992	NT5C1A/GAMT/HPRT/ADA/UPP1/ADK/XDH/NT5C2/PGM2/ENPP4/DPYD/MACROD1/ATIC/NT5C3	14
BP	GO:0009167	purine ribonucleoside monophosphate metabolic process	14/1009	31/7312	2.22698e-05	0.00257728	0.0022992	NT5C1A/HPRT/ADA/ADSSL1/ADSL/ADK/XDH/NT5C2/PFAS/GART/GMPR2/PRPS2/ATIC/PAICS	14
BP	GO:0001676	long-chain fatty acid metabolic process	18/1009	47/7312	2.47469e-05	0.00278859	0.00248772	GSTM6/CYP2J6/ACOT1/GPX4/GSTM1/GSTM2/GSTP1/GSTP2/CPT2/LIPE/PLP1/SLC27A1/GSTM7/GSTM4/ACSL6/ACSL3/ASAH2/QKI	18
BP	GO:0009127	purine nucleoside monophosphate biosynthetic process	11/1009	21/7312	3.06566e-05	0.00330955	0.00295247	HPRT/ADA/ADSSL1/ADSL/ADK/PFAS/GART/GMPR2/PRPS2/ATIC/PAICS	11
BP	GO:1901615	organic hydroxy compound metabolic process	56/1009	239/7312	3.09159e-05	0.00330955	0.00295247	NPC1/DHCR7/HPRT/SOD1/CTSB/GBA/GC/FECH/CAT/NFKB1/MT3/SCP2/FAH/ABCA1/ACADVL/PLCB3/IDH2/LIPE/HMGCS2/IDH3G/G6PDX/RBP1/SMPD1/SORD/NQO1/PNKD/PCK2/LSS/COQ3/QDPR/MAOB/ITPK1/PDXK/PLCD1/ABHD4/IMPA2/PNPO/SNCB/ACAA1A/SEC14L2/PARK7/PECR/IDH3A/NAAA/ASAH2/PLEK/AKR1A1/DKK3/RDH11/ZEB2/GALK1/PTS/SLC7A11/ASAH1/LIPA/MECP2	56
BP	GO:0046128	purine ribonucleoside metabolic process	10/1009	18/7312	3.65859e-05	0.00357477	0.00318908	NT5C1A/GAMT/HPRT/ADA/ADK/XDH/NT5C2/PGM2/ENPP4/NT5C3	10
BP	GO:0006805	xenobiotic metabolic process	15/1009	36/7312	3.67328e-05	0.00357477	0.00318908	GSTM6/CYP2J6/GSTM1/GSTM2/GSTP1/GSTA4/GSTP2/GSTM5/UGT1A1/GSTT1/GSTM7/GSTM4/AKR1C13/AS3MT/ACAA1A	15
BP	GO:0030865	cortical cytoskeleton organization	15/1009	36/7312	3.67328e-05	0.00357477	0.00318908	FMNL2/EPB41L2/WDR1/TLN1/EZR/ARF6/RAC1/RHOG/PLS1/STRIP1/ANLN/CAVIN3/RAB13/PLEK/EPB41L3	15
BP	GO:1990748	cellular detoxification	15/1009	36/7312	3.67328e-05	0.00357477	0.00318908	GSTM6/SOD1/GSTM1/GSTM2/CAT/MT3/PRDX1/GSTM5/NOS3/AMBP/NQO1/GSTM7/PARK7/AKR1A1/RDH11	15
BP	GO:0006188	IMP biosynthetic process	8/1009	12/7312	3.78401e-05	0.00360069	0.0032122	HPRT/ADA/ADSL/PFAS/GART/GMPR2/ATIC/PAICS	8
BP	GO:0042552	myelination	27/1009	89/7312	3.90192e-05	0.00363218	0.00324029	CNTNAP1/MBP/SOD1/CNTN1/HEXB/HEXA/CD9/S100B/GALC/PLP1/CLU/PSAP/CNTN2/NDRG1/PPP3R1/HYCC1/NFASC/ARHGEF10/LGI4/PARD3/JAM3/PLLP/PALS1/KCNJ10/QKI/EPB41L3/MTMR2	27
BP	GO:0072524	pyridine-containing compound metabolic process	21/1009	62/7312	4.67326e-05	0.00425764	0.00379827	TKT/IDH2/KCNAB2/IDH3G/G6PDX/NQO1/PDXK/NAXE/ALDH1L1/RPE/DCXR/PNPO/TALDO1/NMNAT3/PRPS2/NUDT17/IDH3A/PRPS1/PGD/NUDT12/MACROH2A1	21
BP	GO:1901657	glycosyl compound metabolic process	17/1009	45/7312	5.09705e-05	0.00454699	0.0040564	NT5C1A/GAMT/HPRT/ADA/GBA/GLA/UPP1/ADK/XDH/NT5C2/PGM2/ENPP4/DPYD/MACROD1/ATIC/NT5C3/AKR1A1	17
BP	GO:0009126	purine nucleoside monophosphate metabolic process	14/1009	33/7312	5.25427e-05	0.00459159	0.00409619	NT5C1A/HPRT/ADA/ADSSL1/ADSL/ADK/XDH/NT5C2/PFAS/GART/GMPR2/PRPS2/ATIC/PAICS	14
BP	GO:0002449	lymphocyte mediated immunity	27/1009	91/7312	6.01504e-05	0.00515128	0.00459549	HPRT/C4B/B2M/H2-D1/H2-K1/PTPRC/ICAM1/C1QB/GBA/TAP1/GFUS/FCGR1/PTPN6/NECTIN2/PRDX1/STAT6/HMGB1/IL18/C1QA/C1QC/MYO1G/CFI/LAG3/RFTN1/HPX/INPP5D/MLH1	27
BP	GO:0021782	glial cell development	22/1009	68/7312	6.86865e-05	0.00576697	0.00514475	CNTNAP1/GFAP/SOD1/CNTN1/VIM/MT3/SMO/PLP1/C1QA/CLU/LAMB2/CNTN2/PHGDH/SHH/NDRG1/PPP3R1/CSPG5/ARHGEF10/LGI4/PARD3/PALS1/KCNJ10	22
BP	GO:0098754	detoxification	17/1009	46/7312	7.05922e-05	0.005813	0.00518581	GSTM6/MT2/MT1/SOD1/GSTM1/GSTM2/CAT/MT3/PRDX1/GSTM5/NOS3/AMBP/NQO1/GSTM7/PARK7/AKR1A1/RDH11	17
BP	GO:0046394	carboxylic acid biosynthetic process	39/1009	153/7312	7.31781e-05	0.00591224	0.00527435	PTGDS/GSTM6/GAMT/ANXA1/GSTM1/GLUL/GSTM2/ASS1/FASN/GSTP1/GSTP2/HSD17B8/SHMT1/ACADVL/PLP1/RBP1/GGT1/PHGDH/GSTM7/ENOPH1/ILVBL/PTGES2/GSTM4/MTHFD1/ADI1/AASS/PSAT1/PARK7/PECR/ACSL3/OXSM/GATM/PRXL2B/ELOVL4/ASAH2/AKR1A1/QKI/PTGES3/GGT5	39
BP	GO:0006081	cellular aldehyde metabolic process	14/1009	34/7312	7.8093e-05	0.006045	0.00539278	TKT/IDH2/PNKD/ALDH3B1/PDXK/PNPO/ALDOB/GRHPR/TALDO1/PARK7/AKR1A1/ALDH9A1/DKK3/RDH11	14
BP	GO:0009081	branched-chain amino acid metabolic process	9/1009	16/7312	8.04682e-05	0.006045	0.00539278	DLD/HMGCL/MCCC2/ILVBL/HIBCH/HIBADH/ACADSB/ALDH6A1/IVD	9
BP	GO:0009158	ribonucleoside monophosphate catabolic process	9/1009	16/7312	8.04682e-05	0.006045	0.00539278	NT5C1A/HPRT/ADA/UPP1/XDH/NT5C2/DPYD/GMPR2/NT5C3	9
BP	GO:0031579	membrane raft organization	9/1009	16/7312	8.04682e-05	0.006045	0.00539278	FLOT1/NPC1/PPT1/PTPRC/GSN/CAV1/RFTN1/DOCK2/NAXE	9
BP	GO:0006066	alcohol metabolic process	42/1009	170/7312	8.509e-05	0.00612906	0.00546777	NPC1/DHCR7/SOD1/GBA/FECH/CAT/NFKB1/MT3/SCP2/ABCA1/ACADVL/PLCB3/IDH2/LIPE/HMGCS2/IDH3G/G6PDX/RBP1/SMPD1/SORD/PCK2/LSS/COQ3/QDPR/ITPK1/PLCD1/ABHD4/IMPA2/SEC14L2/PARK7/PECR/IDH3A/NAAA/ASAH2/PLEK/AKR1A1/DKK3/RDH11/GALK1/PTS/ASAH1/MECP2	42
BP	GO:0006177	GMP biosynthetic process	8/1009	13/7312	8.64791e-05	0.00612906	0.00546777	HPRT/ADA/ADSL/ADK/PFAS/GART/ATIC/PAICS	8
BP	GO:0043648	dicarboxylic acid metabolic process	22/1009	69/7312	8.79283e-05	0.00612906	0.00546777	DLD/GLUL/ASS1/ADSSL1/OAT/SHMT1/IDH3G/KYAT3/PCK2/DGLUCY/ALDH5A1/SDHA/ALDH1L1/ASPA/GRHPR/MTHFD1/SDHB/ATIC/IDH3A/SLC7A11/PRODH/SUCLG2	22
BP	GO:0044272	sulfur compound biosynthetic process	22/1009	69/7312	8.79283e-05	0.00612906	0.00546777	DLD/GSTM6/GSTM1/GSTM2/MMUT/GSTP1/GSTP2/MPC1/GCDH/GGT1/PDK1/ENOPH1/DLAT/PPCS/ACSL6/VANGL2/MTHFD1/PDK3/MPST/ADI1/PDHB/GGT5	22
BP	GO:0009119	ribonucleoside metabolic process	11/1009	23/7312	9.01753e-05	0.00612906	0.00546777	NT5C1A/GAMT/HPRT/ADA/UPP1/ADK/XDH/NT5C2/PGM2/ENPP4/NT5C3	11
BP	GO:0042278	purine nucleoside metabolic process	11/1009	23/7312	9.01753e-05	0.00612906	0.00546777	NT5C1A/GAMT/HPRT/ADA/ADK/XDH/NT5C2/PGM2/ENPP4/MACROD1/NT5C3	11
BP	GO:0002460	adaptive immune response based on somatic recombination of immune receptors built from immunoglobulin superfamily domains	28/1009	98/7312	9.25618e-05	0.00619296	0.00552478	HPRT/C4B/B2M/H2-D1/H2-K1/ADA/PTPRC/ANXA1/ICAM1/C1QB/GBA/GFUS/FCGR1/PTPN6/NECTIN2/STAT6/HMGB1/IL18/C1QA/C1QC/MYO1G/CFI/SEMA4A/RFTN1/IL33/HPX/INPP5D/MLH1	28
BP	GO:0016053	organic acid biosynthetic process	39/1009	155/7312	9.9181e-05	0.00653374	0.00582879	PTGDS/GSTM6/GAMT/ANXA1/GSTM1/GLUL/GSTM2/ASS1/FASN/GSTP1/GSTP2/HSD17B8/SHMT1/ACADVL/PLP1/RBP1/GGT1/PHGDH/GSTM7/ENOPH1/ILVBL/PTGES2/GSTM4/MTHFD1/ADI1/AASS/PSAT1/PARK7/PECR/ACSL3/OXSM/GATM/PRXL2B/ELOVL4/ASAH2/AKR1A1/QKI/PTGES3/GGT5	39
BP	GO:0030866	cortical actin cytoskeleton organization	12/1009	27/7312	0.000105017	0.00681334	0.00607823	FMNL2/EPB41L2/TLN1/EZR/ARF6/PLS1/STRIP1/ANLN/CAVIN3/RAB13/PLEK/EPB41L3	12
BP	GO:0006637	acyl-CoA metabolic process	20/1009	61/7312	0.000118245	0.00744596	0.00664259	DLD/ACOT1/MMUT/FASN/HMGCL/HMGCS2/MPC1/GCDH/PDK1/DLAT/ACAA2/PPCS/ACSL6/PDK3/ACSL3/PDHB/OXSM/PIPOX/ACADSB/SUCLG2	20
BP	GO:0035383	thioester metabolic process	20/1009	61/7312	0.000118245	0.00744596	0.00664259	DLD/ACOT1/MMUT/FASN/HMGCL/HMGCS2/MPC1/GCDH/PDK1/DLAT/ACAA2/PPCS/ACSL6/PDK3/ACSL3/PDHB/OXSM/PIPOX/ACADSB/SUCLG2	20
BP	GO:0097237	cellular response to toxic substance	15/1009	40/7312	0.000154777	0.00949593	0.00847138	GSTM6/SOD1/GSTM1/GSTM2/CAT/MT3/PRDX1/GSTM5/NOS3/AMBP/NQO1/GSTM7/PARK7/AKR1A1/RDH11	15
BP	GO:0010001	glial cell differentiation	35/1009	137/7312	0.000161203	0.00949593	0.00847138	BIN1/CNTNAP1/WDR1/GFAP/SOD1/CNTN1/GBA/VIM/MT3/PTPN11/SMO/PLP1/C1QA/CLU/BAG1/LAMB2/CNTN2/PHGDH/SHH/NDRG1/PPP3R1/MAPK3/CSPG5/DAAM2/IL33/ARHGEF10/LGI4/ASPA/DUSP15/PARD3/PALS1/KCNJ10/RHOA/QKI/MECP2	35
BP	GO:0019693	ribose phosphate metabolic process	67/1009	317/7312	0.000165246	0.00949593	0.00847138	NT5C1A/DLD/ACOT1/HPRT/ADA/ALDOC/GPI1/MMUT/GAPDH/FASN/ENO3/ADSSL1/HMGCL/TKT/ADCY9/NDUFS6/UPP1/ADSL/HMGCS2/ADK/ATP6V1B2/MPC1/CTPS2/XDH/G6PDX/ATP5K/MCCC2/NT5C2/PFAS/GCDH/HSPA1A/GART/ATP1A2/PDK1/DLAT/ACAA2/RFK/DPYD/SDHA/NDUFS8/PPCS/ACSL6/ALDOB/MTHFD1/PDK3/MPI/GMPR2/ATP5L/FIS1/SDHB/NDUFB4/PRPS2/ATIC/ACSL3/NT5C3/PDHB/OXSM/NDUFV2/PRPS1/PIPOX/ACADSB/PAICS/NDUFB10/PYGL/RHOA/GALK1/SUCLG2	67
BP	GO:0002456	T cell mediated immunity	13/1009	32/7312	0.000165711	0.00949593	0.00847138	HPRT/B2M/H2-D1/H2-K1/PTPRC/ICAM1/GBA/GFUS/NECTIN2/HMGB1/IL18/MYO1G/RFTN1	13
BP	GO:0010035	response to inorganic substance	62/1009	288/7312	0.000168897	0.00949593	0.00847138	NPC1/PDE8A/B2M/MT2/MT1/ADA/SOD1/NEFL/CALM2/CALM1/CALM3/ANXA1/ALAD/TXN1/FN1/GSN/HMOX1/ASS1/GAPDH/CRYAB/CAT/MT3/APEX1/PRDX1/ITGAV/CDKN1B/ANXA5/HNRNPA1/CAV1/STAT6/RHOB/CRIP1/NOS3/ANXA11/PLD2/XDH/SMPD1/ANXA7/FBXO7/CP/PSAP/SHH/MAPK3/SORD/NQO1/GART/ZFAND1/CPNE3/FNTB/PLCD1/SELENOM/IMPA2/UMOD/DLG2/ALDOB/PARK7/NOL3/S100A16/GATM/KCNJ10/CLIC4/MECP2	62
BP	GO:2000145	regulation of cell motility	95/1009	486/7312	0.000172348	0.00949593	0.00847138	DOCK5/CD151/ADAM10/ANXA3/CAVIN1/THY1/ADA/GPI1/PTPRC/SPARC/GNAI2/ANXA1/FN1/ICAM1/ATP1B2/HMOX1/GLUL/LAMA1/GSTP1/VIM/GFUS/MSN/CTNNA1/GNA13/APEX1/RET/COL18A1/CXCL12/CD9/ITGAV/GSTP2/ANXA5/LMNA/CAV1/APOD/IDH2/SMO/PLP1/CDC42/ARF6/RAB11A/RHOB/RAC1/HMGB1/CSNK2B/MPP1/NOS3/IL18/EVL/NHERF1/STX4A/PLD2/TRADD/LIMCH1/LRIG2/PRAG1/LAMA2/PLA2G7/LAMA5/ACAN/LAMA3/PRKD1/SEMA4A/SEMA4B/SHH/MAPK3/MAP2K2/SEMA4C/OXSR1/PTPN…	95
BP	GO:0006112	energy reserve metabolic process	17/1009	49/7312	0.000174628	0.00949593	0.00847138	PHKA1/MT3/S100B/HMGB1/GNAS/PHKB/PGM2/PYGB/GABARAPL1/EPM2AIP1/PPP1R2/PPP1R1A/PYGL/GYG/PTGES3/PYGM/GYS1	17
BP	GO:0019362	pyridine nucleotide metabolic process	19/1009	58/7312	0.000176314	0.00949593	0.00847138	TKT/IDH2/KCNAB2/IDH3G/G6PDX/NQO1/NAXE/ALDH1L1/RPE/DCXR/TALDO1/NMNAT3/PRPS2/NUDT17/IDH3A/PRPS1/PGD/NUDT12/MACROH2A1	19
BP	GO:0046496	nicotinamide nucleotide metabolic process	19/1009	58/7312	0.000176314	0.00949593	0.00847138	TKT/IDH2/KCNAB2/IDH3G/G6PDX/NQO1/NAXE/ALDH1L1/RPE/DCXR/TALDO1/NMNAT3/PRPS2/NUDT17/IDH3A/PRPS1/PGD/NUDT12/MACROH2A1	19
BP	GO:0009083	branched-chain amino acid catabolic process	8/1009	14/7312	0.000177411	0.00949593	0.00847138	DLD/HMGCL/MCCC2/HIBCH/HIBADH/ACADSB/ALDH6A1/IVD	8
BP	GO:0042178	xenobiotic catabolic process	8/1009	14/7312	0.000177411	0.00949593	0.00847138	GSTM6/GSTM1/GSTM2/GSTM5/UGT1A1/GSTM7/GSTM4/ACAA1A	8
BP	GO:0046514	ceramide catabolic process	8/1009	14/7312	0.000177411	0.00949593	0.00847138	GBA/HEXB/HEXA/GLA/GALC/PSAP/ASAH2/ASAH1	8
BP	GO:0055080	monoatomic cation homeostasis	63/1009	295/7312	0.000190241	0.0100569	0.00897185	PLCH2/SELENON/ATOX1/CASQ2/HAP1/PPT1/CAR2/THY1/B2M/MT2/MT1/PTPRC/SOD1/GNAI2/FTH1/CALM2/CALM1/CALM3/ATP1B2/HMOX1/HEXB/TGM2/FECH/CHGA/MT3/PTPN6/DBI/ITGAV/CAV1/S100B/PLCB3/CHP1/ATP6V1B2/ATP6V0C/ATP1B3/ANXA7/CNNM3/CLN5/PACS2/TMEM199/CP/BCAP31/KCNA5/PRKD1/MAPK3/ATP1A2/GNAS/GSTM7/TM9SF4/GPR89/FLNA/PLCD1/UMOD/HPX/SLC12A9/FIS1/MCUR1/NOL3/KCNJ10/CLIC4/ATP6AP1/PYGM/HEPH	63
BP	GO:0006790	sulfur compound metabolic process	40/1009	165/7312	0.000192755	0.0100656	0.00897959	DLD/GSTM6/GAMT/ACOT1/GSTM1/GSTM2/MMUT/FASN/GSTP1/HEXB/HEXA/HMGCL/GSTP2/HMGCS2/MPC1/XDH/ARSG/GCDH/GGT1/PHGDH/PDK1/ENOPH1/DLAT/ACAA2/PPCS/ACSL6/VANGL2/MTHFD1/PDK3/MPST/ADI1/ACSL3/PDHB/OXSM/PIPOX/ACADSB/SQOR/SLC7A11/GGT5/SUCLG2	40
BP	GO:0042063	gliogenesis	45/1009	193/7312	0.000206484	0.0106526	0.00950324	BIN1/CNTNAP1/WDR1/GFAP/SOD1/ANXA1/FN1/CNTN1/ATP1B2/GBA/HEXB/VIM/MT3/DBI/PTPN11/CD9/IDH2/SMO/PLP1/C1QA/CLU/ANXA7/BAG1/LAMB2/CNTN2/PHGDH/SHH/NDRG1/PPP3R1/MAPK3/CSPG5/DAAM2/SUN2/IL33/ARHGEF10/LGI4/ASPA/DUSP15/CERS2/PARD3/PALS1/KCNJ10/RHOA/QKI/MECP2	45
BP	GO:0016601	Rac protein signal transduction	15/1009	41/7312	0.000213349	0.0108757	0.00970231	DOCK5/RASGRF1/DNM2/DYNLT1A/DYNLT1B/DYNLT1C/DYNLT1F/ARF6/RAC1/RHOG/TNS3/ELMO1/DOCK2/CADM4/FARP2	15
BP	GO:0009066	aspartate family amino acid metabolic process	11/1009	25/7312	0.000228261	0.011499	0.0102583	GCAT/ASS1/ADSSL1/PHGDH/ENOPH1/ASRGL1/ASPA/MTHFD1/ADI1/AASS/PIPOX	11
BP	GO:0002250	adaptive immune response	33/1009	129/7312	0.000239325	0.0117792	0.0105083	OTUD7B/HPRT/C4B/B2M/H2-D1/H2-K1/ADA/PTPRC/ANXA1/ICAM1/C1QB/GBA/CD48/TAP1/GFUS/FCGR1/PTPN6/NECTIN2/STAT6/HMGB1/IL18/C1QA/C1QC/MYO1G/CFI/LAG3/SEMA4A/RFTN1/IL33/HPX/JAM3/INPP5D/MLH1	33
BP	GO:0044242	cellular lipid catabolic process	33/1009	129/7312	0.000239325	0.0117792	0.0105083	GBA/HEXB/MT3/HEXA/DBI/SCP2/ACADVL/PLCB3/GLA/CPT2/LIPE/GALC/PLD2/SMPD1/ACADS/PLBD2/GCDH/PLA2G7/PSAP/HADH/PCK2/ECHS1/ILVBL/ACAA2/ACAT2/ACAD10/ACAA1A/HADHB/DECR1/ASAH2/IVD/ECI2/ASAH1	33
BP	GO:0009125	nucleoside monophosphate catabolic process	9/1009	18/7312	0.000263669	0.0126857	0.011317	NT5C1A/HPRT/ADA/UPP1/XDH/NT5C2/DPYD/GMPR2/NT5C3	9
BP	GO:1904706	negative regulation of vascular associated smooth muscle cell proliferation	9/1009	18/7312	0.000263669	0.0126857	0.011317	HMOX1/GSTP1/GNA13/CDKN1B/GSTP2/CAV1/PARK7/RHOA/NDRG2	9
BP	GO:0051209	release of sequestered calcium ion into cytosol	18/1009	56/7312	0.00033859	0.0160729	0.0143387	PLCH2/SELENON/CASQ2/HAP1/THY1/PTPRC/CALM2/CALM1/CALM3/PTPN6/DBI/ITGAV/PLCB3/PRKD1/GSTM7/FLNA/PLCD1/NOL3	18
BP	GO:0050801	monoatomic ion homeostasis	63/1009	301/7312	0.000341576	0.0160729	0.0143387	PLCH2/SELENON/ATOX1/CASQ2/HAP1/PPT1/CAR2/THY1/B2M/MT2/MT1/PTPRC/SOD1/GNAI2/FTH1/CALM2/CALM1/CALM3/ATP1B2/HMOX1/HEXB/TGM2/FECH/CHGA/MT3/PTPN6/DBI/ITGAV/CAV1/S100B/PLCB3/CHP1/ATP6V1B2/ATP6V0C/ATP1B3/ANXA7/CNNM3/CLN5/PACS2/TMEM199/CP/BCAP31/KCNA5/PRKD1/MAPK3/ATP1A2/GNAS/GSTM7/TM9SF4/GPR89/FLNA/PLCD1/UMOD/HPX/SLC12A9/FIS1/MCUR1/NOL3/KCNJ10/CLIC4/ATP6AP1/PYGM/HEPH	63
BP	GO:0043094	cellular metabolic compound salvage	11/1009	26/7312	0.000346779	0.0161403	0.0143989	HPRT/ADA/ADSSL1/UPP1/ADSL/ADK/PGM2/ENOPH1/PDXK/ADI1/GMPR2	11
BP	GO:0030003	intracellular monoatomic cation homeostasis	54/1009	249/7312	0.000362794	0.0167041	0.0149019	PLCH2/SELENON/ATOX1/CASQ2/HAP1/PPT1/CAR2/THY1/MT2/MT1/PTPRC/SOD1/FTH1/CALM2/CALM1/CALM3/ATP1B2/HMOX1/HEXB/TGM2/CHGA/MT3/PTPN6/DBI/ITGAV/CAV1/S100B/PLCB3/CHP1/ATP6V1B2/ATP6V0C/ATP1B3/ANXA7/CLN5/PACS2/TMEM199/BCAP31/PRKD1/MAPK3/ATP1A2/GSTM7/TM9SF4/GPR89/FLNA/PLCD1/UMOD/HPX/FIS1/MCUR1/NOL3/CLIC4/ATP6AP1/PYGM/HEPH	54
BP	GO:0043605	amide catabolic process	7/1009	12/7312	0.000392197	0.0178658	0.0159382	NT5C1A/ADA/OAT/XDH/NT5C2/PIPOX/PRODH	7
BP	GO:0033865	nucleoside bisphosphate metabolic process	21/1009	71/7312	0.000406266	0.0179343	0.0159993	DLD/ACOT1/MMUT/FASN/HMGCL/HMGCS2/MPC1/MCCC2/GCDH/PDK1/DLAT/ACAA2/PPCS/ACSL6/PDK3/ACSL3/PDHB/OXSM/PIPOX/ACADSB/SUCLG2	21
BP	GO:0033875	ribonucleoside bisphosphate metabolic process	21/1009	71/7312	0.000406266	0.0179343	0.0159993	DLD/ACOT1/MMUT/FASN/HMGCL/HMGCS2/MPC1/MCCC2/GCDH/PDK1/DLAT/ACAA2/PPCS/ACSL6/PDK3/ACSL3/PDHB/OXSM/PIPOX/ACADSB/SUCLG2	21
BP	GO:0034032	purine nucleoside bisphosphate metabolic process	21/1009	71/7312	0.000406266	0.0179343	0.0159993	DLD/ACOT1/MMUT/FASN/HMGCL/HMGCS2/MPC1/MCCC2/GCDH/PDK1/DLAT/ACAA2/PPCS/ACSL6/PDK3/ACSL3/PDHB/OXSM/PIPOX/ACADSB/SUCLG2	21
BP	GO:0072330	monocarboxylic acid biosynthetic process	26/1009	96/7312	0.00041446	0.0181094	0.0161555	PTGDS/GSTM6/GAMT/ANXA1/GSTM1/GSTM2/FASN/GSTP1/GSTP2/HSD17B8/ACADVL/PLP1/RBP1/GSTM7/PTGES2/GSTM4/PARK7/PECR/ACSL3/OXSM/GATM/PRXL2B/ELOVL4/ASAH2/QKI/PTGES3	26
BP	GO:0051283	negative regulation of sequestering of calcium ion	18/1009	57/7312	0.000432169	0.0185422	0.0165416	PLCH2/SELENON/CASQ2/HAP1/THY1/PTPRC/CALM2/CALM1/CALM3/PTPN6/DBI/ITGAV/PLCB3/PRKD1/GSTM7/FLNA/PLCD1/NOL3	18
BP	GO:0006739	NADP metabolic process	14/1009	39/7312	0.000433026	0.0185422	0.0165416	TKT/IDH2/KCNAB2/G6PDX/NQO1/ALDH1L1/RPE/DCXR/TALDO1/PRPS2/NUDT17/PRPS1/PGD/NUDT12	14
BP	GO:0002252	immune effector process	47/1009	211/7312	0.000460051	0.0195043	0.0173999	PTGDS/ANXA3/WDR1/HPRT/C4B/B2M/H2-D1/H2-K1/ADA/GPI1/PTPRC/ANXA1/ICAM1/C1QB/HMOX1/LGALS1/GBA/TAP1/GFUS/FCGR1/CHGA/PTPN6/CASP1/NECTIN2/PRDX1/STAT6/HMGB1/IL18/STX4A/PLD2/C1QA/C1QC/CLU/MYO1G/CFI/LAG3/SEMA4A/RFTN1/IL33/DOCK2/APPL2/IRAK4/MAVS/HPX/GPRC5B/INPP5D/MLH1	47
BP	GO:0001818	negative regulation of cytokine production	25/1009	92/7312	0.000503263	0.0211214	0.0188425	OTUD7B/PTPRC/ANXA1/FN1/HMOX1/GBA/GSTP1/NFKB1/EZR/SARS/PTPN6/GSTP2/APOD/RAC1/HMGB1/ANXA4/LAG3/CD34/IL33/APPL2/SERPINB1B/SELENOS/SERPINB1A/INPP5D/NDRG2	25
BP	GO:0006692	prostanoid metabolic process	11/1009	27/7312	0.00051299	0.0211214	0.0188425	PTGDS/GSTM6/ANXA1/GSTM1/GSTM2/GSTP1/GSTP2/PTGES2/PTGR2/PRXL2B/PTGES3	11
BP	GO:0006693	prostaglandin metabolic process	11/1009	27/7312	0.00051299	0.0211214	0.0188425	PTGDS/GSTM6/ANXA1/GSTM1/GSTM2/GSTP1/GSTP2/PTGES2/PTGR2/PRXL2B/PTGES3	11
BP	GO:0051282	regulation of sequestering of calcium ion	18/1009	58/7312	0.000547304	0.0223196	0.0199114	PLCH2/SELENON/CASQ2/HAP1/THY1/PTPRC/CALM2/CALM1/CALM3/PTPN6/DBI/ITGAV/PLCB3/PRKD1/GSTM7/FLNA/PLCD1/NOL3	18
BP	GO:0030334	regulation of cell migration	89/1009	465/7312	0.000574777	0.0228967	0.0204263	DOCK5/CD151/ADAM10/ANXA3/THY1/ADA/GPI1/PTPRC/SPARC/GNAI2/ANXA1/FN1/ICAM1/ATP1B2/HMOX1/GLUL/LAMA1/GSTP1/VIM/GFUS/MSN/GNA13/APEX1/RET/COL18A1/CXCL12/CD9/ITGAV/GSTP2/LMNA/CAV1/APOD/IDH2/SMO/PLP1/CDC42/ARF6/RAB11A/RHOB/RAC1/HMGB1/CSNK2B/MPP1/NOS3/IL18/EVL/NHERF1/STX4A/PLD2/TRADD/LIMCH1/LRIG2/LAMA2/PLA2G7/LAMA5/ACAN/LAMA3/PRKD1/SEMA4A/SEMA4B/SHH/MAPK3/SEMA4C/OXSR1/PTPN23/DAAM2/CD99L2/SUN2/ELP6/CPNE3/F…	89
BP	GO:0019882	antigen processing and presentation	14/1009	40/7312	0.000582853	0.0228967	0.0204263	CTSS/B2M/H2-D1/H2-K1/ICAM1/GBA/TAP1/FCGR1/PSMB8/RAB5B/PSME1/PSAP/RFTN1/TAPBP	14
BP	GO:0046390	ribose phosphate biosynthetic process	39/1009	168/7312	0.00058765	0.0228967	0.0204263	DLD/HPRT/ADA/MMUT/ADSSL1/TKT/ADCY9/NDUFS6/UPP1/ADSL/ADK/MPC1/CTPS2/G6PDX/ATP5K/PFAS/GCDH/GART/PDK1/DLAT/RFK/SDHA/NDUFS8/PPCS/ACSL6/MTHFD1/PDK3/GMPR2/ATP5L/SDHB/NDUFB4/PRPS2/ATIC/PDHB/NDUFV2/PRPS1/PAICS/NDUFB10/PYGL	39
BP	GO:0006635	fatty acid beta-oxidation	16/1009	49/7312	0.000587665	0.0228967	0.0204263	DBI/SCP2/ACADVL/CPT2/ACADS/GCDH/HADH/ECHS1/ACAA2/ACAT2/ACAD10/ACAA1A/HADHB/DECR1/IVD/ECI2	16
BP	GO:0006740	NADPH regeneration	8/1009	16/7312	0.000588193	0.0228967	0.0204263	TKT/G6PDX/ALDH1L1/RPE/TALDO1/PRPS2/PRPS1/PGD	8
BP	GO:0034440	lipid oxidation	20/1009	68/7312	0.000600201	0.0230831	0.0205926	DBI/SCP2/ACADVL/APOD/CPT2/ACADS/GCDH/PLA2G7/HADH/ECHS1/ILVBL/ACAA2/ACAT2/ACAD10/APPL2/ACAA1A/HADHB/DECR1/IVD/ECI2	20
BP	GO:0006873	intracellular monoatomic ion homeostasis	54/1009	254/7312	0.000603762	0.0230831	0.0205926	PLCH2/SELENON/ATOX1/CASQ2/HAP1/PPT1/CAR2/THY1/MT2/MT1/PTPRC/SOD1/FTH1/CALM2/CALM1/CALM3/ATP1B2/HMOX1/HEXB/TGM2/CHGA/MT3/PTPN6/DBI/ITGAV/CAV1/S100B/PLCB3/CHP1/ATP6V1B2/ATP6V0C/ATP1B3/ANXA7/CLN5/PACS2/TMEM199/BCAP31/PRKD1/MAPK3/ATP1A2/GSTM7/TM9SF4/GPR89/FLNA/PLCD1/UMOD/HPX/FIS1/MCUR1/NOL3/CLIC4/ATP6AP1/PYGM/HEPH	54
BP	GO:0051208	sequestering of calcium ion	18/1009	59/7312	0.000687927	0.0260682	0.0232556	PLCH2/SELENON/CASQ2/HAP1/THY1/PTPRC/CALM2/CALM1/CALM3/PTPN6/DBI/ITGAV/PLCB3/PRKD1/GSTM7/FLNA/PLCD1/NOL3	18
BP	GO:0009162	deoxyribonucleoside monophosphate metabolic process	9/1009	20/7312	0.000702869	0.0264007	0.0235523	NT5C1A/ADA/SHMT1/UPP1/ADK/XDH/NT5C2/DPYD/NT5C3	9
BP	GO:0030323	respiratory tube development	24/1009	89/7312	0.000729648	0.0269466	0.0240393	SELENON/TULP3/DHCR7/ADA/SPARC/LAMA1/ELK1/CDC42/HMGB1/NOS3/TNS3/LAMA5/SHH/PPP3R1/MAPK3/MAP2K2/WWP1/GPSM2/VANGL2/PTGES3/SLC7A11/CTSZ/ASAH1/LIPA	24
BP	GO:0035020	regulation of Rac protein signal transduction	10/1009	24/7312	0.000746964	0.0269466	0.0240393	RASGRF1/DNM2/DYNLT1A/DYNLT1B/DYNLT1C/DYNLT1F/ARF6/TNS3/DOCK2/CADM4	10
BP	GO:0006633	fatty acid biosynthetic process	22/1009	79/7312	0.000747964	0.0269466	0.0240393	PTGDS/GSTM6/ANXA1/GSTM1/GSTM2/FASN/GSTP1/GSTP2/HSD17B8/ACADVL/PLP1/GSTM7/PTGES2/GSTM4/PECR/ACSL3/OXSM/PRXL2B/ELOVL4/ASAH2/QKI/PTGES3	22
BP	GO:0001913	T cell mediated cytotoxicity	7/1009	13/7312	0.000748867	0.0269466	0.0240393	HPRT/B2M/H2-D1/H2-K1/PTPRC/GFUS/NECTIN2	7
BP	GO:0006907	pinocytosis	7/1009	13/7312	0.000748867	0.0269466	0.0240393	PPT1/DNM2/CAV1/CDC42/SNX33/DOCK2/APPL2	7
BP	GO:0006690	icosanoid metabolic process	14/1009	41/7312	0.000774447	0.0276349	0.0246532	PTGDS/GSTM6/CYP2J6/GPX4/ANXA1/GSTM1/GSTM2/GSTP1/GSTP2/PTGES2/PTGR2/PRXL2B/PTGES3/GGT5	14
BP	GO:0030162	regulation of proteolysis	70/1009	353/7312	0.00082509	0.0291986	0.0260483	ITIH4/BIN1/KNG1/SERPINB8/CTSS/PIAS1/MBP/GPI1/ALAD/CTSB/PLAT/GSN/GAPDH/GBA/CTSD/RPS6KA1/CST3/CRYAB/PSMB8/MT3/CASP1/AHSG/RET/CAV1/RAD23B/NUB1/PDCD5/USP25/ANKS1/HMGB1/LXN/PEBP1/PSME1/XDH/CLU/AMBP/SNX33/LRIG2/TRAF3/SERPINB6A/CNTN2/BCAP31/HSPA1A/ITIH3/SHH/RGMA/F12/SGTA/IL33/PITHD1/IFT57/ITCH/SERPINB1B/PSME3IP1/PACSIN3/RNF34/PARK7/FIS1/ATXN3/ANTXR1/SERPINB1A/NOL3/ATG7/PABIR1/CSNK1D/PAPLN/USP14/RHOA/CTS…	70
BP	GO:0051651	maintenance of location in cell	29/1009	116/7312	0.000835781	0.0291994	0.026049	PLCH2/SELENON/CASQ2/HAP1/THY1/PTPRC/FTH1/CALM2/CALM1/CALM3/TXN1/GSN/HEXB/PTPN6/HEXA/DBI/ITGAV/CAV1/PLCB3/PRKD1/GSTM7/SUN2/FLNA/PLCD1/GPSM2/PARK7/NOL3/DBN1/SKP1	29
BP	GO:0001816	cytokine production	60/1009	293/7312	0.00084266	0.0291994	0.026049	OTUD7B/CAPN2/FLOT1/CYP2J6/B2M/MBP/PTPRC/SOD1/ANXA1/FN1/HMOX1/GAPDH/GBA/GSTP1/NFKB1/EZR/SARS/PTPN6/CASP1/HMGB2/PTPN11/ITGAV/GSTP2/S100B/APOD/USP25/RAC1/HMGB1/IL18/S100A13/ANXA4/G6PDX/CLU/ITGB8/TRADD/FRMD8/ZC3HAV1/TRAF3/HSPA1A/LAG3/SPTBN1/CD34/NQO1/RFTN1/IL33/GBP5/APPL2/OPTN/IRAK4/MAVS/SERPINB1B/UMOD/GPRC5B/PARK7/SELENOS/SERPINB1A/GSDMD/INPP5D/NDRG2/LIPA	60
BP	GO:0009259	ribonucleotide metabolic process	63/1009	311/7312	0.000845568	0.0291994	0.026049	NT5C1A/DLD/ACOT1/HPRT/ADA/ALDOC/GPI1/MMUT/GAPDH/FASN/ENO3/ADSSL1/HMGCL/ADCY9/NDUFS6/UPP1/ADSL/HMGCS2/ADK/ATP6V1B2/MPC1/CTPS2/XDH/ATP5K/MCCC2/NT5C2/PFAS/GCDH/HSPA1A/GART/ATP1A2/PDK1/DLAT/ACAA2/RFK/DPYD/SDHA/NDUFS8/PPCS/ACSL6/ALDOB/MTHFD1/PDK3/MPI/GMPR2/ATP5L/FIS1/SDHB/NDUFB4/PRPS2/ATIC/ACSL3/NT5C3/PDHB/OXSM/NDUFV2/PIPOX/ACADSB/PAICS/NDUFB10/RHOA/GALK1/SUCLG2	63
BP	GO:0002478	antigen processing and presentation of exogenous peptide antigen	6/1009	10/7312	0.000869425	0.0292144	0.0260623	CTSS/B2M/H2-K1/TAP1/FCGR1/TAPBP	6
BP	GO:0009169	purine ribonucleoside monophosphate catabolic process	6/1009	10/7312	0.000869425	0.0292144	0.0260623	NT5C1A/HPRT/ADA/XDH/NT5C2/GMPR2	6
BP	GO:0061684	chaperone-mediated autophagy	6/1009	10/7312	0.000869425	0.0292144	0.0260623	GFAP/CTSA/LAMP2/CLU/ATG7/BAG3	6
BP	GO:0001909	leukocyte mediated cytotoxicity	13/1009	37/7312	0.000873292	0.0292144	0.0260623	HPRT/B2M/H2-D1/H2-K1/PTPRC/TAP1/GFUS/FCGR1/PTPN6/NECTIN2/PRDX1/IL18/LAG3	13
BP	GO:0030048	actin filament-based movement	20/1009	70/7312	0.000901769	0.0299331	0.0267036	MYO1E/BIN1/CASQ2/GSN/CAV1/EVL/LIMCH1/MYO1G/MYO1D/MYL6/KCNA5/CTNNA3/ATP1A2/MYH14/SUN2/FLNA/EPDR1/PARD3/DBN1/MYO1C	20
BP	GO:0060429	epithelium development	82/1009	428/7312	0.000914562	0.0301243	0.0268741	TPRN/MYO1E/CD151/WDR1/TULP3/DHCR7/CAR2/COL4A1/SOD1/ANXA1/ICAM1/GBA/FASN/LAMA1/VIM/TGM2/CAT/EZR/MSN/GNA13/DBI/RET/COL18A1/CXCL12/CDKN1B/CAV1/STAT6/STMN1/SMO/CDC42/RHOB/RAC1/RALA/CSNK2B/IL18/NHERF1/TUBB5/XDH/FMN1/TRADD/PLS1/LAMA5/DVL3/PSAP/LAMB2/PHGDH/LAMA3/TGFB1I1/SHH/PPP3R1/MAP2K2/SEMA4C/RGMA/GNAS/FLNB/PCK2/FLNA/IFT57/CLIC5/ITPK1/TAF10/PLAAT3/RAPGEF3/GPSM2/PXN/UMOD/VANGL2/MTHFD1/STARD13/PARD3/RAB…	82
BP	GO:2000147	positive regulation of cell motility	57/1009	277/7312	0.000997951	0.0326201	0.0291006	DOCK5/CD151/ADAM10/ANXA3/CAVIN1/THY1/GPI1/PTPRC/SPARC/GNAI2/ANXA1/FN1/ICAM1/HMOX1/GFUS/RET/COL18A1/CXCL12/ITGAV/CAV1/SMO/PLP1/CDC42/ARF6/RAB11A/RHOB/RAC1/HMGB1/NOS3/IL18/STX4A/PLD2/TRADD/PLA2G7/PRKD1/SEMA4A/SEMA4B/SHH/MAPK3/MAP2K2/SEMA4C/OXSR1/DAAM2/CD99L2/SUN2/ELP6/CPNE3/FLNA/DOCK1/MCAM/RAPGEF3/GLIPR2/JAM3/RHOA/FAM89B/GAB1/MYO1C	57
BP	GO:0033559	unsaturated fatty acid metabolic process	14/1009	42/7312	0.0010166	0.032978	0.0294199	PTGDS/GSTM6/CYP2J6/GPX4/ANXA1/GSTM1/GSTM2/GSTP1/GSTP2/GSTM7/PTGES2/PTGR2/PRXL2B/PTGES3	14
BP	GO:0006084	acetyl-CoA metabolic process	11/1009	29/7312	0.00104664	0.0336635	0.0300314	DLD/FASN/HMGCS2/MPC1/PDK1/DLAT/ACAA2/PPCS/PDK3/PDHB/PIPOX	11
BP	GO:0072522	purine-containing compound biosynthetic process	39/1009	173/7312	0.00107265	0.0336635	0.0300314	DLD/HPRT/ADA/MMUT/ADSSL1/SHMT1/ADCY9/NDUFS6/IDH2/ADSL/ADK/MPC1/NOS3/G6PDX/ATP5K/PFAS/GCDH/GART/PGM2/PDK1/DLAT/SDHA/NDUFS8/PPCS/ACSL6/MTHFD1/PDK3/NMNAT3/GMPR2/ATP5L/SDHB/NDUFB4/PRPS2/ATIC/PDHB/NDUFV2/PRPS1/PAICS/NDUFB10	39
BP	GO:0009636	response to toxic substance	22/1009	81/7312	0.00107848	0.0336635	0.0300314	GSTM6/MT2/MT1/MBP/SOD1/GSTM1/GSTM2/ASS1/CAT/MT3/PRDX1/INMT/GSTM5/NOS3/AMBP/MAPK3/NQO1/GSTM7/PARK7/AKR1A1/RDH11/SLC7A11	22
BP	GO:0009062	fatty acid catabolic process	19/1009	66/7312	0.00108743	0.0336635	0.0300314	DBI/SCP2/ACADVL/CPT2/LIPE/ACADS/GCDH/HADH/PCK2/ECHS1/ILVBL/ACAA2/ACAT2/ACAD10/ACAA1A/HADHB/DECR1/IVD/ECI2	19
BP	GO:0035384	thioester biosynthetic process	10/1009	25/7312	0.00109277	0.0336635	0.0300314	DLD/MMUT/MPC1/GCDH/PDK1/DLAT/PPCS/ACSL6/PDK3/PDHB	10
BP	GO:0050829	defense response to Gram-negative bacterium	10/1009	25/7312	0.00109277	0.0336635	0.0300314	B2M/LYZ2/CHGA/CASP1/HMGB2/IRGM1/PRKD1/OPTN/UMOD/GSDMD	10
BP	GO:0071616	acyl-CoA biosynthetic process	10/1009	25/7312	0.00109277	0.0336635	0.0300314	DLD/MMUT/MPC1/GCDH/PDK1/DLAT/PPCS/ACSL6/PDK3/PDHB	10
BP	GO:0045087	innate immune response	62/1009	309/7312	0.00119152	0.0362734	0.0323597	FLOT1/STX8/B2M/ANXA1/GSN/C1QB/GAPDH/VIM/TAP1/NFKB1/FCGR1/XRCC5/PTPN6/CASP1/HMGB2/NECTIN2/PRDX1/CAV1/CDC42/ARF6/HMGB1/IL18/EVL/STX4A/C1QA/C1QC/SMPD1/LYAR/RNF166/TRAFD1/DTX3L/ZC3HAV1/IRGM1/STXBP3/TRAF3/CFI/HSPA1A/LAG3/PRKD1/IFIT3/NQO1/RFTN1/FLNB/SDHAF4/SENP7/ENDOD1/ITCH/GBP5/APPL2/OPTN/TTC4/IRAK4/MAVS/UMOD/HPX/TRIM12A/SERPINB1A/GSDMD/USP29/USP14/SERINC3/MYO1C	62
BP	GO:0006091	generation of precursor metabolites and energy	61/1009	303/7312	0.00119443	0.0362734	0.0323597	DLD/ALDOC/GPI1/GAPDH/GBA/PHKA1/ENO3/CAT/MT3/HMGCL/TKT/S100B/NDUFS6/IDH2/ADSL/HMGCS2/HMGB1/IDH3G/G6PDX/ATP5K/GNAS/PHKB/PGM2/DLAT/SDHAF4/PYGB/SDHA/NDUFS8/ALDH1L1/UQCR10/GABARAPL1/CHCHD4/RPE/EPM2AIP1/CAVIN3/ALDOB/MPI/TALDO1/AASS/PARK7/UQCRQ/SDHB/NDUFB4/PRPS2/PDHB/NDUFV2/IDH3A/PRPS1/PGD/PPP1R2/NDUFB10/PPP1R1A/PYGL/RHOA/MACROH2A1/GYG/GALK1/PTGES3/PYGM/GYS1/SUCLG2	61
BP	GO:0001667	ameboidal-type cell migration	48/1009	226/7312	0.00121864	0.0367479	0.032783	TMEM201/DOCK5/ANXA3/PDLIM1/GPI1/SPARC/ANXA1/FN1/HMOX1/GLUL/GFUS/GNA13/PTPN11/RET/COL18A1/CXCL12/ITGAV/SMO/CDC42/ARF6/RAB11A/RHOB/RAC1/HMGB1/CSNK2B/NOS3/EVL/NHERF1/TNS3/LAMA5/PRKD1/SEMA4A/SEMA4B/SHH/SEMA4C/RADIL/PTPN23/DAAM2/DOCK1/ANLN/APPL2/PXN/STARD13/GLIPR2/RAB13/RHOA/ZEB2/MECP2	48
BP	GO:0030324	lung development	23/1009	87/7312	0.00125303	0.0375208	0.0334726	SELENON/DHCR7/ADA/SPARC/LAMA1/ELK1/CDC42/HMGB1/NOS3/TNS3/LAMA5/SHH/PPP3R1/MAPK3/MAP2K2/WWP1/GPSM2/VANGL2/PTGES3/SLC7A11/CTSZ/ASAH1/LIPA	23
BP	GO:0098771	inorganic ion homeostasis	54/1009	262/7312	0.00129228	0.0379438	0.0338499	PLCH2/SELENON/ATOX1/CASQ2/HAP1/THY1/B2M/MT2/MT1/PTPRC/SOD1/GNAI2/FTH1/CALM2/CALM1/CALM3/ATP1B2/HMOX1/HEXB/TGM2/FECH/CHGA/MT3/PTPN6/DBI/ITGAV/CAV1/S100B/PLCB3/NHERF1/ATP1B3/ANXA7/CNNM3/PACS2/TMEM199/CP/BCAP31/KCNA5/PRKD1/ATP1A2/GNAS/GSTM7/FLNA/PLCD1/UMOD/HPX/SLC12A9/FIS1/MCUR1/NOL3/KCNJ10/ATP6AP1/PYGM/HEPH	54
BP	GO:0040017	positive regulation of locomotion	58/1009	286/7312	0.00130527	0.0379438	0.0338499	DOCK5/CD151/ADAM10/ANXA3/CAVIN1/THY1/GPI1/PTPRC/SPARC/GNAI2/ANXA1/FN1/ICAM1/HMOX1/GFUS/RET/COL18A1/CXCL12/ITGAV/CAV1/SMO/PLP1/CDC42/ARF6/RAB11A/RHOB/RAC1/HMGB1/NOS3/IL18/STX4A/PLD2/SCG2/TRADD/PLA2G7/PRKD1/SEMA4A/SEMA4B/SHH/MAPK3/MAP2K2/SEMA4C/OXSR1/DAAM2/CD99L2/SUN2/ELP6/CPNE3/FLNA/DOCK1/MCAM/RAPGEF3/GLIPR2/JAM3/RHOA/FAM89B/GAB1/MYO1C	58
BP	GO:0006098	pentose-phosphate shunt	7/1009	14/7312	0.00132032	0.0379438	0.0338499	TKT/G6PDX/RPE/TALDO1/PRPS2/PRPS1/PGD	7
BP	GO:0009159	deoxyribonucleoside monophosphate catabolic process	7/1009	14/7312	0.00132032	0.0379438	0.0338499	NT5C1A/ADA/UPP1/XDH/NT5C2/DPYD/NT5C3	7
BP	GO:0019884	antigen processing and presentation of exogenous antigen	7/1009	14/7312	0.00132032	0.0379438	0.0338499	CTSS/B2M/H2-K1/TAP1/FCGR1/PSME1/TAPBP	7
BP	GO:0046688	response to copper ion	7/1009	14/7312	0.00132032	0.0379438	0.0338499	MT2/MT1/SOD1/MT3/CP/SORD/PARK7	7
BP	GO:0090407	organophosphate biosynthetic process	68/1009	347/7312	0.00135126	0.038574	0.0344121	CAPN2/DLD/CHKB/HPRT/ADA/MMUT/HEXB/ADSSL1/CKMT1/SCP2/TKT/SHMT1/ADCY9/NDUFS6/UPP1/IDH2/ADSL/HMGCS2/ADK/CHP1/MPC1/CTPS2/NOS3/PLD2/G6PDX/ATP5K/PFAS/SLC27A1/GCDH/SORD/GART/HYCC1/VAC14/PDK1/DLAT/ATG14/RFK/PDXK/SDHA/NDUFS8/PLCD1/PLAAT3/ABHD4/PPCS/IMPA2/ACSL6/HDHD5/DCXR/PNPO/MTHFD1/PDK3/NMNAT3/CRYL1/GMPR2/ATP5L/SDHB/NDUFB4/PRPS2/ATIC/ACSL3/PDHB/NDUFV2/PRPS1/PAICS/NDUFB10/PYGL/PLEK/AKR1A1	68
BP	GO:0008360	regulation of cell shape	25/1009	98/7312	0.00136858	0.0388097	0.0346224	FMNL2/EPB41L2/WDR1/ANXA1/FN1/ICAM1/HEXB/EZR/MSN/GNA13/S100B/RAC1/NHERF1/RHOG/S100A13/ANXA7/MYL12B/PRAG1/ERMN/SEMA4A/MYH14/CFAP410/PLXNB1/PXN/EPB41L3	25
BP	GO:0030335	positive regulation of cell migration	55/1009	269/7312	0.00141951	0.0390863	0.0348691	DOCK5/CD151/ADAM10/ANXA3/THY1/GPI1/PTPRC/SPARC/GNAI2/ANXA1/FN1/ICAM1/HMOX1/GFUS/RET/COL18A1/CXCL12/ITGAV/CAV1/SMO/PLP1/CDC42/ARF6/RAB11A/RHOB/RAC1/HMGB1/NOS3/IL18/STX4A/PLD2/TRADD/PLA2G7/PRKD1/SEMA4A/SEMA4B/SHH/MAPK3/SEMA4C/OXSR1/DAAM2/CD99L2/SUN2/ELP6/CPNE3/FLNA/DOCK1/MCAM/RAPGEF3/GLIPR2/JAM3/RHOA/FAM89B/GAB1/MYO1C	55
BP	GO:0060541	respiratory system development	24/1009	93/7312	0.00142661	0.0390863	0.0348691	SELENON/TULP3/DHCR7/ADA/SPARC/LAMA1/ELK1/CDC42/HMGB1/NOS3/TNS3/LAMA5/SHH/PPP3R1/MAPK3/MAP2K2/WWP1/GPSM2/VANGL2/PTGES3/SLC7A11/CTSZ/ASAH1/LIPA	24
BP	GO:0009064	glutamine family amino acid metabolic process	15/1009	48/7312	0.0014384	0.0390863	0.0348691	GLUL/ASS1/OAT/FAH/CTPS2/NOS3/PFAS/PHGDH/DGLUCY/ALDH5A1/ASRGL1/DDAH2/SLC7A11/PRODH/MECP2	15
BP	GO:0010631	epithelial cell migration	35/1009	153/7312	0.00144831	0.0390863	0.0348691	DOCK5/ANXA3/GPI1/SPARC/ANXA1/HMOX1/GLUL/GFUS/PTPN11/COL18A1/CXCL12/ITGAV/ARF6/RAB11A/RHOB/RAC1/HMGB1/CSNK2B/NOS3/EVL/TNS3/PRKD1/SEMA4A/SHH/PTPN23/DAAM2/DOCK1/ANLN/PXN/STARD13/GLIPR2/RAB13/RHOA/ZEB2/MECP2	35
BP	GO:0090130	tissue migration	35/1009	153/7312	0.00144831	0.0390863	0.0348691	DOCK5/ANXA3/GPI1/SPARC/ANXA1/HMOX1/GLUL/GFUS/PTPN11/COL18A1/CXCL12/ITGAV/ARF6/RAB11A/RHOB/RAC1/HMGB1/CSNK2B/NOS3/EVL/TNS3/PRKD1/SEMA4A/SHH/PTPN23/DAAM2/DOCK1/ANLN/PXN/STARD13/GLIPR2/RAB13/RHOA/ZEB2/MECP2	35
BP	GO:0090132	epithelium migration	35/1009	153/7312	0.00144831	0.0390863	0.0348691	DOCK5/ANXA3/GPI1/SPARC/ANXA1/HMOX1/GLUL/GFUS/PTPN11/COL18A1/CXCL12/ITGAV/ARF6/RAB11A/RHOB/RAC1/HMGB1/CSNK2B/NOS3/EVL/TNS3/PRKD1/SEMA4A/SHH/PTPN23/DAAM2/DOCK1/ANLN/PXN/STARD13/GLIPR2/RAB13/RHOA/ZEB2/MECP2	35
BP	GO:0048662	negative regulation of smooth muscle cell proliferation	11/1009	30/7312	0.00144947	0.0390863	0.0348691	HMOX1/GSTP1/GNA13/CDKN1B/GSTP2/CAV1/APOD/NOS3/PARK7/RHOA/NDRG2	11
BP	GO:0098542	defense response to other organism	75/1009	391/7312	0.00145136	0.0390863	0.0348691	KNG1/FLOT1/ANXA3/STX8/B2M/H2-K1/PTPRC/LYZ2/ANXA1/GSN/C1QB/GAPDH/VIM/TAP1/NFKB1/FCGR1/CHGA/XRCC5/PTPN6/CASP1/HMGB2/NECTIN2/PRDX1/CXCL12/CAV1/CDC42/ARF6/HMGB1/IL18/EVL/STX4A/C1QA/C1QC/SMPD1/LYAR/RNF166/TRAFD1/DTX3L/ZC3HAV1/IRGM1/STXBP3/TRAF3/CFI/HSPA1A/LAG3/PRKD1/MAPK3/IFIT3/NQO1/RFTN1/FLNB/SDHAF4/SENP7/IL33/ENDOD1/ITCH/GBP5/APPL2/OPTN/TTC4/IRAK4/MAVS/UMOD/HPX/TRIM12A/COTL1/NT5C3/SERPINB1A/GSDMD/AT…	75
BP	GO:0009264	deoxyribonucleotide catabolic process	8/1009	18/7312	0.00154872	0.0411901	0.0367459	NT5C1A/ADA/UPP1/XDH/NT5C2/NUDT16/DPYD/NT5C3	8
BP	GO:0046386	deoxyribose phosphate catabolic process	8/1009	18/7312	0.00154872	0.0411901	0.0367459	NT5C1A/ADA/UPP1/XDH/NT5C2/NUDT16/DPYD/NT5C3	8
BP	GO:0009069	serine family amino acid metabolic process	10/1009	26/7312	0.00155901	0.0412079	0.0367618	SHMT1/GGT1/PHGDH/GART/AMT/GCSH/MTHFD1/MPST/PSAT1/SLC7A11	10
BP	GO:0051495	positive regulation of cytoskeleton organization	30/1009	126/7312	0.0015939	0.0414718	0.0369972	BIN1/DCTN1/WDR1/GSN/ICAM1/CFL2/CDKN1B/CAV1/STMN2/CDC42/ARF6/RAC1/PDLIM4/EVL/FMN1/LIMCH1/HSPA1A/SLAIN1/DAAM2/FLNA/ARHGEF10/RAPGEF3/GPSM2/PXN/PLEK/RHOA/ADD3/SORBS3/MYO1C/MECP2	30
BP	GO:0009165	nucleotide biosynthetic process	41/1009	188/7312	0.00159813	0.0414718	0.0369972	DLD/HPRT/ADA/MMUT/ADSSL1/SHMT1/ADCY9/NDUFS6/UPP1/IDH2/ADSL/ADK/MPC1/CTPS2/NOS3/G6PDX/ATP5K/PFAS/GCDH/GART/PDK1/DLAT/RFK/SDHA/NDUFS8/PPCS/ACSL6/MTHFD1/PDK3/NMNAT3/GMPR2/ATP5L/SDHB/NDUFB4/PRPS2/ATIC/PDHB/NDUFV2/PRPS1/PAICS/NDUFB10	41
BP	GO:0030149	sphingolipid catabolic process	9/1009	22/7312	0.00160773	0.0414718	0.0369972	GBA/HEXB/HEXA/GLA/GALC/SMPD1/PSAP/ASAH2/ASAH1	9
BP	GO:0042558	pteridine-containing compound metabolic process	9/1009	22/7312	0.00160773	0.0414718	0.0369972	FOLH1/MTHFD2/SHMT1/GART/QDPR/ALDH1L1/MTHFD1/ATIC/PTS	9
BP	GO:0009128	purine nucleoside monophosphate catabolic process	6/1009	11/7312	0.00169015	0.0429165	0.0382861	NT5C1A/HPRT/ADA/XDH/NT5C2/GMPR2	6
BP	GO:0035022	positive regulation of Rac protein signal transduction	6/1009	11/7312	0.00169015	0.0429165	0.0382861	DYNLT1A/DYNLT1B/DYNLT1C/DYNLT1F/TNS3/DOCK2	6
BP	GO:0048864	stem cell development	14/1009	44/7312	0.00169381	0.0429165	0.0382861	PTPRC/FN1/RET/SMO/CDC42/FAM172A/LAMA5/SEMA4A/SEMA4B/SHH/MAPK3/SEMA4C/RADIL/ZEB2	14
BP	GO:0002699	positive regulation of immune effector process	23/1009	89/7312	0.00174177	0.043872	0.0391385	C4B/B2M/H2-D1/H2-K1/GPI1/PTPRC/ANXA1/HMOX1/FCGR1/PTPN6/CASP1/NECTIN2/STAT6/IL18/STX4A/PLD2/LAG3/IL33/APPL2/MAVS/HPX/GPRC5B/MLH1	23
BP	GO:0030855	epithelial cell differentiation	44/1009	207/7312	0.00188336	0.0471612	0.0420728	TPRN/MYO1E/DHCR7/SOD1/ANXA1/ICAM1/FASN/LAMA1/VIM/EZR/MSN/COL18A1/CDKN1B/CAV1/SMO/CDC42/RAC1/NHERF1/TUBB5/XDH/PLS1/PSAP/LAMB2/TGFB1I1/PPP3R1/FLNB/PCK2/FLNA/CLIC5/TAF10/PLAAT3/RAPGEF3/GPSM2/PARD3/RAB13/HAPLN2/RILPL1/RHOA/CLIC4/MACROH2A1/ZEB2/B9D1/ASAH1/TJP2	44
BP	GO:0071466	cellular response to xenobiotic stimulus	17/1009	59/7312	0.00193491	0.0477964	0.0426395	GSTM6/CYP2J6/GSTM1/GSTM2/GSTP1/GSTA4/GSTP2/GSTM5/UGT1A1/GSTT1/GSTM7/GSTM4/AKR1C13/AS3MT/ACAA1A/PPP1R12A/UCHL1	17
BP	GO:0006575	cellular modified amino acid metabolic process	19/1009	69/7312	0.00193739	0.0477964	0.0426395	FOLH1/GAMT/CTSB/ASS1/MTHFD2/CKMT1/SHMT1/CPT2/SLC27A1/GART/KYAT1/ALDH1L1/MTHFD1/PARK7/ATIC/GATM/ALDH9A1/SERINC3/SLC22A4	19
BP	GO:0019395	fatty acid oxidation	18/1009	64/7312	0.00194817	0.0477964	0.0426395	DBI/SCP2/ACADVL/CPT2/ACADS/GCDH/HADH/ECHS1/ILVBL/ACAA2/ACAT2/ACAD10/APPL2/ACAA1A/HADHB/DECR1/IVD/ECI2	18
BP	GO:0001755	neural crest cell migration	11/1009	31/7312	0.0019709	0.0477964	0.0426395	FN1/RET/SMO/CDC42/LAMA5/SEMA4A/SEMA4B/SHH/SEMA4C/RADIL/ZEB2	11
BP	GO:1901293	nucleoside phosphate biosynthetic process	41/1009	190/7312	0.00197285	0.0477964	0.0426395	DLD/HPRT/ADA/MMUT/ADSSL1/SHMT1/ADCY9/NDUFS6/UPP1/IDH2/ADSL/ADK/MPC1/CTPS2/NOS3/G6PDX/ATP5K/PFAS/GCDH/GART/PDK1/DLAT/RFK/SDHA/NDUFS8/PPCS/ACSL6/MTHFD1/PDK3/NMNAT3/GMPR2/ATP5L/SDHB/NDUFB4/PRPS2/ATIC/PDHB/NDUFV2/PRPS1/PAICS/NDUFB10	41
BP	GO:0006164	purine nucleotide biosynthetic process	37/1009	167/7312	0.0019757	0.0477964	0.0426395	DLD/HPRT/ADA/MMUT/ADSSL1/ADCY9/NDUFS6/IDH2/ADSL/ADK/MPC1/NOS3/G6PDX/ATP5K/PFAS/GCDH/GART/PDK1/DLAT/SDHA/NDUFS8/PPCS/ACSL6/MTHFD1/PDK3/NMNAT3/GMPR2/ATP5L/SDHB/NDUFB4/PRPS2/ATIC/PDHB/NDUFV2/PRPS1/PAICS/NDUFB10	37
BP	GO:0043207	response to external biotic stimulus	91/1009	496/7312	0.00199974	0.0478374	0.042676	KNG1/FLOT1/ANXA3/STX8/B2M/H2-K1/MT2/PTPRC/LYZ2/ANXA1/GSN/C1QB/GAPDH/GSTP1/VIM/TAP1/NFKB1/FCGR1/CHGA/XRCC5/PTPN6/CASP1/HMGB2/NECTIN2/PRDX1/CXCL12/ABCA1/ITGAV/CAV1/CDC42/RPS15A/ARF6/HMGB1/NOS3/IL18/EVL/STX4A/C1QA/C1QC/SMPD1/LYAR/ITGB8/RNF166/TRAFD1/DTX3L/ZC3HAV1/IRGM1/STXBP3/TRAF3/CFI/HSPA1A/LAG3/PRKD1/MAPK3/IFIT3/NQO1/RFTN1/FLNB/SDHAF4/KYAT1/SENP7/IL33/ENDOD1/ITCH/GBP5/APPL2/OPTN/TTC4/PLAAT3/IRAK4…	91
BP	GO:0051707	response to other organism	91/1009	496/7312	0.00199974	0.0478374	0.042676	KNG1/FLOT1/ANXA3/STX8/B2M/H2-K1/MT2/PTPRC/LYZ2/ANXA1/GSN/C1QB/GAPDH/GSTP1/VIM/TAP1/NFKB1/FCGR1/CHGA/XRCC5/PTPN6/CASP1/HMGB2/NECTIN2/PRDX1/CXCL12/ABCA1/ITGAV/CAV1/CDC42/RPS15A/ARF6/HMGB1/NOS3/IL18/EVL/STX4A/C1QA/C1QC/SMPD1/LYAR/ITGB8/RNF166/TRAFD1/DTX3L/ZC3HAV1/IRGM1/STXBP3/TRAF3/CFI/HSPA1A/LAG3/PRKD1/MAPK3/IFIT3/NQO1/RFTN1/FLNB/SDHAF4/KYAT1/SENP7/IL33/ENDOD1/ITCH/GBP5/APPL2/OPTN/TTC4/PLAAT3/IRAK4…	91
BP	GO:0008202	steroid metabolic process	28/1009	117/7312	0.00207327	0.0493208	0.0439994	NPC1/DHCR7/SOD1/GBA/GC/FECH/CAT/NFKB1/MT3/SCP2/ABCA1/HSD17B8/ACADVL/LIPE/HMGCS2/G6PDX/SMPD1/SHH/UGT1A1/LSS/AKR1C13/ACAA1A/SEC14L2/HSD17B11/DKK3/ASAH1/LIPA/MECP2	28
CC	GO:0005615	extracellular space	122/1027	427/7400	2.13519e-16	1.08254e-13	9.66457e-14	ITIH4/KNG1/SERPINB8/PTGDS/MAN2B1/CTSS/NID2/PPT1/CPD/CAR2/C4B/B2M/H2-D1/H2-K1/COL4A1/ADA/GPI1/SPARC/COL4A2/SOD1/LYZ2/ANXA1/ALAD/CTSB/PLAT/FN1/GSN/ICAM1/C1QB/CHGB/LGALS1/LAMP2/GBA/CTSD/LAMA1/HEXB/CST3/GC/MFGE8/CAT/CHGA/MT3/CASP1/AHSG/HMGB2/DBI/COL18A1/CXCL12/CD9/ANXA5/S100B/GLA/APOD/LIPE/RAB5B/RAB11A/TPT1/HMGB1/LXN/PEBP1/IL18/STX4A/SPARCL1/S100A13/C1QA/XDH/C1QC/COL6A2/SCG2/SMPD1/COL6A1/CLU/AMBP/LGA…	122
CC	GO:0043209	myelin sheath	61/1027	186/7400	2.15433e-11	5.46124e-09	4.8756e-09	DPYSL2/DLD/CNTNAP1/WDR1/CAR2/THY1/GFAP/MBP/GPI1/SOD1/NEFL/UBC/CALM2/CALM1/CALM3/GSTM1/CNTN1/GSN/GLUL/ASS1/GAPDH/HSPA2/CRYAB/EZR/MSN/SEPTIN4/CKMT1/PRDX1/TKT/PLP1/CDC42/ACTR1A/ARF6/ATP6V1B2/RALA/TUBB4B/PEBP1/STX4A/ERMN/MYO1D/CLDN11/CNTN2/PHGDH/NDRG1/SYN2/ATP1A2/MYH14/NFASC/DLAT/SDHA/PARD3/MOBP/TUBB4A/NDUFV2/IDH3A/JAM3/PRXL2B/PLLP/PALS1/UCHL1/EHD1	61
CC	GO:0062023	collagen-containing extracellular matrix	50/1027	156/7400	3.49753e-09	5.91083e-07	5.27697e-07	ITIH4/MFAP1B/MFAP1A/KNG1/CD151/ADAM10/ANXA3/NID2/COL4A1/SPARC/COL4A2/ANXA1/CTSB/FN1/S100A6/LGALS1/CTSD/LAMA1/CST3/MFGE8/TGM2/AHSG/COL18A1/ANXA5/MATN1/SPARCL1/S100A13/ANXA11/ANXA4/COL6A2/COL6A1/ANXA7/AMBP/LAMA2/SERPINB6A/LAMA5/ACAN/LAMB2/BCAN/ITIH3/LAMA3/HAPLN4/LGALSL/TINAGL1/VWA5A/SERPINB1A/PAPLN/HAPLN1/HTRA1/CTSZ	50
CC	GO:0030312	external encapsulating structure	54/1027	188/7400	5.96647e-08	5.66579e-06	5.05821e-06	ITIH4/MFAP1B/MFAP1A/KNG1/CD151/ADAM10/ANXA3/NID2/COL4A1/SPARC/COL4A2/ANXA1/CTSB/FN1/S100A6/LGALS1/CTSD/LAMA1/CST3/MFGE8/TGM2/AHSG/COL18A1/ANXA5/MATN1/SPARCL1/S100A13/ANXA11/ANXA4/COL6A2/COL6A1/ANXA7/AMBP/LRIG2/LAMA2/SERPINB6A/LAMA5/ACAN/LAMB2/BCAN/ITIH3/LAMA3/SHH/HAPLN4/LGALSL/TINAGL1/VWA5A/VASN/SERPINB1A/PAPLN/HAPLN2/HAPLN1/HTRA1/CTSZ	54
CC	GO:0031012	extracellular matrix	54/1027	188/7400	5.96647e-08	5.66579e-06	5.05821e-06	ITIH4/MFAP1B/MFAP1A/KNG1/CD151/ADAM10/ANXA3/NID2/COL4A1/SPARC/COL4A2/ANXA1/CTSB/FN1/S100A6/LGALS1/CTSD/LAMA1/CST3/MFGE8/TGM2/AHSG/COL18A1/ANXA5/MATN1/SPARCL1/S100A13/ANXA11/ANXA4/COL6A2/COL6A1/ANXA7/AMBP/LRIG2/LAMA2/SERPINB6A/LAMA5/ACAN/LAMB2/BCAN/ITIH3/LAMA3/SHH/HAPLN4/LGALSL/TINAGL1/VWA5A/VASN/SERPINB1A/PAPLN/HAPLN2/HAPLN1/HTRA1/CTSZ	54
CC	GO:0005773	vacuole	82/1027	334/7400	6.70507e-08	5.66579e-06	5.05821e-06	CAPN2/DLD/MAN2B1/SCARB2/PPT2/NPC1/HAP1/RNF13/CTSS/PPT1/STX8/TPP1/H2-D1/H2-K1/MT1/ADA/GFAP/SOD1/FTH1/ANXA1/CTSB/ASS1/CTSA/LAMP2/GBA/CTSD/HEXB/CST3/CRYAB/CAT/HEXA/ATP6V1E1/GLA/GALC/CDC42/ATP6V1B2/ATP6V0C/STX4A/SIAE/ANXA11/SMPD1/PLEKHF1/PLBD2/ARSG/DTX3L/CLN5/ZFYVE26/TMEM199/IRGM1/PSAP/PRKD1/CD34/SQSTM1/RRAGB/SORT1/FNBP1/RUBCN/VAC14/RRAGA/TBC1D5/ATG14/GABARAPL1/PLAAT3/VPS39/FYCO1/ARL8A/MLC1/MAP1LC3A/…	82
CC	GO:0000323	lytic vacuole	70/1027	283/7400	4.71596e-07	2.98874e-05	2.66824e-05	CAPN2/MAN2B1/SCARB2/PPT2/NPC1/HAP1/RNF13/CTSS/PPT1/STX8/TPP1/H2-D1/H2-K1/MT1/ADA/GFAP/SOD1/FTH1/ANXA1/CTSB/ASS1/CTSA/LAMP2/GBA/CTSD/HEXB/CST3/CRYAB/CAT/HEXA/GLA/GALC/ATP6V0C/SIAE/ANXA11/SMPD1/PLEKHF1/PLBD2/ARSG/DTX3L/CLN5/ZFYVE26/IRGM1/PSAP/CD34/SQSTM1/RRAGB/SORT1/FNBP1/RUBCN/RRAGA/PLAAT3/VPS39/FYCO1/ARL8A/MLC1/MAP1LC3A/ALDOB/TMEM63A/TINAGL1/EPDR1/LAMTOR1/SERPINB1A/BORCS6/NAAA/ABCB9/CTSF/CTSZ/ASA…	70
CC	GO:0005764	lysosome	70/1027	283/7400	4.71596e-07	2.98874e-05	2.66824e-05	CAPN2/MAN2B1/SCARB2/PPT2/NPC1/HAP1/RNF13/CTSS/PPT1/STX8/TPP1/H2-D1/H2-K1/MT1/ADA/GFAP/SOD1/FTH1/ANXA1/CTSB/ASS1/CTSA/LAMP2/GBA/CTSD/HEXB/CST3/CRYAB/CAT/HEXA/GLA/GALC/ATP6V0C/SIAE/ANXA11/SMPD1/PLEKHF1/PLBD2/ARSG/DTX3L/CLN5/ZFYVE26/IRGM1/PSAP/CD34/SQSTM1/RRAGB/SORT1/FNBP1/RUBCN/RRAGA/PLAAT3/VPS39/FYCO1/ARL8A/MLC1/MAP1LC3A/ALDOB/TMEM63A/TINAGL1/EPDR1/LAMTOR1/SERPINB1A/BORCS6/NAAA/ABCB9/CTSF/CTSZ/ASA…	70
CC	GO:0030139	endocytic vesicle	39/1027	131/7400	1.56401e-06	8.60388e-05	7.68124e-05	MYO1E/SCARB2/RABEP1/ANXA3/CTSS/STAM2/STX8/B2M/H2-D1/H2-K1/FTH1/GSN/LAMP2/VIM/TAP1/DNM2/ABCA1/EPS15/SMO/CDC42/RAB5B/ARF6/RAB11A/RALA/EVL/STX4A/ANXA11/FLOT2/IRGM1/STXBP3/GAPVD1/FLNB/TBC1D5/ATG14/APPL2/RAB13/TAPBP/MYO1C/EHD1	39
CC	GO:0045121	membrane raft	59/1027	233/7400	1.69702e-06	8.60388e-05	7.68124e-05	GNAI1/CAPN2/FLOT1/NPC1/CAVIN1/PPT1/TPP1/THY1/H2-D1/PTPRC/GNAI2/CTSB/CNTN1/ICAM1/HMOX1/LAMP2/CD48/CTSD/EZR/FCGR1/CTNNA1/PTPN11/RET/ABCA1/CAV1/STAT6/LIPE/SMO/CHP1/HMGB1/TUBA1C/NOS3/NHERF1/ATP1B3/PLD2/TUBB5/TRADD/MYO1D/FLOT2/SLC27A1/HSPA1A/KCNA5/SHH/MAPK3/CAVIN2/RFTN1/ATP1A2/GNAS/PLCD1/MLC1/CAVIN3/UMOD/GPRC5B/PARK7/LAMTOR1/NOS1AP/PLLP/ASAH2/MYO1C	59
CC	GO:0098857	membrane microdomain	59/1027	234/7400	1.97177e-06	9.08807e-05	8.1135e-05	GNAI1/CAPN2/FLOT1/NPC1/CAVIN1/PPT1/TPP1/THY1/H2-D1/PTPRC/GNAI2/CTSB/CNTN1/ICAM1/HMOX1/LAMP2/CD48/CTSD/EZR/FCGR1/CTNNA1/PTPN11/RET/ABCA1/CAV1/STAT6/LIPE/SMO/CHP1/HMGB1/TUBA1C/NOS3/NHERF1/ATP1B3/PLD2/TUBB5/TRADD/MYO1D/FLOT2/SLC27A1/HSPA1A/KCNA5/SHH/MAPK3/CAVIN2/RFTN1/ATP1A2/GNAS/PLCD1/MLC1/CAVIN3/UMOD/GPRC5B/PARK7/LAMTOR1/NOS1AP/PLLP/ASAH2/MYO1C	59
CC	GO:0099081	supramolecular polymer	99/1027	476/7400	1.19587e-05	0.000505253	0.000451072	TUBB1/MFAP1B/MFAP1A/BIN1/DPYSL2/DCTN1/CASQ2/PDLIM1/COL4A1/GFAP/COL4A2/NEFL/CALM2/CALM1/CALM3/ANXA1/VIM/CST3/LMNB2/CRYAB/EZR/MAP4/MT3/CASP1/DES/DBI/DNM2/CFL2/ANXA5/LMNA/DYNLT1A/DYNLT1B/DYNLT1C/DYNLT1F/STMN1/TPM2/KCNAB2/RAB11A/RAC1/TPT1/PCP4/TUBA4A/TUBB4B/TUBA1C/PDLIM4/CTPS2/GJB6/CSRP1/TUBB5/FMN1/MAP6D1/MYL12B/PBXIP1/PLS1/CLDN11/DYRK1A/SNTB2/IGBP1/KCNA5/SPTBN1/NDRG1/MAP2K2/SLAIN1/RADIL/TPM4/MYH14/S…	99
CC	GO:0045171	intercellular bridge	18/1027	46/7400	1.89719e-05	0.000739906	0.000660562	TUBB1/DCTN1/GSTM6/GSTM1/GSTM2/GSTM5/TUBB4B/TUBB5/CD34/DNAJC8/PHLDB1/GSTM7/QSOX1/GSTM4/TUBB6/TUBB4A/TUBB3/UNC119	18
CC	GO:0030666	endocytic vesicle membrane	12/1027	24/7400	2.58542e-05	0.000936292	0.000835889	SCARB2/ANXA3/B2M/H2-D1/H2-K1/LAMP2/TAP1/EPS15/SMO/TBC1D5/APPL2/TAPBP	12
CC	GO:0099512	supramolecular fiber	97/1027	474/7400	2.93338e-05	0.000991481	0.000885159	TUBB1/MFAP1B/MFAP1A/BIN1/DPYSL2/DCTN1/CASQ2/PDLIM1/GFAP/NEFL/CALM2/CALM1/CALM3/ANXA1/VIM/CST3/LMNB2/CRYAB/EZR/MAP4/MT3/CASP1/DES/DBI/DNM2/CFL2/ANXA5/LMNA/DYNLT1A/DYNLT1B/DYNLT1C/DYNLT1F/STMN1/TPM2/KCNAB2/RAB11A/RAC1/TPT1/PCP4/TUBA4A/TUBB4B/TUBA1C/PDLIM4/CTPS2/GJB6/CSRP1/TUBB5/FMN1/MAP6D1/MYL12B/PBXIP1/PLS1/CLDN11/DYRK1A/SNTB2/IGBP1/KCNA5/SPTBN1/NDRG1/MAP2K2/SLAIN1/RADIL/TPM4/MYH14/SYNM/DEK/AFAP1/…	97
CC	GO:0045335	phagocytic vesicle	23/1027	70/7400	3.93188e-05	0.00124591	0.00111231	ANXA3/CTSS/STX8/B2M/H2-D1/H2-K1/GSN/LAMP2/VIM/TAP1/ABCA1/CDC42/RAB11A/EVL/STX4A/ANXA11/IRGM1/STXBP3/FLNB/ATG14/APPL2/TAPBP/MYO1C	23
CC	GO:0005902	microvillus	18/1027	50/7400	7.02433e-05	0.0020949	0.00187025	MYO1E/CAR2/LYZ2/EZR/MSN/ITGAV/ATP6V1E1/ATP6V1B2/NHERF1/MYO1G/MYO1D/NFASC/RAPGEF3/DCXR/JAM3/KCNJ10/CLIC4/MYO1C	18
CC	GO:0030670	phagocytic vesicle membrane	8/1027	13/7400	9.02032e-05	0.00254072	0.00226827	ANXA3/B2M/H2-D1/H2-K1/LAMP2/TAP1/APPL2/TAPBP	8
CC	GO:0005901	caveola	20/1027	61/7400	0.00012827	0.00331857	0.00296271	FLOT1/CAVIN1/CTSB/HMOX1/CTNNA1/CAV1/LIPE/SMO/NOS3/ATP1B3/PLD2/FLOT2/SLC27A1/MAPK3/CAVIN2/ATP1A2/MLC1/CAVIN3/NOS1AP/ASAH2	20
CC	GO:0044853	plasma membrane raft	23/1027	75/7400	0.00013091	0.00331857	0.00296271	FLOT1/CAVIN1/CTSB/HMOX1/EZR/CTNNA1/PTPN11/CAV1/LIPE/SMO/NOS3/ATP1B3/PLD2/MYO1D/FLOT2/SLC27A1/MAPK3/CAVIN2/ATP1A2/MLC1/CAVIN3/NOS1AP/ASAH2	23
CC	GO:0005884	actin filament	23/1027	78/7400	0.000251023	0.00606042	0.00541053	PDLIM1/ANXA1/EZR/TPM2/RAC1/PDLIM4/GJB6/FMN1/PLS1/DYRK1A/TPM4/AFAP1/FLNA/PDLIM5/COTL1/JAM3/AIF1L/INPP5D/TMOD3/LDB3/DBN1/PTGES3/MYO1C	23
CC	GO:0099513	polymeric cytoskeletal fiber	75/1027	369/7400	0.000299827	0.00664337	0.00593096	TUBB1/DPYSL2/DCTN1/PDLIM1/GFAP/NEFL/CALM2/CALM1/CALM3/ANXA1/VIM/LMNB2/EZR/MAP4/MT3/CASP1/DES/DNM2/LMNA/DYNLT1A/DYNLT1B/DYNLT1C/DYNLT1F/STMN1/TPM2/KCNAB2/RAB11A/RAC1/TPT1/PCP4/TUBA4A/TUBB4B/TUBA1C/PDLIM4/GJB6/TUBB5/FMN1/MAP6D1/PBXIP1/PLS1/CLDN11/DYRK1A/SNTB2/IGBP1/NDRG1/MAP2K2/SLAIN1/RADIL/TPM4/SYNM/AFAP1/FLNA/DNM3/PDLIM5/CLIP4/GABARAPL1/MAP1LC3A/DCXR/TUBB6/TPGS1/SELENOS/COTL1/TPPP3/TUBB4A/JAM3/CS…	75
CC	GO:0005777	peroxisome	27/1027	99/7400	0.000314479	0.00664337	0.00593096	ECH1/SOD1/VIM/CAT/SCP2/PRDX1/HMGCL/TKT/CAV1/RIDA/IDH2/XDH/PEX1/PTGR3/PLAAT3/MAVS/ACSL6/ACAA1A/PECR/FIS1/NUDT17/ACSL3/PIPOX/GSTK1/NUDT12/SERHL/ECI2	27
CC	GO:0042579	microbody	27/1027	99/7400	0.000314479	0.00664337	0.00593096	ECH1/SOD1/VIM/CAT/SCP2/PRDX1/HMGCL/TKT/CAV1/RIDA/IDH2/XDH/PEX1/PTGR3/PLAAT3/MAVS/ACSL6/ACAA1A/PECR/FIS1/NUDT17/ACSL3/PIPOX/GSTK1/NUDT12/SERHL/ECI2	27
CC	GO:0030017	sarcomere	27/1027	103/7400	0.000623197	0.0126384	0.0112831	BIN1/CASQ2/PDLIM1/CALM2/CALM1/CALM3/CRYAB/DES/CFL2/ANXA5/TPM2/PDLIM4/CSRP1/MYL12B/KCNA5/SPTBN1/SYNM/FLNA/PDLIM5/RPL17/NOS1AP/PPP1R12A/TMOD3/TMOD2/LDB3/BAG3/PYGM	27
CC	GO:0070161	anchoring junction	73/1027	372/7400	0.00103139	0.0201121	0.0179554	MYO1E/CAPN2/FLOT1/CNTNAP1/PDLIM1/WDR1/PTPRC/GSN/LAMA1/TLN1/EZR/MSN/CTNNA1/GJB1/PTPN6/DES/NECTIN2/CDH4/ITGAV/ANXA5/CAV1/CDC42/RALA/PDLIM4/MPP1/EVL/GJB6/ITGB8/PRAG1/TNS3/FLOT2/CLDN11/KCNA5/LAMA3/PRKD1/TGFB1I1/NDRG1/MAPK3/MAP2K2/HEPACAM/CTNNA3/PKP4/ATP1A2/FLNB/AFAP1/NFASC/CD99L2/KIRREL3/CPNE3/FLNA/MPP7/PDLIM5/C1QTNF5/ARHGEF6/CADM4/MLC1/PXN/VANGL2/PARD3/JAM3/RAB13/AIF1L/LDB3/PALS1/RHOA/DBN1/CLIC4/ADD…	73
CC	GO:0043292	contractile fiber	30/1027	124/7400	0.00133463	0.0250615	0.022374	BIN1/CASQ2/PDLIM1/CALM2/CALM1/CALM3/CST3/CRYAB/DES/DBI/CFL2/ANXA5/TPM2/PDLIM4/CSRP1/MYL12B/KCNA5/SPTBN1/SYNM/DEK/FLNA/PDLIM5/RPL17/NOS1AP/PPP1R12A/TMOD3/TMOD2/LDB3/BAG3/PYGM	30
CC	GO:0045177	apical part of cell	46/1027	215/7400	0.00147182	0.0266504	0.0237926	CAR2/THY1/ANXA1/CTSB/PLAT/FN1/ATP1B2/EZR/MSN/SLC6A9/CD9/EPS15/CAV1/ATP6V1E1/CDC42/ATP6V1B2/PEBP1/NOS3/IL18/NHERF1/STX4A/GJB6/ATP1B3/ANXA4/MYL12B/STXBP3/HSPA1A/KCNA5/CD34/ITPK1/C1QTNF5/RAPGEF3/GPSM2/MLC1/UMOD/ACY3/VANGL2/PARD3/SLC23A2/AKR1A1/PALS1/KCNJ10/CLIC4/PCM1/SLC7A11/SLC22A4	46
CC	GO:0015629	actin cytoskeleton	58/1027	287/7400	0.00163582	0.0283926	0.0253479	DOCK5/MYO1E/FLOT1/EPB41L2/PDLIM1/WDR1/ANXA1/H1F0/GSN/CRYAB/EZR/CTNNA1/PVALB/PTPN11/CFL2/TPM2/RAC1/PDLIM4/GJB6/CSRP1/FMN1/MYL12B/LIMCH1/PLS1/TNS3/MYO1G/MYO1D/MYL6/FLOT2/DYRK1A/SPTBN1/TPM4/MYH14/FLNB/AFAP1/FLNA/CLIC5/PDLIM5/ANLN/NDC1/RAPGEF3/FLNC/PXN/VANGL2/COTL1/JAM3/PPP1R12A/AIF1L/INPP5D/TMOD3/TMOD2/LDB3/BAG3/DBN1/DCTN5/PTGES3/MYO1C/ARPC1B	58
CC	GO:0044304	main axon	17/1027	58/7400	0.00168004	0.0283926	0.0253479	BIN1/CNTNAP1/THY1/MBP/KCNAB2/ERMN/MYO1D/CNTN2/BCAN/SPTBN1/KCNC3/NFASC/DLG2/PARD3/TUBB4A/HAPLN2/EPB41L3	17
CC	GO:0005775	vacuolar lumen	7/1027	15/7400	0.0022588	0.0369423	0.0329808	MAN2B1/SCARB2/LAMP2/GBA/HEXB/HEXA/CLN5	7
MF	GO:0016491	oxidoreductase activity	104/1023	396/7273	3.24366e-11	2.40679e-08	2.19544e-08	SELENON/DLD/CYP2J6/GPX4/DHCR7/SOD1/FTH1/TXN1/HMOX1/GAPDH/SELENBP1/MTHFD2/FASN/GSTP1/GFUS/CAT/APEX1/PRDX1/CPOX/GSTP2/HSD17B8/ACADVL/IDH2/KCNAB2/NOS3/IDH3G/TXN2/XDH/G6PDX/ACADS/AMBP/OGFOD1/CRYZL2/SDR39U1/GCDH/CP/HADH/PHGDH/VAT1/SORD/GSTT1/NQO1/CYP4X1/ALDH3B1/GSTM7/PTGR3/DLAT/QSOX1/QDPR/MAOB/ALDH5A1/AKR7A5/DPYD/SDHA/ACAD10/NDUFS8/ALDH1L1/UQCR10/COQ6/AKR1C13/PTGR2/CHCHD4/SELENOM/DCXR/PNPO/L2HGDH/GRHP…	104
MF	GO:0005200	structural constituent of cytoskeleton	23/1023	49/7273	3.04241e-08	1.12873e-05	1.02962e-05	TUBB1/GFAP/NEFL/VIM/LMNB2/TLN1/DES/LMNA/TPM2/TUBA4A/TUBB4B/TUBA1C/TUBB5/SPTBN1/SYNM/ACTBL2/TUBB6/TUBB4A/TUBB3/TUBA8/ADD3/ARPC1B/EPB41L3	23
MF	GO:0016627	oxidoreductase activity, acting on the CH-CH group of donors	18/1023	39/7273	1.34013e-06	0.000331458	0.000302351	DHCR7/FASN/CPOX/ACADVL/ACADS/GCDH/PTGR3/DPYD/SDHA/ACAD10/PTGR2/ACAA1A/PECR/DECR1/SDHB/DHDH/ACADSB/IVD	18
MF	GO:0004364	glutathione transferase activity	12/1023	20/7273	2.38491e-06	0.000376703	0.000343623	GSTM6/GSTM1/GSTM2/GSTP1/GSTA4/GSTP2/GSTM5/GSTT1/GSTM7/GSTM4/GSTT3/GSTK1	12
MF	GO:0005198	structural molecule activity	84/1023	369/7273	2.53843e-06	0.000376703	0.000343623	TUBB1/MFAP1B/MFAP1A/EPB41L2/NID2/COL4A1/GFAP/MBP/SPARC/COL4A2/NEFL/H2AZ1/H1F0/FN1/HMOX1/LAMA1/VIM/LMNB2/MFGE8/CRYAB/TLN1/CTNNA1/DES/CPOX/HMGCL/COL18A1/H1F4/H1F3/RPL29/LMNA/MATN1/TPM2/PLP1/RPS15A/RPL32/TUBA4A/TUBB4B/TUBA1C/CSRP1/TUBB5/RPLP2/COL6A2/COL6A1/HP1BP3/MYL6/LAMA2/CLDN11/LAMA5/SNTB2/LAMB2/LAMA3/SPTBN1/H2AC21/CLTB/RPL10/SYNM/HAPLN4/ACTBL2/PSMD11/DNM3/NDC1/TMEM30A/DLG2/TUBB6/TINAGL1/VWA5A/MR…	84
MF	GO:0005201	extracellular matrix structural constituent	22/1023	57/7273	3.73787e-06	0.000462251	0.000421659	MFAP1B/MFAP1A/NID2/COL4A1/SPARC/COL4A2/FN1/LAMA1/MFGE8/COL18A1/MATN1/COL6A2/COL6A1/LAMA2/LAMA5/LAMB2/LAMA3/HAPLN4/TINAGL1/VWA5A/PAPLN/HAPLN1	22
MF	GO:0016614	oxidoreductase activity, acting on CH-OH group of donors	27/1023	81/7273	8.11494e-06	0.00084736	0.00077295	FASN/GFUS/HSD17B8/IDH2/KCNAB2/IDH3G/G6PDX/HADH/PHGDH/SORD/PTGR3/AKR7A5/AKR1C13/PTGR2/DCXR/L2HGDH/GRHPR/CRYL1/DHRS1/HIBADH/IDH3A/PRXL2B/DHDH/PGD/HSD17B11/AKR1A1/RDH11	27
MF	GO:0016616	oxidoreductase activity, acting on the CH-OH group of donors, NAD or NADP as acceptor	26/1023	77/7273	9.13595e-06	0.00084736	0.00077295	FASN/GFUS/HSD17B8/IDH2/KCNAB2/IDH3G/G6PDX/HADH/PHGDH/SORD/PTGR3/AKR7A5/AKR1C13/PTGR2/DCXR/GRHPR/CRYL1/DHRS1/HIBADH/IDH3A/PRXL2B/DHDH/PGD/HSD17B11/AKR1A1/RDH11	26
MF	GO:0016810	hydrolase activity, acting on carbon-nitrogen (but not peptide) bonds	23/1023	66/7273	1.6606e-05	0.00136907	0.00124885	DPYSL2/ADA/MTHFD2/TGM2/CAT/RIDA/ASRGL1/AMDHD2/OPLAH/SIRT5/ASPA/HDAC8/ACY3/ADARB1/MTHFD1/DDAH2/HINT3/GNPDA2/ATXN3/ATIC/NAAA/ASAH2/ASAH1	23
MF	GO:0016769	transferase activity, transferring nitrogenous groups	10/1023	18/7273	4.33651e-05	0.00321769	0.00293513	ACCS/GAPDH/TGM2/OAT/KYAT3/KYAT1/ETNPPL/AMT/GPT/PSAT1	10
MF	GO:0005509	calcium ion binding	65/1023	290/7273	5.91092e-05	0.00398719	0.00363706	PLCH2/SELENON/CAPN2/CASQ2/EDIL3/ANXA3/CALU/NID2/CAPNS1/S100A4/SPARC/CALM2/CALM1/CALM3/ANXA1/GSN/S100A6/TGM2/PVALB/RET/CDH4/TKT/EPS15/H1F4/ANXA5/S100B/PLCB3/MATN1/CHP1/VSNL1/TPT1/PCP4/SPARCL1/S100A13/ANXA11/ANXA4/RCN1/ANXA7/MYL12B/PLS1/MYL6/SDF4/ACAN/BCAN/SHH/PPP3R1/PPP3R2/PCDHB14/REPS2/F12/RCN2/PLCD1/UMOD/NCALD/SNCB/EPDR1/NOL3/EFHD1/TUBB4A/NECAB3/S100A16/AIF1L/ASAH2/ANXA10/EHD1	65
MF	GO:0051287	NAD binding	17/1023	45/7273	6.52849e-05	0.00403678	0.0036823	DLD/GAPDH/HSD17B8/IDH2/IDH3G/HADH/PHGDH/SORD/QDPR/ALDH5A1/SIRT5/GRHPR/CRYL1/HIBADH/IDH3A/ALDH9A1/HTATIP2	17
MF	GO:0016684	oxidoreductase activity, acting on peroxide as acceptor	12/1023	26/7273	8.07191e-05	0.0046072	0.00420262	GPX4/GSTP1/CAT/PRDX1/GSTP2/GSTT1/GSTM7/PARK7/TXNDC17/SESN3/PRXL2B/GSTK1	12
MF	GO:0016209	antioxidant activity	16/1023	42/7273	9.49647e-05	0.00477981	0.00436008	GPX4/SOD1/GSTP1/CAT/PRDX1/GSTP2/AMBP/GSTT1/NQO1/GSTM7/PARK7/SELENOS/TXNDC17/PRXL2A/PRXL2B/GSTK1	16
MF	GO:0016620	oxidoreductase activity, acting on the aldehyde or oxo group of donors, NAD or NADP as acceptor	14/1023	34/7273	9.66269e-05	0.00477981	0.00436008	DLD/GAPDH/ALDH3B1/DLAT/ALDH5A1/ALDH1L1/AKR1C13/PDHB/ALDH7A1/ALDH6A1/ALDH9A1/RDH11/HTATIP2/SUCLG2	14
MF	GO:0004601	peroxidase activity	11/1023	24/7273	0.000173832	0.00762087	0.00695165	GPX4/GSTP1/CAT/PRDX1/GSTP2/GSTT1/GSTM7/PARK7/TXNDC17/PRXL2B/GSTK1	11
MF	GO:0008483	transaminase activity	9/1023	17/7273	0.000174602	0.00762087	0.00695165	ACCS/TGM2/OAT/KYAT3/KYAT1/ETNPPL/AMT/GPT/PSAT1	9
MF	GO:0030246	carbohydrate binding	29/1023	107/7273	0.000271146	0.0109805	0.0100163	MAN2B1/C4B/GPI1/CNTN1/LGALS1/HEXB/TKT/G6PDX/AMBP/OGFOD1/CLN5/ACAN/CNTN2/BCAN/CD34/PYGB/LGALSL/RPE/MAN2C1/ALDOB/TALDO1/PRPS2/PRPS1/PGD/PYGL/GYG/GALK1/PYGM/GYS1	29
MF	GO:0016903	oxidoreductase activity, acting on the aldehyde or oxo group of donors	14/1023	37/7273	0.000281173	0.0109805	0.0100163	DLD/GAPDH/ALDH3B1/DLAT/ALDH5A1/ALDH1L1/AKR1C13/PDHB/ALDH7A1/ALDH6A1/ALDH9A1/RDH11/HTATIP2/SUCLG2	14
MF	GO:0050660	flavin adenine dinucleotide binding	18/1023	55/7273	0.00033494	0.0124263	0.0113351	DLD/ACADVL/NOS3/XDH/ACADS/GCDH/QSOX1/ILVBL/MAOB/DPYD/SDHA/ACAD10/COQ6/PIPOX/ACADSB/IVD/SQOR/PRODH	18
MF	GO:0048306	calcium-dependent protein binding	17/1023	51/7273	0.000381441	0.0125282	0.011428	CASQ2/ANXA3/S100A4/CALM2/CALM1/CALM3/ANXA1/S100A6/S100B/STMN2/CHP1/ANXA11/ANXA4/ANXA7/MYO1D/SYN2/CPNE3	17
MF	GO:0051861	glycolipid binding	8/1023	15/7273	0.000382562	0.0125282	0.011428	PPT1/TPP1/THY1/HSPA2/LAMA1/HMGB1/PSAP/EPDR1	8
MF	GO:0016765	transferase activity, transferring alkyl or aryl (other than methyl) groups	14/1023	38/7273	0.000388339	0.0125282	0.011428	GSTM6/GSTM1/GSTM2/GSTP1/GSTA4/GSTP2/GSTM5/GSTT1/GSTM7/FNTB/GSTM4/SEC14L2/GSTT3/GSTK1	14
MF	GO:0030170	pyridoxal phosphate binding	14/1023	39/7273	0.000528515	0.0156863	0.0143089	ACCS/GCAT/OAT/SHMT1/KYAT3/KYAT1/ETNPPL/PYGB/PDXK/GPT/PNPO/PSAT1/PYGL/PYGM	14
MF	GO:0070279	vitamin B6 binding	14/1023	39/7273	0.000528515	0.0156863	0.0143089	ACCS/GCAT/OAT/SHMT1/KYAT3/KYAT1/ETNPPL/PYGB/PDXK/GPT/PNPO/PSAT1/PYGL/PYGM	14
MF	GO:0050998	nitric-oxide synthase binding	8/1023	16/7273	0.000671287	0.0191575	0.0174752	CALM2/CALM1/CALM3/DNM2/CAV1/NOS3/DNM3/NOS1AP	8
MF	GO:0016811	hydrolase activity, acting on carbon-nitrogen (but not peptide) bonds, in linear amides	13/1023	36/7273	0.000779191	0.0213369	0.0194632	TGM2/CAT/ASRGL1/AMDHD2/SIRT5/ASPA/HDAC8/ACY3/HINT3/ATXN3/NAAA/ASAH2/ASAH1	13
MF	GO:0019842	vitamin binding	22/1023	78/7273	0.000805165	0.0213369	0.0194632	ACCS/GCAT/MMUT/FASN/GC/OAT/TKT/SHMT1/RBP1/OGFOD1/KYAT3/KYAT1/ILVBL/ETNPPL/PYGB/PDXK/GPT/PNPO/PSAT1/PYGL/PYGM/RLBP1	22
MF	GO:0016879	ligase activity, forming carbon-nitrogen bonds	11/1023	28/7273	0.000873407	0.0223472	0.0203848	GLUL/ASS1/ADSSL1/CTPS2/PFAS/GART/PPCS/MTHFD1/TPGS1/DPH6/PAICS	11
MF	GO:0003779	actin binding	56/1023	267/7273	0.00108676	0.0268793	0.0245189	TMEM201/FMNL2/MYO1E/BIN1/EPB41L2/PDLIM1/CTNNAL1/WDR1/S100A4/GSN/LSP1/GC/TLN1/EZR/MSN/CTNNA1/ADSSL1/CFL2/TPM2/PDLIM4/NOS3/EVL/GJB6/FMN1/LIMCH1/COBLL1/PLS1/ERMN/MYO1G/MYO1D/DYRK1A/SNTB2/SPTBN1/CTNNA3/TPM4/MYH14/DAAM2/FLNB/AFAP1/FLNA/PHACTR3/PDLIM5/ANLN/FLNC/NCALD/COTL1/ANTXR1/AIF1L/TMOD3/TMOD2/LDB3/DBN1/ADD3/MYO1C/ARPC1B/EPB41L3	56
MF	GO:0048029	monosaccharide binding	14/1023	42/7273	0.00123074	0.0294584	0.0268715	MAN2B1/GPI1/LGALS1/TKT/G6PDX/OGFOD1/CLN5/RPE/ALDOB/TALDO1/PYGL/GYG/GALK1/GYS1	14
MF	GO:0000062	fatty-acyl-CoA binding	7/1023	14/7273	0.0014826	0.0343777	0.0313589	DBI/SCP2/HMGCL/ACADVL/ACADS/GCDH/ECI2	7
MF	GO:0004602	glutathione peroxidase activity	6/1023	11/7273	0.00187201	0.0408538	0.0372663	GPX4/GSTP1/GSTP2/GSTT1/GSTM7/GSTK1	6
MF	GO:0043295	glutathione binding	6/1023	11/7273	0.00187201	0.0408538	0.0372663	GSTM6/GSTM1/GSTM2/GSTM5/GSTM7/GSTM4	6
MF	GO:0004866	endopeptidase inhibitor activity	19/1023	68/7273	0.0020168	0.0427562	0.0390016	ITIH4/BIN1/KNG1/SERPINB8/GAPDH/RPS6KA1/CST3/MT3/AHSG/LXN/PEBP1/AMBP/SERPINB6A/ITIH3/SERPINB1B/SERPINB1A/NOL3/PAPLN/USP14	19
MF	GO:0051015	actin filament binding	32/1023	137/7273	0.00217205	0.0447684	0.0408371	TMEM201/FMNL2/MYO1E/BIN1/CTNNAL1/WDR1/GSN/TLN1/EZR/CTNNA1/ADSSL1/CFL2/TPM2/GJB6/PLS1/ERMN/MYO1G/MYO1D/SPTBN1/CTNNA3/TPM4/MYH14/FLNB/FLNA/FLNC/COTL1/ANTXR1/AIF1L/DBN1/ADD3/MYO1C/ARPC1B	32
MF	GO:0061135	endopeptidase regulator activity	20/1023	74/7273	0.00240554	0.0465201	0.042435	ITIH4/BIN1/KNG1/SERPINB8/GAPDH/RPS6KA1/CST3/MT3/AHSG/LXN/PEBP1/PSME1/AMBP/SERPINB6A/ITIH3/SERPINB1B/SERPINB1A/NOL3/PAPLN/USP14	20
MF	GO:0030414	peptidase inhibitor activity	19/1023	69/7273	0.00242474	0.0465201	0.042435	ITIH4/BIN1/KNG1/SERPINB8/GAPDH/RPS6KA1/CST3/MT3/AHSG/LXN/PEBP1/AMBP/SERPINB6A/ITIH3/SERPINB1B/SERPINB1A/NOL3/PAPLN/USP14	19
MF	GO:1901567	fatty acid derivative binding	7/1023	15/7273	0.00244513	0.0465201	0.042435	DBI/SCP2/HMGCL/ACADVL/ACADS/GCDH/ECI2	7
MF	GO:0016628	oxidoreductase activity, acting on the CH-CH group of donors, NAD or NADP as acceptor	8/1023	19/7273	0.00266692	0.0494713	0.0451271	DHCR7/FASN/PTGR3/DPYD/PTGR2/PECR/DECR1/DHDH	8

## Sheet: GO Down with age
ONTOLOGY	ID	Description	GeneRatio	BgRatio	pvalue	p.adjust	qvalue	geneID	Count
BP	GO:0050808	synapse organization	198/2442	369/7312	1.71141e-16	7.72359e-13	6.99876e-13	SLC9A6/TANC2/PTPRF/FRMPD4/LZTS3/KALRN/PTPRS/FRRS1L/CTTNBP2/AKAP5/SYNGAP1/EFNA5/PTEN/UBE3A/EEF2K/NUMBL/SDCBP/PRRT1/CASK/CACNG2/BSN/ABL1/ITGB1/LRRC4B/NTRK2/ACHE/GRIA1/GABRA2/MARCKS/AKT1/PTK2/GRIN2A/GRIN1/GPM6A/FYN/RPH3A/MAPK14/CDK5/DVL1/GPC4/SLC1A1/EFNB1/CACNB3/EPHB3/EPHB2/OPA1/PPFIA3/RAC3/LZTS1/ACTR2/DRD2/ARF4/CDK5R1/HNRNPK/ABI2/RAB3A/HSPA8/GABRB3/SEMA3E/FGF13/CDH8/NPTN/NRP1/CACNA1A/GNPAT/VCP/CTNN…	198
BP	GO:0007268	chemical synaptic transmission	242/2442	492/7312	4.8325e-14	7.2697e-11	6.58747e-11	PTPRS/GRIK3/FRRS1L/DLGAP4/AKAP5/DGKI/PRRT2/MCTP1/SYNGAP1/PTEN/STXBP1/UBE3A/SDCBP/PRRT1/CACNA1B/SYNGR1/ATP2A2/CHRNA4/NPTX2/NPY5R/CASK/ADCY1/CACNG2/APBA3/LIN7B/PDE4A/ABL1/PRKACA/SRC/NR3C1/ITGB1/IGSF11/CHRM1/CALB1/NTRK2/PRKCE/GABRD/GRIA1/GABRA2/BRAF/NAPB/PRKAR2B/CHRM4/PTK2/ADRB1/GRIN2A/GRIN1/GRIK2/FYN/OPRM1/EGR3/SYT1/RPH3A/CDK5/P2RY1/DVL1/CLCN3/SLC1A1/CACNB3/EPHB2/PTPN5/RAB8A/CDH11/CTBP2/PPFIA3/RAC3…	242
BP	GO:0098916	anterograde trans-synaptic signaling	242/2442	492/7312	4.8325e-14	7.2697e-11	6.58747e-11	PTPRS/GRIK3/FRRS1L/DLGAP4/AKAP5/DGKI/PRRT2/MCTP1/SYNGAP1/PTEN/STXBP1/UBE3A/SDCBP/PRRT1/CACNA1B/SYNGR1/ATP2A2/CHRNA4/NPTX2/NPY5R/CASK/ADCY1/CACNG2/APBA3/LIN7B/PDE4A/ABL1/PRKACA/SRC/NR3C1/ITGB1/IGSF11/CHRM1/CALB1/NTRK2/PRKCE/GABRD/GRIA1/GABRA2/BRAF/NAPB/PRKAR2B/CHRM4/PTK2/ADRB1/GRIN2A/GRIN1/GRIK2/FYN/OPRM1/EGR3/SYT1/RPH3A/CDK5/P2RY1/DVL1/CLCN3/SLC1A1/CACNB3/EPHB2/PTPN5/RAB8A/CDH11/CTBP2/PPFIA3/RAC3…	242
BP	GO:0099537	trans-synaptic signaling	244/2442	498/7312	6.55297e-14	7.39339e-11	6.69955e-11	PTPRS/GRIK3/FRRS1L/DLGAP4/AKAP5/DGKI/PRRT2/MCTP1/SYNGAP1/PTEN/STXBP1/UBE3A/SDCBP/PRRT1/CACNA1B/SYNGR1/ATP2A2/CHRNA4/NPTX2/NPY5R/CASK/ADCY1/CACNG2/APBA3/LIN7B/PDE4A/ABL1/PRKACA/SRC/NR3C1/ITGB1/IGSF11/CHRM1/CALB1/NTRK2/PRKCE/GABRD/GRIA1/GABRA2/BRAF/NAPB/PRKAR2B/CHRM4/PTK2/ADRB1/GRIN2A/GRIN1/GRIK2/FYN/OPRM1/EGR3/SYT1/RPH3A/CDK5/P2RY1/DVL1/CLCN3/SLC1A1/CACNB3/EPHB2/PTPN5/RAB8A/CDH11/CTBP2/PPFIA3/RAC3…	244
BP	GO:0050804	modulation of chemical synaptic transmission	192/2442	378/7312	5.92829e-13	4.60014e-10	4.16844e-10	PTPRS/GRIK3/FRRS1L/DLGAP4/AKAP5/DGKI/PRRT2/MCTP1/SYNGAP1/PTEN/STXBP1/UBE3A/PRRT1/CACNA1B/SYNGR1/ATP2A2/CHRNA4/NPTX2/NPY5R/CASK/ADCY1/CACNG2/PDE4A/ABL1/PRKACA/SRC/NR3C1/ITGB1/IGSF11/CHRM1/CALB1/NTRK2/PRKCE/GRIA1/BRAF/PRKAR2B/PTK2/ADRB1/GRIN2A/GRIN1/GRIK2/FYN/OPRM1/SYT1/CDK5/P2RY1/DVL1/SLC1A1/CACNB3/EPHB2/PTPN5/RAB8A/CDH11/PPFIA3/LZTS1/SNAP25/DRD2/HNRNPK/PSMC5/RAB3A/EIF4E/PRKCG/PPP3CA/PRKCB/DCC/NPT…	192
BP	GO:0050803	regulation of synapse structure or activity	120/2442	210/7312	6.98899e-13	4.60014e-10	4.16844e-10	TANC2/PTPRF/FRMPD4/LZTS3/KALRN/PTPRS/CTTNBP2/SYNGAP1/EFNA5/PTEN/UBE3A/EEF2K/NUMBL/CASK/ABL1/ITGB1/LRRC4B/NTRK2/MARCKS/AKT1/PTK2/GRIN1/GPM6A/FYN/MAPK14/CDK5/DVL1/GPC4/EPHB3/EPHB2/OPA1/LZTS1/ACTR2/DRD2/ARF4/CDK5R1/HNRNPK/ABI2/HSPA8/CDH8/VCP/CTNNB1/EPHA4/SLC17A7/DAB2IP/ADGRB1/CAMKV/LINGO2/SHANK3/LRRK2/LHFPL4/ICAM5/PAK3/CTNNA2/GRID2/GRID1/EPHA7/MYH10/DAG1/DGKB/CHD4/TAOK2/LRFN2/ADGRL3/MFN2/LRRTM4/LRFN…	120
BP	GO:0048813	dendrite morphogenesis	83/2442	130/7312	7.99792e-13	4.60014e-10	4.16844e-10	TANC2/PTPRF/LZTS3/KALRN/AKAP5/PTEN/UBE3A/EEF2K/NUMBL/CASK/DCX/ITGB1/ACHE/MARCKS/GRIN1/FYN/CDK5/DVL1/EPHB3/EPHB2/OPA1/LZTS1/ACTR2/CDK5R1/ABI2/SULT4A1/PPP3CA/NRP1/CACNA1A/VLDLR/EPHA4/PHACTR1/ANKRD27/SHANK3/DCDC2A/LRRK2/MEF2A/PAK3/CTNNA2/DLG4/ATP7A/WLS/HECW2/SARM1/TAOK2/MFN2/ARHGAP33/ADGRB3/RAP2A/SLITRK5/MFN1/ZFP365/BAIAP2/NLGN3/ANAPC2/SIPA1L1/EPHB1/ABI1/NEDD4L/RAPGEF2/NGEF/STAU2/DNM1L/HECW1/ITPKA/C…	83
BP	GO:0099177	regulation of trans-synaptic signaling	192/2442	379/7312	8.15447e-13	4.60014e-10	4.16844e-10	PTPRS/GRIK3/FRRS1L/DLGAP4/AKAP5/DGKI/PRRT2/MCTP1/SYNGAP1/PTEN/STXBP1/UBE3A/PRRT1/CACNA1B/SYNGR1/ATP2A2/CHRNA4/NPTX2/NPY5R/CASK/ADCY1/CACNG2/PDE4A/ABL1/PRKACA/SRC/NR3C1/ITGB1/IGSF11/CHRM1/CALB1/NTRK2/PRKCE/GRIA1/BRAF/PRKAR2B/PTK2/ADRB1/GRIN2A/GRIN1/GRIK2/FYN/OPRM1/SYT1/CDK5/P2RY1/DVL1/SLC1A1/CACNB3/EPHB2/PTPN5/RAB8A/CDH11/PPFIA3/LZTS1/SNAP25/DRD2/HNRNPK/PSMC5/RAB3A/EIF4E/PRKCG/PPP3CA/PRKCB/DCC/NPT…	192
BP	GO:0048812	neuron projection morphogenesis	214/2442	435/7312	1.60481e-12	8.04725e-10	7.29205e-10	NOVA2/SLC9A6/TANC2/PTPRF/LZTS3/KALRN/PTPRS/AKAP5/SYNGAP1/EFNA5/PTEN/STXBP1/UBE3A/EEF2K/NUMBL/BMPR2/SEMA6B/PIP5K1C/CASK/ADCY1/DCX/OLFM1/ABL1/HSP90AA1/ITGB1/HSP90AB1/NTRK2/BSG/IFRD1/MAP2/ACHE/GJA1/MARCKS/PLAA/BRAF/KIF5A/PTK2/GRIN1/GPM6A/TTL/FYN/SYT1/CDK5/GDI1/DVL1/EFNB1/PITPNA/EPHB3/EPHB2/RAB8A/CDH11/OPA1/RAC3/LZTS1/MEGF8/RAB10/ACTR2/DRD2/CDK5R1/HNRNPK/ABI2/RAB3A/SULT4A1/PPP3CA/PLXNA1/PLXNA2/DCC/CH…	214
BP	GO:0034330	cell junction organization	237/2442	496/7312	4.54614e-12	2.05167e-09	1.85913e-09	SLC9A6/TANC2/PTPRF/FRMPD4/LZTS3/AJM1/KALRN/PTPRS/FRRS1L/CTTNBP2/AKAP5/SYNGAP1/EFNA5/PTEN/UBE3A/EEF2K/NUMBL/SDCBP/PRRT1/ITGB1BP1/ARHGAP6/SLK/CASK/CACNG2/BSN/F11R/ACTN3/ABL1/PRKACA/SRC/ITGB1/LRRC4B/NTRK2/ACHE/GJA1/PRKCH/GRIA1/GABRA2/MARCKS/AKT1/PTK2/GRIN2A/GRIN1/GPM6A/GPM6B/FYN/CSK/RPH3A/MAPK14/CDK5/DVL1/GPC4/SLC1A1/EFNB1/CACNB3/EPHB3/EPHB2/CDH11/OPA1/NPHP4/PPFIA3/RAC3/LZTS1/RAB8B/ACTR2/DRD2/ARF4/C…	237
BP	GO:0120039	plasma membrane bounded cell projection morphogenesis	215/2442	442/7312	5.79169e-12	2.37617e-09	2.15318e-09	NOVA2/SLC9A6/TANC2/PTPRF/LZTS3/KALRN/PTPRS/AKAP5/SYNGAP1/EFNA5/PTEN/STXBP1/UBE3A/EEF2K/NUMBL/BMPR2/SEMA6B/PIP5K1C/CASK/ADCY1/DCX/OLFM1/ABL1/SRC/HSP90AA1/ITGB1/HSP90AB1/NTRK2/BSG/IFRD1/MAP2/ACHE/GJA1/MARCKS/PLAA/BRAF/KIF5A/PTK2/GRIN1/GPM6A/TTL/FYN/SYT1/CDK5/GDI1/DVL1/EFNB1/PITPNA/EPHB3/EPHB2/RAB8A/CDH11/OPA1/RAC3/LZTS1/MEGF8/RAB10/ACTR2/DRD2/CDK5R1/HNRNPK/ABI2/RAB3A/SULT4A1/PPP3CA/PLXNA1/PLXNA2/DC…	215
BP	GO:0050807	regulation of synapse organization	116/2442	206/7312	6.48952e-12	2.4406e-09	2.21156e-09	TANC2/PTPRF/FRMPD4/LZTS3/KALRN/PTPRS/CTTNBP2/EFNA5/PTEN/UBE3A/EEF2K/NUMBL/CASK/ABL1/ITGB1/LRRC4B/NTRK2/MARCKS/AKT1/PTK2/GRIN1/GPM6A/FYN/MAPK14/CDK5/DVL1/GPC4/EPHB3/EPHB2/OPA1/LZTS1/ACTR2/DRD2/ARF4/CDK5R1/HNRNPK/ABI2/HSPA8/CDH8/VCP/CTNNB1/EPHA4/DAB2IP/ADGRB1/CAMKV/LINGO2/SHANK3/LRRK2/LHFPL4/ICAM5/PAK3/CTNNA2/GRID2/GRID1/EPHA7/MYH10/DAG1/DGKB/CHD4/TAOK2/LRFN2/ADGRL3/MFN2/LRRTM4/LRFN4/ARHGAP33/NEGR1…	116
BP	GO:0099175	regulation of postsynapse organization	66/2442	99/7312	1.02612e-11	3.46907e-09	3.14351e-09	TANC2/PTPRF/LZTS3/KALRN/PTPRS/PTEN/UBE3A/EEF2K/NUMBL/CASK/LRRC4B/MARCKS/AKT1/GRIN1/FYN/CDK5/DVL1/EPHB2/OPA1/LZTS1/ACTR2/ARF4/CDK5R1/HNRNPK/ABI2/HSPA8/EPHA4/SHANK3/LRRK2/PAK3/GRID2/GRID1/EPHA7/DGKB/TAOK2/LRFN2/MFN2/LRFN4/ARHGAP33/SHANK2/NRCAM/MFN1/LRRTM2/CHMP2B/BAIAP2/NLGN3/SIPA1L1/NGEF/STAU2/DNM1L/LRRTM1/ITPKA/DHX36/RHEB/ABHD17A/ACTR3/NLGN1/NRXN1/HNRNPM/VPS35/RAPGEF4/ASAP1/NUMB/RBMX/ARC/HOMER1	66
BP	GO:0016358	dendrite development	119/2442	214/7312	1.07616e-11	3.46907e-09	3.14351e-09	SLC9A6/TANC2/PTPRF/LZTS3/KALRN/PTPRS/AKAP5/SYNGAP1/PTEN/UBE3A/EEF2K/NUMBL/NCK2/STRN/CASK/DCX/ABL1/NR3C1/ITGB1/NTRK2/MAP2/ACHE/MARCKS/GRIN1/FYN/CDK5/DVL1/EPHB3/EPHB2/OPA1/LZTS1/ACTR2/ARF4/CDK5R1/HNRNPK/ABI2/SULT4A1/PPP3CA/DAB1/NRP1/CACNA1A/VLDLR/EPHA4/PHACTR1/GSK3A/SDK1/DAB2IP/ANKRD27/BBS1/SHANK3/DCDC2A/LRRK2/MEF2A/PAK3/CTNNA2/DLG4/ATP7A/PREX1/WLS/HECW2/SARM1/PPP1R9B/TAOK2/SEZ6/CSMD3/MFN2/ARHGAP33…	119
BP	GO:0099173	postsynapse organization	101/2442	174/7312	1.35356e-11	4.07241e-09	3.69023e-09	TANC2/PTPRF/FRMPD4/LZTS3/KALRN/PTPRS/FRRS1L/SYNGAP1/PTEN/UBE3A/EEF2K/NUMBL/CASK/ITGB1/LRRC4B/MARCKS/AKT1/GRIN2A/GRIN1/FYN/RPH3A/CDK5/DVL1/EPHB3/EPHB2/OPA1/RAC3/LZTS1/ACTR2/ARF4/CDK5R1/HNRNPK/ABI2/HSPA8/NRP1/EPHA4/ADGRB1/ARHGEF9/SORBS2/SHANK3/LRRK2/LHFPL4/PAK3/GRID2/GRID1/EPHA7/MYH10/DLG4/DGKB/NRXN3/TAOK2/LRFN2/ADGRL3/MFN2/LRRTM4/LRFN4/CNKSR2/ARHGAP33/SHANK2/NRCAM/MFN1/ZFP365/LRRTM2/CHMP2B/BAIAP2/…	101
BP	GO:0048858	cell projection morphogenesis	215/2442	447/7312	2.26404e-11	6.38602e-09	5.78672e-09	NOVA2/SLC9A6/TANC2/PTPRF/LZTS3/KALRN/PTPRS/AKAP5/SYNGAP1/EFNA5/PTEN/STXBP1/UBE3A/EEF2K/NUMBL/BMPR2/SEMA6B/PIP5K1C/CASK/ADCY1/DCX/OLFM1/ABL1/SRC/HSP90AA1/ITGB1/HSP90AB1/NTRK2/BSG/IFRD1/MAP2/ACHE/GJA1/MARCKS/PLAA/BRAF/KIF5A/PTK2/GRIN1/GPM6A/TTL/FYN/SYT1/CDK5/GDI1/DVL1/EFNB1/PITPNA/EPHB3/EPHB2/RAB8A/CDH11/OPA1/RAC3/LZTS1/MEGF8/RAB10/ACTR2/DRD2/CDK5R1/HNRNPK/ABI2/RAB3A/SULT4A1/PPP3CA/PLXNA1/PLXNA2/DC…	215
BP	GO:0035249	synaptic transmission, glutamatergic	53/2442	76/7312	8.50906e-11	2.25891e-08	2.04692e-08	GRIK3/FRRS1L/DGKI/STXBP1/CACNG2/PRKACA/NR3C1/NTRK2/GRIA1/NAPB/GRIN2A/GRIN1/GRIK2/SYT1/CDK5/CLCN3/DRD2/CDH8/CACNA1A/GRM1/EGFR/GRM2/SLC17A7/GRM5/SHANK3/UNC13A/DCDC2A/LRRK2/ADORA1/ADORA2A/DRD1/GRID2/GRIK5/GRID1/GRM7/PLPPR4/SHANK2/SLC17A8/NLGN3/MEF2C/UNC13C/CACNB4/ALS2/OPHN1/NLGN1/NRXN1/ATAD1/TPRGL/CACNG4/CACNG3/GRM3/GRIA3/HOMER1	53
BP	GO:0048667	cell morphogenesis involved in neuron differentiation	192/2442	397/7312	1.61666e-10	4.05332e-08	3.67293e-08	NOVA2/SLC9A6/TANC2/PTPRF/LZTS3/KALRN/PTPRS/AKAP5/SYNGAP1/EFNA5/PTEN/STXBP1/UBE3A/EEF2K/NUMBL/BMPR2/SEMA6B/PIP5K1C/CASK/ADCY1/DCX/OLFM1/ABL1/HSP90AA1/ITGB1/HSP90AB1/NTRK2/BSG/IFRD1/MAP2/ACHE/MARCKS/BRAF/KIF5A/PTK2/GRIN1/TTL/FYN/CDK5/GDI1/DVL1/EFNB1/PITPNA/EPHB3/EPHB2/RAB8A/CDH11/OPA1/RAC3/LZTS1/MEGF8/RAB10/ACTR2/DRD2/CDK5R1/ABI2/RAB3A/SULT4A1/PPP3CA/PLXNA1/PLXNA2/DCC/CHL1/SEMA3E/FGF13/NPTN/DAB1/NR…	192
BP	GO:0032990	cell part morphogenesis	219/2442	470/7312	5.92241e-10	1.40673e-07	1.27471e-07	NOVA2/SLC9A6/TANC2/PTPRF/LZTS3/KALRN/PTPRS/AKAP5/SYNGAP1/EFNA5/PTEN/STXBP1/UBE3A/EEF2K/NUMBL/BMPR2/SEMA6B/PIP5K1C/CASK/ADCY1/DCX/OLFM1/ABL1/SRC/HSP90AA1/ITGB1/HSP90AB1/NTRK2/BSG/IFRD1/MAP2/ACHE/GJA1/MARCKS/PLAA/BRAF/KIF5A/PTK2/GRIN1/GPM6A/TTL/FYN/SYT1/CDK5/GDI1/DVL1/EFNB1/PITPNA/EPHB3/EPHB2/RAB8A/CDH11/OPA1/RAC3/LZTS1/MEGF8/RAB10/ACTR2/DRD2/CDK5R1/HNRNPK/ABI2/RAB3A/SULT4A1/PPP3CA/PLXNA1/PLXNA2/DC…	219
BP	GO:0000904	cell morphogenesis involved in differentiation	201/2442	432/7312	3.71588e-09	8.38488e-07	7.59799e-07	NOVA2/SLC9A6/TANC2/PTPRF/LZTS3/KALRN/PTPRS/AKAP5/SYNGAP1/SIPA1L3/EFNA5/PTEN/STXBP1/UBE3A/EEF2K/NUMBL/BMPR2/SEMA6B/PIP5K1C/CASK/ADCY1/DCX/OLFM1/ABL1/HSP90AA1/ITGB1/HSP90AB1/NTRK2/BSG/IFRD1/MAP2/ACHE/MARCKS/BRAF/KIF5A/PTK2/GRIN1/TTL/FYN/CDK5/GDI1/DVL1/EFNB1/PITPNA/EPHB3/EPHB2/RAB8A/CDH11/OPA1/RAC3/LZTS1/MEGF8/RAB10/ACTR2/DRD2/CDK5R1/ABI2/RAB3A/SULT4A1/PPP3CA/PLXNA1/PLXNA2/DCC/CHL1/SEMA3E/FGF13/NPTN…	201
BP	GO:0048814	regulation of dendrite morphogenesis	45/2442	67/7312	1.46433e-08	3.14691e-06	2.85159e-06	PTPRF/KALRN/AKAP5/EEF2K/NUMBL/CASK/ACHE/MARCKS/GRIN1/EPHB2/OPA1/LZTS1/ACTR2/PPP3CA/EPHA4/ANKRD27/PAK3/DLG4/WLS/HECW2/SARM1/MFN2/ADGRB3/RAP2A/MFN1/BAIAP2/ANAPC2/SIPA1L1/NEDD4L/RAPGEF2/STAU2/DNM1L/HECW1/ITPKA/CUL7/DHX36/GRIP1/ACTR3/NSMF/DPYSL5/CHRNB2/SH3GLB1/NUMB/STK11/GSK3B	45
BP	GO:0060997	dendritic spine morphogenesis	38/2442	55/7312	6.13915e-08	1.25936e-05	1.14118e-05	TANC2/LZTS3/KALRN/PTEN/UBE3A/EEF2K/CASK/MARCKS/CDK5/DVL1/EPHB3/EPHB2/OPA1/ACTR2/CDK5R1/ABI2/EPHA4/SHANK3/LRRK2/PAK3/DLG4/MFN2/ARHGAP33/MFN1/ZFP365/BAIAP2/NLGN3/SIPA1L1/EPHB1/NGEF/STAU2/DNM1L/ITPKA/DHX36/ACTR3/NLGN1/ARC/HDAC6	38
BP	GO:0050773	regulation of dendrite development	58/2442	97/7312	7.52258e-08	1.47606e-05	1.33754e-05	PTPRF/KALRN/AKAP5/EEF2K/NUMBL/CASK/ABL1/NTRK2/ACHE/MARCKS/GRIN1/EPHB2/OPA1/LZTS1/ACTR2/PPP3CA/VLDLR/EPHA4/GSK3A/DAB2IP/ANKRD27/PAK3/DLG4/PREX1/WLS/HECW2/SARM1/SEZ6/CSMD3/MFN2/ADGRB3/RAP2A/MFN1/BAIAP2/FAT3/ANAPC2/SIPA1L1/CAMSAP2/NEDD4L/RAPGEF2/STAU2/DNM1L/HECW1/ITPKA/CUL7/MARK1/DHX36/GRIP1/ACTR3/NSMF/DPYSL5/RAPGEF4/CHRNB2/SH3GLB1/NUMB/STK11/GSK3B/CARM1	58
BP	GO:0007416	synapse assembly	81/2442	149/7312	8.62923e-08	1.62265e-05	1.47038e-05	LZTS3/PTPRS/AKAP5/EFNA5/PTEN/EEF2K/NUMBL/SDCBP/BSN/LRRC4B/NTRK2/ACHE/GRIA1/GABRA2/PTK2/GRIN1/GPM6A/CDK5/DVL1/GPC4/EFNB1/EPHB3/EPHB2/LZTS1/GABRB3/FGF13/NPTN/CACNA1A/GNPAT/CTNNB1/ADGRB1/LINGO2/ARHGEF9/SHANK3/LHFPL4/ICAM5/GRID2/EPHA7/NRXN3/CHD4/SDK2/ADGRL3/LRRTM4/LRFN4/NEGR1/SHANK2/ADGRB3/RAP2A/SLITRK5/SLITRK2/LRRTM2/FLRT3/LRTM2/NLGN3/LRRTM3/SIPA1L1/EPHB1/MEF2C/ADGRB2/OGT/STAU2/LRRTM1/FBXO45/NTNG2/L…	81
BP	GO:0061001	regulation of dendritic spine morphogenesis	32/2442	44/7312	1.025e-07	1.85032e-05	1.67668e-05	TANC2/LZTS3/KALRN/PTEN/UBE3A/EEF2K/CASK/MARCKS/CDK5/EPHB2/OPA1/ACTR2/CDK5R1/ABI2/EPHA4/SHANK3/LRRK2/PAK3/MFN2/ARHGAP33/MFN1/BAIAP2/NLGN3/SIPA1L1/NGEF/STAU2/DNM1L/ITPKA/DHX36/ACTR3/NLGN1/ARC	32
BP	GO:0048167	regulation of synaptic plasticity	88/2442	169/7312	3.23234e-07	5.61059e-05	5.08406e-05	AKAP5/DGKI/PRRT2/SYNGAP1/PTEN/STXBP1/PRRT1/SYNGR1/ADCY1/ABL1/NR3C1/IGSF11/CALB1/NTRK2/GRIA1/BRAF/ADRB1/GRIN2A/GRIN1/GRIK2/CDK5/SLC1A1/EPHB2/PTPN5/RAB8A/PPFIA3/LZTS1/SNAP25/DRD2/HNRNPK/RAB3A/PRKCG/NPTN/ADCY8/CREB1/PRKCZ/EPHA4/KCNB1/GRM2/ADGRB1/GRM5/SHANK3/UNC13A/BRSK1/ADORA1/ADORA2A/DRD1/GRID2/DLG4/ERC2/JPH4/SHANK2/LRRTM2/BAIAP2/NLGN3/ANAPC2/SIPA1L1/SHISA7/MEF2C/GNAL/RAPGEF2/STAU2/UNC13C/LRRTM1/SL…	88
BP	GO:0097061	dendritic spine organization	44/2442	71/7312	6.94952e-07	0.00011616	0.000105259	TANC2/LZTS3/KALRN/PTEN/UBE3A/EEF2K/CASK/MARCKS/GRIN2A/GRIN1/FYN/RPH3A/CDK5/DVL1/EPHB3/EPHB2/OPA1/ACTR2/CDK5R1/ABI2/EPHA4/SHANK3/LRRK2/PAK3/DLG4/MFN2/ARHGAP33/MFN1/ZFP365/BAIAP2/NLGN3/SIPA1L1/EPHB1/NGEF/STAU2/DNM1L/ITPKA/DHX36/ACTR3/NLGN1/VPS35/ARC/HDAC6/HOMER1	44
BP	GO:0106027	neuron projection organization	48/2442	80/7312	8.65792e-07	0.000136693	0.000123865	TANC2/LZTS3/KALRN/PTEN/UBE3A/EEF2K/CASK/MARCKS/GRIN2A/GRIN1/FYN/RPH3A/ABCD1/CDK5/DVL1/EPHB3/EPHB2/OPA1/ACTR2/CDK5R1/ABI2/EPHA4/SHANK3/LRRK2/PAK3/ABCD2/DLG4/KIFBP/MFN2/ARHGAP33/MFN1/ZFP365/BAIAP2/NLGN3/SIPA1L1/EPHB1/NGEF/STAU2/DNM1L/ITPKA/DHX36/ACTR3/NLGN1/VPS35/ARC/GSK3B/HDAC6/HOMER1	48
BP	GO:0061024	membrane organization	206/2442	471/7312	8.78372e-07	0.000136693	0.000123865	BLTP3B/EXOC6B/FRRS1L/TRAPPC11/AKAP5/PRRT2/SEC16A/EMD/PTEN/STXBP1/EXOC7/BET1/AP3D1/BCL2L11/GET3/TRAPPC3/CACNA1B/SYNGR1/ATP2A2/BECN1/GOSR1/HDAC3/CORO1A/VTI1A/ABCB1B/HSP90AA1/ITGB1/CHMP6/PDCD6/LMNB1/ATF2/ABCB4/AKT1/SYT1/VPS4B/ABCD1/SLC25A4/CAML/DVL1/RAB7/CLCN3/SLC25A5/EPHB2/RAB8A/OPA1/VPS33B/ROMO1/RAC3/SNAP25/RAB8B/RAB1A/RAB3A/ATP8A1/AP2M1/SIRPA/GNPAT/ATP11A/ATP8B2/ATP8A2/SEC23A/KCNB1/BAX/VPS8/GSK3A…	206
BP	GO:0060078	regulation of postsynaptic membrane potential	47/2442	78/7312	9.4516e-07	0.000142184	0.00012884	DGKI/PTEN/RGS7/CHRNA4/IGSF11/CHRM1/GRIA1/GABRA2/ADRB1/GRIN2A/GRIN1/GRIK2/OPRM1/CDK5/DVL1/CACNB3/GABRB3/PPP3CA/PRKCZ/SLC17A7/SHANK3/LRRK2/ADORA1/ADORA2A/GRID2/GRIK5/DLG4/SH3GL1/SEZ6/GABRA5/BAIAP2/RGS7BP/NLGN3/MEF2C/SLC8A2/NETO1/EIF4A3/NLGN1/NRXN1/GABRA4/PCLO/GABBR1/MPP2/GSK3B/NOS1/GRIA3/SLC8A3	47
BP	GO:0051966	regulation of synaptic transmission, glutamatergic	36/2442	55/7312	1.07773e-06	0.000156897	0.000142172	GRIK3/FRRS1L/DGKI/STXBP1/CACNG2/PRKACA/NTRK2/GRIN2A/GRIN1/GRIK2/SYT1/CDK5/DRD2/GRM1/EGFR/GRM2/GRM5/SHANK3/LRRK2/ADORA1/ADORA2A/DRD1/GRM7/PLPPR4/SHANK2/NLGN3/MEF2C/OPHN1/NLGN1/NRXN1/ATAD1/TPRGL/CACNG4/CACNG3/GRM3/HOMER1	36
BP	GO:0010770	positive regulation of cell morphogenesis involved in differentiation	31/2442	45/7312	1.14098e-06	0.000160914	0.000145813	PTPRF/KALRN/AKAP5/EEF2K/NUMBL/CASK/ACHE/MARCKS/EPHB2/OPA1/ACTR2/PRKDC/EPHA4/ANKRD27/PAK3/DLG4/WLS/MFN2/MFN1/BAIAP2/ANAPC2/STAU2/DNM1L/ITPKA/CUL7/DHX36/GRIP1/ACTR3/SH3GLB1/NUMB/MAPK9	31
BP	GO:0060996	dendritic spine development	53/2442	92/7312	1.4129e-06	0.000193225	0.000175091	SLC9A6/TANC2/LZTS3/KALRN/PTPRS/PTEN/UBE3A/EEF2K/NCK2/CASK/NR3C1/MARCKS/CDK5/DVL1/EPHB3/EPHB2/OPA1/ACTR2/ARF4/CDK5R1/HNRNPK/ABI2/EPHA4/SDK1/SHANK3/LRRK2/PAK3/DLG4/MFN2/ARHGAP33/MFN1/ZFP365/BAIAP2/PBRM1/NLGN3/SIPA1L1/UBA6/EPHB1/MEF2C/NGEF/STAU2/DNM1L/ITPKA/DHX36/SRGAP2/NEURL1A/ACTR3/NLGN1/MTOR/ASAP1/ARC/PALM/HDAC6	53
BP	GO:0007409	axonogenesis	136/2442	293/7312	1.6314e-06	0.000216544	0.000196222	NOVA2/SLC9A6/KALRN/PTPRS/SYNGAP1/EFNA5/PTEN/STXBP1/NUMBL/BMPR2/SEMA6B/PIP5K1C/ADCY1/DCX/OLFM1/ABL1/HSP90AA1/ITGB1/HSP90AB1/NTRK2/BSG/IFRD1/MAP2/ACHE/BRAF/KIF5A/PTK2/GRIN1/TTL/CDK5/GDI1/DVL1/EFNB1/PITPNA/EPHB3/EPHB2/RAB8A/CDH11/RAC3/MEGF8/RAB10/DRD2/CDK5R1/RAB3A/PLXNA1/PLXNA2/DCC/CHL1/SEMA3E/FGF13/NPTN/DAB1/NRP1/CACNA1A/SMN1/SCN1B/ATP8A2/CREB1/GAS1/EPHA4/TRIO/MAP3K13/ZFYVE27/LMTK2/DSCAML1/BRSK1/IS…	136
BP	GO:0051962	positive regulation of nervous system development	104/2442	215/7312	2.85323e-06	0.000367903	0.000333377	PTPRF/KALRN/AKAP5/EFNA5/EEF2K/NUMBL/HDAC1/BMPR2/CASK/DCX/ITGB1/LRRC4B/NTRK2/ACHE/PRKCH/MARCKS/MAN2A1/BRAF/PTK2/OPRM1/GDI1/EPHB3/EPHB2/OPA1/MEGF8/ACTR2/DRD2/PPP1CC/PLXNA1/PLXNA2/NPTN/NRP1/EGFR/CTNNB1/EPHA4/SOX8/MAP3K13/ZFYVE27/ADGRB1/TENM4/ANKRD27/LINGO2/GRM5/SHANK3/ISLR2/PAK3/GRID2/PRKCI/DLG4/DAG1/WLS/TIAM2/KDM1A/ADGRL3/MFN2/PLXNA4/LRRTM4/ADGRB3/SLITRK5/SLITRK2/ARHGAP32/MFN1/ZFP365/LRRTM2/FLRT3/L…	104
BP	GO:0010769	regulation of cell morphogenesis involved in differentiation	31/2442	47/7312	4.76973e-06	0.00058689	0.000531813	PTPRF/KALRN/AKAP5/EEF2K/NUMBL/CASK/ACHE/MARCKS/EPHB2/OPA1/ACTR2/PRKDC/EPHA4/ANKRD27/PAK3/DLG4/WLS/MFN2/MFN1/BAIAP2/ANAPC2/STAU2/DNM1L/ITPKA/CUL7/DHX36/GRIP1/ACTR3/SH3GLB1/NUMB/MAPK9	31
BP	GO:0050775	positive regulation of dendrite morphogenesis	29/2442	43/7312	4.95074e-06	0.00058689	0.000531813	PTPRF/KALRN/AKAP5/EEF2K/NUMBL/CASK/ACHE/MARCKS/EPHB2/OPA1/ACTR2/EPHA4/ANKRD27/PAK3/DLG4/WLS/MFN2/MFN1/BAIAP2/ANAPC2/STAU2/DNM1L/ITPKA/CUL7/DHX36/GRIP1/ACTR3/SH3GLB1/NUMB	29
BP	GO:0051668	localization within membrane	200/2442	465/7312	5.05707e-06	0.00058689	0.000531813	BLTP1/KALRN/EXOC6B/FRRS1L/CLIP3/AKAP5/SEC16A/SYNGAP1/RAB11FIP2/STXBP1/PTPN9/ITGB1BP1/AP3D1/GET3/NPTX2/CASK/CACNG2/F11R/LIN7B/VTI1A/HSP90AA1/ITGB1/SRP54A/LMNB1/BSG/HSPA5/BRAF/AKT1/RAB6A/GRIN2A/GRIN1/CD81/GRIK2/FYN/VPS26A/CSK/CAML/CDK5/P2RY1/GDI1/DVL1/RAB7/GPC4/SLC1A1/CACNB3/EPHB2/RAB8A/TM9SF2/ROMO1/SNAP25/RAB10/RAB8B/CDK5R1/RAB3C/RAB3A/RACK1/FGF13/HPCA/AP2M1/CACNA1A/EGFR/SEC23A/PRKCZ/KCNB1/BAX/EXO…	200
BP	GO:0072657	protein localization to membrane	178/2442	407/7312	5.07173e-06	0.00058689	0.000531813	KALRN/FRRS1L/CLIP3/AKAP5/SEC16A/SYNGAP1/RAB11FIP2/STXBP1/PTPN9/ITGB1BP1/AP3D1/GET3/NPTX2/CASK/CACNG2/F11R/LIN7B/HSP90AA1/ITGB1/SRP54A/BSG/HSPA5/BRAF/AKT1/RAB6A/GRIN2A/GRIN1/CD81/GRIK2/FYN/CSK/CAML/CDK5/P2RY1/GDI1/DVL1/RAB7/GPC4/SLC1A1/CACNB3/EPHB2/RAB8A/TM9SF2/ROMO1/SNAP25/RAB10/RAB8B/CDK5R1/RAB3C/RAB3A/RACK1/FGF13/HPCA/AP2M1/CACNA1A/EGFR/SEC23A/PRKCZ/KCNB1/BAX/EXOC5/ZFYVE27/MTCL1/SLMAP/ARHGEF9/S…	178
BP	GO:0099003	vesicle-mediated transport in synapse	100/2442	208/7312	6.19744e-06	0.000699226	0.000633606	BLTP1/AKAP5/PRRT2/PTEN/STXBP1/AP3D1/CACNA1B/ATP2A2/PIP5K1C/CASK/CTBP1/BSN/PRKACA/AP2A2/PLAA/BRAF/NAPB/CANX/SYT1/RPH3A/PPP3CB/CDK5/P2RY1/DVL1/CLCN3/ATP6V0D1/RAB8A/CTBP2/PPFIA3/SNAP25/CDK5R1/AP2S1/RAB3A/PRKCG/PRKCB/HPCA/AP2M1/CACNA1A/CTNNB1/SLC17A7/UNC13A/STXBP5L/BRSK1/LRRK2/GRIK5/SH3GL1/VAMP1/CLTC/SV2C/MFF/ERC2/DOC2A/CADPS/RIMBP2/SLC17A8/SV2B/AP3S2/NLGN3/BTBD9/TRIM9/UNC13C/DNM1L/FBXO45/STXBP5/CACN…	100
BP	GO:0010975	regulation of neuron projection development	158/2442	356/7312	6.4374e-06	0.000708585	0.000642088	NOVA2/TANC2/PTPRF/LZTS3/KALRN/PTPRS/THOC2/RRN3/AKAP5/SYNGAP1/EFNA5/PTEN/UBE3A/EEF2K/NUMBL/PTPN9/BMPR2/SEMA6B/CASK/DCX/ABL1/ITGB1/ITPR1/NTRK2/IFRD1/HSPA5/MAP2/ACHE/MARCKS/BRAF/AKT1/PTK2/GRIN1/FYN/CDK5/GDI1/DVL1/EPHB3/EPHB2/PTPN5/OPA1/INPP5J/LZTS1/SNAP25/MEGF8/ACTR2/CDK5R1/HNRNPK/ABI2/PPP3CA/PLXNA1/PLXNA2/DCC/SEMA3E/FGF13/RIT2/NPTN/DAB1/NRP1/CACNA1A/SMN1/SCN1B/VLDLR/ATP8A2/EPHA4/MAP3K13/GSK3A/ZFYVE…	158
BP	GO:0099504	synaptic vesicle cycle	87/2442	177/7312	8.33495e-06	0.00089561	0.000811561	BLTP1/PRRT2/PTEN/STXBP1/AP3D1/CACNA1B/ATP2A2/PIP5K1C/CASK/CTBP1/BSN/PRKACA/PLAA/BRAF/NAPB/CANX/SYT1/RPH3A/PPP3CB/CDK5/P2RY1/DVL1/CLCN3/ATP6V0D1/CTBP2/PPFIA3/SNAP25/CDK5R1/AP2S1/RAB3A/PRKCG/PRKCB/AP2M1/CACNA1A/CTNNB1/SLC17A7/UNC13A/STXBP5L/BRSK1/LRRK2/GRIK5/SH3GL1/VAMP1/CLTC/SV2C/MFF/ERC2/DOC2A/CADPS/RIMBP2/SLC17A8/SV2B/AP3S2/NLGN3/BTBD9/TRIM9/UNC13C/DNM1L/FBXO45/STXBP5/CACNB4/CPLX3/AP3M2/VPS18/SN…	87
BP	GO:0034220	monoatomic ion transmembrane transport	175/2442	402/7312	8.57003e-06	0.000899455	0.000815045	SLC9A6/RYR3/SCN1A/SLC25A25/ABCC3/AKAP5/RYR1/RYR2/ATP2B1/PTEN/GSTO1/PHB2/RGS9/RGS7/CACNA1B/ATP2A2/CHRNA4/GRK6/SLC4A4/CACNG2/HCN3/CORO1A/CYTB/COX1/ABL1/ND5/ABCB1B/ITGB1/ITPR1/PRKCE/GABRD/GABRA2/AKT1/ADRB1/GRIN2A/GRIN1/FYN/PPP3CB/SLC25A4/CDK5/CLCN3/ATP6V0D1/SLC1A1/CACNB3/EPHB2/ATP5G2/OPA1/DRD2/GNB2/GNB5/GABRB3/KCNAB1/PPP3CA/ABCC9/STIM1/FGF13/STIM2/HPCA/KCNK2/SLC30A3/CACNA1A/ADRA1A/SCN1B/CACNA1C/KCNB…	175
BP	GO:0051963	regulation of synapse assembly	52/2442	94/7312	9.06164e-06	0.000929436	0.000842212	LZTS3/PTPRS/EFNA5/EEF2K/NUMBL/LRRC4B/NTRK2/PTK2/GRIN1/GPC4/EPHB3/EPHB2/LZTS1/CTNNB1/ADGRB1/LINGO2/LHFPL4/ICAM5/GRID2/EPHA7/CHD4/ADGRL3/LRRTM4/LRFN4/NEGR1/ADGRB3/RAP2A/SLITRK5/SLITRK2/LRRTM2/FLRT3/LRTM2/NLGN3/LRRTM3/SIPA1L1/EPHB1/MEF2C/ADGRB2/OGT/STAU2/LRRTM1/NTNG2/ACTR3/NLGN1/NRXN1/CLSTN1/VPS35/CHRNB2/NECTIN1/NUMB/GSK3B/TPBG	52
BP	GO:0061564	axon development	146/2442	327/7312	9.8598e-06	0.000984782	0.000892364	NOVA2/SLC9A6/PTPRF/KALRN/MTR/PTPRS/SYNGAP1/EFNA5/PTEN/STXBP1/NUMBL/BMPR2/SEMA6B/PIP5K1C/ADCY1/DCX/OLFM1/ABL1/HSP90AA1/ITGB1/HSP90AB1/NTRK2/BSG/IFRD1/MAP2/ACHE/BRAF/KIF5A/PTK2/GRIN1/GPM6B/TTL/CDK5/GDI1/DVL1/EFNB1/PITPNA/EPHB3/EPHB2/RAB8A/CDH11/RAC3/MEGF8/RAB10/DRD2/CDK5R1/RAB3A/PLXNA1/PLXNA2/DCC/CHL1/SEMA3E/FGF13/CASP3/NPTN/DAB1/NRP1/CACNA1A/SMN1/SCN1B/ATP8A2/CREB1/GAS1/EPHA4/TRIO/MAP3K13/ZFYVE27/…	146
BP	GO:0048193	Golgi vesicle transport	92/2442	190/7312	1.00811e-05	0.000984782	0.000892364	BLTP3B/EXOC6B/TRAPPC11/SEC16A/BET1/AP3D1/TRAPPC3/COPB2/GOSR1/COPE/VTI1A/PDCD6/AP1G1/RAB6A/CSK/MYO1B/PITPNB/RAB8A/ERP29/LMAN2L/RAB10/RAB8B/ARF3/ARL1/ARF4/COPZ1/RAB1A/RACK1/ARF5/SEC23A/GAS1/VCP/TRAPPC13/EXOC5/DOP1B/SEC31A/PGAP1/VPS51/BBS1/RAB26/TRAPPC1/LRRK2/ARCN1/PRKCI/BNIP1/SGSM2/ATP2C1/RBSN/ANKFY1/SCFD1/AP3S2/RINT1/COG5/VPS52/COPA/TRAPPC12/COMMD1/COG4/TMED4/ERO1B/STX18/GOLGA4/PHAF1/TRAPPC5/SAR1B…	92
BP	GO:0045761	regulation of adenylate cyclase activity	17/2442	21/7312	1.02559e-05	0.000984782	0.000892364	AKAP5/ADCY1/ADRB1/CAP1/ADCY7/DRD2/STIM1/HPCA/CACNA1C/DRD1/GNAL/ADCY3/ADGRV1/CACNA1D/CAP2/GABBR1/PALM	17
BP	GO:0120035	regulation of plasma membrane bounded cell projection organization	196/2442	459/7312	1.10205e-05	0.00103616	0.00093892	NOVA2/TANC2/PTPRF/DOCK11/LZTS3/RAP1GAP/KALRN/PTPRS/THOC2/RRN3/AKAP5/SYNGAP1/MYO10/EFNA5/PTEN/UBE3A/EEF2K/NUMBL/PTPN9/BMPR2/SEMA6B/TESK1/CASK/DCX/ABL1/SRC/HSP90AA1/ITGB1/ITPR1/NTRK2/IFRD1/HSPA5/MAP2/ACHE/MARCKS/BRAF/AKT1/PTK2/GRIN1/GPM6A/FYN/CAPZB/CDK5/GDI1/DVL1/EPHB3/EPHB2/PTPN5/OPA1/INPP5J/LZTS1/SNAP25/MEGF8/ACTR2/CDK5R1/HNRNPK/ABI2/PPP3CA/PLXNA1/PLXNA2/DCC/SEMA3E/FGF13/RIT2/FER/NPTN/DAB1/NRP1/C…	196
BP	GO:0051960	regulation of nervous system development	138/2442	307/7312	1.13459e-05	0.0010382	0.000940769	PTPRF/KALRN/PTPRS/AKAP5/SYNGAP1/EFNA5/PTEN/EEF2K/NUMBL/HDAC1/BMPR2/SEMA6B/CASK/DCX/ITGB1/LRRC4B/NTRK2/IFRD1/MAP2/ACHE/PRKCH/MARCKS/MAN2A1/BRAF/RXRB/RXRG/AKT1/PTK2/OPRM1/CDK5/GDI1/EPHB3/EPHB2/OPA1/MEGF8/ACTR2/DRD2/HNRNPK/PPP1CC/PPP3CA/PLXNA1/PLXNA2/SEMA3E/FGF13/NPTN/DAB1/NRP1/EGFR/CTNNB1/EPHA4/SOX8/MAP3K13/ZFYVE27/ADGRB1/TENM4/ANKRD27/LINGO2/GRM5/SHANK3/ISLR2/ARHGEF2/PAK3/GRID2/EPHA7/PRKCI/DLG4/DA…	138
BP	GO:0006888	endoplasmic reticulum to Golgi vesicle-mediated transport	46/2442	81/7312	1.17324e-05	0.0010382	0.000940769	TRAPPC11/SEC16A/BET1/TRAPPC3/COPB2/GOSR1/COPE/VTI1A/PDCD6/ERP29/LMAN2L/RAB1A/SEC23A/GAS1/VCP/TRAPPC13/SEC31A/PGAP1/TRAPPC1/LRRK2/ARCN1/SCFD1/RINT1/COPA/TRAPPC12/TMED4/ERO1B/STX18/TRAPPC5/SAR1B/YKT6/IER3IP1/TMED10/RAB1B/TRAPPC6B/TBC1D20/LMAN2/ERGIC1/TRAPPC4/HYOU1/CUL3/TRAPPC2L/COPG2/SPAST/VAPA/USO1	46
BP	GO:0010469	regulation of signaling receptor activity	46/2442	81/7312	1.17324e-05	0.0010382	0.000940769	DLGAP4/PTEN/HDAC1/PRRT1/RGS9/CHRNA4/NPTX2/CACNG2/SRC/ITGB1/CHMP6/GRIN2A/OPRM1/RPH3A/P2RY1/EPHB2/CDK5R1/PPP2CA/CBLB/SHANK3/ADORA1/DLG4/DLGAP3/ZFYVE28/DLGAP2/NETO2/BICD1/NLGN3/SHISA7/MEF2C/SLC24A4/ACE2/NETO1/NEURL1A/GRIP1/HOMER3/NLGN1/VPS25/NRXN1/SHISA9/CACNG4/CACNG3/MINK1/ARC/HDAC6/HOMER1	46
BP	GO:0060079	excitatory postsynaptic potential	35/2442	57/7312	1.28576e-05	0.00111589	0.00101117	DGKI/PTEN/CHRNA4/IGSF11/GRIN2A/GRIN1/GRIK2/OPRM1/CDK5/DVL1/CACNB3/PPP3CA/PRKCZ/SLC17A7/SHANK3/LRRK2/ADORA1/ADORA2A/GRID2/GRIK5/DLG4/SH3GL1/SEZ6/BAIAP2/NLGN3/MEF2C/SLC8A2/NETO1/EIF4A3/NLGN1/NRXN1/PCLO/MPP2/GSK3B/SLC8A3	35
BP	GO:0016079	synaptic vesicle exocytosis	48/2442	86/7312	1.44318e-05	0.00121226	0.0010985	PRRT2/STXBP1/CACNA1B/ATP2A2/CASK/PRKACA/BRAF/NAPB/SYT1/RPH3A/P2RY1/DVL1/CTBP2/PPFIA3/SNAP25/RAB3A/PRKCG/PRKCB/CACNA1A/UNC13A/STXBP5L/LRRK2/GRIK5/VAMP1/SV2C/ERC2/DOC2A/CADPS/RIMBP2/SV2B/TRIM9/UNC13C/DNM1L/FBXO45/STXBP5/CACNB4/CPLX3/VPS18/SNAP47/SYT12/NLGN1/ERC1/FBXL20/TPRGL/SV2A/PCLO/SYT10/SYT5	48
BP	GO:0031344	regulation of cell projection organization	198/2442	466/7312	1.45052e-05	0.00121226	0.0010985	NOVA2/TANC2/PTPRF/DOCK11/LZTS3/RAP1GAP/KALRN/PTPRS/THOC2/RRN3/AKAP5/SYNGAP1/MYO10/EFNA5/PTEN/UBE3A/EEF2K/NUMBL/PTPN9/BMPR2/SEMA6B/TESK1/CASK/DCX/ABL1/SRC/HSP90AA1/ITGB1/ITPR1/NTRK2/IFRD1/HSPA5/MAP2/ACHE/MARCKS/BRAF/AKT1/PTK2/GRIN1/GPM6A/FYN/CAPZB/CDK5/GDI1/DVL1/EPHB3/EPHB2/PTPN5/OPA1/INPP5J/LZTS1/SNAP25/MEGF8/RAB8B/ACTR2/CDK5R1/HNRNPK/ABI2/PPP3CA/PLXNA1/PLXNA2/DCC/SEMA3E/FGF13/RIT2/FER/NPTN/DAB1/…	198
BP	GO:0099565	chemical synaptic transmission, postsynaptic	39/2442	66/7312	1.525e-05	0.00125133	0.0011339	DGKI/PTEN/CHRNA4/IGSF11/ADRB1/GRIN2A/GRIN1/GRIK2/OPRM1/CDK5/DVL1/CACNB3/GABRB3/PPP3CA/PRKCZ/SLC17A7/SHANK3/LRRK2/ADORA1/ADORA2A/GRID2/GRIK5/DLG4/SH3GL1/SEZ6/BAIAP2/NLGN3/MEF2C/SLC8A2/NETO1/EIF4A3/NLGN1/NRXN1/PCLO/GABBR1/MPP2/GSK3B/GRIA3/SLC8A3	39
BP	GO:0031279	regulation of cyclase activity	19/2442	25/7312	1.56106e-05	0.00125804	0.00113998	AKAP5/ADCY1/ADRB1/CAP1/MAPK14/ADCY7/DRD2/STIM1/HPCA/CACNA1C/DRD1/GNAL/ADCY3/ADGRV1/CACNA1D/CAP2/GABBR1/NOS1/PALM	19
BP	GO:0010720	positive regulation of cell development	113/2442	245/7312	1.77446e-05	0.00140493	0.00127309	PTPRF/KALRN/AKAP5/ARID2/EFNA5/EEF2K/NUMBL/HDAC1/BMPR2/AP3D1/NINJ1/CASK/F11R/DCX/ACTN3/HSP90AA1/ITGB1/NTRK2/IL4RA/ACHE/GJA1/PRKCH/MARCKS/MAN2A1/BRAF/PTK2/OPRM1/EGR3/SYK/RFX3/GDI1/EPHB2/OPA1/RIPK2/MEGF8/ACTR2/DRD2/PPP1CC/PPP3CA/PLXNA1/PLXNA2/NPTN/PRKDC/NRP1/SMARCC1/CREB1/EGFR/CTNNB1/PRKCZ/EPHA4/SOX8/MAP3K13/SMARCA4/ZFYVE27/TENM4/ANKRD27/GRM5/SHANK3/ISLR2/PAK3/PRKCI/DLG4/DAG1/WLS/ZMIZ1/SHB/TIAM2/KDM…	113
BP	GO:0045055	regulated exocytosis	73/2442	146/7312	2.0935e-05	0.00162896	0.00147609	PRRT2/RAB11FIP2/STXBP1/CDK5R2/CACNA1B/SYNGR1/ATP2A2/CASK/CORO1A/PRKACA/IL4RA/AP1G1/BRAF/NAPB/SYT1/RPH3A/SYK/PPP3CB/CDK5/P2RY1/DVL1/CTBP2/PPFIA3/SNAP25/RAB10/RAB3A/PRKCG/PRKCB/FER/CACNA1A/CACNA1C/KCNB1/UNC13A/RAB26/STXBP5L/LRRK2/GRIK5/VAMP1/SV2C/BCR/ERC2/DOC2A/CADPS/RIMBP2/SV2B/TRIM9/UNC13C/DNM1L/NCKAP1L/FBXO45/STXBP5/CACNB4/SYNGR3/CPLX3/VPS18/SNAP47/SYT17/SYT12/NLGN1/ERC1/FBXL20/TMED10/TPRGL/RAPG…	73
BP	GO:0007269	neurotransmitter secretion	61/2442	118/7312	2.74337e-05	0.00206348	0.00186983	DGKI/PRRT2/MCTP1/STXBP1/CACNA1B/ATP2A2/CASK/LIN7B/PRKACA/NTRK2/BRAF/NAPB/SYT1/RPH3A/P2RY1/DVL1/CTBP2/PPFIA3/SNAP25/RAB3A/PRKCG/PRKCB/ICA1/CACNA1A/UNC13A/STXBP5L/BRSK1/LRRK2/ADORA2A/GRIK5/VAMP1/SV2C/ASIC1/NRXN3/ERC2/DOC2A/CADPS/RIMBP2/SV2B/RHOT1/TRIM9/MEF2C/LIN7A/UNC13C/DNM1L/FBXO45/STXBP5/CACNB4/CPLX3/VPS18/SNAP47/SYT12/NLGN1/ERC1/NRXN1/FBXL20/TPRGL/SV2A/PCLO/SYT10/SYT5	61
BP	GO:0099643	signal release from synapse	61/2442	118/7312	2.74337e-05	0.00206348	0.00186983	DGKI/PRRT2/MCTP1/STXBP1/CACNA1B/ATP2A2/CASK/LIN7B/PRKACA/NTRK2/BRAF/NAPB/SYT1/RPH3A/P2RY1/DVL1/CTBP2/PPFIA3/SNAP25/RAB3A/PRKCG/PRKCB/ICA1/CACNA1A/UNC13A/STXBP5L/BRSK1/LRRK2/ADORA2A/GRIK5/VAMP1/SV2C/ASIC1/NRXN3/ERC2/DOC2A/CADPS/RIMBP2/SV2B/RHOT1/TRIM9/MEF2C/LIN7A/UNC13C/DNM1L/FBXO45/STXBP5/CACNB4/CPLX3/VPS18/SNAP47/SYT12/NLGN1/ERC1/NRXN1/FBXL20/TPRGL/SV2A/PCLO/SYT10/SYT5	61
BP	GO:0006816	calcium ion transport	94/2442	199/7312	2.8459e-05	0.0021055	0.0019079	RYR3/SLC25A25/AKAP5/RYR1/RYR2/ATP2B1/GSTO1/IL16/RGS9/CACNA1B/ATP2A2/CHRNA4/CASK/CACNG2/USP2/CORO1A/ABL1/PDGFRB/ITPR1/PRKCE/GJA1/AKT1/ADRB1/GRIN2A/GRIN1/FYN/EPB41/PPP3CB/CDK5/GCK/CACNB3/WFS1/OPA1/DRD2/GNB5/PPP3CA/PRKCB/STIM1/STIM2/HPCA/CACNA1A/ADRA1A/CACNA1C/CTNNB1/BAX/TRPM1/MCU/PLCH1/UBR3/ADORA2A/DRD1/PLCG1/SLC25A23/ASIC1/CACNA2D2/IBTK/SESTD1/ZMPSTE24/JPH4/ATP2C1/MAIP1/ASPH/CACNB2/SLC24A4/AFG3L2/…	94
BP	GO:0007608	sensory perception of smell	13/2442	15/7312	3.15872e-05	0.00229924	0.00208347	PDE4A/DRD2/BBS1/UBR3/SLC6A3/DMXL2/BBS4/GNAL/SLC24A4/TTC8/ADCY3/SYT10/B3GNT2	13
BP	GO:0099601	regulation of neurotransmitter receptor activity	30/2442	48/7312	3.283e-05	0.00235178	0.00213107	DLGAP4/PRRT1/RGS9/CHRNA4/NPTX2/CACNG2/SRC/GRIN2A/OPRM1/RPH3A/EPHB2/SHANK3/DLG4/DLGAP3/DLGAP2/NETO2/NLGN3/SHISA7/MEF2C/NETO1/GRIP1/HOMER3/NLGN1/NRXN1/SHISA9/CACNG4/CACNG3/MINK1/ARC/HOMER1	30
BP	GO:0045597	positive regulation of cell differentiation	169/2442	394/7312	3.36717e-05	0.00237438	0.00215155	PTPRF/KALRN/AKAP5/ARID2/BRD1/EFNA5/PTEN/EEF2K/NUMBL/SDCBP/HDAC1/MAP3K5/BMPR2/NOCT/AP3D1/NINJ1/CASK/MEN1/F11R/DCX/ACTN3/NR3C1/HSP90AA1/ITGB1/RRAS/NTRK2/IL4RA/ACHE/GJA1/PRKCH/MARCKS/MAN2A1/BRAF/AKT1/PTK2/ADRB1/POR/ACVR1/SOX6/OPRM1/EGR3/MAPK14/SYK/RFX3/SLC25A4/GDI1/EPHB2/OPA1/RIPK2/MEGF8/ACTR2/DRD2/PPP1CC/PPP3CA/PLXNA1/PLXNA2/SMAD1/NCOA1/NPTN/PRKDC/DAB1/NRP1/TARBP2/SMARCC1/CDS1/ATP11A/CREB1/EGFR/CTN…	169
BP	GO:0010256	endomembrane system organization	145/2442	332/7312	4.21577e-05	0.00292704	0.00265235	TRAPPC11/PRRT2/SEC16A/ARFGEF1/EMD/PTEN/STXBP1/BET1/AP1B1/AP3D1/GET3/CACNA1B/SYNGR1/ATP2A2/HDAC3/VTI1A/CHMP6/LMNB1/AP1G1/AKT1/AP1M1/SYT1/VPS4B/ABCD1/CAML/RAB2A/RAB8A/VPS33B/RAB2B/NPLOC4/SNAP25/RAB10/ARL1/AP1S1/TBPL1/RAB1A/RAB3A/ATP8B2/CREB1/ZFYVE27/HACE1/FHIP1B/SEC31A/VPS51/DYNC2H1/XKR4/RILP/LRRK2/AKT2/ABCD2/GRIK5/MYH10/VAMP1/SURF4/AKTIP/CLTC/TMCC1/LEMD2/ANKLE2/SNX19/ATL2/ARMH3/PIK3C3/ERC2/BNIP1/S…	145
BP	GO:0060291	long-term synaptic potentiation	45/2442	82/7312	4.68583e-05	0.00318443	0.00288559	AKAP5/PTEN/PRRT1/ADCY1/ABL1/IGSF11/CALB1/NTRK2/BRAF/ADRB1/GRIN2A/SLC1A1/EPHB2/PTPN5/SNAP25/DRD2/HNRNPK/RAB3A/PRKCG/NPTN/ADCY8/CREB1/PRKCZ/EPHA4/SHANK3/UNC13A/ADORA1/ADORA2A/DRD1/SHANK2/LRRTM2/NLGN3/SHISA7/LRRTM1/SLC8A2/SNAP47/SYT12/NLGN1/ARC/MPP2/GSK3B/CYP46A1/NOS1/STAU1/SLC8A3	45
BP	GO:0006887	exocytosis	105/2442	229/7312	4.72761e-05	0.00318443	0.00288559	EXOC6B/TRAPPC11/PRRT2/RAB11FIP2/STXBP1/SDCBP/EXOC7/CDK5R2/CACNA1B/SYNGR1/ATP2A2/PIP5K1C/CASK/LIN7B/CORO1A/PRKACA/IL4RA/AP1G1/BRAF/NAPB/SYT1/VPS4B/RPH3A/SYK/PPP3CB/CDK5/P2RY1/DVL1/RAB7/RAB8A/CTBP2/RAB2B/PPFIA3/SNAP25/RAB10/RAB8B/RAB3C/RAB3A/PRKCG/PRKCB/FER/CACNA1A/CACNA1C/KCNB1/CDK16/EXOC5/UNC13A/RAB26/STXBP5L/LRRK2/GRIK5/MYH10/VAMP1/RAB3IP/BRSK2/SV2C/EXOC3/SNX19/BCR/TXLNA/ERC2/DOC2A/SYTL5/CADPS/R…	105
BP	GO:0007030	Golgi organization	48/2442	89/7312	4.8192e-05	0.00319839	0.00289824	TRAPPC11/SEC16A/ARFGEF1/BET1/VTI1A/RAB2A/RAB8A/RAB2B/NPLOC4/ARL1/RAB1A/ATP8B2/HACE1/VPS51/DYNC2H1/LRRK2/SURF4/CLTC/ATL2/ARMH3/SYNE1/VPS13B/RBSN/PDE4DIP/HOOK1/COG5/CAMSAP2/DYM/TRAPPC12/COG4/TMED4/STX18/PDCD10/CUL7/RAB30/UBXN2A/VMP1/TMED10/RAB1B/CORO7/TBC1D20/HIKESHI/ARHGEF7/MYO18A/GOLGA5/COG1/USO1/STK25	48
BP	GO:0006836	neurotransmitter transport	75/2442	154/7312	5.12195e-05	0.00335005	0.00303566	DGKI/PRRT2/MCTP1/STXBP1/CACNA1B/ATP2A2/CASK/LIN7B/PRKACA/ITGB1/NTRK2/GABRA2/BRAF/NAPB/GPM6B/SYT1/RPH3A/P2RY1/DVL1/CTBP2/PPFIA3/SNAP25/DRD2/RAB3A/PRKCG/PRKCB/ICA1/CACNA1A/SLC17A7/UNC13A/STXBP5L/BRSK1/LRRK2/ADORA2A/SLC6A3/GRIK5/VAMP1/SV2C/ASIC1/NRXN3/SLC6A7/ERC2/DOC2A/CADPS/RIMBP2/SLC17A8/SV2B/RHOT1/SLC6A17/TRIM9/MEF2C/LIN7A/UNC13C/DNM1L/FBXO45/STXBP5/CACNB4/SYNGR3/CPLX3/VPS18/SNAP47/ARL6IP5/SYT12/…	75
BP	GO:0021954	central nervous system neuron development	36/2442	62/7312	5.44987e-05	0.00351361	0.00318387	NOVA2/PTEN/DCX/HSP90AA1/HSP90AB1/NTRK2/MAP2/PTK2/CDK5/EPHB3/EPHB2/CDH11/RAC3/DRD2/PLXNA1/DCC/SEMA3E/NRP1/SCN1B/EPHA4/TAOK1/OGDH/DRD1/ATP7A/ZMIZ1/DCLK2/KIFBP/PLXNA4/EPHB1/SCYL2/WDR47/RAPGEF2/FBXO45/LINGO1/CHRNB2/DCLK1	36
BP	GO:0140058	neuron projection arborization	16/2442	21/7312	7.27105e-05	0.00458663	0.00415619	DVL1/SULT4A1/NRP1/MAP3K13/PHACTR1/PAK6/LRRK2/DLG4/TAOK2/ZFP365/MYO9A/NTNG2/NTNG1/GRIP1/NLGN1/TPBG	16
BP	GO:1905114	cell surface receptor signaling pathway involved in cell-cell signaling	112/2442	249/7312	7.31747e-05	0.00458663	0.00415619	RTF1/DGKI/EMD/PTEN/HDAC1/CDK14/AXIN1/CSNK2A2/STRN/CHRNA4/GRK6/ABL1/SRC/IGSF11/ADRB1/GRIN2A/GRIN1/GRIK2/OPRM1/VPS4B/MAPK14/PPM1A/CDK5/DVL1/GPC4/CACNB3/NPHP4/RUVBL1/RAC3/DRD2/GABRB3/PPP3CA/EGFR/VCP/CTNNB1/PRKCZ/GSK3A/SMARCA4/SLC17A7/LRRK1/DAB2IP/BTRC/SHANK3/DCDC2A/PRKAA1/LRRK2/ADORA1/ADORA2A/CSNK2A1/TNFAIP3/KPNA1/GRID2/GRIK5/DLG4/DDX3X/SH3GL1/WLS/RNF220/CCDC88C/USP34/SEZ6/CYLD/TMEM198/CCNY/PTK7/BAI…	112
BP	GO:0035418	protein localization to synapse	43/2442	79/7312	8.87779e-05	0.00548842	0.00497335	KALRN/NPTX2/CACNG2/BSN/KIF5A/GRIN2A/GRIN1/CDK5/GPC4/RAB8A/SNAP25/PRKCZ/LHFPL4/DLG4/DAG1/NRXN3/DLG1/BAIAP2/NETO2/GPHN/NLGN3/OGT/STAU2/LRRTM1/NETO1/SNAP47/DLG2/GRIP1/NLGN1/RAB27B/NRXN1/CLSTN1/NBEA/VPS35/RAPGEF4/C1QL3/MAPK8IP3/TAMALIN/CACNG3/PCLO/GSK3B/STAU1/HOMER1	43
BP	GO:0022603	regulation of anatomical structure morphogenesis	192/2442	462/7312	9.33356e-05	0.00565834	0.00512733	TANC2/PTPRF/LZTS3/KALRN/PTPRS/PDZD8/AKAP5/SYNGAP1/MYO10/EFNA5/PTEN/UBE3A/EEF2K/NUMBL/PHB2/FKBPL/BMPR2/SEMA6B/NINJ1/CASK/F11R/DCX/CORO1A/ABL1/SRC/ITGB1/RRAS/PDCD6/NTRK2/ATF2/IFRD1/MAP2/ACHE/GJA1/MARCKS/PLAA/BRAF/PTK2/GRIN1/FYN/SYT1/CAPZB/EPB41/CDK5/P2RY1/GDI1/DVL1/EPHB3/EPHB2/OPA1/RAC3/LZTS1/MEGF8/ACTR2/CDK5R1/HNRNPK/ABI2/PPP3CA/PRKCB/PLXNA1/PLXNA2/PKN1/SEMA3E/STIM1/SMAD1/FGF13/PRKDC/DAB1/NRP1/CAC…	192
BP	GO:0060292	long-term synaptic depression	20/2442	29/7312	9.4034e-05	0.00565834	0.00512733	DGKI/PTEN/STXBP1/PRRT1/GRIA1/ADCY8/KCNB1/GRM2/SHANK3/ADORA1/DRD1/GRID2/SHANK2/GNAL/STAU2/ABHD6/SORCS3/SORCS2/SRF/ARC	20
BP	GO:1901888	regulation of cell junction assembly	72/2442	149/7312	9.86064e-05	0.00575285	0.00521297	LZTS3/PTPRS/EFNA5/PTEN/EEF2K/NUMBL/ITGB1BP1/ARHGAP6/SLK/F11R/ABL1/PRKACA/SRC/LRRC4B/NTRK2/GJA1/PRKCH/PTK2/GRIN1/GPM6B/GPC4/EPHB3/EPHB2/NPHP4/LZTS1/RPS6/NRP1/CTNNB1/ADGRB1/LINGO2/LHFPL4/ICAM5/GRID2/EPHA7/PEAK1/CHD4/ADGRL3/LRRTM4/LRFN4/NEGR1/ADGRB3/RAP2A/SLITRK5/SLITRK2/LRRTM2/FLRT3/LRTM2/SMAD3/NLGN3/LRRTM3/SIPA1L1/EPHB1/NEDD4L/MEF2C/ADGRB2/OGT/RAPGEF2/STAU2/LRRTM1/ACE2/NTNG2/ACTR3/NLGN1/NRXN1/DUSP…	72
BP	GO:0001764	neuron migration	56/2442	110/7312	0.000100075	0.00575285	0.00521297	CDK5R2/DCX/HSP90AA1/NTRK2/GJA1/PLAA/PTK2/GPM6A/FYN/CDK5/TYRO3/DRD2/CDK5R1/ABI2/PLXNA1/DCC/CHL1/SEMA3E/FGF13/DAB1/NRP1/CTNNB1/BAX/PHACTR1/DAB2IP/BBS1/DCDC2A/ARHGEF2/ASTN1/CTNNA2/DRD1/MYH10/TOP2B/NIPBL/ZMIZ1/TRIM46/ADGRL3/ARHGAP32/FAT3/LRP12/BBS4/MEF2C/NAV1/RAPGEF2/FBXO45/NTNG2/NTNG1/MARK1/TUBGCP2/NSMF/ELP3/APBB2/MAPK8IP3/DCLK1/SRF/GSK3B	56
BP	GO:0050769	positive regulation of neurogenesis	82/2442	174/7312	0.000100279	0.00575285	0.00521297	PTPRF/KALRN/AKAP5/EFNA5/EEF2K/NUMBL/HDAC1/BMPR2/CASK/DCX/ITGB1/NTRK2/ACHE/PRKCH/MARCKS/MAN2A1/BRAF/PTK2/OPRM1/GDI1/EPHB2/OPA1/MEGF8/ACTR2/DRD2/PPP1CC/PLXNA1/PLXNA2/NPTN/NRP1/EGFR/CTNNB1/EPHA4/SOX8/MAP3K13/ZFYVE27/TENM4/ANKRD27/GRM5/SHANK3/ISLR2/PAK3/PRKCI/DLG4/DAG1/WLS/TIAM2/KDM1A/MFN2/PLXNA4/ARHGAP32/MFN1/ZFP365/NRD1/BAIAP2/ANAPC2/UFL1/TRIM32/STAU2/DNM1L/ITPKA/CUL7/DHX36/GOLGA4/RHEB/NEURL1A/GRIP…	82
BP	GO:0001505	regulation of neurotransmitter levels	78/2442	164/7312	0.000100703	0.00575285	0.00521297	DGKI/PRRT2/MCTP1/STXBP1/CACNA1B/ATP2A2/CASK/LIN7B/PRKACA/ITGB1/NTRK2/ACHE/GABRA2/BRAF/NAPB/GPM6B/SYT1/RPH3A/P2RY1/DVL1/CTBP2/PPFIA3/SNAP25/DRD2/RAB3A/PRKCG/PRKCB/ICA1/CACNA1A/PDE1B/SLC17A7/UNC13A/STXBP5L/BRSK1/LRRK2/ADORA2A/SLC6A3/GRIK5/VAMP1/MAOA/SV2C/ASIC1/NRXN3/ERC2/DAGLA/DOC2A/CADPS/RIMBP2/SLC17A8/SV2B/RHOT1/SLC5A7/TRIM9/MEF2C/LIN7A/UNC13C/DNM1L/FBXO45/STXBP5/CACNB4/SYNGR3/CPLX3/VPS18/SNAP47/…	78
BP	GO:0098655	monoatomic cation transmembrane transport	148/2442	345/7312	0.000103061	0.00579143	0.00524793	SLC9A6/RYR3/SCN1A/SLC25A25/AKAP5/RYR1/RYR2/ATP2B1/PTEN/GSTO1/PHB2/RGS9/RGS7/CACNA1B/ATP2A2/CHRNA4/SLC4A4/CACNG2/HCN3/CORO1A/CYTB/COX1/ABL1/ND5/ITGB1/ITPR1/PRKCE/AKT1/ADRB1/GRIN2A/GRIN1/FYN/PPP3CB/SLC25A4/CDK5/CLCN3/ATP6V0D1/SLC1A1/CACNB3/ATP5G2/OPA1/DRD2/GNB2/GNB5/KCNAB1/PPP3CA/ABCC9/STIM1/FGF13/STIM2/HPCA/KCNK2/SLC30A3/CACNA1A/ADRA1A/SCN1B/CACNA1C/KCNB1/KCND1/BAX/TRPM1/SLC17A7/MCU/SLMAP/SLC30A10…	148
BP	GO:0006812	monoatomic cation transport	188/2442	452/7312	0.000104636	0.00579143	0.00524793	SLC9A6/RYR3/SCN1A/SLC25A25/AKAP5/KLHL3/RYR1/RYR2/ATP2B1/PTEN/GSTO1/PHB2/AP3D1/IL16/RGS9/RGS7/CACNA1B/ATP2A2/CHRNA4/CASK/SLC4A4/CACNG2/USP2/HCN3/CORO1A/CYTB/COX1/ABL1/ND5/PDGFRB/ITGB1/ITPR1/PRKCE/GJA1/AKT1/ADRB1/GRIN2A/GRIN1/FYN/VPS4B/MYO1B/EPB41/PPP3CB/SLC25A4/CDK5/CLCN3/ATP6V0D1/SLC1A1/GCK/CACNB3/ATP5G2/WFS1/OPA1/DRD2/GNB2/GNB5/KCNAB1/PPP3CA/PRKCB/ABCC9/STIM1/FGF13/STIM2/HPCA/KCNK2/SLC30A3/CACNA…	188
BP	GO:0050806	positive regulation of synaptic transmission	65/2442	132/7312	0.000105229	0.00579143	0.00524793	AKAP5/PTEN/STXBP1/PRRT1/CACNA1B/ADCY1/CACNG2/ABL1/IGSF11/CALB1/NTRK2/PRKCE/GRIA1/BRAF/PTK2/ADRB1/GRIN2A/GRIN1/GRIK2/SYT1/SLC1A1/EPHB2/PTPN5/SNAP25/DRD2/HNRNPK/RAB3A/PRKCG/NPTN/ADCY8/ADRA1A/CREB1/EGFR/PRKCZ/EPHA4/SHANK3/UNC13A/ADORA1/ADORA2A/DRD1/DLG4/SHANK2/LRRTM2/NLGN3/SHISA7/DNM1L/LRRTM1/SLC8A2/ZDHHC3/SNAP47/ARRB2/SYT12/NLGN1/NRXN1/CLSTN1/CHRNB2/CACNG4/CACNG3/ARC/MPP2/GSK3B/CYP46A1/NOS1/STAU1/S…	65
BP	GO:0007274	neuromuscular synaptic transmission	13/2442	16/7312	0.000116639	0.00634206	0.00574688	STXBP1/CHRM1/EGR3/RAB3A/CACNA1A/KIF1B/ERC2/RIMBP2/SLC5A7/NLGN1/ERC1/NRXN1/CHRNB2	13
BP	GO:0042391	regulation of membrane potential	114/2442	257/7312	0.000128737	0.00691654	0.00626745	SCN1A/GRIK3/DGKI/RYR2/PTEN/RGS7/ATP2A2/CHRNA4/SLC4A4/CACNG2/HCN3/SRC/IGSF11/CHRM1/NTRK2/USP53/PRKCE/GNA11/GABRD/GJA1/GRIA1/GABRA2/AKT1/ADRB1/GRIN2A/GRIN1/GRIK2/OPRM1/ABCD1/CDK5/DVL1/CACNB3/GABRB3/PPP3CA/RACK1/FGF13/KCNK2/CACNA1A/ADRA1A/CXADR/SCN1B/CACNA1C/VCP/PRKCZ/KCNB1/BAX/SLC17A7/SLMAP/SHANK3/SCN2B/DCDC2A/LRRK2/ADORA1/ADORA2A/AKT2/SNTA1/DRD1/GRID2/GRIK5/DLG4/SH3GL1/ASIC1/MTCH2/SCN4B/AKAP7/SEZ6…	114
BP	GO:0060322	head development	153/2442	361/7312	0.000161012	0.00854881	0.00774654	TTN/PTPRS/SETD1A/EFNA5/PTEN/NUMBL/HDAC1/PBX3/AXIN1/CDK5R2/PBX2/SEMA6B/DCX/APAF1/ABL1/SRC/ITGB1/RRAS/NTRK2/ATF2/HSPA5/GDF1/BRAF/CELF1/GRIN1/FYN/SOX6/CDK5/RORA/FABP7/SLC1A1/EPHB3/EPHB2/TYRO3/RAC3/DRD2/CDK5R1/HNRNPK/POU3F4/GABRB3/PLXNA1/PLXNA2/SEMA3E/SMAD1/FGF13/PRKDC/DAB1/NRP1/CACNA1A/GNPAT/CREB1/EGFR/GAS1/CTNNB1/EML1/BAX/SPECC1L/PHACTR1/ROGDI/SMARCA4/POMK/DAB2IP/PGAP1/VPS51/MACROD2/BBS1/DYNC2H1/SH…	153
BP	GO:0007612	learning	57/2442	114/7312	0.000163732	0.00859211	0.00778578	KALRN/DGKI/PDE8B/SYNGAP1/UBE3A/NPTX2/ITGB1/NTRK2/BRAF/PRKAR2B/GRIN2A/GRIN1/CDK5/SLC1A1/EPHB2/SNAP25/DRD2/ARF4/GABRB3/FGF13/ATP8A1/NPTN/PDE1B/CREB1/CACNA1C/RIC8A/PAK6/GRM5/SHANK3/DCDC2A/BRSK1/VDAC3/DRD1/GRM7/ASIC1/NRXN3/JPH4/DDHD2/SHANK2/ADGRB3/GABRA5/NLGN3/UBA6/SLC8A2/NETO1/ADCY3/SORCS3/CSMD1/NRXN1/ATAD1/AP1S2/CHRNB2/JPH3/MTOR/SRF/TPBG/SLC8A3	57
BP	GO:0099171	presynaptic modulation of chemical synaptic transmission	23/2442	36/7312	0.000169986	0.00881778	0.00799027	DGKI/CHRNA4/ADCY1/PRKCE/GRIK2/OPRM1/DRD2/RAB3A/PRKCG/PRKCB/ADRA1A/GRM2/ADORA2A/DRD1/GRM7/NRXN3/HIP1/SYT12/FBXL20/TPRGL/CHRNB2/CYTH1/GSK3B	23
BP	GO:0098662	inorganic cation transmembrane transport	146/2442	343/7312	0.000178351	0.00904886	0.00819967	SLC9A6/RYR3/SCN1A/SLC25A25/AKAP5/RYR1/RYR2/ATP2B1/PTEN/GSTO1/PHB2/RGS9/RGS7/CACNA1B/ATP2A2/SLC4A4/CACNG2/HCN3/CORO1A/CYTB/COX1/ABL1/ND5/ITGB1/ITPR1/PRKCE/AKT1/ADRB1/GRIN2A/GRIN1/FYN/PPP3CB/SLC25A4/CDK5/CLCN3/ATP6V0D1/SLC1A1/CACNB3/ATP5G2/OPA1/DRD2/GNB2/GNB5/KCNAB1/PPP3CA/ABCC9/STIM1/FGF13/STIM2/HPCA/KCNK2/SLC30A3/CACNA1A/ADRA1A/SCN1B/CACNA1C/KCNB1/KCND1/BAX/TRPM1/SLC17A7/MCU/SLMAP/SLC30A10/PLCH1/…	146
BP	GO:0050890	cognition	94/2442	207/7312	0.000179478	0.00904886	0.00819967	GPR155/KALRN/DGKI/PDE8B/SYNGAP1/PTEN/UBE3A/PRRT1/SLC1A4/CHRNA4/NPTX2/ADCY1/ABL1/ITGB1/CHRM1/CALB1/NTRK2/GRIA1/BRAF/PRKAR2B/ADRB1/GRIN2A/GRIN1/CDK5/SLC1A1/EPHB2/SNAP25/DRD2/ARF4/ABI2/GABRB3/KCNAB1/CHL1/FGF13/CASP3/ATP8A1/NPTN/ADCY8/RP9/PDE1B/CREB1/EGFR/CACNA1C/PRKCZ/RIC8A/POMK/SLC17A7/DOP1B/PAK6/GRM5/SHANK3/DCDC2A/BRSK1/ADORA1/VDAC3/CYP7B1/DRD1/GRM7/NIPBL/ASIC1/NRXN3/JPH4/DDHD2/SHANK2/ADGRB3/GABRA…	94
BP	GO:0048511	rhythmic process	63/2442	129/7312	0.000180456	0.00904886	0.00819967	PTEN/UBE3A/HDAC1/NOCT/NPY5R/PER3/ADCY1/USP2/HDAC3/SRC/NTRK2/IMPDH2/ADRB1/GRIN2A/GRIN1/KDM5C/CDK5/RORA/TYRO3/DRD2/CDK5R1/PPP1CA/GABRB3/PPP1CC/PRKCG/RACK1/PRKDC/CREB1/EGFR/CUL4A/BTRC/PRKAA1/SIN3A/ADORA1/ADORA2A/CSNK2A1/CYP7B1/DRD1/HUWE1/MYBBP1A/MFN2/KDM5B/PRKAA2/PLEKHA1/NLGN3/BTBD9/OGT/DNM1L/MTA1/SGPL1/HNRNPU/ARRB2/TARDBP/NLGN1/NDUFA9/CHRNB2/MTOR/CSNK1E/MAGED1/BMAL1/MAPK9/GSK3B/KCND2	63
BP	GO:0090114	COPII-coated vesicle budding	16/2442	22/7312	0.00018384	0.00911725	0.00826163	TRAPPC11/SEC16A/TRAPPC3/PDCD6/RAB1A/SEC23A/SEC31A/TRAPPC1/TRAPPC12/TRAPPC5/SAR1B/TBC1D20/TRAPPC4/CUL3/TRAPPC2L/VAPA	16
BP	GO:0006901	vesicle coating	18/2442	26/7312	0.000197577	0.00958781	0.00868803	TRAPPC11/SEC16A/AP3D1/TRAPPC3/PDCD6/TRAPPC13/TRAPPC1/AP3S2/TRAPPC12/AP3M2/TRAPPC5/SAR1B/TRAPPC6B/AP3S1/TRAPPC4/CUL3/AP3B2/TRAPPC2L	18
BP	GO:0051339	regulation of lyase activity	18/2442	26/7312	0.000197577	0.00958781	0.00868803	AKAP5/ADCY1/ADRB1/CAP1/ADCY7/DRD2/STIM1/HPCA/CACNA1C/DRD1/GNAL/ADCY3/ADGRV1/CACNA1D/CAP2/GABBR1/NOS1/PALM	18
BP	GO:0016050	vesicle organization	103/2442	231/7312	0.000211931	0.0101749	0.00922007	TRAPPC11/PRRT2/SEC16A/STXBP1/SDCBP/BET1/AP1B1/AP3D1/TRAPPC3/CACNA1B/GOSR1/CORO1A/VTI1A/CHMP6/PDCD6/AP1G1/AP1M1/SYT1/VPS4B/RAB7/CLCN3/ATP6V0D1/RAB8A/VPS33B/SNAP25/RAB8B/AP1S1/TBPL1/RAB1A/RAB3A/AP2M1/MYO7A/CREB1/SEC23A/VPS8/TRAPPC13/SLC17A7/FHIP1B/ANKRD27/SEC31A/UNC13A/TRAPPC1/RILP/AKT2/GRIK5/PRKCI/DLG4/VAMP1/AKTIP/TMCC1/SNX19/PIK3C3/ERC2/DOC2A/C2CD5/CADPS/VPS13B/SNPH/RIMBP2/ANKFY1/HOOK1/CHMP2B/AP3…	103
BP	GO:0006900	vesicle budding from membrane	31/2442	54/7312	0.000236734	0.0112461	0.0101907	TRAPPC11/SEC16A/AP3D1/TRAPPC3/CHMP6/PDCD6/RAB1A/AP2M1/SEC23A/TRAPPC13/SEC31A/TRAPPC1/RILP/PRKCI/AP3S2/TRAPPC12/CHMP7/AP3M2/TRAPPC5/SAR1B/TMED10/TRAPPC6B/TBC1D20/AP1S2/AP3S1/TRAPPC4/CUL3/AP3B2/TRAPPC2L/MYO18A/VAPA	31
BP	GO:0048284	organelle fusion	58/2442	118/7312	0.000258811	0.0121668	0.011025	PRRT2/STXBP1/BET1/CACNA1B/GOSR1/GDAP1/CORO1A/VTI1A/CHMP6/SYT1/RAB7/RAB8A/OPA1/SNAP25/RAB8B/RAB3A/BAX/VPS8/ANKRD27/USP30/AKT2/GRIK5/TFRC/VAMP1/MFF/ERC2/BNIP1/MTCH2/HUWE1/DOC2A/C2CD5/SNPH/RIMBP2/MFN2/ANKFY1/MFN1/CHMP2B/TRIM9/AFG3L2/DNM1L/CPLX3/CHMP7/VPS18/SNAP47/MUL1/AFG3L1/CHMP1A/CHMP1B/ERC1/CHMP3/CHMP1B2/THG1L/ADCK1/DYSF/STX6/VAV3/PIKFYVE/USO1	58
BP	GO:0034329	cell junction assembly	119/2442	274/7312	0.000267825	0.0124608	0.0112914	LZTS3/PTPRS/AKAP5/EFNA5/PTEN/EEF2K/NUMBL/SDCBP/ITGB1BP1/ARHGAP6/SLK/BSN/F11R/ACTN3/ABL1/PRKACA/SRC/ITGB1/LRRC4B/NTRK2/ACHE/GJA1/PRKCH/GRIA1/GABRA2/PTK2/GRIN1/GPM6A/GPM6B/CDK5/DVL1/GPC4/EFNB1/EPHB3/EPHB2/CDH11/NPHP4/LZTS1/ABI2/RPS6/GABRB3/FGF13/CDH8/NPTN/NRP1/CACNA1A/GNPAT/CTNNB1/ADGRB1/LINGO2/ARHGEF9/SHANK3/LHFPL4/ICAM5/FSCN1/GRID2/EPHA7/UGT8A/PEAK1/NRXN3/BCR/CHD4/SDK2/TAOK2/ADGRL3/LRRTM4/LRFN4/N…	119
BP	GO:0035265	organ growth	43/2442	82/7312	0.000271041	0.0124817	0.0113103	TTN/ARID2/PTEN/UBE3A/BCL2L11/MEN1/PDGFRB/NR3C1/ATF2/GJA1/RXRB/AKT1/PTK2/ADRB1/POR/MAPK14/SLC25A4/SMAD1/KCNK2/ADRA1A/CXADR/CACNA1C/CTNNB1/GSK3A/TENM4/SORBS2/MYH10/WWC2/CACNA2D2/ZMPSTE24/MEF2C/IFT80/IER3IP1/TOMM70A/SMPD3/MTOR/PIN1/MAPK11/GSK3B/CARM1/FBLN5/EHMT2/DDX39B	43
BP	GO:0050767	regulation of neurogenesis	109/2442	248/7312	0.000277573	0.0126534	0.0114659	PTPRF/KALRN/PTPRS/AKAP5/SYNGAP1/EFNA5/PTEN/EEF2K/NUMBL/HDAC1/BMPR2/SEMA6B/CASK/DCX/ITGB1/NTRK2/IFRD1/MAP2/ACHE/PRKCH/MARCKS/MAN2A1/BRAF/PTK2/OPRM1/CDK5/GDI1/EPHB2/OPA1/MEGF8/ACTR2/DRD2/PPP1CC/PPP3CA/PLXNA1/PLXNA2/SEMA3E/FGF13/NPTN/DAB1/NRP1/EGFR/CTNNB1/EPHA4/SOX8/MAP3K13/ZFYVE27/TENM4/ANKRD27/GRM5/SHANK3/ISLR2/ARHGEF2/PAK3/EPHA7/PRKCI/DLG4/DAG1/WLS/TIAM2/KDM1A/TRIM46/MFN2/PLXNA4/ARHGAP32/MFN1/ZFP…	109
BP	GO:0060998	regulation of dendritic spine development	33/2442	59/7312	0.000293674	0.0132535	0.0120097	TANC2/KALRN/PTPRS/PTEN/UBE3A/EEF2K/CASK/NR3C1/MARCKS/EPHB2/OPA1/ACTR2/HNRNPK/SDK1/SHANK3/PAK3/MFN2/MFN1/BAIAP2/PBRM1/NLGN3/MEF2C/NGEF/STAU2/DNM1L/ITPKA/DHX36/NEURL1A/ACTR3/NLGN1/MTOR/ASAP1/PALM	33
BP	GO:0050805	negative regulation of synaptic transmission	28/2442	48/7312	0.000326731	0.0145994	0.0132293	GRIK3/DGKI/PTEN/STXBP1/PRRT1/NPY5R/GRIA1/GRIK2/DRD2/ADCY8/KCNB1/GRM2/SHANK3/ADORA1/DRD1/GRID2/SHANK2/GNAL/STAU2/ABHD6/SORCS3/ATAD1/TPRGL/SORCS2/RAPGEF4/SRF/GABBR1/ARC	28
BP	GO:0098962	regulation of postsynaptic neurotransmitter receptor activity	13/2442	17/7312	0.000343583	0.0152019	0.0137752	DLGAP4/CHRNA4/NPTX2/SRC/DLGAP3/DLGAP2/NETO2/SHISA7/NETO1/HOMER3/SHISA9/CACNG4/HOMER1	13
BP	GO:0023061	signal release	129/2442	302/7312	0.000352275	0.0152875	0.0138528	KALRN/DGKI/PRRT2/MCTP1/PDE8B/RAB11FIP2/EFNA5/STXBP1/CACNA1B/ATP2A2/CHRNA4/GNAZ/CASK/LIN7B/PRKACA/ITPR1/NTRK2/PRKCE/GNA11/GJA1/BRAF/NAPB/ADRB1/OPRM1/SYT1/RPH3A/SYK/RFX3/PPP3CB/P2RY1/DVL1/GCK/ENTPD1/CTBP2/NADK/PPFIA3/SNAP25/RAB8B/DRD2/SELENOT/RAB1A/RAB3A/PRKCG/PPP3CA/PRKCB/MAP2K6/STIM1/NUCB2/ADCY5/ICA1/CACNA1A/ADCY8/CREB1/EGFR/CACNA1C/KCNB1/CDK16/GRM2/CYB5R4/MCU/UNC13A/NDUFAF2/STXBP5L/BRSK1/LRRK2/A…	129
BP	GO:0007420	brain development	144/2442	342/7312	0.000355192	0.0152875	0.0138528	TTN/PTPRS/SETD1A/EFNA5/PTEN/NUMBL/HDAC1/PBX3/CDK5R2/PBX2/SEMA6B/DCX/APAF1/ABL1/SRC/ITGB1/NTRK2/ATF2/HSPA5/GDF1/CELF1/GRIN1/FYN/SOX6/CDK5/RORA/FABP7/SLC1A1/EPHB3/EPHB2/TYRO3/RAC3/DRD2/CDK5R1/HNRNPK/POU3F4/GABRB3/PLXNA1/PLXNA2/SEMA3E/SMAD1/FGF13/PRKDC/DAB1/NRP1/CACNA1A/GNPAT/CREB1/EGFR/GAS1/CTNNB1/EML1/BAX/PHACTR1/ROGDI/SMARCA4/POMK/DAB2IP/PGAP1/VPS51/MACROD2/BBS1/DYNC2H1/SHANK3/DSCAML1/LRRK2/ARCN1…	144
BP	GO:0030252	growth hormone secretion	9/2442	10/7312	0.000358356	0.0152875	0.0138528	KALRN/DRD2/SELENOT/RAB1A/CACNA1C/CDK16/OGA/ARHGEF7/GABBR1	9
BP	GO:0030001	metal ion transport	170/2442	412/7312	0.000359068	0.0152875	0.0138528	SLC9A6/RYR3/SCN1A/SLC25A25/AKAP5/KLHL3/RYR1/RYR2/ATP2B1/PTEN/GSTO1/AP3D1/IL16/RGS9/RGS7/CACNA1B/ATP2A2/CHRNA4/CASK/SLC4A4/CACNG2/USP2/HCN3/CORO1A/ABL1/PDGFRB/ITGB1/ITPR1/PRKCE/GJA1/AKT1/ADRB1/GRIN2A/GRIN1/FYN/VPS4B/MYO1B/EPB41/PPP3CB/CDK5/SLC1A1/GCK/CACNB3/WFS1/OPA1/DRD2/GNB2/GNB5/KCNAB1/PPP3CA/PRKCB/ABCC9/STIM1/FGF13/STIM2/HPCA/KCNK2/SLC30A3/CACNA1A/ADRA1A/SCN1B/CACNA1C/CTNNB1/KCNB1/KCND1/BAX/TR…	170
BP	GO:0031644	regulation of nervous system process	48/2442	95/7312	0.000385013	0.0162389	0.014715	DLGAP4/PTEN/CHRNA4/NPTX2/SRC/IGSF11/GRIN2A/GRIN1/GRIK2/OPRM1/DVL1/CACNB3/HNRNPK/GRM1/PRKCZ/TENM4/SHANK3/LRRK2/ADORA1/DLG4/DAG1/SH3GL1/DLGAP3/SLC25A12/NRD1/DLGAP2/BAIAP2/NETO2/NLGN3/SHISA7/SLC8A2/NETO1/EIF4A3/HOMER3/NLGN1/NRXN1/SHISA9/TNFRSF21/RAPGEF4/CHRNB2/CACNG4/MTOR/GRM3/PCLO/GSK3B/NOS1/HOMER1/SLC8A3	48
BP	GO:0051155	positive regulation of striated muscle cell differentiation	15/2442	21/7312	0.000406557	0.0167448	0.0151734	ACTN3/NR3C1/ADRB1/MAPK14/SLC25A4/ATP11A/EPC1/MEF2C/TRIM32/ARRB2/MTOR/NEU2/PIN1/GSK3B/DDX39B	15
BP	GO:0007007	inner mitochondrial membrane organization	18/2442	27/7312	0.000408138	0.0167448	0.0151734	OPA1/ROMO1/BAX/DNAJC11/SAMM50/TIMM29/MAIP1/TMEM11/IMMT/AFG3L2/MICOS13/GHITM/AFG3L1/SLC25A46/TOMM70A/ADCK1/APOO/AGK	18
BP	GO:0090148	membrane fission	18/2442	27/7312	0.000408138	0.0167448	0.0151734	EXOC6B/EXOC7/CHMP6/VPS4B/EXOC5/TMCC1/EXOC3/CHMP2B/DNM1L/CHMP7/CHMP1A/CHMP1B/CHMP3/CHMP1B2/SLC25A46/EXOC2/SH3GLB1/SPAST	18
BP	GO:0061003	positive regulation of dendritic spine morphogenesis	16/2442	23/7312	0.000416874	0.0169491	0.0153585	KALRN/EEF2K/CASK/MARCKS/EPHB2/OPA1/ACTR2/PAK3/MFN2/MFN1/BAIAP2/STAU2/DNM1L/ITPKA/DHX36/ACTR3	16
BP	GO:0032940	secretion by cell	192/2442	473/7312	0.000423851	0.0170789	0.0154761	TTN/KALRN/EXOC6B/TRAPPC11/AKAP5/DGKI/PRRT2/MCTP1/PDE8B/RAP1GDS1/RAB11FIP2/EFNA5/STXBP1/SDCBP/EXOC7/AP1B1/CDK5R2/CACNA1B/SYNGR1/ATP2A2/PIP5K1C/CHRNA4/NPY5R/GNAZ/CASK/LIN7B/CORO1A/PRKACA/NR3C1/ITPR1/NTRK2/PRKCE/IL4RA/BSG/GNA11/AP1G1/FURIN/GJA1/M6PR/BRAF/NAPB/ADRB1/OPRM1/SYT1/VPS4B/RPH3A/SYK/RFX3/PPP3CB/CDK5/P2RY1/DVL1/RAB7/GCK/TYRO3/RAB8A/ENTPD1/CTBP2/ERP29/NADK/RAB2B/PPFIA3/SNAP25/RAB10/RAB8B/DRD2…	192
BP	GO:0070588	calcium ion transmembrane transport	72/2442	155/7312	0.000443907	0.017636	0.0159809	RYR3/SLC25A25/AKAP5/RYR1/RYR2/ATP2B1/GSTO1/RGS9/CACNA1B/ATP2A2/CACNG2/CORO1A/ABL1/ITPR1/PRKCE/AKT1/ADRB1/GRIN2A/GRIN1/FYN/PPP3CB/CDK5/CACNB3/OPA1/DRD2/GNB5/PPP3CA/STIM1/STIM2/HPCA/CACNA1A/ADRA1A/CACNA1C/BAX/TRPM1/MCU/PLCH1/UBR3/DRD1/PLCG1/SLC25A23/ASIC1/CACNA2D2/IBTK/SESTD1/ATP2C1/MAIP1/ASPH/CACNB2/SLC24A4/AFG3L2/SLC8A2/CACNB4/CACNB1/TRPM8/TMCO1/TRPM7/CACNA1D/VMP1/SLC24A3/P2RY12/MICU3/SMDT1/OGA/D…	72
BP	GO:0042752	regulation of circadian rhythm	33/2442	60/7312	0.000445491	0.017636	0.0159809	UBE3A/NOCT/PER3/ADCY1/USP2/HDAC3/ADRB1/KDM5C/RORA/DRD2/PPP1CA/PPP1CC/PRKCG/PRKDC/CREB1/BTRC/PRKAA1/SIN3A/ADORA1/ADORA2A/DRD1/KDM5B/PRKAA2/MTA1/TARDBP/NLGN1/CHRNB2/MTOR/CSNK1E/MAGED1/BMAL1/MAPK9/GSK3B	33
BP	GO:0140029	exocytic process	39/2442	74/7312	0.000450979	0.0176745	0.0160159	EXOC6B/PRRT2/STXBP1/EXOC7/CACNA1B/NAPB/SYT1/RPH3A/SYK/RAB8A/CTBP2/PPFIA3/SNAP25/RAB8B/RAB3C/RAB3A/KCNB1/EXOC5/UNC13A/GRIK5/VAMP1/EXOC3/ERC2/DOC2A/CADPS/RIMBP2/UNC13C/STXBP5/CPLX3/VPS18/SNAP47/NLGN1/ERC1/YKT6/RAB3B/EXOC2/TPRGL/SV2A/PCLO	39
BP	GO:0007610	behavior	169/2442	411/7312	0.000455543	0.0176745	0.0160159	SCN1A/KALRN/DGKI/PDE8B/SYNGAP1/PTEN/UBE3A/PBX3/PRRT1/AXIN1/CACNA1B/STRN/NINJ1/CHRNA4/NPTX2/NPY5R/PER3/ADCY1/USP2/ABL1/NR3C1/ITGB1/CALB1/NTRK2/PRKCE/GJA1/GRIA1/BRAF/PRKAR2B/AKT1/ADRB1/GRIN2A/GRIN1/GRIK2/OPRM1/PPP3CB/CDK5/P2RY1/TMOD1/DVL1/CLCN3/SLC1A1/EPHB2/PTPN5/SNAP25/DRD2/ARF4/ABI2/RASD2/EIF4E/GABRB3/KCNAB1/PRKCG/CHL1/NCOA1/FGF13/CASP3/ATP8A1/ADCY5/NPTN/DAB1/CACNA1A/ADCY8/GRM1/ATP8A2/PDE1B/CREB1…	169
BP	GO:1905475	regulation of protein localization to membrane	62/2442	130/7312	0.000458214	0.0176745	0.0160159	KALRN/FRRS1L/CLIP3/AKAP5/RAB11FIP2/PTPN9/ITGB1BP1/CACNG2/ITGB1/AKT1/CD81/FYN/CSK/CDK5/GDI1/GPC4/SLC1A1/CACNB3/EPHB2/CDK5R1/RACK1/HPCA/AP2M1/EGFR/PRKCZ/KCNB1/MTCL1/SORBS2/SHANK3/CSNK2A1/AKT2/PRKCI/DLG4/DAG1/CLTC/MFF/PPP1R9B/C2CD5/ATP2C1/DLG1/LYPD1/TCAF1/NETO2/SHISA7/OGT/COMMD1/RHOQ/LRP4/CAMK2G/GRIP1/ACTR3/RER1/NRXN1/ARPC2/NBEA/RAPGEF4/LZTFL1/TAMALIN/SH3GLB1/GPC1/NUMB/GSK3B	62
BP	GO:0048589	developmental growth	153/2442	368/7312	0.000469384	0.0179519	0.0162672	SLC9A6/RTF1/TTN/SLC25A25/PTPRS/ARID2/EFNA5/PTEN/UBE3A/FKBP8/BMPR2/BCL2L11/SEMA6B/NINJ1/MEN1/DCX/HDAC3/ACTN3/OLFM1/ABL1/SRC/PDGFRB/NR3C1/HSP90AA1/ITGB1/RC3H2/HSP90AB1/ATF2/IFRD1/MAP2/GJA1/PLAA/CELF1/RXRB/AKT1/PTK2/ADRB1/CD81/POR/TTL/SYT1/MAPK14/SLC25A4/CDK5/GDI1/DVL1/NEK1/MEGF8/DRD2/COPS2/HNRNPK/PLXNA1/SEMA3E/SMAD1/FGF13/PRKDC/NRP1/KCNK2/TARBP2/ADRA1A/CXADR/ATP8A2/CREB1/GAS1/CACNA1C/CTNNB1/PRKCZ/M…	153
BP	GO:1903829	positive regulation of protein localization	133/2442	315/7312	0.000515351	0.0195444	0.0177102	TTN/CLIP3/AKAP5/RAB11FIP2/EMD/PTPN9/ITGB1BP1/TESK1/CASK/CACNG2/HDAC3/PRKACA/SRC/HSP90AA1/ITGB1/HSP90AB1/ITPR1/TCP1/CHRM1/PRKCE/BSG/GNA11/GJA1/AKT1/ADRB1/CD81/FYN/CCT8/MAPK14/EPB41/PPP3CB/PPM1A/CDK5/GCK/CACNB3/EPHB2/PTPN5/NADK/EIF3E/CDK5R1/HNRNPK/RAN/RACK1/PRKCB/STIM1/CCT7/CCT2/CCT4/CCT3/HPCA/NPTN/ADCY8/EGFR/CACNA1C/PRKCZ/KCNB1/LARP7/GSK3A/AGAP2/MTCL1/MCU/PRKAA1/CCDC88A/A1CF/ADORA2A/AKT2/MYH10/PRK…	133
BP	GO:1990138	neuron projection extension	61/2442	128/7312	0.00052031	0.019568	0.0177316	SLC9A6/PTPRS/PTEN/BMPR2/SEMA6B/DCX/OLFM1/ABL1/HSP90AA1/ITGB1/HSP90AB1/IFRD1/MAP2/PLAA/TTL/SYT1/CDK5/GDI1/DVL1/MEGF8/HNRNPK/PLXNA1/SEMA3E/NRP1/CTNNB1/PRKCZ/MAP3K13/ZFYVE27/PAK6/UNC13A/SPAG9/ISLR2/CYFIP2/SIN3A/POSTN/KDM1A/TRIM46/PLXNA4/ARHGAP32/FLRT3/NLGN3/ANAPC2/CPNE1/NEDD4L/WASF1/MUL1/GOLGA4/SYT17/ACTR3/SMURF1/RPL4/SH3GLB1/DCLK1/SRF/SEMA7A/ULK2/STK11/TRPV2/GSK3B/TWF2/RASAL1	61
BP	GO:0051588	regulation of neurotransmitter transport	43/2442	84/7312	0.000534111	0.0198	0.0179419	MCTP1/STXBP1/CACNA1B/ATP2A2/CASK/ITGB1/NTRK2/BRAF/GPM6B/SYT1/P2RY1/DVL1/DRD2/RAB3A/PRKCG/PRKCB/ICA1/CACNA1A/UNC13A/STXBP5L/LRRK2/ADORA2A/SV2C/ASIC1/SLC17A8/SV2B/RHOT1/MEF2C/DNM1L/FBXO45/STXBP5/CACNB4/SYNGR3/CPLX3/VPS18/ARL6IP5/SYT12/NLGN1/RAB3B/FBXL20/TPRGL/TOR1A/NOS1	43
BP	GO:0051205	protein insertion into membrane	23/2442	38/7312	0.000535255	0.0198	0.0179419	GET3/HSP90AA1/CAML/ROMO1/BAX/OXA1L/SAMM50/REEP1/TIMM29/MAIP1/GET1/EMC3/EMC6/EMC2/BCS1L/TOMM70A/EMC4/CCDC47/GET4/EMC7/AGK/SH3GLB1/TOMM40	23
BP	GO:0090150	establishment of protein localization to membrane	81/2442	179/7312	0.000560596	0.0205689	0.0186386	AKAP5/ITGB1BP1/GET3/CACNG2/HSP90AA1/SRP54A/HSPA5/BRAF/FYN/CSK/CAML/CDK5/GDI1/RAB7/SLC1A1/CACNB3/RAB8A/ROMO1/SNAP25/RAB10/RAB8B/CDK5R1/RACK1/HPCA/KCNB1/BAX/MTCL1/BBS1/RAB26/ADORA1/AKT2/RAB3IP/MFF/MTCH2/C2CD5/ATP2C1/OXA1L/SAMM50/REEP1/TIMM29/MAIP1/SRP68/TCAF1/ZDHHC14/OGT/GET1/COMMD1/ZDHHC3/CACNB1/SNAP47/SEC63/GOLGA4/PHAF1/GRIP1/ACTR3/EMC3/EMC6/EMC2/ARPC2/BBS2/BCS1L/TOMM70A/EMC4/CCDC47/GET4/GOLGA7B/…	81
BP	GO:0007188	adenylate cyclase-modulating G protein-coupled receptor signaling pathway	42/2442	82/7312	0.000607904	0.0221248	0.0200484	AKAP5/GNAZ/ADCY1/PDE4A/PRKACA/CHRM1/GNA11/CHRM4/ADRB1/OPRM1/P2RY1/ADCY7/DRD2/PRKACB/RIT2/ADCY5/ADCY8/ADRA1A/GSK3A/RIC8A/ADGRB1/ADORA1/ADORA2A/DRD1/GRM7/ADGRL3/ADGRB3/PDE10A/GNAL/ADGRB2/RAPGEF2/GRK5/ADCY3/ADGRE4/PDE2A/CACNA1D/GPR37L1/P2RY12/RAPGEF4/GABBR1/NOS1/PALM	42
BP	GO:1903305	regulation of regulated secretory pathway	44/2442	87/7312	0.000646533	0.0233139	0.021126	STXBP1/CDK5R2/ATP2A2/CASK/IL4RA/AP1G1/BRAF/SYT1/RPH3A/SYK/CDK5/P2RY1/DVL1/RAB3A/PRKCG/PRKCB/FER/CACNA1A/KCNB1/STXBP5L/LRRK2/SV2C/BCR/DOC2A/CADPS/SV2B/TRIM9/DNM1L/NCKAP1L/FBXO45/STXBP5/CACNB4/VPS18/SYT17/SYT12/NLGN1/FBXL20/TPRGL/SCAMP5/RABGEF1/SYT10/SYT5/SYT6/PDPK1	44
BP	GO:0007189	adenylate cyclase-activating G protein-coupled receptor signaling pathway	26/2442	45/7312	0.00065091	0.0233139	0.021126	ADCY1/PDE4A/PRKACA/ADRB1/OPRM1/ADCY7/DRD2/RIT2/ADCY5/ADCY8/ADRA1A/GSK3A/ADGRB1/ADORA2A/DRD1/ADGRL3/ADGRB3/PDE10A/GNAL/ADGRB2/RAPGEF2/GRK5/ADCY3/ADGRE4/RAPGEF4/NOS1	26
BP	GO:0099633	protein localization to postsynaptic specialization membrane	20/2442	32/7312	0.00068817	0.0234422	0.0212423	KALRN/NPTX2/CACNG2/GPC4/PRKCZ/LHFPL4/DLG4/DAG1/NRXN3/DLG1/NETO2/GPHN/OGT/NETO1/DLG2/NBEA/RAPGEF4/C1QL3/CACNG3/GSK3B	20
BP	GO:0099645	neurotransmitter receptor localization to postsynaptic specialization membrane	20/2442	32/7312	0.00068817	0.0234422	0.0212423	KALRN/NPTX2/CACNG2/GPC4/PRKCZ/LHFPL4/DLG4/DAG1/NRXN3/DLG1/NETO2/GPHN/OGT/NETO1/DLG2/NBEA/RAPGEF4/C1QL3/CACNG3/GSK3B	20
BP	GO:0031630	regulation of synaptic vesicle fusion to presynaptic active zone membrane	11/2442	14/7312	0.000696047	0.0234422	0.0212423	PRRT2/CACNA1B/SYT1/RAB3A/GRIK5/VAMP1/ERC2/DOC2A/RIMBP2/CPLX3/ERC1	11
BP	GO:0045762	positive regulation of adenylate cyclase activity	11/2442	14/7312	0.000696047	0.0234422	0.0212423	AKAP5/ADCY1/ADRB1/ADCY7/STIM1/HPCA/CACNA1C/DRD1/GNAL/ADCY3/CACNA1D	11
BP	GO:0048207	vesicle targeting, rough ER to cis-Golgi	11/2442	14/7312	0.000696047	0.0234422	0.0212423	TRAPPC11/SEC16A/TRAPPC3/PDCD6/TRAPPC1/TRAPPC12/TRAPPC5/SAR1B/TRAPPC4/CUL3/TRAPPC2L	11
BP	GO:0048208	COPII vesicle coating	11/2442	14/7312	0.000696047	0.0234422	0.0212423	TRAPPC11/SEC16A/TRAPPC3/PDCD6/TRAPPC1/TRAPPC12/TRAPPC5/SAR1B/TRAPPC4/CUL3/TRAPPC2L	11
BP	GO:0060134	prepulse inhibition	11/2442	14/7312	0.000696047	0.0234422	0.0212423	PTEN/GRIN1/DVL1/FABP7/DRD2/ADORA2A/CTNNA2/SLC6A3/GRID2/NLGN3/NRXN1	11
BP	GO:1901632	regulation of synaptic vesicle membrane organization	11/2442	14/7312	0.000696047	0.0234422	0.0212423	PRRT2/CACNA1B/SYT1/RAB3A/GRIK5/VAMP1/ERC2/DOC2A/RIMBP2/CPLX3/ERC1	11
BP	GO:0098660	inorganic ion transmembrane transport	153/2442	371/7312	0.000721194	0.0241067	0.0218444	SLC9A6/RYR3/SCN1A/SLC25A25/AKAP5/RYR1/RYR2/ATP2B1/PTEN/GSTO1/PHB2/RGS9/RGS7/CACNA1B/ATP2A2/SLC4A4/CACNG2/HCN3/CORO1A/CYTB/COX1/ABL1/ND5/ITGB1/ITPR1/PRKCE/GABRA2/AKT1/ADRB1/GRIN2A/GRIN1/FYN/PPP3CB/SLC25A4/CDK5/CLCN3/ATP6V0D1/SLC1A1/CACNB3/ATP5G2/OPA1/DRD2/GNB2/GNB5/GABRB3/KCNAB1/PPP3CA/ABCC9/STIM1/FGF13/STIM2/HPCA/KCNK2/SLC30A3/CACNA1A/ADRA1A/SCN1B/CACNA1C/KCNB1/KCND1/BAX/TRPM1/SLC17A7/MCU/SLMAP/S…	153
BP	GO:0021953	central nervous system neuron differentiation	50/2442	102/7312	0.000726459	0.0241067	0.0218444	NOVA2/PTEN/DCX/HSP90AA1/HSP90AB1/NTRK2/MAP2/PTK2/CDK5/RORA/EPHB3/EPHB2/CDH11/RAC3/DRD2/POU3F4/PLXNA1/DCC/SEMA3E/NRP1/CACNA1A/SCN1B/EPHA4/DYNC2H1/SHANK3/TAOK1/SIN3A/OGDH/DRD1/GRID2/ATP7A/ZMIZ1/DCLK2/IFT172/GIGYF2/KIFBP/PLXNA4/EPHB1/SCYL2/WDR47/RAPGEF2/FBXO45/OPHN1/BCL11B/SLC25A46/NRXN1/LINGO1/CHRNB2/DCLK1/ABT1	50
BP	GO:0006605	protein targeting	89/2442	201/7312	0.000733692	0.024169	0.0219008	PEX10/ARXES2/ARXES1/ITGB1BP1/TIMM44/AP3D1/GET3/SYNGR1/BECN1/CACNG2/GDAP1/HSP90AA1/SRP54B/SRP54A/HSPA5/M6PR/FYN/MAN1A/CDK5/GDI1/RAB7/SLC1A1/CACNB3/PTPN5/ROMO1/RAB8B/CDK5R1/HSPA8/HSPD1/HPCA/KCNB1/VPS8/GSK3A/MTCL1/VPS51/PRKAA1/VPS13A/LRRK2/ADORA1/AKT2/RAB3IP/MFF/TRIM37/PIK3C3/DNAJC15/C2CD5/MFN2/SAMM50/TIMM29/SRP68/MON1B/TCAF1/ZDHHC14/VPS13C/VPS52/VPS53/TIMM21/OGT/BAG4/GET1/OS9/ZDHHC3/CACNB1/PEX12/PI…	89
BP	GO:1903530	regulation of secretion by cell	141/2442	339/7312	0.000759972	0.0248533	0.0225209	TTN/KALRN/MCTP1/PDE8B/RAP1GDS1/EFNA5/STXBP1/SDCBP/CDK5R2/CACNA1B/ATP2A2/CHRNA4/NPY5R/GNAZ/CASK/PRKACA/NR3C1/ITPR1/NTRK2/PRKCE/IL4RA/BSG/GNA11/AP1G1/GJA1/BRAF/ADRB1/OPRM1/SYT1/VPS4B/RPH3A/SYK/RFX3/PPP3CB/CDK5/P2RY1/DVL1/RAB7/GCK/RAB8A/ENTPD1/ERP29/NADK/RAB2B/SNAP25/RAB8B/DRD2/SELENOT/RAB3C/RAB3A/PRKCG/PPP3CA/PRKCB/MAP2K6/STIM1/FER/NUCB2/ADCY5/ICA1/CACNA1A/ADCY8/CREB1/EGFR/CACNA1C/KCNB1/CDK16/GRM2/…	141
BP	GO:0048638	regulation of developmental growth	85/2442	191/7312	0.000790703	0.0256722	0.023263	PTPRS/EFNA5/PTEN/BMPR2/BCL2L11/SEMA6B/MEN1/DCX/HDAC3/ACTN3/OLFM1/ABL1/NR3C1/IFRD1/MAP2/GJA1/PLAA/CELF1/AKT1/PTK2/ADRB1/TTL/SYT1/MAPK14/SLC25A4/CDK5/GDI1/MEGF8/DRD2/HNRNPK/SEMA3E/FGF13/PRKDC/NRP1/KCNK2/CXADR/ATP8A2/CREB1/CACNA1C/MAP3K13/GSK3A/ZFYVE27/UNC13A/SPAG9/ISLR2/SIN3A/SLC6A3/EPHA7/NIPBL/WWC2/CACNA2D2/TRIM46/PLXNA4/ZMPSTE24/DLG1/ARHGAP32/ANAPC2/BBS4/NEDD4L/MEF2C/AFG3L2/SGPL1/MUL1/SGIP1/GOLGA…	85
BP	GO:0043279	response to alkaloid	28/2442	50/7312	0.000811172	0.0260192	0.0235774	RYR1/RYR2/PRKCE/GRIN1/CDK5/SLC1A1/DRD2/PRKCG/CASP3/ADCY8/GRM2/SDK1/PRKAA1/ADORA2A/SLC6A3/DRD1/DLG4/PPP2R2A/PPP1R9B/ADGRL3/PRKAA2/GNAL/CHRNB2/CACNG4/MTOR/NOS1/EHMT2/HOMER1	28
BP	GO:0031338	regulation of vesicle fusion	17/2442	26/7312	0.000830216	0.0260192	0.0235774	PRRT2/STXBP1/CACNA1B/CORO1A/SYT1/RAB3A/ANKRD27/AKT2/GRIK5/VAMP1/ERC2/DOC2A/C2CD5/RIMBP2/TRIM9/CPLX3/ERC1	17
BP	GO:0048499	synaptic vesicle membrane organization	17/2442	26/7312	0.000830216	0.0260192	0.0235774	PRRT2/STXBP1/AP3D1/CACNA1B/SYNGR1/SYT1/SNAP25/RAB3A/GRIK5/VAMP1/ERC2/DOC2A/RIMBP2/CPLX3/SNAP47/ERC1/TOR1A	17
BP	GO:0090313	regulation of protein targeting to membrane	17/2442	26/7312	0.000830216	0.0260192	0.0235774	ITGB1BP1/FYN/CDK5/GDI1/SLC1A1/CACNB3/CDK5R1/HPCA/KCNB1/MTCL1/AKT2/MFF/C2CD5/TCAF1/OGT/ACTR3/ARPC2	17
BP	GO:1903426	regulation of reactive oxygen species biosynthetic process	17/2442	26/7312	0.000830216	0.0260192	0.0235774	ARG2/COX2/GRIN1/FYN/ABCD1/CLCN3/HSPD1/ADGRB1/SLC30A10/ABCB7/ABCD2/HDAC4/MFN2/OGT/MPV17L/NDUFC2/PIKFYVE	17
BP	GO:0031281	positive regulation of cyclase activity	13/2442	18/7312	0.000858271	0.026713	0.0242061	AKAP5/ADCY1/ADRB1/MAPK14/ADCY7/STIM1/HPCA/CACNA1C/DRD1/GNAL/ADCY3/CACNA1D/NOS1	13
BP	GO:0098815	modulation of excitatory postsynaptic potential	23/2442	39/7312	0.000895485	0.027492	0.024912	PTEN/CHRNA4/IGSF11/GRIN2A/GRIN1/GRIK2/DVL1/CACNB3/PRKCZ/SHANK3/LRRK2/DLG4/SH3GL1/BAIAP2/NLGN3/SLC8A2/NETO1/EIF4A3/NLGN1/NRXN1/PCLO/GSK3B/SLC8A3	23
BP	GO:0099068	postsynapse assembly	23/2442	39/7312	0.000895485	0.027492	0.024912	LZTS3/PTPRS/PTEN/NUMBL/LRRC4B/EPHB2/LZTS1/ARHGEF9/SHANK3/GRID2/NRXN3/LRFN4/LRRTM2/NLGN3/SIPA1L1/LRRTM1/NTNG2/LRP4/NLGN1/NRXN1/VPS35/C1QL3/NUMB	23
BP	GO:1902414	protein localization to cell junction	48/2442	98/7312	0.000941122	0.0286979	0.0260047	KALRN/NPTX2/CACNG2/LAMTOR3/BSN/F11R/KIF5A/GRIN2A/GRIN1/CDK5/GPC4/RAB8A/SNAP25/PRKCZ/LHFPL4/DLG4/DAG1/NRXN3/DLG1/BAIAP2/NETO2/GPHN/NLGN3/OGT/STAU2/LRRTM1/NETO1/SNAP47/DLG2/GRIP1/NLGN1/RAB27B/NRXN1/CLSTN1/NBEA/VPS35/RAPGEF4/C1QL3/MAPK8IP3/TAMALIN/CACNG3/NECTIN1/NECTIN3/PCLO/MAPK9/GSK3B/STAU1/HOMER1	48
BP	GO:0046777	protein autophosphorylation	62/2442	133/7312	0.000962633	0.0291568	0.0264206	OBSCN/CAD/EEF2K/GFRA2/SLK/TESK1/ABL1/PRKACA/SRC/PDGFRB/NTRK2/PTK2/FYN/CSK/MAPK14/SYK/CDK5/EPHB3/TYRO3/RAP2B/PRKCG/PPP2CA/FER/EGFR/EPHA4/YES1/CDK12/MAP3K13/LMTK2/MAP3K9/TAOK1/FAM20C/LRRK2/CSNK2A1/ACVR1B/EPHA7/DDX3X/TRIM28/PEAK1/BCR/EIF2S1/RAP2A/SMG1/CSNK1G1/RAP2C/CSNK1G2/CAMKK2/EPHB1/GRK5/TRPM7/CAMK2G/TOM1L1/STK26/STK24/RB1CC1/MTOR/MINK1/ULK2/STK11/GSK3B/PIKFYVE/STK25	62
BP	GO:0072594	establishment of protein localization to organelle	121/2442	287/7312	0.000969853	0.0291797	0.0264413	PEX10/ARXES2/ARXES1/AKAP5/RYR2/AKAP1/PHB2/KPNA4/KPNA3/TIMM44/AP3D1/GET3/BECN1/CACNG2/GDAP1/HDAC3/HSP90AA1/HSP90AB1/TCP1/SRP54B/SRP54A/ATF2/HSPA5/M6PR/AKT1/CCT8/H1F5/MAN1A/MAPK14/SYK/RAB7/PTPN5/ROMO1/RAB10/RAB8B/RAN/HSPA8/DNAJA1/HSPD1/PPP3CA/CCT7/CCT2/CCT4/CCT3/BAX/VPS8/GSK3A/ZFP827/PRKAA1/VPS13A/LRRK2/TNFAIP3/KPNA1/DRD1/TRIM28/NIPBL/TNPO3/MFF/TRIM37/PIK3C3/NUP188/DNAJC15/MTCH2/MFN2/NUP214/OXA1L/S…	121
BP	GO:1900271	regulation of long-term synaptic potentiation	26/2442	46/7312	0.00102586	0.0306604	0.0277831	AKAP5/ADCY1/ABL1/IGSF11/CALB1/ADRB1/EPHB2/PTPN5/DRD2/HNRNPK/RAB3A/NPTN/ADCY8/CREB1/EPHA4/SHANK3/ADORA1/ADORA2A/DRD1/NLGN3/SHISA7/ARC/GSK3B/CYP46A1/NOS1/STAU1	26
BP	GO:0009416	response to light stimulus	65/2442	141/7312	0.00105614	0.0313577	0.0284149	CUL4B/PDE8B/SYNGAP1/RO60/RGS9/PER3/MEN1/USP2/ITGB1/PCNA/HMGN1/GDF1/BRAF/AKT1/GRIN2A/GRIN1/MAPK14/ERCC3/CDK5/DRD2/PPP1CA/GNB5/PPP1CC/CASP3/NPTN/ATP8A2/PDE1B/CREB1/EGFR/CACNA1C/BAX/TRPM1/CUL4A/RIC8A/DCDC2A/PRKAA1/BRSK1/AKT2/USF1/DRD1/PCARE/KDM1A/EIF2S1/DDHD2/USP47/NLGN3/CASP9/MAP2K7/SLC24A4/TRIM32/DCUN1D3/MTA1/CACNB4/NETO1/DHX36/PPID/AP1S2/CHRNB2/UBE4B/MTOR/MYO15A/STK11/RUVBL2/MAPK9/MAPK11	65
BP	GO:0007623	circadian rhythm	47/2442	96/7312	0.00107136	0.031494	0.0285384	PTEN/UBE3A/HDAC1/NOCT/PER3/ADCY1/USP2/HDAC3/NTRK2/IMPDH2/ADRB1/KDM5C/RORA/DRD2/PPP1CA/GABRB3/PPP1CC/PRKCG/PRKDC/CREB1/BTRC/PRKAA1/SIN3A/ADORA1/ADORA2A/CYP7B1/DRD1/HUWE1/MYBBP1A/KDM5B/PRKAA2/NLGN3/BTBD9/OGT/MTA1/HNRNPU/TARDBP/NLGN1/NDUFA9/CHRNB2/MTOR/CSNK1E/MAGED1/BMAL1/MAPK9/GSK3B/KCND2	47
BP	GO:0051965	positive regulation of synapse assembly	29/2442	53/7312	0.00108865	0.031494	0.0285384	EFNA5/EEF2K/LRRC4B/NTRK2/EPHB3/EPHB2/ADGRB1/LINGO2/GRID2/ADGRL3/LRRTM4/ADGRB3/SLITRK5/SLITRK2/LRRTM2/FLRT3/LRTM2/NLGN3/LRRTM3/EPHB1/ADGRB2/STAU2/LRRTM1/ACTR3/NLGN1/NRXN1/CLSTN1/GSK3B/TPBG	29
BP	GO:0062237	protein localization to postsynapse	29/2442	53/7312	0.00108865	0.031494	0.0285384	KALRN/NPTX2/CACNG2/GRIN2A/GRIN1/GPC4/RAB8A/SNAP25/PRKCZ/LHFPL4/DLG4/DAG1/NRXN3/DLG1/NETO2/GPHN/OGT/NETO1/SNAP47/DLG2/GRIP1/CLSTN1/NBEA/VPS35/RAPGEF4/C1QL3/TAMALIN/CACNG3/GSK3B	29
BP	GO:1903539	protein localization to postsynaptic membrane	29/2442	53/7312	0.00108865	0.031494	0.0285384	KALRN/NPTX2/CACNG2/GRIN2A/GRIN1/GPC4/RAB8A/SNAP25/PRKCZ/LHFPL4/DLG4/DAG1/NRXN3/DLG1/NETO2/GPHN/OGT/NETO1/SNAP47/DLG2/GRIP1/CLSTN1/NBEA/VPS35/RAPGEF4/C1QL3/TAMALIN/CACNG3/GSK3B	29
BP	GO:1902075	cellular response to salt	53/2442	111/7312	0.00111425	0.0320293	0.0290235	RYR1/CHRNA4/HSP90B1/ITPR1/CHRM1/GNA11/ACHE/BRAF/CHRM4/FYN/OPRM1/SYT1/ADCY7/SLC1A1/CDK5R1/PRKCB/STIM1/HPCA/ADCY8/KCNB1/GSK3A/SORBS2/PRKAA1/MEF2A/DLG4/SLC25A23/PPP1R9B/IREB2/LYPD1/CPNE4/SLC25A24/PRKAA2/ASPH/RGS8/CPNE1/MEF2C/ITPKA/ADGRV1/DLG2/SYT17/SYT12/NLGN1/P2RY12/NRXN1/CPNE8/CHRNB2/RASGRP2/ADD1/SYT10/SYT5/SYT6/EHMT2/RASAL1	53
BP	GO:0007417	central nervous system development	192/2442	481/7312	0.00114036	0.0325726	0.0295158	NOVA2/CUL4B/TTN/KALRN/PTPRS/SETD1A/EFNA5/PTEN/NUMBL/HDAC1/PBX3/CDK5R2/PBX2/SEMA6B/DCX/APAF1/ABL1/SRC/NR3C1/ABCB1B/HSP90AA1/ITGB1/HSP90AB1/NTRK2/ATF2/HSPA5/MAP2/MARCKS/GDF1/CELF1/MARCKSL1/AKT1/PTK2/GRIN1/GPM6B/FYN/SOX6/VPS4B/CDK5/RORA/FABP7/SLC1A1/EPHB3/EPHB2/TYRO3/CDH11/COX7B/RAC3/DRD2/CDK5R1/HNRNPK/POU3F4/GABRB3/PLXNA1/PLXNA2/DCC/SEMA3E/SMAD1/FGF13/PRKDC/DAB1/NRP1/CACNA1A/SCN1B/VLDLR/GNPAT/CREB1…	192
BP	GO:1904951	positive regulation of establishment of protein localization	93/2442	214/7312	0.00118085	0.033517	0.0303715	TTN/AKAP5/EMD/ITGB1BP1/CASK/HDAC3/PRKACA/SRC/HSP90AA1/HSP90AB1/ITPR1/TCP1/CHRM1/PRKCE/BSG/GNA11/GJA1/ADRB1/CD81/FYN/CCT8/MAPK14/PPP3CB/PPM1A/CDK5/GCK/CACNB3/PTPN5/NADK/EIF3E/CDK5R1/RAN/RACK1/PRKCB/STIM1/CCT7/CCT2/CCT4/CCT3/HPCA/ADCY8/EGFR/CACNA1C/PRKCZ/KCNB1/GSK3A/MTCL1/MCU/PRKAA1/A1CF/ADORA2A/AKT2/MYH10/TRIM28/RIPOR1/WLS/CEP135/MFF/C2CD5/CEP120/C2CD2L/ATP2C1/CORO2B/RBM22/SYBU/FRMD4A/TCAF1/ASPH/D…	93
BP	GO:0051952	regulation of amine transport	34/2442	65/7312	0.00122057	0.0344278	0.0311969	STXBP1/ARG2/CHRNA4/NPY5R/NR3C1/ITGB1/SYT1/P2RY1/GCK/ENTPD1/DRD2/RAB3A/PRKCB/CACNA1A/KCNB1/GRM2/ADORA1/ADORA2A/GRM7/SLC17A8/ACE2/ARL6IP5/SYT17/SYT12/P2RY12/RAB3B/TOR1A/CHRNB2/SV2A/SYT10/SYT5/SYT6/GABBR1/SLC7A5	34
BP	GO:0007006	mitochondrial membrane organization	41/2442	82/7312	0.00130209	0.0364989	0.0330736	BCL2L11/HSP90AA1/ATF2/SLC25A4/SLC25A5/OPA1/ROMO1/BAX/GSK3A/SPG7/SLC25A31/DNAJC11/MTCH2/MFN2/RHOT1/OXA1L/SAMM50/TIMM29/MAIP1/TMEM11/IMMT/BCL2L2/RHOT2/AFG3L2/MICOS13/MUL1/GHITM/AFG3L1/MPV17L/SLC25A46/BCS1L/TOMM70A/ADCK1/ALKBH7/TIMM50/APOO/AGK/SH3GLB1/HIP1R/TOMM40/GSK3B	41
BP	GO:0060155	platelet dense granule organization	9/2442	11/7312	0.00138248	0.0385132	0.0348989	AP1B1/AP3D1/AP1G1/AP1M1/AP1S1/AP3S2/AP1S2/AP3S1/AP3M1	9
BP	GO:0060284	regulation of cell development	165/2442	409/7312	0.00146878	0.0406663	0.0368499	PTPRF/KALRN/PTPRS/AKAP5/SETD1A/ARID2/SYNGAP1/BRD1/EFNA5/PTEN/EEF2K/NUMBL/HDAC1/BMPR2/AP3D1/SEMA6B/EIF6/NINJ1/CASK/F11R/DCX/ACTN3/ABL1/HSP90AA1/ITGB1/RC3H2/NTRK2/IL4RA/IFRD1/MAP2/ACHE/GJA1/PRKCH/LMO2/MARCKS/MAN2A1/BRAF/PTK2/OPRM1/EGR3/MAPK14/SYK/RFX3/CDK5/GDI1/EPHB2/OPA1/RIPK2/RAC3/MEGF8/ACTR2/DRD2/PPP1CC/PPP3CA/PLXNA1/PLXNA2/SEMA3E/FGF13/NPTN/PRKDC/DAB1/NRP1/SMARCC1/CREB1/EGFR/CTNNB1/PRKCZ/EPHA4/…	165
BP	GO:1903320	regulation of protein modification by small protein conjugation or removal	67/2442	148/7312	0.00160234	0.0440937	0.0399557	PTEN/UBE3A/AXIN1/HDAC3/ABL1/HSP90AA1/PDCD6/PRKCE/HSPA5/PLAA/AKT1/FYN/CAML/CDK5/WFS1/RIPK2/RPS7/RPL23/RPS3/RASD2/DNAJA1/PRKCG/VCP/CTNNB1/GSK3A/CBLB/RNF40/ADGRB1/BTRC/NLRC3/LRRK2/TNFAIP3/DDX3X/HDAC4/ZMIZ1/GNL3L/KDM1A/HUWE1/DCUN1D4/UFL1/OGT/DCUN1D3/FANCI/MTA1/COMMD1/AIMP2/MUL1/ARRB2/IVNS1ABP/GPS2/DERL1/UBXN2A/DNAJA3/GTPBP4/HSPBP1/DCUN1D5/RPL37/DYSF/SART3/MTOR/CUL3/PIN1/DCUN1D1/SAE1/MAPK9/BUB3/UBA2	67
BP	GO:0048639	positive regulation of developmental growth	50/2442	105/7312	0.00163562	0.0447368	0.0405384	EFNA5/BMPR2/DCX/ACTN3/NR3C1/PLAA/CELF1/AKT1/ADRB1/SYT1/MAPK14/SLC25A4/GDI1/MEGF8/DRD2/HNRNPK/PRKDC/NRP1/ATP8A2/CREB1/MAP3K13/ZFYVE27/UNC13A/ISLR2/SLC6A3/NIPBL/CACNA2D2/DLG1/ARHGAP32/ANAPC2/BBS4/NEDD4L/MEF2C/MUL1/SGIP1/GOLGA4/SYT17/SMURF1/BBS2/RPL4/SH3GLB1/MTOR/SRF/PIN1/SEMA7A/TRPV2/GSK3B/TWF2/DDX39B/RASAL1	50
BP	GO:0007216	G protein-coupled glutamate receptor signaling pathway	10/2442	13/7312	0.00166052	0.0451442	0.0409076	GRIK3/GRM1/GRM2/TRPM1/GRM5/GRM7/DAGLA/HOMER3/GRM3/HOMER1	10
BP	GO:0097120	receptor localization to synapse	34/2442	66/7312	0.00172013	0.0464848	0.0421224	KALRN/NPTX2/CACNG2/ITGB1/KIF5A/GPC4/RAB8A/SNAP25/NPTN/PRKCZ/LHFPL4/DLG4/DAG1/NRXN3/DLG1/NETO2/GPHN/OGT/ZDHHC3/NETO1/SNAP47/DLG2/GRIP1/NLGN1/NRXN1/CLSTN1/NBEA/VPS35/RAPGEF4/C1QL3/TAMALIN/CACNG4/CACNG3/GSK3B	34
BP	GO:0051968	positive regulation of synaptic transmission, glutamatergic	15/2442	23/7312	0.00175931	0.0472604	0.0428252	STXBP1/CACNG2/NTRK2/GRIN2A/GRIN1/EGFR/SHANK3/ADORA2A/DRD1/SHANK2/NLGN3/NLGN1/NRXN1/CACNG4/CACNG3	15
BP	GO:0007215	glutamate receptor signaling pathway	21/2442	36/7312	0.00180574	0.047937	0.0434383	KALRN/GRIK3/FRRS1L/GRIN2A/GRIN1/FYN/SLC1A1/CDK5R1/GRM1/KCNB1/GRM2/TRPM1/GRM5/SHANK3/UNC13A/GRM7/DAGLA/GRIP1/HOMER3/GRM3/HOMER1	21
BP	GO:0007528	neuromuscular junction development	21/2442	36/7312	0.00180574	0.047937	0.0434383	KALRN/CACNG2/DVL1/CACNB3/SORBS2/UNC13A/LRRK2/SNTA1/CACNA2D2/TNC/GPHN/CACNB2/AFG3L2/UNC13C/CACNB4/CACNB1/LRP4/ALS2/DNAJA3/RER1/GSK3B	21
BP	GO:0007606	sensory perception of chemical stimulus	14/2442	21/7312	0.00183968	0.0482703	0.0437403	PDE4A/DRD2/BBS1/UBR3/SLC6A3/ASIC1/DMXL2/BBS4/GNAL/SLC24A4/TTC8/ADCY3/SYT10/B3GNT2	14
BP	GO:0090314	positive regulation of protein targeting to membrane	14/2442	21/7312	0.00183968	0.0482703	0.0437403	ITGB1BP1/FYN/CDK5/CACNB3/CDK5R1/HPCA/KCNB1/MTCL1/AKT2/MFF/C2CD5/TCAF1/ACTR3/ARPC2	14
BP	GO:0099072	regulation of postsynaptic membrane neurotransmitter receptor levels	49/2442	103/7312	0.00185907	0.0484971	0.0439459	SLC9A6/KALRN/FRRS1L/AKAP5/PIP5K1C/NPTX2/CACNG2/HSP90AA1/ITGB1/AP2A2/GPC4/RAB8A/SNAP25/AP2S1/DLG3/HPCA/AP2M1/PRKCZ/LHFPL4/PRKCI/DLG4/DAG1/NRXN3/RAP2A/DLG1/NETO2/GPHN/OGT/SH3GLB2/NETO1/SNAP47/CLPTM1/HIP1/DLG2/GRIP1/OPHN1/ATAD1/CLSTN1/NBEA/VPS35/RAPGEF4/C1QL3/TAMALIN/PORCN/CACNG4/CACNG3/NUMB/ARC/GSK3B	49
BP	GO:0070199	establishment of protein localization to chromosome	13/2442	19/7312	0.00188814	0.0489723	0.0443765	TCP1/CCT8/H1F5/CCT7/CCT2/CCT4/CCT3/ZFP827/NIPBL/MACROH2A2/POT1A/DKC1/RUVBL2	13
CC	GO:0098978	glutamatergic synapse	252/2463	483/7400	6.83644e-19	1.9388e-16	1.617e-16	SLC9A6/TANC2/FRMPD4/LZTS3/KALRN/PTPRS/GRIK3/DLGAP4/CTTNBP2/AKAP5/DGKI/PRRT2/SYNGAP1/ATP2B1/STXBP1/UBE3A/EEF2K/NUMBL/PHB2/PRRT1/AP3D1/RGS9/RGS7/CACNA1B/PIP5K1C/NPTX2/ADCY1/HNRNPA2B1/CACNG2/CTBP1/BSN/OLFM1/CORO1A/PRKACA/SRC/NR3C1/ITGB1/LRRC4B/CHRM1/CALB1/RPSA/NTRK2/PRKCE/MAP2/GABRD/GRIA1/MARCKS/NAPB/PRKAR2B/AKT1/SLC2A3/CHRM4/PTK2/GRIN2A/GRIN1/CANX/GPM6A/GRIK2/FYN/SYT1/MAPK14/PPP3CB/CDK5/P2RY1/DVL1/…	252
CC	GO:0099572	postsynaptic specialization	203/2463	368/7400	7.47978e-19	1.9388e-16	1.617e-16	TANC2/PTPRF/FRMPD4/LZTS3/KALRN/PTPRS/GRIK3/DLGAP4/AKAP5/DGKI/SYNGAP1/AKAP1/EEF2K/SDCBP/PHB2/PRRT1/BMPR2/AXIN1/RGS9/NCK2/STRN/SIGMAR1/PIP5K1C/CHRNA4/NPTX2/DTNB/CASK/ADCY1/HNRNPA2B1/CACNG2/BSN/SRC/NR3C1/LRRC4B/IGSF11/ITPR1/CHRM1/RPLP0/NTRK2/MAP2/GRIA1/GABRA2/CHRM4/GRIN2A/GRIN1/GRIK2/FYN/CAPZB/RPL6/EPB41/CDK5/P2RY1/DVL1/RAB8A/ENTPD1/EIF3E/LZTS1/ACTR2/DRD2/CDK5R1/HNRNPK/RPS18/RPS13/RPL18A/RPL23/RPS25…	203
CC	GO:0098984	neuron to neuron synapse	208/2463	381/7400	1.34365e-18	1.9388e-16	1.617e-16	TANC2/PTPRF/FRMPD4/LZTS3/KALRN/PTPRS/GRIK3/AKAP5/DGKI/SYNGAP1/EEF2K/SDCBP/PHB2/PRRT1/BMPR2/AXIN1/RGS9/NCK2/STRN/SIGMAR1/PIP5K1C/DTNB/CASK/ADCY1/HNRNPA2B1/CACNG2/BSN/VTI1A/SRC/NR3C1/ITGB1/LRRC4B/IGSF11/ITPR1/CHRM1/CALB1/RPLP0/NTRK2/MAP2/GRIA1/CHRM4/GRIN2A/GRIN1/GRIK2/FYN/SYT1/CAPZB/RPL6/EPB41/CDK5/P2RY1/DVL1/SLC1A1/EPHB2/RAB8A/ENTPD1/EIF3E/LZTS1/ACTR2/DRD2/CDK5R1/HNRNPK/RPS18/RPS13/RPL18A/RPL23/RP…	208
CC	GO:0097060	synaptic membrane	195/2463	351/7400	1.35344e-18	1.9388e-16	1.617e-16	PTPRF/SCN1A/PTPRS/GRIK3/TMEM240/AKAP5/DGKI/PRRT2/ATP2B1/PTEN/STXBP1/AKAP1/PRRT1/RGS9/RGS7/STRN/SIGMAR1/NINJ1/PIP5K1C/CHRNA4/NPTX2/CASK/ADCY1/CACNG2/CTBP1/BSN/LIN7B/OLFM1/SRC/ITGB1/LRRC4B/ITPR1/CHRM1/NTRK2/ACHE/GABRD/GRIA1/GABRA2/MARCKS/NAPB/MARCKSL1/SLC2A3/CHRM4/GRIN2A/GRIN1/CANX/GPM6A/GRIK2/OPRM1/SYT1/RPH3A/P2RY1/GPC4/CLCN3/EFNB1/EPHB2/PTPN5/ENTPD1/LZTS1/SNAP25/DRD2/AP2S1/HSPA8/GABRB3/PRKCG/PHB/…	195
CC	GO:0014069	postsynaptic density	188/2463	342/7400	2.6519e-17	2.64163e-15	2.20318e-15	TANC2/PTPRF/FRMPD4/LZTS3/KALRN/PTPRS/GRIK3/AKAP5/DGKI/SYNGAP1/EEF2K/SDCBP/PHB2/PRRT1/BMPR2/AXIN1/RGS9/NCK2/STRN/SIGMAR1/PIP5K1C/DTNB/CASK/ADCY1/HNRNPA2B1/CACNG2/BSN/SRC/NR3C1/LRRC4B/IGSF11/ITPR1/CHRM1/RPLP0/NTRK2/MAP2/GRIA1/CHRM4/GRIN2A/GRIN1/GRIK2/FYN/CAPZB/RPL6/EPB41/CDK5/P2RY1/DVL1/RAB8A/ENTPD1/EIF3E/LZTS1/ACTR2/DRD2/CDK5R1/HNRNPK/RPS18/RPS13/RPL18A/RPL23/RPS25/RPL30/RPS3/HSPA8/PRKCG/PPP2CA/PH…	188
CC	GO:0032279	asymmetric synapse	194/2463	356/7400	2.76611e-17	2.64163e-15	2.20318e-15	TANC2/PTPRF/FRMPD4/LZTS3/KALRN/PTPRS/GRIK3/AKAP5/DGKI/SYNGAP1/EEF2K/SDCBP/PHB2/PRRT1/BMPR2/AXIN1/RGS9/NCK2/STRN/SIGMAR1/PIP5K1C/DTNB/CASK/ADCY1/HNRNPA2B1/CACNG2/BSN/SRC/NR3C1/ITGB1/LRRC4B/IGSF11/ITPR1/CHRM1/RPLP0/NTRK2/MAP2/GRIA1/CHRM4/GRIN2A/GRIN1/GRIK2/FYN/CAPZB/RPL6/EPB41/CDK5/P2RY1/DVL1/SLC1A1/RAB8A/ENTPD1/EIF3E/LZTS1/ACTR2/DRD2/CDK5R1/HNRNPK/RPS18/RPS13/RPL18A/RPL23/RPS25/RPL30/RPS3/HSPA8/PR…	194
CC	GO:0043197	dendritic spine	94/2463	151/7400	1.81091e-13	1.48236e-11	1.23632e-11	TANC2/FRMPD4/LZTS3/AKAP5/DGKI/ATP2B1/PTEN/EEF2K/STRN/APBA3/PRKACA/NR3C1/ITGB1/CALB1/NTRK2/GRIA1/MARCKS/PRKAR2B/PTK2/GRIN2A/GRIN1/CANX/OPRM1/RPH3A/CAPZB/DVL1/SLC1A1/EPHB2/RAB8A/STRN4/LZTS1/DRD2/ARF4/CDK5R1/HNRNPK/PPP1CA/ABI2/HSPA8/PPP1CC/PPP3CA/HPCA/GRM1/EPHA4/GRM5/SHANK3/ADORA1/FXR1/DRD1/GRID2/MYH10/DLG4/ASIC1/MOB4/DLGAP3/PPP1R9B/DAGLA/SEZ6/ARHGAP33/SHANK2/DLGAP2/BAIAP2/RGS7BP/SIPA1L1/SHISA7/SLC8…	94
CC	GO:0044309	neuron spine	95/2463	155/7400	5.2276e-13	3.74427e-11	3.1228e-11	SLC9A6/TANC2/FRMPD4/LZTS3/AKAP5/DGKI/ATP2B1/PTEN/EEF2K/STRN/APBA3/PRKACA/NR3C1/ITGB1/CALB1/NTRK2/GRIA1/MARCKS/PRKAR2B/PTK2/GRIN2A/GRIN1/CANX/OPRM1/RPH3A/CAPZB/DVL1/SLC1A1/EPHB2/RAB8A/STRN4/LZTS1/DRD2/ARF4/CDK5R1/HNRNPK/PPP1CA/ABI2/HSPA8/PPP1CC/PPP3CA/HPCA/GRM1/EPHA4/GRM5/SHANK3/ADORA1/FXR1/DRD1/GRID2/MYH10/DLG4/ASIC1/MOB4/DLGAP3/PPP1R9B/DAGLA/SEZ6/ARHGAP33/SHANK2/DLGAP2/BAIAP2/RGS7BP/SIPA1L1/SHIS…	95
CC	GO:0045211	postsynaptic membrane	133/2463	246/7400	7.54224e-12	4.80189e-10	4.00488e-10	PTPRF/PTPRS/GRIK3/DGKI/PRRT2/PTEN/AKAP1/PRRT1/RGS9/RGS7/STRN/SIGMAR1/CHRNA4/NPTX2/ADCY1/CACNG2/LIN7B/ITGB1/LRRC4B/CHRM1/NTRK2/ACHE/GABRD/GRIA1/GABRA2/MARCKS/CHRM4/GRIN2A/GRIN1/CANX/GRIK2/OPRM1/RPH3A/P2RY1/CLCN3/EPHB2/LZTS1/DRD2/HSPA8/GABRB3/DLG3/DCC/NPTN/NRP1/ADRA1A/GRM1/CACNA1C/CTNNB1/EPHA4/KCNB1/ADGRB1/GRM5/SHANK3/KCTD8/KCTD16/LHFPL4/ADORA1/ADORA2A/SNTA1/CTNNA2/SLC6A3/DRD1/GRID2/GRIK5/GRID1/EPH…	133
CC	GO:0099634	postsynaptic specialization membrane	69/2463	110/7400	1.89832e-10	1.08773e-08	9.07195e-09	PTPRF/PTPRS/GRIK3/DGKI/PRRT1/RGS9/CHRNA4/NPTX2/ADCY1/CACNG2/LRRC4B/CHRM1/GRIA1/GABRA2/CHRM4/GRIN2A/GRIN1/GRIK2/LZTS1/HSPA8/GABRB3/DLG3/DCC/NPTN/GRM1/KCNB1/GRM5/GRID2/GRIK5/GRID1/EPHA7/DLG4/DGKB/DAGLA/PLPPR4/LRFN2/LRRTM4/LRFN4/CNKSR2/ADGRB3/NRCAM/DLG1/LRRTM2/GABRA5/NETO2/RGS7BP/NLGN3/LRRTM3/LRRC4C/SHISA7/LRRTM1/NETO1/SORCS3/DLG2/ABHD17A/NLGN1/LRRC4/SHISA9/GABRA4/CLSTN1/CHRNB2/ACTN2/CACNG4/CACNG3/N…	69
CC	GO:0098839	postsynaptic density membrane	55/2463	87/7400	8.93289e-09	4.65322e-07	3.88089e-07	PTPRF/PTPRS/GRIK3/DGKI/PRRT1/RGS9/ADCY1/CACNG2/LRRC4B/CHRM1/GRIA1/CHRM4/GRIN2A/GRIN1/GRIK2/LZTS1/DLG3/DCC/NPTN/GRM1/GRM5/GRID2/GRIK5/GRID1/EPHA7/DLG4/DGKB/DAGLA/PLPPR4/LRFN2/LRRTM4/LRFN4/CNKSR2/ADGRB3/NRCAM/DLG1/LRRTM2/NETO2/RGS7BP/LRRTM3/LRRC4C/NETO1/SORCS3/DLG2/ABHD17A/LRRC4/SHISA9/CLSTN1/ACTN2/CACNG4/CACNG3/NECTIN3/ARC/MPP2/GRIA3	55
CC	GO:0042734	presynaptic membrane	86/2463	156/7400	1.20292e-08	5.74394e-07	4.79057e-07	SCN1A/PTPRS/GRIK3/DGKI/PRRT2/ATP2B1/STXBP1/RGS9/PIP5K1C/CHRNA4/CASK/CTBP1/CHRM1/ACHE/GRIA1/GABRA2/MARCKS/NAPB/MARCKSL1/CHRM4/GRIN2A/GRIN1/CANX/GPM6A/GRIK2/OPRM1/SYT1/P2RY1/GPC4/EFNB1/EPHB2/SNAP25/DRD2/AP2S1/PHB/AP2M1/NPTN/CACNA1A/ADCY8/ADRA1A/GRM1/CACNA1C/CTNNB1/EPHA4/GRM2/UNC13A/KCTD16/ADORA1/ADORA2A/CTNNA2/SLC6A3/DRD1/GRIK5/GRM7/CLTC/EXOC3/NRXN3/SLC6A7/ERC2/IGSF21/SNPH/DLG1/GABRA5/RGS7BP/UNC13C…	86
CC	GO:0031984	organelle subcompartment	218/2463	493/7400	1.09966e-07	4.84696e-06	4.04247e-06	SLC9A6/ELAPOR1/RYR3/CLIP3/PDZD8/OSBPL8/ARXES2/ARXES1/RYR1/TEX264/RYR2/SEC16A/ARFGEF1/EMD/MAP3K5/PLD3/FKBP8/SCAMP3/BET1/AP1B1/SPTLC1/DDOST/AP3D1/ATP2A2/HSD17B12/BECN1/GOSR1/BSN/BIRC6/VTI1A/HSP90B1/ITPR1/BSG/HSPA5/AP1G1/FURIN/GRIA1/M6PR/MAN2A1/PDIA3/RAB6A/GRIN1/CANX/AP1M1/PTPN1/MYO1B/STT3A/ABCD1/CAML/PCYT1A/HSD11B1/CLGN/PITPNB/RAB2A/FAF1/TYRO3/WFS1/LMAN2L/NPLOC4/SNAP25/RAB10/ARL1/DAD1/AP1S1/SELENOT…	218
CC	GO:0005789	endoplasmic reticulum membrane	148/2463	318/7400	3.68067e-07	1.50644e-05	1.25641e-05	SLC9A6/RYR3/PDZD8/ARXES2/ARXES1/RYR1/TEX264/RYR2/SEC16A/MAP3K5/PLD3/FKBP8/SPTLC1/DDOST/ATP2A2/HSD17B12/VTI1A/HSP90B1/ITPR1/BSG/HSPA5/FURIN/GRIA1/PDIA3/GRIN1/CANX/PTPN1/STT3A/ABCD1/CAML/PCYT1A/HSD11B1/CLGN/PITPNB/RAB2A/FAF1/TYRO3/WFS1/LMAN2L/NPLOC4/RAB10/DAD1/SELENOT/RAB1A/STIM1/RP9/CDS1/SEC23A/VCP/BAX/DNAJB14/MARCHF5/SPPL2B/FAF2/POMK/ZFYVE27/ALG11/SREBF2/XXYLT1/USP19/VPS13A/CLCN4/PIGA/ATG9A/MYORG…	148
CC	GO:0098827	endoplasmic reticulum subcompartment	152/2463	329/7400	4.46377e-07	1.6909e-05	1.41025e-05	SLC9A6/RYR3/PDZD8/OSBPL8/ARXES2/ARXES1/RYR1/TEX264/RYR2/SEC16A/EMD/MAP3K5/PLD3/FKBP8/SPTLC1/DDOST/ATP2A2/HSD17B12/VTI1A/HSP90B1/ITPR1/BSG/HSPA5/FURIN/GRIA1/PDIA3/GRIN1/CANX/PTPN1/STT3A/ABCD1/CAML/PCYT1A/HSD11B1/CLGN/PITPNB/RAB2A/FAF1/TYRO3/WFS1/LMAN2L/NPLOC4/RAB10/DAD1/SELENOT/RAB1A/STIM1/RP9/CDS1/SEC23A/VCP/BAX/DNAJB14/MARCHF5/SPPL2B/FAF2/POMK/ZFYVE27/ALG11/SREBF2/XXYLT1/USP19/VPS13A/CLCN4/PIGA/…	152
CC	GO:0043025	neuronal cell body	201/2463	456/7400	4.72153e-07	1.6909e-05	1.41025e-05	PTPRF/RAP1GAP/SCN1A/KALRN/GRIK3/DLGAP4/CAD/AKAP5/DGKI/MYO10/ATP2B1/BRD1/HDAC1/BMPR2/SLC1A4/CACNA1B/STRN/CHRNA4/CASK/PDE9A/HNRNPA2B1/HCN3/BSN/DCX/OLFM1/VTI1A/ABL1/ND1/SRC/HSP90AA1/HSP90AB1/ITPR1/CALB1/DNMT1/RPSA/NTRK2/MAP2/ACHE/GABRD/GRIA1/GABRA2/PRKAR2B/CHRM4/KIF5A/GRIN1/CANX/GPM6A/GRIK2/OPRM1/CAPZB/CDK5/GDI1/DVL1/FABP7/SLC1A1/RAB2A/EPHB2/PTPN5/RAB8A/ENTPD1/RAC3/SNAP25/DRD2/CDK5R1/PPP1CA/EEF1A2/R…	201
CC	GO:0030133	transport vesicle	122/2463	256/7400	8.76799e-07	2.95533e-05	2.46481e-05	PTPRS/CTTNBP2/DGKI/PRRT2/MCTP1/SEC16A/ATP2B1/PRRT1/AP1B1/SYNGR1/BSN/LIN7B/VTI1A/PDCD6/AP2A2/AP1G1/FURIN/GRIA1/GABRA2/MARCKSL1/SLC2A3/RAB6A/GRIN2A/GRIN1/AP1M1/SYT1/RPH3A/RAB7/CLCN3/ATP6V0D1/RAB2A/PTPN5/RAB8A/ENTPD1/WFS1/ERP29/VPS33B/SNAP25/RAB10/RAB8B/DRD2/AP1S1/RAB3C/RAB3A/HSPA8/ATP8A1/VPS45/ICA1/SLC30A3/SEC23A/CDK16/SLC17A7/ANKRD27/SEC31A/UNC13A/RAB26/BRSK1/LRRK2/CCDC88A/VDAC3/CLCN4/DLG4/DPYSL3/…	122
CC	GO:0060076	excitatory synapse	45/2463	74/7400	1.00695e-06	3.20547e-05	2.67343e-05	PTPRF/AKAP5/DGKI/STXBP1/BSN/ITGB1/IGSF11/NTRK2/GRIA1/GRIN2A/GRIN1/GPM6A/SYT1/ADCY8/SLC17A7/SHANK3/UNC13A/CTNNA2/GRID2/DLG4/CHD4/PLXNA4/ADGRB3/SLC17A8/LRRTM2/BAIAP2/NLGN3/SHISA7/ELFN1/OGT/UNC13C/LRRTM1/NETO1/ACTR3/NLGN1/CADM3/LRRC4/NTM/NRXN1/RAPGEF4/CACNG3/CNTN6/PCLO/GRIA3/HOMER1	45
CC	GO:0042175	nuclear outer membrane-endoplasmic reticulum membrane network	153/2463	338/7400	1.85434e-06	5.5923e-05	4.6641e-05	SLC9A6/RYR3/PDZD8/ARXES2/ARXES1/RYR1/TEX264/RYR2/SEC16A/EMD/MAP3K5/PLD3/FKBP8/SPTLC1/DDOST/ATP2A2/HSD17B12/VTI1A/HSP90B1/ITPR1/BSG/HSPA5/FURIN/GRIA1/PDIA3/GRIN1/CANX/PTPN1/STT3A/ABCD1/CAML/PCYT1A/HSD11B1/CLGN/PITPNB/RAB2A/FAF1/TYRO3/WFS1/LMAN2L/NPLOC4/RAB10/DAD1/SELENOT/RAB1A/STIM1/NUCB2/RP9/CDS1/SEC23A/VCP/BAX/DNAJB14/MARCHF5/SPPL2B/FAF2/POMK/ZFYVE27/ALG11/SREBF2/XXYLT1/USP19/VPS13A/CLCN4/PIGA/A…	153
CC	GO:0098686	hippocampal mossy fiber to CA3 synapse	28/2463	40/7400	2.13781e-06	6.12482e-05	5.10823e-05	ADCY1/CACNG2/BSN/VTI1A/CALB1/GRIN1/GRIK2/SYT1/CAPZB/EPHB2/SLC30A3/ADCY8/ROGDI/CTNNA2/GRIK5/EPHA7/SH3GL1/AKAP7/SHANK2/LRRTM2/MAL2/STXBP5/SNAP47/SYT12/RAPGEF4/C1QL3/NECTIN1/NECTIN3	28
CC	GO:0030658	transport vesicle membrane	74/2463	144/7400	4.56779e-06	0.000124635	0.000103949	PTPRS/MCTP1/SEC16A/ATP2B1/PRRT1/AP1B1/SYNGR1/LIN7B/VTI1A/PDCD6/AP1G1/FURIN/GRIA1/GABRA2/SLC2A3/GRIN1/AP1M1/SYT1/RPH3A/RAB7/CLCN3/ATP6V0D1/RAB2A/WFS1/RAB10/DRD2/AP1S1/RAB3C/RAB3A/ATP8A1/ICA1/SLC30A3/SEC23A/SLC17A7/SEC31A/UNC13A/RAB26/CAR4/CLTC/SV2C/MFF/SLC6A7/RAB35/DOC2A/DLG1/SLC17A8/SV2B/MAL2/SLC6A17/TMEM163/LIN7A/SCAMP1/UNC13C/DNM1L/SYNGR3/CPLX3/SNAP47/DLG2/SYT12/PHAF1/TRPM7/RAB27B/SAR1B/ATP6AP2…	74
CC	GO:0048786	presynaptic active zone	48/2463	84/7400	5.42207e-06	0.00014122	0.000117781	DGKI/ATP2B1/STXBP1/PHB2/CACNA1B/CTBP1/BSN/NTRK2/GRIA1/GABRA2/NAPB/GRIN1/CANX/GPM6A/P2RY1/CTBP2/PPFIA3/SNAP25/RAB3A/PHB/NPTN/CACNA1A/ADCY8/CTNNB1/TRIO/SLC17A7/UNC13A/ADORA1/ADORA2A/CTNNA2/GRM7/ERC2/RIMBP2/SHANK2/UNC13C/CPLX3/NTNG2/NTNG1/SNAP47/GRIP1/CACNA1D/ERC1/NRXN1/SV2A/NECTIN1/GRM3/PCLO/GRIA3	48
CC	GO:0070382	exocytic vesicle	99/2463	206/7400	5.98922e-06	0.00014921	0.000124444	PTPRS/CTTNBP2/DGKI/PRRT2/MCTP1/ATP2B1/PRRT1/SYNGR1/BSN/VTI1A/AP2A2/GRIA1/GABRA2/MARCKSL1/SLC2A3/RAB6A/GRIN2A/GRIN1/SYT1/RPH3A/RAB7/CLCN3/ATP6V0D1/RAB2A/PTPN5/RAB8A/ENTPD1/WFS1/VPS33B/SNAP25/RAB10/RAB8B/DRD2/RAB3C/RAB3A/HSPA8/ATP8A1/VPS45/ICA1/SLC30A3/CDK16/SLC17A7/UNC13A/RAB26/BRSK1/LRRK2/VDAC3/CLCN4/DLG4/DPYSL3/RAB3IP/CLTC/ATG9A/SV2C/MFF/SLC6A7/RAB35/AKAP7/DOC2A/SYTL5/DLG1/SLC17A8/SV2B/SLC5A7/MA…	99
CC	GO:0043198	dendritic shaft	34/2463	54/7400	7.16102e-06	0.000170969	0.000142592	AKAP5/SYNGAP1/CACNA1B/MAP2/GRIA1/PRKAR2B/SLC1A1/INPP5J/LZTS1/HSPA8/DLG3/CACNA1C/CTNNB1/EPHA4/GRM5/ARHGEF2/DRD1/GRM7/PREX1/ASIC1/SEZ6/WHRN/JPH4/BAIAP2/RGS7BP/STAU2/GRIP1/NLGN1/ARPC2/GABBR1/MPP2/GSK3B/GRIA3/HOMER1	34
CC	GO:0034702	ion channel complex	73/2463	144/7400	9.91713e-06	0.000227301	0.000189574	RYR3/SCN1A/GRIK3/RYR1/RYR2/CACNA1B/CHRNA4/CACNG2/HCN3/OLFM1/GABRD/GRIA1/GABRA2/GRIN2A/GRIN1/GRIK2/CACNB3/ATP5G2/SNAP25/GABRB3/KCNAB1/ABCC9/DLG3/KCNK2/CACNA1A/SCN1B/CACNA1C/KCNB1/KCND1/SLC17A7/MCU/SCN2B/LRRC8B/GRID2/GRIK5/KCNA6/DLG4/TTYH3/CACNA2D2/KCNIP4/SCN4B/KCNF1/SESTD1/LRRTM4/SLC17A8/LRRC8D/GABRA5/SCN3B/UNC80/OLFM2/CACNB2/SLC26A6/KCNQ3/STXBP5/CACNB4/ABHD6/CACNB1/LRRC8C/CACNA1D/MICU3/SHISA9/GAB…	73
CC	GO:0140534	endoplasmic reticulum protein-containing complex	47/2463	84/7400	1.46539e-05	0.000322949	0.000269347	ARXES2/ARXES1/MAP3K5/SPTLC1/DDOST/GET3/HSD17B12/HSP90B1/HSPA5/PDIA3/STT3A/CAML/FAF1/NPLOC4/DAD1/SPTLC2/RP9/VCP/FAF2/SREBF2/P4HA1/PIGA/PIGS/MLEC/GANAB/DERL2/TUSC3/PIGT/RINT1/GET1/SEC63/RPN1/DERL1/EMC3/DNAJB11/ORMDL3/EMC6/EMC2/PIGK/EMC4/SPCS1/RPN2/SRPR/EMC7/HYOU1/AMFR/GPAA1	47
CC	GO:0008021	synaptic vesicle	92/2463	196/7400	4.04649e-05	0.000858756	0.000716221	PTPRS/CTTNBP2/DGKI/PRRT2/MCTP1/ATP2B1/PRRT1/SYNGR1/BSN/VTI1A/AP2A2/GRIA1/GABRA2/MARCKSL1/SLC2A3/GRIN2A/GRIN1/SYT1/RPH3A/RAB7/CLCN3/ATP6V0D1/RAB2A/PTPN5/RAB8A/ENTPD1/WFS1/VPS33B/SNAP25/RAB10/RAB8B/DRD2/RAB3C/RAB3A/HSPA8/ATP8A1/VPS45/ICA1/SLC30A3/CDK16/SLC17A7/UNC13A/RAB26/BRSK1/LRRK2/VDAC3/CLCN4/DLG4/CLTC/ATG9A/SV2C/MFF/SLC6A7/RAB35/DOC2A/DLG1/SLC17A8/SV2B/SLC5A7/MAL2/SLC6A17/DMXL2/TRIM9/TMEM163/S…	92
CC	GO:0098685	Schaffer collateral - CA1 synapse	58/2463	113/7400	5.02965e-05	0.00102928	0.000858445	SLC9A6/PTPRS/DGKI/CACNA1B/CASK/ADCY1/CACNG2/BSN/PDE4A/ITGB1/ITPR1/CHRM1/ADRB1/FYN/CAPZB/CDK5/DVL1/SLC1A1/CDH11/PPP3CA/DCC/NPTN/ADCY8/GRM1/CTNNB1/PRKCZ/EPHA4/TRIO/GRM5/EPHA7/PRKCI/PLCG1/SH3GL1/DGKB/BCR/SLC6A7/LRFN2/ADGRL3/RAP2A/LRRTM2/BAIAP2/LRRC4C/MYO9A/STXBP5/NTNG2/NTNG1/NETO1/HIP1/LRRC4/NRXN1/ARPC2/FBXL20/TAMALIN/CACNG3/MAPK9/GABBR1/MPP2/GSK3B	58
CC	GO:0099523	presynaptic cytosol	19/2463	27/7400	8.76163e-05	0.00173118	0.00144384	STXBP1/CALB1/PRKCE/MARCKS/MARCKSL1/GDI1/CTBP2/HSPA8/PRKCG/PRKCB/LRRK2/BAIAP2/TRIM9/OGT/FBXO45/STXBP5/ARL6IP5/HNRNPAB/ERC1	19
CC	GO:0098982	GABA-ergic synapse	53/2463	103/7400	9.6181e-05	0.00183706	0.00153215	ATP2B1/EFNA5/PHB2/NPY5R/CTBP1/BSN/ITPR1/CALB1/GABRD/GABRA2/OPRM1/CLCN3/CTBP2/DRD2/RPS6/GABRB3/PHB/NPTN/ADRA1A/ARHGEF9/LHFPL4/DRD1/GRID1/DAG1/GRM7/NRXN3/ERC2/LRRTM4/LRFN4/SLITRK2/LRRTM2/GABRA5/SLC6A17/GPHN/NLGN3/OGT/LRRTM1/ABHD6/CLPTM1/GRIP1/NLGN1/ERC1/CNTNAP4/NRXN1/GABRA4/CLSTN1/NBEA/ARHGEF7/SV2A/PCLO/CDH13/GABBR1/KCND2	53
CC	GO:0098831	presynaptic active zone cytoplasmic component	13/2463	16/7400	0.000112114	0.00207229	0.00172834	STXBP1/CTBP1/BSN/CTBP2/PPFIA3/CTNNB1/UNC13A/CTNNA2/ERC2/RIMBP2/UNC13C/ERC1/PCLO	13
CC	GO:0099522	cytosolic region	26/2463	42/7400	0.000130079	0.00232923	0.00194263	PTEN/STXBP1/HNRNPA2B1/CALB1/PRKCE/MARCKS/MARCKSL1/GDI1/CTBP2/HSPA8/EIF4E/PRKCG/PRKCB/LRRK2/DAG1/BAIAP2/TRIM9/OGT/FBXO45/STXBP5/ARL6IP5/HNRNPAB/ERC1/MTOR/PIN1/HOMER1	26
CC	GO:0030672	synaptic vesicle membrane	58/2463	117/7400	0.000175042	0.00294998	0.00246034	PTPRS/MCTP1/ATP2B1/PRRT1/SYNGR1/GRIA1/GABRA2/SLC2A3/GRIN1/SYT1/RPH3A/RAB7/CLCN3/ATP6V0D1/RAB2A/WFS1/RAB10/DRD2/RAB3C/RAB3A/ATP8A1/ICA1/SLC30A3/SLC17A7/UNC13A/RAB26/CLTC/SV2C/MFF/SLC6A7/RAB35/DOC2A/DLG1/SLC17A8/SV2B/MAL2/SLC6A17/TMEM163/SCAMP1/UNC13C/DNM1L/SYNGR3/CPLX3/SNAP47/DLG2/SYT12/PHAF1/TRPM7/RAB27B/ATP6AP2/RAB3B/TPRGL/SV2A/SCAMP5/STX6/SYT5/ATP6V1C1/ATP6V0A1	58
CC	GO:0099501	exocytic vesicle membrane	58/2463	117/7400	0.000175042	0.00294998	0.00246034	PTPRS/MCTP1/ATP2B1/PRRT1/SYNGR1/GRIA1/GABRA2/SLC2A3/GRIN1/SYT1/RPH3A/RAB7/CLCN3/ATP6V0D1/RAB2A/WFS1/RAB10/DRD2/RAB3C/RAB3A/ATP8A1/ICA1/SLC30A3/SLC17A7/UNC13A/RAB26/CLTC/SV2C/MFF/SLC6A7/RAB35/DOC2A/DLG1/SLC17A8/SV2B/MAL2/SLC6A17/TMEM163/SCAMP1/UNC13C/DNM1L/SYNGR3/CPLX3/SNAP47/DLG2/SYT12/PHAF1/TRPM7/RAB27B/ATP6AP2/RAB3B/TPRGL/SV2A/SCAMP5/STX6/SYT5/ATP6V1C1/ATP6V0A1	58
CC	GO:0099023	vesicle tethering complex	30/2463	52/7400	0.000246867	0.00404156	0.00337075	EXOC6B/TRAPPC11/EXOC7/TRAPPC3/VPS33B/VPS8/TRAPPC13/EXOC5/TRAPPC14/VPS51/TRAPPC1/AKTIP/EXOC3/VIPAS39/HOOK1/HOOK3/RINT1/COG5/VPS52/VPS53/TRAPPC12/COG4/VPS18/GRIP1/TRAPPC5/TRAPPC6B/EXOC2/TRAPPC4/TRAPPC2L/COG1	30
CC	GO:0044306	neuron projection terminus	67/2463	142/7400	0.000362476	0.00557938	0.00465333	SLC9A6/GRIK3/CAD/DGKI/PRRT2/PTPN9/AP3D1/CACNA1B/HCN3/BSN/VTI1A/CHRM1/CALB1/NTRK2/MARCKS/CHRM4/GRIN2A/GRIN1/GRIK2/SYT1/CLCN3/ATP6V0D1/SLC1A1/DRD2/AP1S1/HNRNPK/RAB3A/HSPA8/GABRB3/PRKCG/PPP2CA/PRKCB/CDH8/KCNK2/EPHA4/UNC13A/LRRK2/ADORA1/SLC6A3/DRD1/GRIK5/KCNA6/DLG4/GRM7/ERC2/MACO1/RIMBP2/SLC17A8/FLRT3/ATCAY/BAIAP2/UNC13C/SLC8A2/CPLX3/GRIP1/OPHN1/ARPC2/TPRGL/RAPGEF4/KCNQ5/PCLO/SRSF10/SEPTIN6/NOS1/TPBG…	67
CC	GO:0008328	ionotropic glutamate receptor complex	19/2463	29/7400	0.00037492	0.00557938	0.00465333	GRIK3/CACNG2/OLFM1/GRIA1/GRIN2A/GRIN1/GRIK2/DLG3/GRID2/GRIK5/DLG4/LRRTM4/OLFM2/ABHD6/SHISA9/PORCN/CACNG4/CACNG3/GRIA3	19
CC	GO:0098878	neurotransmitter receptor complex	19/2463	29/7400	0.00037492	0.00557938	0.00465333	GRIK3/CACNG2/OLFM1/GRIA1/GRIN2A/GRIN1/GRIK2/DLG3/GRID2/GRIK5/DLG4/LRRTM4/OLFM2/ABHD6/SHISA9/PORCN/CACNG4/CACNG3/GRIA3	19
CC	GO:0150034	distal axon	113/2463	261/7400	0.000379748	0.00557938	0.00465333	SLC9A6/PTPRF/GRIK3/CAD/DGKI/PRRT2/EXOC7/CDK5R2/AP3D1/CACNA1B/HCN3/DCX/OLFM1/ABL1/SRC/HSP90AA1/HSP90AB1/CHRM1/CALB1/NTRK2/MAP2/MARCKS/CHRM4/KIF5A/GRIN2A/GRIN1/GPM6A/GRIK2/CDK5/DVL1/CLCN3/ATP6V0D1/SLC1A1/INPP5J/RAC3/SNAP25/DRD2/CDK5R1/AP1S1/HNRNPK/RAB3A/HSPA8/GABRB3/PRKCG/PPP2CA/PRKCB/DLG3/DCC/STIM1/FGF13/CDH8/NRP1/KCNK2/CXADR/SMN1/EPHA4/ZFYVE27/LMTK2/UNC13A/BRSK1/LRRK2/ADORA1/SLC6A3/FSCN1/FXR1/DRD…	113
CC	GO:0031594	neuromuscular junction	38/2463	72/7400	0.00047522	0.00680752	0.00567763	DLGAP4/AKAP1/SYNGR1/PRKACA/ITGB1/PRKCE/ACHE/GRIA1/RPH3A/CDK5/CDK5R1/DLG3/CXADR/EPHA4/UNC13A/STXBP5L/SNTA1/EPHA7/MYH10/POSTN/DLG4/VAMP1/HDAC4/DLGAP3/DLG1/SLC5A7/UNC13C/STXBP5/SYNGR3/LRP4/DLG2/NLGN1/DNAJA3/NRXN1/SV2A/CYTH1/PCLO/SLC8A3	38
CC	GO:0034703	cation channel complex	43/2463	85/7400	0.00068026	0.00950705	0.00792909	RYR3/SCN1A/GRIK3/RYR1/RYR2/CACNA1B/CACNG2/HCN3/GRIK2/CACNB3/ATP5G2/SNAP25/KCNAB1/ABCC9/KCNK2/CACNA1A/SCN1B/CACNA1C/KCNB1/KCND1/MCU/SCN2B/GRIK5/KCNA6/CACNA2D2/KCNIP4/SCN4B/KCNF1/SESTD1/SCN3B/UNC80/CACNB2/KCNQ3/CACNB4/CACNB1/CACNA1D/MICU3/SMDT1/CACNG4/KCNQ5/TRPC3/KCND2/CACNA2D3	43
CC	GO:0005891	voltage-gated calcium channel complex	12/2463	16/7400	0.000770761	0.0103469	0.00862952	CACNA1B/CACNG2/CACNB3/CACNA1A/CACNA1C/CACNA2D2/CACNB2/CACNB4/CACNB1/CACNA1D/CACNG4/CACNA2D3	12
CC	GO:0043679	axon terminus	59/2463	125/7400	0.000785614	0.0103469	0.00862952	SLC9A6/GRIK3/CAD/DGKI/PRRT2/AP3D1/CACNA1B/HCN3/CHRM1/CALB1/NTRK2/MARCKS/CHRM4/GRIN2A/GRIN1/GRIK2/CLCN3/ATP6V0D1/SLC1A1/DRD2/AP1S1/HNRNPK/RAB3A/HSPA8/GABRB3/PRKCG/PPP2CA/PRKCB/CDH8/KCNK2/EPHA4/UNC13A/LRRK2/ADORA1/SLC6A3/DRD1/GRIK5/KCNA6/GRM7/ERC2/RIMBP2/SLC17A8/FLRT3/UNC13C/SLC8A2/CPLX3/GRIP1/OPHN1/ARPC2/TPRGL/RAPGEF4/KCNQ5/PCLO/SRSF10/SEPTIN6/NOS1/TPBG/GRIA3/SLC8A3	59
CC	GO:0099243	extrinsic component of synaptic membrane	17/2463	26/7400	0.000794524	0.0103469	0.00862952	DGKI/STXBP1/NPTX2/CTBP1/OLFM1/SNAP25/AP2S1/PHB/AP2M1/CTNNA2/DGKB/CNKSR2/OLFM2/STXBP5/HIP1/NBEA/CYTH1	17
CC	GO:0030424	axon	197/2463	495/7400	0.000974348	0.0124067	0.0103475	SLC9A6/PTPRF/RAP1GAP/SCN1A/GRIK3/CAD/DGKI/PRRT2/STXBP1/GSTO1/PHB2/NCAM2/EXOC7/BMPR2/CDK5R2/AP3D1/CACNA1B/CACNG2/HCN3/BSN/DCX/OLFM1/CORO1A/ABL1/SRC/HSP90AA1/LRRC4B/HSP90AB1/CHRM1/CALB1/NTRK2/MAP2/ACHE/GABRD/GRIA1/GABRA2/MARCKS/CHRM4/KIF5A/GRIN2A/GRIN1/CANX/GPM6A/GRIK2/SYT1/CDK5/GDI1/DVL1/CLCN3/ATP6V0D1/SLC1A1/EPHB2/PTPN5/INPP5J/RAC3/SNAP25/DRD2/CDK5R1/AP1S1/HNRNPK/RAB3A/HSPA8/GABRB3/KCNAB1/PRKCG/P…	197
CC	GO:0015935	small ribosomal subunit	34/2463	65/7400	0.00114206	0.0142261	0.0118648	MRPS12/RPSA/RPS7/RPS18/RPS11/RPS13/RPS4X/RPS6/RPS15/RPS24/RPS25/RPS26/RPS3/RPS17/RPS10/RACK1/MRPS31/DDX3X/RPS9/MRPS7/MRPS26/MRPS18C/MRPS23/MRPS2/MRPS5/MRPL42/CHCHD1/MRPS17/MRPS14/MRPS22/MRPS33/MRPS9/MRPS15/DAP3	34
CC	GO:0099503	secretory vesicle	138/2463	335/7400	0.00117615	0.014339	0.0119591	PTPRS/CTTNBP2/DGKI/PRRT2/MCTP1/ATP2B1/STXBP1/PRRT1/CSNK2A2/SYNGR1/BSN/VTI1A/PRKACA/ITGB1/ITPR1/TCP1/AP2A2/BSG/GRIA1/GABRA2/PDIA3/MARCKSL1/SLC2A3/ADRB1/RAB6A/GRIN2A/GRIN1/SYT1/RPH3A/DVL1/RAB7/CLCN3/ATP6V0D1/GCK/RAB2A/PTPN5/RAB8A/ENTPD1/WFS1/VPS33B/RAB2B/PPFIA3/SNAP25/RAB10/RAB8B/DRD2/RAB3C/RAB3A/HSPA8/HSPD1/ABCC9/ATP8A1/AP2M1/VPS45/ICA1/SLC30A3/CXADR/CDK16/SLC17A7/ITGA1/UNC13A/RAB26/STXBP5L/VPS13A…	138
CC	GO:0034704	calcium channel complex	19/2463	31/7400	0.00125632	0.0149973	0.0125081	RYR3/RYR1/RYR2/CACNA1B/CACNG2/CACNB3/CACNA1A/CACNA1C/MCU/CACNA2D2/SESTD1/CACNB2/CACNB4/CACNB1/CACNA1D/MICU3/SMDT1/CACNG4/CACNA2D3	19
CC	GO:0034706	sodium channel complex	9/2463	11/7400	0.00134476	0.0157255	0.0131154	SCN1A/GRIK3/GRIK2/SCN1B/SCN2B/GRIK5/SCN4B/SCN3B/UNC80	9
CC	GO:0030008	TRAPP complex	10/2463	13/7400	0.00161214	0.0181129	0.0151065	TRAPPC11/TRAPPC3/TRAPPC13/TRAPPC14/TRAPPC1/TRAPPC12/TRAPPC5/TRAPPC6B/TRAPPC4/TRAPPC2L	10
CC	GO:1990635	proximal dendrite	10/2463	13/7400	0.00161214	0.0181129	0.0151065	MAP2/SLC1A1/PTPN5/KCNAB1/KCNB1/DLG4/RAB3IP/GIGYF2/SYNCRIP/GRIP1	10
CC	GO:0099091	postsynaptic specialization, intracellular component	21/2463	36/7400	0.00172083	0.0189622	0.0158149	TANC2/AKAP5/SYNGAP1/AKAP1/SRC/NR3C1/FYN/DLG3/CTNNB1/YES1/SHANK3/ARHGEF2/CTNNA2/SH3GL1/BCR/DLG1/DLGAP2/BAIAP2/GPHN/ACTN2/NOS1	21
CC	GO:0098888	extrinsic component of presynaptic membrane	11/2463	15/7400	0.00176458	0.0190774	0.015911	DGKI/STXBP1/CTBP1/SNAP25/AP2S1/PHB/AP2M1/CTNNA2/STXBP5/HIP1/CYTH1	11
CC	GO:0030684	preribosome	26/2463	48/7400	0.00223191	0.023257	0.0193968	LAS1L/EMG1/BYSL/EIF6/FBL/RPS7/PRKDC/BOP1/NOL10/NOP58/PDCD11/DCAF13/KRR1/PWP2/RSL1D1/NOB1/TBL3/UTP4/UTP6/IMP4/UTP11/RRP7A/NOP56/EBNA1BP2/PES1/RIOX1	26
CC	GO:0005741	mitochondrial outer membrane	60/2463	132/7400	0.00223234	0.023257	0.0193968	AKAP1/PHB2/GDAP1/ATF2/GJA1/ACSL1/SLC25A4/OPA1/PPP1CC/PHB/EPHA4/BAX/MARCHF5/NLRX1/RMDN3/USP30/VPS13A/LRRK2/DNAJC11/VDAC3/MAOA/GK/ARMCX2/MFF/SARM1/MTCH1/MTCH2/MFN2/MFN1/RHOT1/SAMM50/MIEF1/ARMCX3/PI4KB/PGAM5/VPS13C/BRI3BP/BCL2L2/RHOT2/DNM1L/WASF1/MUL1/EXD2/CISD1/PDE2A/LETMD1/CISD2/SLC25A46/TOMM40L/TOMM70A/ATAD1/FUNDC2/FAM210B/FUNDC1/SH3GLB1/MTOR/TOMM40/NOS1/AIFM1/SLC8A3	60
CC	GO:0000314	organellar small ribosomal subunit	17/2463	28/7400	0.0026133	0.0262706	0.0219102	MRPS12/MRPS31/MRPS7/MRPS26/MRPS18C/MRPS23/MRPS2/MRPS5/MRPL42/CHCHD1/MRPS17/MRPS14/MRPS22/MRPS33/MRPS9/MRPS15/DAP3	17
CC	GO:0005763	mitochondrial small ribosomal subunit	17/2463	28/7400	0.0026133	0.0262706	0.0219102	MRPS12/MRPS31/MRPS7/MRPS26/MRPS18C/MRPS23/MRPS2/MRPS5/MRPL42/CHCHD1/MRPS17/MRPS14/MRPS22/MRPS33/MRPS9/MRPS15/DAP3	17
CC	GO:0032591	dendritic spine membrane	8/2463	10/7400	0.00334827	0.0330786	0.0275883	AKAP5/ATP2B1/GRIA1/PPP1R9B/DAGLA/SHISA7/SHISA9/PALM	8
CC	GO:0030119	AP-type membrane coat adaptor complex	19/2463	33/7400	0.00347749	0.0337729	0.0281673	AP1B1/AP3D1/AP2A2/AP1G1/AP1M1/AP1S1/AP2S1/AP2M1/AP4E1/AP3S2/AP3M2/VPS18/SGIP1/AP5S1/AP1S2/AP3S1/AP3M1/AP3B2/AP4S1	19
CC	GO:0097470	ribbon synapse	13/2463	20/7400	0.00362801	0.0346475	0.0288968	ATP2B1/ATP2A2/BSN/CTBP2/NPHP4/SNAP25/HSPA8/CLTC/LRRTM4/CACNB2/CPLX3/CACNA1D/PCLO	13
CC	GO:0000139	Golgi membrane	61/2463	138/7400	0.0045352	0.0426012	0.0355303	ARFGEF1/PLD3/SCAMP3/BET1/TRAPPC3/COPB2/GOSR1/ABCB1B/PRKCE/ABCB4/FURIN/MAN2A1/RAB6A/MAN1A/PITPNB/RAB2A/RAB2B/LMAN2L/RAB1A/VPS45/ICA1/SEC23A/QSOX2/HACE1/RAB26/FAM20C/GLG1/ATG9A/WLS/ARMH3/ZDHHC17/VPS13B/ATP2C1/TRIM23/PI4KB/SCFD1/MAN2A2/RTN1/DNM1L/RNF121/STK26/ACTR3/STK24/RER1/IER3IP1/TMED10/TBC1D20/LMAN2/ERGIC1/APOO/ARFGAP1/GLCE/MAPK8IP3/SCAMP5/COPG2/GOLGA5/VAPA/LARGE1/PIKFYVE/USO1/STK25	61
CC	GO:0030659	cytoplasmic vesicle membrane	157/2463	399/7400	0.00521629	0.0482086	0.0402071	SLC9A6/PTPRS/CLIP3/MCTP1/SEC16A/ATP2B1/PLD3/PRRT1/SCAMP3/AP1B1/AP3D1/COPB2/SYNGR1/PIP5K1C/LAMTOR3/LIN7B/COPE/VTI1A/CHMP6/ITPR1/PDCD6/AP2A2/BSG/AP1G1/FURIN/GRIA1/GABRA2/SLC2A3/RAB6A/GRIN1/AP1M1/VPS26A/SYT1/VPS4B/MYO1B/RPH3A/RAB7/CLCN3/ATP6V0D1/SLC1A1/RAB2A/RAB8A/WFS1/VPS33B/RAB10/DRD2/RAP2B/COPZ1/AP1S1/AP2S1/RAB3C/RAB3A/ATP8A1/AP2M1/VPS45/ICA1/SLC30A3/EGFR/SEC23A/EPHA4/SPPL2B/ZFYVE27/SLC17A7/DOP1B…	157
MF	GO:0017111	ribonucleoside triphosphate phosphatase activity	156/2396	333/7273	4.83548e-08	3.93608e-05	3.50191e-05	ATP2B1/EFTUD2/GET3/ATP2A2/GNAZ/PSMC3/YME1L1/HSP90AA1/HSP90B1/EIF4A2/RRAS/HSP90AB1/TCP1/SRP54B/SRP54A/HSPA5/GNA11/KIF2A/DRG1/KIF5A/RAB6A/RAB24/CCT8/VPS4B/ABCD1/ERCC3/RAB7/RAB2A/PSMC4/ABCD3/RAB8A/ENTPD1/EEF2/OPA1/RAB2B/RUVBL1/RAC3/RAB10/RAB8B/ARF3/ARL1/RAP2B/ARF4/RRAS2/PSMC1/PSMC5/EEF1A2/RAB1A/RAB3C/RAN/GNB2/RAB3A/HSPA8/RASD2/RIT2/ATP8A1/CCT7/CCT2/CCT4/CCT3/ARF5/ATP11A/ATP8B2/ATP8A2/VCP/ATP5A1/GSPT…	156
MF	GO:0015085	calcium ion transmembrane transporter activity	40/2396	61/7273	1.66446e-07	6.77436e-05	6.0271e-05	RYR3/RYR1/RYR2/ATP2B1/CACNA1B/ATP2A2/CACNG2/ITPR1/GRIN2A/GRIN1/GPM6A/OPRM1/CACNB3/STIM1/STIM2/CACNA1A/CACNA1C/TRPM1/MCU/GRM7/CACNA2D2/RIMBP2/ATP2C1/CACNB2/SLC24A4/SLC8A2/CACNB4/CACNB1/TRPM8/TMCO1/TRPM7/CACNA1D/SLC24A3/PANX1/CACNG4/CACNG3/TRPC3/TRPV2/CACNA2D3/SLC8A3	40
MF	GO:0005262	calcium channel activity	35/2396	53/7273	7.69611e-07	0.000171555	0.000152631	RYR3/RYR1/RYR2/CACNA1B/CACNG2/ITPR1/GRIN2A/GRIN1/GPM6A/OPRM1/CACNB3/STIM1/STIM2/CACNA1A/CACNA1C/TRPM1/MCU/GRM7/CACNA2D2/RIMBP2/CACNB2/SLC24A4/CACNB4/CACNB1/TRPM8/TMCO1/TRPM7/CACNA1D/SLC24A3/PANX1/CACNG4/CACNG3/TRPC3/TRPV2/CACNA2D3	35
MF	GO:0005216	monoatomic ion channel activity	94/2396	189/7273	9.63808e-07	0.000171555	0.000152631	RYR3/SCN1A/GRIK3/RYR1/RYR2/SLC1A4/CACNA1B/CHRNA4/CACNG2/HCN3/ATP6/ITPR1/GABRD/GRIA1/GABRA2/GRIN2A/GRIN1/GPM6A/GRIK2/OPRM1/CLCN3/SLC1A1/CACNB3/SNAP25/GABRB3/KCNAB1/ABCC9/STIM1/STIM2/KCNK2/CACNA1A/SCN1B/CACNA1C/ATP5A1/KCNB1/KCND1/TRPM1/SLC17A7/TMEM109/MCU/SCN2B/LRRC8B/VDAC3/CLCN4/GRID2/GRIK5/GRID1/KCNA6/GRM7/ASIC1/TTYH3/CACNA2D2/KCNIP4/KCNT1/SCN4B/ASIC4/KCNF1/RIMBP2/SLC17A8/LRRC8D/GABRA5/SCN3B/UNC8…	94
MF	GO:0016887	ATP hydrolysis activity	74/2396	141/7273	1.05377e-06	0.000171555	0.000152631	ATP2B1/GET3/ATP2A2/PSMC3/YME1L1/HSP90AA1/HSP90B1/EIF4A2/HSP90AB1/TCP1/HSPA5/KIF2A/KIF5A/CCT8/VPS4B/ABCD1/ERCC3/PSMC4/ABCD3/ENTPD1/RUVBL1/PSMC1/PSMC5/HSPA8/ATP8A1/CCT7/CCT2/CCT4/CCT3/ATP11A/ATP8B2/ATP8A2/VCP/ATP5A1/SMARCA4/SPG7/AFG1L/ATP13A3/KIF1B/CLPB/ABCD2/DDX4/DDX3X/ATP7A/MORC2A/ATP11B/SMCHD1/CHD4/ATP2C1/HSPA13/LONP1/AFG3L2/TOR2A/ABCA3/ATP1A1/ATP5C1/AFG3L1/ATAD3A/TRAP1/ATP5PB/OLA1/BCS1L/ATAD1/L…	74
MF	GO:0015267	channel activity	100/2396	206/7273	1.81899e-06	0.000211522	0.00018819	RYR3/SCN1A/GRIK3/RYR1/RYR2/SLC1A4/CACNA1B/CHRNA4/CACNG2/HCN3/ATP6/ITPR1/GABRD/GJA1/GRIA1/GABRA2/GRIN2A/GRIN1/GPM6A/GRIK2/OPRM1/CLCN3/SLC1A1/CACNB3/ATP5G2/SNAP25/GABRB3/KCNAB1/ABCC9/STIM1/STIM2/KCNK2/CACNA1A/SCN1B/CACNA1C/ATP5A1/KCNB1/KCND1/BAX/TRPM1/SLC17A7/TMEM109/MCU/SCN2B/LRRC8B/VDAC3/CLCN4/GRID2/GRIK5/GRID1/KCNA6/GRM7/ASIC1/TTYH3/CACNA2D2/KCNIP4/KCNT1/SCN4B/ASIC4/KCNF1/RIMBP2/SLC17A8/LRRC8D/G…	100
MF	GO:0022803	passive transmembrane transporter activity	100/2396	206/7273	1.81899e-06	0.000211522	0.00018819	RYR3/SCN1A/GRIK3/RYR1/RYR2/SLC1A4/CACNA1B/CHRNA4/CACNG2/HCN3/ATP6/ITPR1/GABRD/GJA1/GRIA1/GABRA2/GRIN2A/GRIN1/GPM6A/GRIK2/OPRM1/CLCN3/SLC1A1/CACNB3/ATP5G2/SNAP25/GABRB3/KCNAB1/ABCC9/STIM1/STIM2/KCNK2/CACNA1A/SCN1B/CACNA1C/ATP5A1/KCNB1/KCND1/BAX/TRPM1/SLC17A7/TMEM109/MCU/SCN2B/LRRC8B/VDAC3/CLCN4/GRID2/GRIK5/GRID1/KCNA6/GRM7/ASIC1/TTYH3/CACNA2D2/KCNIP4/KCNT1/SCN4B/ASIC4/KCNF1/RIMBP2/SLC17A8/LRRC8D/G…	100
MF	GO:0005261	monoatomic cation channel activity	71/2396	136/7273	2.24036e-06	0.000227957	0.000202812	RYR3/SCN1A/GRIK3/RYR1/RYR2/CACNA1B/CHRNA4/CACNG2/HCN3/ATP6/ITPR1/GRIN2A/GRIN1/GPM6A/GRIK2/OPRM1/CACNB3/SNAP25/KCNAB1/ABCC9/STIM1/STIM2/KCNK2/CACNA1A/SCN1B/CACNA1C/ATP5A1/KCNB1/KCND1/TRPM1/MCU/SCN2B/GRIK5/KCNA6/GRM7/ASIC1/CACNA2D2/KCNIP4/KCNT1/SCN4B/ASIC4/KCNF1/RIMBP2/SCN3B/UNC80/TMEM63C/CACNB2/PIEZO2/SLC24A4/KCNQ3/CACNB4/CACNB1/TRPM8/ATP5C1/KCNH5/TMCO1/TRPM7/CACNA1D/SLC24A3/ATP5PB/CHRNB2/PANX1/CA…	71
MF	GO:0098960	postsynaptic neurotransmitter receptor activity	24/2396	34/7273	7.56842e-06	0.000628799	0.000559438	GRIK3/CHRNA4/CHRM1/GABRD/GRIA1/GABRA2/CHRM4/ADRB1/GRIN2A/GRIN1/GRIK2/DRD2/GABRB3/GRM1/GRM5/DRD1/GRID2/GRIK5/GRID1/GABRA5/GABRA4/CHRNB2/GABBR1/GRIA3	24
MF	GO:0004672	protein kinase activity	133/2396	296/7273	7.7248e-06	0.000628799	0.000559438	OBSCN/TTN/KALRN/CAD/EEF2K/MAP2K3/MAP3K5/CDK14/BMPR2/CHKA/CSNK2A2/SLK/TESK1/GRK6/SRPK1/CASK/ABL1/ARAF/PRKACA/SRC/PDGFRB/NTRK2/PRKCE/PRKCH/BRAF/AKT1/PTK2/ACVR1/FYN/CSK/MAPK14/SYK/CDK5/NEK1/EPHB3/EPHB2/TYRO3/RIPK2/PRKCG/PRKACB/PRKCB/MAP2K6/PKN1/FER/PRKDC/NRP1/EGFR/PRKCZ/EPHA4/CDK16/YES1/TRIO/CDK12/MAP3K13/GSK3A/POMK/LMTK2/MAP3K9/MAST3/LRRK1/CAMKV/PAK6/KSR2/PRKAA1/TAOK1/FAM20C/BRSK1/LRRK2/CSNK2A1/AKT…	133
MF	GO:0008066	glutamate receptor activity	14/2396	16/7273	9.99206e-06	0.000739413	0.000657851	GRIK3/GRIA1/GRIN2A/GRIN1/GRIK2/GRM1/GRM2/GRM5/GRID2/GRIK5/GRID1/GRM7/GRM3/GRIA3	14
MF	GO:0016462	pyrophosphatase activity	164/2396	380/7273	1.2495e-05	0.000847575	0.000754082	ATP2B1/EFTUD2/GET3/ATP2A2/GNAZ/PSMC3/YME1L1/HSP90AA1/HSP90B1/NUDT11/NUDT10/EIF4A2/RRAS/HSP90AB1/TCP1/SRP54B/SRP54A/HSPA5/GNA11/KIF2A/DRG1/KIF5A/RAB6A/RAB24/CCT8/VPS4B/ABCD1/ERCC3/RAB7/RAB2A/PSMC4/ABCD3/RAB8A/ENTPD1/EEF2/OPA1/RAB2B/RUVBL1/RAC3/RAB10/RAB8B/ARF3/ARL1/RAP2B/ARF4/RRAS2/PSMC1/PSMC5/EEF1A2/RAB1A/RAB3C/RAN/GNB2/RAB3A/HSPA8/RASD2/RIT2/ATP8A1/CCT7/CCT2/CCT4/CCT3/ARF5/ATP11A/ATP8B2/ATP8A2/V…	164
MF	GO:0015075	monoatomic ion transmembrane transporter activity	140/2396	318/7273	1.64027e-05	0.001018	0.00090571	SLC9A6/RYR3/SCN1A/GRIK3/RYR1/RYR2/ATP2B1/SLC1A4/CACNA1B/ATP2A2/CHRNA4/SLC4A4/CACNG2/HCN3/CYTB/COX1/COX2/ATP6/ITPR1/SLC4A3/COX4I1/GABRD/GJA1/GRIA1/GABRA2/GRIN2A/GRIN1/GPM6A/GRIK2/OPRM1/SLC25A4/CLCN3/ATP6V0D1/SLC25A5/SLC1A1/CACNB3/ATP5G2/COX7B/SNAP25/GABRB3/KCNAB1/ABCC9/STIM1/STIM2/KCNK2/SLC30A3/CACNA1A/SCN1B/CACNA1C/ATP5A1/KCNB1/KCND1/TRPM1/SLC17A7/TMEM109/MCU/SLC30A10/SCN2B/LRRC8B/SLC39A12/MRS2/A…	140
MF	GO:0016818	hydrolase activity, acting on acid anhydrides, in phosphorus-containing anhydrides	164/2396	382/7273	1.78438e-05	0.001018	0.00090571	ATP2B1/EFTUD2/GET3/ATP2A2/GNAZ/PSMC3/YME1L1/HSP90AA1/HSP90B1/NUDT11/NUDT10/EIF4A2/RRAS/HSP90AB1/TCP1/SRP54B/SRP54A/HSPA5/GNA11/KIF2A/DRG1/KIF5A/RAB6A/RAB24/CCT8/VPS4B/ABCD1/ERCC3/RAB7/RAB2A/PSMC4/ABCD3/RAB8A/ENTPD1/EEF2/OPA1/RAB2B/RUVBL1/RAC3/RAB10/RAB8B/ARF3/ARL1/RAP2B/ARF4/RRAS2/PSMC1/PSMC5/EEF1A2/RAB1A/RAB3C/RAN/GNB2/RAB3A/HSPA8/RASD2/RIT2/ATP8A1/CCT7/CCT2/CCT4/CCT3/ARF5/ATP11A/ATP8B2/ATP8A2/V…	164
MF	GO:0008324	monoatomic cation transmembrane transporter activity	117/2396	259/7273	2.01971e-05	0.001018	0.00090571	SLC9A6/RYR3/SCN1A/GRIK3/RYR1/RYR2/ATP2B1/CACNA1B/ATP2A2/CHRNA4/SLC4A4/CACNG2/HCN3/CYTB/COX1/COX2/ATP6/ITPR1/COX4I1/GRIN2A/GRIN1/GPM6A/GRIK2/OPRM1/SLC25A4/ATP6V0D1/SLC25A5/SLC1A1/CACNB3/ATP5G2/COX7B/SNAP25/KCNAB1/ABCC9/STIM1/STIM2/KCNK2/SLC30A3/CACNA1A/SCN1B/CACNA1C/ATP5A1/KCNB1/KCND1/TRPM1/SLC17A7/MCU/SLC30A10/SCN2B/SLC39A12/MRS2/ATP13A3/SLC6A3/GRIK5/KCNA6/TFRC/ATP7A/GRM7/ASIC1/SLC39A10/SLC6A7/CA…	117
MF	GO:0030165	PDZ domain binding	45/2396	81/7273	2.11014e-05	0.001018	0.00090571	LZTS3/ATP2B1/PTEN/CASK/CTBP1/F11R/LIN7B/GJA1/GRIA1/ADRB1/GRIK2/CLCN3/TBC1D10A/DOCK4/DLG3/CXADR/ADGRB1/SNTA1/GRID2/GRIK5/DLG4/GRM7/DLGAP3/ERC2/CCDC88C/DLG1/BAIAP2/PLEKHA1/RAPGEF2/SLC26A6/LIN7A/DLG2/PHAF1/GRIP1/CACNA1D/NLGN1/ERC1/CNTNAP4/SHISA9/DTNA/TAMALIN/CACNG3/SRR/MPP2/GRIA3	45
MF	GO:0016817	hydrolase activity, acting on acid anhydrides	164/2396	383/7273	2.12605e-05	0.001018	0.00090571	ATP2B1/EFTUD2/GET3/ATP2A2/GNAZ/PSMC3/YME1L1/HSP90AA1/HSP90B1/NUDT11/NUDT10/EIF4A2/RRAS/HSP90AB1/TCP1/SRP54B/SRP54A/HSPA5/GNA11/KIF2A/DRG1/KIF5A/RAB6A/RAB24/CCT8/VPS4B/ABCD1/ERCC3/RAB7/RAB2A/PSMC4/ABCD3/RAB8A/ENTPD1/EEF2/OPA1/RAB2B/RUVBL1/RAC3/RAB10/RAB8B/ARF3/ARL1/RAP2B/ARF4/RRAS2/PSMC1/PSMC5/EEF1A2/RAB1A/RAB3C/RAN/GNB2/RAB3A/HSPA8/RASD2/RIT2/ATP8A1/CCT7/CCT2/CCT4/CCT3/ARF5/ATP11A/ATP8B2/ATP8A2/V…	164
MF	GO:0046873	metal ion transmembrane transporter activity	90/2396	191/7273	2.61884e-05	0.0011843	0.00105366	SLC9A6/RYR3/SCN1A/GRIK3/RYR1/RYR2/ATP2B1/CACNA1B/ATP2A2/SLC4A4/CACNG2/HCN3/ITPR1/GRIN2A/GRIN1/GPM6A/GRIK2/OPRM1/SLC1A1/CACNB3/SNAP25/KCNAB1/ABCC9/STIM1/STIM2/KCNK2/SLC30A3/CACNA1A/SCN1B/CACNA1C/KCNB1/KCND1/TRPM1/SLC17A7/MCU/SLC30A10/SCN2B/SLC39A12/MRS2/SLC6A3/GRIK5/KCNA6/TFRC/ATP7A/GRM7/ASIC1/SLC39A10/SLC6A7/CACNA2D2/KCNIP4/KCNT1/SLC39A14/SCN4B/ASIC4/KCNF1/ZDHHC17/RIMBP2/ATP2C1/SLC17A8/NIPAL3/SLC…	90
MF	GO:0022836	gated channel activity	69/2396	139/7273	2.86369e-05	0.00122686	0.00109153	RYR3/SCN1A/GRIK3/RYR1/RYR2/CACNA1B/CHRNA4/CACNG2/HCN3/ITPR1/GABRD/GRIA1/GABRA2/GRIN2A/GRIN1/GRIK2/OPRM1/CLCN3/CACNB3/ATP5G2/SNAP25/GABRB3/KCNAB1/KCNK2/CACNA1A/SCN1B/CACNA1C/KCNB1/KCND1/SLC17A7/TMEM109/SCN2B/VDAC3/CLCN4/GRID2/GRIK5/GRID1/KCNA6/GRM7/ASIC1/CACNA2D2/KCNIP4/KCNT1/SCN4B/ASIC4/KCNF1/RIMBP2/GABRA5/SCN3B/TMEM63C/CACNB2/PIEZO2/KCNQ3/CACNB4/CACNB1/TRPM8/KCNH5/CACNA1D/GABRA4/CHRNB2/CACNG4/CA…	69
MF	GO:0022839	monoatomic ion gated channel activity	68/2396	137/7273	3.27975e-05	0.00132664	0.0011803	RYR3/SCN1A/GRIK3/RYR1/RYR2/CACNA1B/CHRNA4/CACNG2/HCN3/ITPR1/GABRD/GRIA1/GABRA2/GRIN2A/GRIN1/GRIK2/OPRM1/CLCN3/CACNB3/SNAP25/GABRB3/KCNAB1/KCNK2/CACNA1A/SCN1B/CACNA1C/KCNB1/KCND1/SLC17A7/TMEM109/SCN2B/VDAC3/CLCN4/GRID2/GRIK5/GRID1/KCNA6/GRM7/ASIC1/CACNA2D2/KCNIP4/KCNT1/SCN4B/ASIC4/KCNF1/RIMBP2/GABRA5/SCN3B/TMEM63C/CACNB2/PIEZO2/KCNQ3/CACNB4/CACNB1/TRPM8/KCNH5/CACNA1D/GABRA4/CHRNB2/CACNG4/CACNG3/KC…	68
MF	GO:0030594	neurotransmitter receptor activity	24/2396	36/7273	3.42253e-05	0.00132664	0.0011803	GRIK3/CHRNA4/CHRM1/GABRD/GRIA1/GABRA2/CHRM4/ADRB1/GRIN2A/GRIN1/GRIK2/DRD2/GABRB3/GRM1/GRM5/DRD1/GRID2/GRIK5/GRID1/GABRA5/GABRA4/CHRNB2/GABBR1/GRIA3	24
MF	GO:0016773	phosphotransferase activity, alcohol group as acceptor	155/2396	364/7273	5.07745e-05	0.00187866	0.00167143	OBSCN/TTN/KALRN/CAD/DGKI/DGKH/DGKD/EEF2K/MAP2K3/MAP3K5/CDK14/BMPR2/CHKA/CSNK2A2/SLK/TESK1/PIP5K1C/GRK6/SRPK1/CASK/ABL1/ARAF/PRKACA/SRC/PDGFRB/NTRK2/PRKCE/PRKCH/BRAF/AKT1/PTK2/ACVR1/FYN/CSK/MAPK14/SYK/CDK5/NEK1/GCK/EPHB3/EPHB2/TYRO3/NADK/RIPK2/PRKCG/PRKACB/PRKCB/MAP2K6/PKN1/FER/PRKDC/NRP1/EGFR/PRKCZ/EPHA4/CDK16/YES1/TRIO/CDK12/MAP3K13/GSK3A/POMK/LMTK2/NOL9/MAP3K9/MAST3/LRRK1/CAMKV/PAK6/KSR2/PRKAA1…	155
MF	GO:0004674	protein serine/threonine kinase activity	106/2396	236/7273	6.56139e-05	0.00232216	0.00206601	OBSCN/TTN/KALRN/EEF2K/MAP2K3/MAP3K5/CDK14/BMPR2/CSNK2A2/SLK/TESK1/GRK6/SRPK1/CASK/ARAF/PRKACA/PRKCE/PRKCH/BRAF/AKT1/ACVR1/MAPK14/SYK/CDK5/NEK1/RIPK2/PRKCG/PRKACB/PRKCB/MAP2K6/PKN1/PRKDC/PRKCZ/CDK16/TRIO/CDK12/MAP3K13/GSK3A/LMTK2/MAP3K9/MAST3/LRRK1/CAMKV/PAK6/KSR2/PRKAA1/TAOK1/FAM20C/BRSK1/LRRK2/CSNK2A1/AKT2/PAK3/PRPF4B/ACVR1B/MAP3K7/PRKCI/SPEG/MAP3K10/BRSK2/CDK13/STK36/BCR/DCLK2/DSTYK/TAOK2/STK32…	106
MF	GO:0022890	inorganic cation transmembrane transporter activity	112/2396	252/7273	7.08988e-05	0.00240465	0.0021394	SLC9A6/RYR3/SCN1A/GRIK3/RYR1/RYR2/ATP2B1/CACNA1B/ATP2A2/SLC4A4/CACNG2/HCN3/CYTB/COX1/COX2/ATP6/ITPR1/COX4I1/GRIA1/GRIN2A/GRIN1/GPM6A/GRIK2/OPRM1/SLC25A4/ATP6V0D1/SLC25A5/SLC1A1/CACNB3/ATP5G2/COX7B/SNAP25/KCNAB1/ABCC9/STIM1/STIM2/KCNK2/SLC30A3/CACNA1A/SCN1B/CACNA1C/ATP5A1/KCNB1/KCND1/TRPM1/SLC17A7/MCU/SLC30A10/SCN2B/SLC39A12/MRS2/SLC6A3/GRIK5/KCNA6/TFRC/ATP7A/GRM7/ASIC1/SLC39A10/SLC6A7/CACNA2D2/KC…	112
MF	GO:0016301	kinase activity	167/2396	399/7273	7.92725e-05	0.00255755	0.00227543	OBSCN/TTN/KALRN/CAD/DGKI/DGKH/DGKD/EEF2K/MAP2K3/MAP3K5/CDK14/BMPR2/CHKA/CSNK2A2/SLK/TESK1/PIP5K1C/GRK6/SRPK1/CASK/ABL1/ARAF/PRKACA/SRC/PDGFRB/NTRK2/PRKCE/PRKCH/BRAF/AKT1/PTK2/ACVR1/FYN/CSK/MAPK14/SYK/CDK5/NEK1/GCK/EPHB3/EPHB2/TYRO3/NADK/RIPK2/CDK5R1/PRKCG/PRKACB/PRKCB/MAP2K6/PKN1/FER/PRKDC/NRP1/SEPHS2/EGFR/PRKCZ/EPHA4/CDK16/YES1/TRIO/CDK12/MAP3K13/GSK3A/POMK/LMTK2/NOL9/MAP3K9/MAST3/LRRK1/CAMKV/PA…	167
MF	GO:0005516	calmodulin binding	61/2396	123/7273	8.48326e-05	0.00255755	0.00227543	OBSCN/RYR3/UBR4/TTN/AKAP5/RYR1/RYR2/MYO10/ATP2B1/EEF2K/FKBP8/STRN/CASK/ADCY1/MAP2/MARCKS/MARCKSL1/AKT1/GRIN1/SYT1/MYO1B/EPB41/PPP3CB/PCYT1A/WFS1/STRN4/PPP3CA/RIT2/CACNA1A/MYO7A/ADCY8/PDE1B/EGFR/CACNA1C/CAMKV/IQGAP2/UNC13A/SNTA1/PDE1A/MYH10/GRM7/IQCB1/CAMKK2/CAMSAP2/SLC24A4/UNC13C/CDK5RAP2/KCNQ3/SLC8A2/ITPKA/ADCY3/CAMK1G/KCNH5/CAMK2G/NDUFAF4/TPRGL/STRN3/ADD2/ADD1/NOS1/SLC8A3	61
MF	GO:0043021	ribonucleoprotein complex binding	61/2396	123/7273	8.48326e-05	0.00255755	0.00227543	GCN1/EIF6/RPSA/SRP54A/HSPA5/EEF2/ABCE1/HNRNPK/PPP1CA/RACK1/BOP1/DDX17/CSNK2A1/DDX3X/LTN1/NOMO1/CPSF6/RICTOR/RPL35/EIF2S1/SND1/MTRFR/DHX33/ZFP598/OXA1L/EIF5A2/MAIP1/SRP68/DERL2/GEMIN5/YTHDF3/GUF1/PRPF31/STAU2/EIF3C/NCLN/HNRNPU/EIF4A3/TMCO1/XPO5/LETMD1/DERL1/NMD3/GTPBP4/MTRES1/SERBP1/MTIF3/ERAL1/CCDC47/PHF6/MRRF/TIMM50/SPCS1/RPN2/SRPR/NVL/PRMT1/MTOR/NAA10/STRAP/HNRNPC	61
MF	GO:0140657	ATP-dependent activity	130/2396	301/7273	9.60851e-05	0.00279333	0.00248521	YTHDC2/ABCC3/ASCC3/MYO10/ATP2B1/DHX15/GET3/ATP2A2/PSMC3/YME1L1/ABCB1B/HSP90AA1/HSP90B1/EIF4A2/HSP90AB1/TCP1/HSPA5/ABCB4/KIF2A/KIF5A/ACSL1/CCT8/VPS4B/MYO1B/ABCD1/ERCC3/ATP6V0D1/PSMC4/ABCD3/ENTPD1/RUVBL1/EIF4A1/PSMC1/PSMC5/HSPA8/HSPD1/ABCC9/ATP8A1/CCT7/CCT2/CCT4/CCT3/MYO7A/ATP11A/ATP8B2/ATP8A2/VCP/ATP5A1/SMARCAD1/MCM9/SMARCA4/SPG7/ACSF3/AFG1L/DYNC2H1/DDX17/DYNC2I2/ATP13A3/KIF1B/CLPB/RBBP4/ABCB7/ABC…	130
MF	GO:0099529	neurotransmitter receptor activity involved in regulation of postsynaptic membrane potential	18/2396	26/7273	0.000162148	0.00455131	0.00404927	GRIK3/CHRNA4/GABRD/GRIA1/GABRA2/ADRB1/GRIN2A/GRIN1/GRIK2/GABRB3/GRID2/GRIK5/GRID1/GABRA5/GABRA4/CHRNB2/GABBR1/GRIA3	18
MF	GO:0005096	GTPase activator activity	70/2396	148/7273	0.000174433	0.00473296	0.00421088	TBC1D25/RAP1GAP/RABGAP1/ARHGEF10L/RABGAP1L/ARHGAP31/SYNGAP1/SIPA1L3/RGS9/RGS7/ARHGAP6/GDI1/TBC1D10A/DOCK4/DEPDC5/GNB5/NRP1/SEC23A/RIC8A/DAB2IP/AGAP2/ANKRD27/IQGAP2/TBC1D9/GARNL3/ELMOD1/STXBP5L/LRRK2/ARHGEF1/GDI2/ARHGDIB/TBC1D30/ARHGAP20/OCRL/BCR/ARHGAP10/TIAM2/ARHGAP26/ACAP2/SMAP2/SGSM2/ARHGAP33/ADGRB3/ARHGAP32/ELMOD2/LARS/PGAM5/RGS8/TBC1D17/SIPA1L1/MYO9A/RAPGEF2/NCKAP1L/AGFG1/STXBP5/TBC1D13/CHN1…	70
MF	GO:0019900	kinase binding	196/2396	484/7273	0.000186763	0.00490402	0.00436308	PTPRF/TTN/CEP152/AKAP5/DGKH/DGKD/GCN1/RYR2/SYNGAP1/RAB11FIP2/PTEN/STXBP1/AKAP1/MAP2K3/MAP3K5/BMPR2/AXIN1/AP1B1/ITGB1BP1/LSM2/CDK5R2/PITPNM1/BCL2L11/COPB2/TESK1/PER3/CASK/BECN1/DCX/LIN7B/ABL1/PRKACA/SRC/PDGFRB/LDHA/NR3C1/HSP90AA1/POLR2A/ITGB1/HSP90AB1/LMNB1/NTRK2/PRKCE/ATF2/AP2A2/PCNA/MAP2/GJA1/PRKCH/GRIA1/MARCKS/BRAF/KIF2A/PRKAR2B/AKT1/SLC2A3/PTK2/GRIN2A/PTPN1/ACVR1/CSK/MAPK14/SYK/CDK5/DVL1/CACNB…	196
MF	GO:0035254	glutamate receptor binding	34/2396	61/7273	0.00019425	0.00494122	0.00439617	AKAP5/PTEN/SDCBP/CACNG2/IGSF11/GRIA1/GRIN2A/GRIN1/CANX/FYN/PTPN5/DRD2/CDK5R1/DLG3/CTNNB1/SHANK3/ADORA2A/PLCG1/DLG4/SHANK2/DLG1/NETO2/SHISA7/NETO1/PHAF1/GRIP1/OPHN1/HOMER3/ARPC2/CACNG4/CACNG3/PTPN4/GSK3B/HOMER1	34
MF	GO:0019901	protein kinase binding	176/2396	430/7273	0.0002104	0.00518987	0.0046174	PTPRF/TTN/CEP152/AKAP5/GCN1/RYR2/SYNGAP1/RAB11FIP2/PTEN/STXBP1/AKAP1/MAP2K3/MAP3K5/BMPR2/AXIN1/AP1B1/ITGB1BP1/LSM2/CDK5R2/PITPNM1/BCL2L11/COPB2/TESK1/CASK/BECN1/DCX/LIN7B/ABL1/PRKACA/SRC/PDGFRB/NR3C1/HSP90AA1/ITGB1/HSP90AB1/LMNB1/NTRK2/PRKCE/ATF2/AP2A2/PCNA/MAP2/GJA1/PRKCH/GRIA1/MARCKS/BRAF/KIF2A/PRKAR2B/AKT1/PTK2/GRIN2A/PTPN1/ACVR1/CSK/MAPK14/SYK/CDK5/DVL1/CACNB3/FAF1/PTPN5/RAB8A/CTBP2/EEF2/DOCK…	176
MF	GO:1901702	salt transmembrane transporter activity	107/2396	246/7273	0.000283753	0.00679338	0.00604403	SLC9A6/RYR3/SCN1A/SLC25A25/GRIK3/RYR1/RYR2/ATP2B1/SLC1A4/CACNA1B/ATP2A2/SLC4A4/CACNG2/HCN3/ITPR1/SLC4A3/GABRD/GABRA2/GRIN2A/GRIN1/GPM6A/GRIK2/OPRM1/SLC25A4/CLCN3/SLC25A5/SLC1A1/CACNB3/SNAP25/GABRB3/KCNAB1/ABCC9/STIM1/STIM2/KCNK2/SLC30A3/CACNA1A/SCN1B/CACNA1C/KCNB1/KCND1/SLC7A1/TRPM1/SLC17A7/MCU/SLC30A10/SLC25A31/SCN2B/SLC39A12/SLC6A3/CLCN4/GRIK5/KCNA6/ATP7A/GRM7/SLC25A23/ASIC1/SLC39A10/TTYH3/SLC6…	107
MF	GO:0004970	ionotropic glutamate receptor activity	9/2396	10/7273	0.000318644	0.00741075	0.0065933	GRIK3/GRIA1/GRIN2A/GRIN1/GRIK2/GRID2/GRIK5/GRID1/GRIA3	9
MF	GO:0005245	voltage-gated calcium channel activity	17/2396	25/7273	0.000346508	0.00783493	0.00697069	RYR1/CACNA1B/CACNG2/OPRM1/CACNB3/CACNA1A/CACNA1C/GRM7/CACNA2D2/RIMBP2/CACNB2/CACNB4/CACNB1/CACNA1D/CACNG4/CACNG3/CACNA2D3	17
MF	GO:0035255	ionotropic glutamate receptor binding	23/2396	38/7273	0.000428573	0.00942861	0.00838857	PTEN/SDCBP/CACNG2/IGSF11/GRIA1/GRIN1/CANX/DRD2/CDK5R1/DLG3/CTNNB1/SHANK3/DLG4/SHANK2/DLG1/NETO2/SHISA7/NETO1/GRIP1/OPHN1/CACNG4/CACNG3/GSK3B	23
MF	GO:0022857	transmembrane transporter activity	183/2396	456/7273	0.000523628	0.0108931	0.00969151	SLC9A6/RYR3/SCN1A/SLC25A25/GRIK3/ABCC3/RYR1/RYR2/ATP2B1/SLC1A4/CACNA1B/ATP2A2/CHRNA4/SLC4A4/CACNG2/HCN3/CYTB/COX1/COX2/ATP6/ND1/ND5/ABCB1B/ITPR1/SLC4A3/COX4I1/ABCB4/GABRD/GJA1/GRIA1/GABRA2/SLC2A3/GRIN2A/GRIN1/GPM6A/GRIK2/OPRM1/ABCD1/SLC25A4/CLCN3/ATP6V0D1/SLC25A5/SLC1A1/CACNB3/ABCD3/ATP5G2/COX7B/SNAP25/GABRB3/KCNAB1/ABCC9/STIM1/STIM2/KCNK2/SLC30A3/CACNA1A/SCN1B/CACNA1C/ATP5A1/KCNB1/KCND1/BAX/SLC7…	183
MF	GO:0015318	inorganic molecular entity transmembrane transporter activity	124/2396	295/7273	0.000532157	0.0108931	0.00969151	SLC9A6/RYR3/SCN1A/GRIK3/RYR1/RYR2/ATP2B1/SLC1A4/CACNA1B/ATP2A2/SLC4A4/CACNG2/HCN3/CYTB/COX1/COX2/ATP6/ITPR1/SLC4A3/COX4I1/GABRD/GRIA1/GABRA2/GRIN2A/GRIN1/GPM6A/GRIK2/OPRM1/SLC25A4/CLCN3/ATP6V0D1/SLC25A5/SLC1A1/CACNB3/ATP5G2/COX7B/SNAP25/GABRB3/KCNAB1/ABCC9/STIM1/STIM2/KCNK2/SLC30A3/CACNA1A/SCN1B/CACNA1C/ATP5A1/KCNB1/KCND1/TRPM1/SLC17A7/MCU/SLC30A10/SCN2B/SLC39A12/MRS2/SLC6A3/CLCN4/GRIK5/KCNA6/TFR…	124
MF	GO:0016772	transferase activity, transferring phosphorus-containing groups	188/2396	470/7273	0.000535287	0.0108931	0.00969151	OBSCN/TTN/KALRN/CAD/TUT4/DGKI/DGKH/DGKD/EEF2K/MAP2K3/MAP3K5/CDK14/BMPR2/CHKA/CSNK2A2/SLK/TESK1/PIP5K1C/GRK6/SRPK1/CASK/ABL1/ARAF/PRKACA/SRC/PDGFRB/POLR2A/NTRK2/PRKCE/PRKCH/BRAF/AKT1/PTK2/ACVR1/FYN/CSK/MAPK14/SYK/PCYT1A/CDK5/NEK1/GCK/EPHB3/EPHB2/TYRO3/NADK/RIPK2/POLR3B/CDK5R1/PRKCG/PRKACB/PRKCB/MAP2K6/PKN1/FER/PRKDC/NRP1/SEPHS2/CDS1/EGFR/PRKCZ/EPHA4/CDK16/YES1/TRIO/CDK12/MAP3K13/GSK3A/GDPGP1/POMK/…	188
MF	GO:0019903	protein phosphatase binding	55/2396	115/7273	0.000595063	0.0118142	0.010511	CDC27/AKAP5/AKAP1/MAP3K5/CACNA1B/STRN/SHOC2/HSP90AA1/HSP90B1/ITPR1/AKT1/PTK2/PTPN1/CSK/MAPK14/PPP3CB/GCK/STRN4/PPP1CA/PPP1CC/PPP2CA/RACK1/DLG3/FER/ADCY8/SIRPA/EGFR/CACNA1C/VCP/CTNNB1/PHACTR1/DAB2IP/ITGA1/PHACTR4/MYO16/SLC6A3/DRD1/DLG4/CDC5L/PPP2R2A/ANKLE2/PPP1R9B/SMG5/MAP2K7/MTMR3/ANAPC4/DLG2/MTMR4/PPP6R3/CTTNBP2NL/STRN3/FOXO1/TBK1/ANAPC7/STAU1	55
MF	GO:1904315	transmitter-gated monoatomic ion channel activity involved in regulation of postsynaptic membrane potential	16/2396	24/7273	0.000728292	0.014115	0.012558	GRIK3/CHRNA4/GABRD/GRIA1/GABRA2/GRIN2A/GRIN1/GRIK2/GABRB3/GRID2/GRIK5/GRID1/GABRA5/GABRA4/CHRNB2/GRIA3	16
MF	GO:0043022	ribosome binding	29/2396	53/7273	0.000849923	0.0159606	0.0142	GCN1/EIF6/RPSA/HSPA5/EEF2/RACK1/NOMO1/RICTOR/EIF2S1/ZFP598/OXA1L/EIF5A2/MAIP1/SRP68/GEMIN5/YTHDF3/GUF1/STAU2/EIF3C/NCLN/TMCO1/LETMD1/SERBP1/MTIF3/CCDC47/SPCS1/RPN2/MTOR/NAA10	29
MF	GO:0003924	GTPase activity	82/2396	186/7273	0.000862733	0.0159606	0.0142	EFTUD2/GNAZ/RRAS/SRP54B/SRP54A/GNA11/DRG1/RAB6A/RAB24/RAB7/RAB2A/RAB8A/EEF2/OPA1/RAB2B/RAC3/RAB10/RAB8B/ARF3/ARL1/RAP2B/ARF4/RRAS2/EEF1A2/RAB1A/RAB3C/RAN/GNB2/RAB3A/RASD2/RIT2/ARF5/GSPT2/AGAP2/RAB26/DIRAS2/LRRK2/GBP3/ARHGDIB/DDX3X/HBS1L/ATL2/RAB35/MFN2/RAP2A/MFN1/TUFM/RHOT1/TRIM23/ATL1/RAB39B/ARF2/RAP2C/GUF1/MMAA/RAB36/NKIRAS1/GNAL/RHOT2/GFM1/DNM1L/GSPT1/RERG/RHOQ/RHOBTB2/MTIF2/DIRAS1/RHEB/RAB30/…	82
MF	GO:0022843	voltage-gated monoatomic cation channel activity	34/2396	65/7273	0.000930579	0.0168331	0.0149763	RYR1/CACNA1B/CACNG2/HCN3/GRIN2A/GRIN1/OPRM1/CACNB3/SNAP25/KCNAB1/KCNK2/CACNA1A/CACNA1C/KCNB1/KCND1/SCN2B/KCNA6/GRM7/CACNA2D2/KCNT1/KCNF1/RIMBP2/CACNB2/KCNQ3/CACNB4/CACNB1/KCNH5/CACNA1D/CACNG4/CACNG3/KCNQ5/KCNH3/KCND2/CACNA2D3	34
MF	GO:0005230	extracellular ligand-gated monoatomic ion channel activity	17/2396	27/7273	0.00130294	0.0230563	0.020513	GRIK3/CHRNA4/GABRD/GRIA1/GABRA2/GRIN2A/GRIN1/GRIK2/GABRB3/SLC17A7/GRID2/GRIK5/GRID1/GABRA5/GABRA4/CHRNB2/GRIA3	17
MF	GO:0022824	transmitter-gated monoatomic ion channel activity	16/2396	25/7273	0.00140702	0.0232307	0.0206682	GRIK3/CHRNA4/GABRD/GRIA1/GABRA2/GRIN2A/GRIN1/GRIK2/GABRB3/GRID2/GRIK5/GRID1/GABRA5/GABRA4/CHRNB2/GRIA3	16
MF	GO:0022835	transmitter-gated channel activity	16/2396	25/7273	0.00140702	0.0232307	0.0206682	GRIK3/CHRNA4/GABRD/GRIA1/GABRA2/GRIN2A/GRIN1/GRIK2/GABRB3/GRID2/GRIK5/GRID1/GABRA5/GABRA4/CHRNB2/GRIA3	16
MF	GO:0030695	GTPase regulator activity	115/2396	277/7273	0.00142695	0.0232307	0.0206682	TBC1D25/OBSCN/DOCK11/RAP1GAP/RALGPS1/RABGAP1/ARHGEF10L/KALRN/DENND5B/RABGAP1L/ARHGAP31/DGKI/RAP1GDS1/SYNGAP1/SIPA1L3/ARFGEF1/ITGB1BP1/RGS9/RGS7/ARHGAP6/LAMTOR3/CHRM4/ADRB1/GDI1/TBC1D10A/DOCK4/DEPDC5/GNB5/NUCB2/NRP1/SIRPA/SEC23A/TRIO/PSD3/RIC8A/GDPGP1/ARFGEF3/DAB2IP/AGAP2/ANKRD27/IQGAP2/ARHGEF9/RGL3/TBC1D9/GARNL3/ELMOD1/STXBP5L/LRRK2/CCDC88A/ARHGEF2/ARHGEF1/GDI2/ARHGDIB/RAB3IP/PREX1/TBC1D30/ARHGAP…	115
MF	GO:0060589	nucleoside-triphosphatase regulator activity	115/2396	277/7273	0.00142695	0.0232307	0.0206682	TBC1D25/OBSCN/DOCK11/RAP1GAP/RALGPS1/RABGAP1/ARHGEF10L/KALRN/DENND5B/RABGAP1L/ARHGAP31/DGKI/RAP1GDS1/SYNGAP1/SIPA1L3/ARFGEF1/ITGB1BP1/RGS9/RGS7/ARHGAP6/LAMTOR3/CHRM4/ADRB1/GDI1/TBC1D10A/DOCK4/DEPDC5/GNB5/NUCB2/NRP1/SIRPA/SEC23A/TRIO/PSD3/RIC8A/GDPGP1/ARFGEF3/DAB2IP/AGAP2/ANKRD27/IQGAP2/ARHGEF9/RGL3/TBC1D9/GARNL3/ELMOD1/STXBP5L/LRRK2/CCDC88A/ARHGEF2/ARHGEF1/GDI2/ARHGDIB/RAB3IP/PREX1/TBC1D30/ARHGAP…	115
MF	GO:0019902	phosphatase binding	64/2396	143/7273	0.0019496	0.0307935	0.0273967	CDC27/AKAP5/AKAP1/MAP3K5/CACNA1B/STRN/DTNB/SHOC2/HSP90AA1/HSP90B1/ITPR1/AKT1/PTK2/GRIN1/PTPN1/CSK/MAPK14/SYK/PPP3CB/GCK/STRN4/PPP1CA/PPP1CC/PPP2CA/RACK1/DLG3/FER/ADCY8/SIRPA/EGFR/CACNA1C/VCP/CTNNB1/PHACTR1/DAB2IP/ITGA1/PHACTR4/MYO16/SLC6A3/DRD1/DLG4/SH3GL1/CDC5L/PPP2R2A/ANKLE2/PPP1R9B/SMG5/DZIP3/DLG1/SMAD3/MAP2K7/MTMR3/ANAPC4/DLG2/MTMR4/PPP6R3/CTTNBP2NL/DTNA/STRN3/RCAN3/FOXO1/TBK1/ANAPC7/STAU1	64
MF	GO:0097110	scaffold protein binding	31/2396	60/7273	0.00199695	0.0307935	0.0273967	AKAP5/RYR2/NCK2/SRC/HSP90AA1/GJA1/GRIA1/BRAF/KIF5A/GRIN2A/GRIK2/FYN/SYK/P2RY1/ADCY5/GRM2/SHANK3/KIF1B/GRID2/MAP3K7/DLG4/DLGAP3/BAIAP2/NLGN3/LRP4/NLGN1/PHF6/PANX1/GRM3/NOS1/HOMER1	31
MF	GO:0005244	voltage-gated monoatomic ion channel activity	44/2396	92/7273	0.00202128	0.0307935	0.0273967	SCN1A/RYR1/CACNA1B/CACNG2/HCN3/GRIN2A/GRIN1/OPRM1/CLCN3/CACNB3/SNAP25/KCNAB1/KCNK2/CACNA1A/SCN1B/CACNA1C/KCNB1/KCND1/TMEM109/SCN2B/VDAC3/CLCN4/KCNA6/GRM7/CACNA2D2/KCNIP4/KCNT1/SCN4B/KCNF1/RIMBP2/SCN3B/CACNB2/KCNQ3/CACNB4/CACNB1/KCNH5/CACNA1D/CACNG4/CACNG3/KCNQ5/CLCN2/KCNH3/KCND2/CACNA2D3	44
MF	GO:0051020	GTPase binding	96/2396	228/7273	0.00204281	0.0307935	0.0273967	DOCK11/RAP1GAP/RABGAP1/DENND5B/RABGAP1L/DGKI/RAB11FIP2/LSM2/TNFAIP1/DIAPH2/BECN1/HDAC3/PRKACA/HSP90AA1/AP1G1/PRKCH/GRIA1/BRAF/RPH3A/GDI1/DVL1/RAB7/DOCK4/ABI2/GNB2/PKN1/FER/MARCHF5/EXOC5/HACE1/ANKRD27/IQGAP2/RGL3/RILP/LRRK2/CYFIP2/ARHGEF2/PAK3/GDI2/ARHGDIB/SH3GL1/ATP7A/RAB3IP/TBC1D30/WDR44/OCRL/TNPO3/XPO1/MFF/ACAP2/SYTL5/SGSM2/MFN2/RBSN/ANKFY1/CYRIA/MAPKAP1/DAAM1/DMXL2/BICD1/ATG16L1/EPRS/MICAL3/IP…	96
MF	GO:0022832	voltage-gated channel activity	44/2396	93/7273	0.00263223	0.0389571	0.0346598	SCN1A/RYR1/CACNA1B/CACNG2/HCN3/GRIN2A/GRIN1/OPRM1/CLCN3/CACNB3/SNAP25/KCNAB1/KCNK2/CACNA1A/SCN1B/CACNA1C/KCNB1/KCND1/TMEM109/SCN2B/VDAC3/CLCN4/KCNA6/GRM7/CACNA2D2/KCNIP4/KCNT1/SCN4B/KCNF1/RIMBP2/SCN3B/CACNB2/KCNQ3/CACNB4/CACNB1/KCNH5/CACNA1D/CACNG4/CACNG3/KCNQ5/CLCN2/KCNH3/KCND2/CACNA2D3	44
MF	GO:0031267	small GTPase binding	84/2396	198/7273	0.00293714	0.0426934	0.0379841	DOCK11/RAP1GAP/RABGAP1/DENND5B/RABGAP1L/DGKI/RAB11FIP2/LSM2/TNFAIP1/DIAPH2/PRKACA/AP1G1/PRKCH/GRIA1/BRAF/RPH3A/GDI1/DVL1/RAB7/DOCK4/ABI2/PKN1/FER/EXOC5/HACE1/ANKRD27/IQGAP2/RGL3/RILP/LRRK2/CYFIP2/ARHGEF2/PAK3/GDI2/ARHGDIB/ATP7A/TBC1D30/WDR44/OCRL/TNPO3/XPO1/ACAP2/SYTL5/SGSM2/MFN2/RBSN/ANKFY1/CYRIA/MAPKAP1/DAAM1/DMXL2/BICD1/MICAL3/IPO13/DNM1L/ITPKA/TBC1D13/WASF1/USP33/IPO4/GOLGA4/SRGAP2/SRGAP1/ALS…	84
MF	GO:0140662	ATP-dependent protein folding chaperone	13/2396	20/7273	0.00327361	0.0467495	0.0415927	TCP1/HSPA5/CCT8/HSPA8/HSPD1/CCT7/CCT2/CCT4/CCT3/HSPH1/HSPA13/TOR1A/HYOU1	13

## Sheet: GO Up-Up age
ONTOLOGY	ID	Description	GeneRatio	BgRatio	pvalue	p.adjust	qvalue	geneID	Count
BP	GO:0032787	monocarboxylic acid metabolic process	34/302	325/7312	4.22702e-07	0.00137167	0.00129436	GSTM6/CYP2J6/ALDOC/GPI1/GSTM1/GAPDH/GSTP1/HEXB/ENO3/DBI/SCP2/FAH/IDH2/ACADS/GCDH/PHGDH/PNKD/GSTM7/ECHS1/ILVBL/PTGES2/APPL2/ACSF2/PTGR2/ACOT11/GRHPR/MPI/DECR1/PDHB/NAAA/ELOVL4/IVD/AKR1A1/LIPA	34
BP	GO:0016042	lipid catabolic process	21/302	167/7312	4.51356e-06	0.00707129	0.00667274	PPT1/GBA/HEXB/MT3/DBI/SCP2/GALC/SMPD1/ACADS/GCDH/PSAP/ECHS1/ILVBL/PLAAT3/ABHD4/PLA1A/DECR1/NAAA/HSD17B11/IVD/LIPA	21
BP	GO:0006081	cellular aldehyde metabolic process	9/302	34/7312	6.5374e-06	0.00707129	0.00667274	TKT/IDH2/PNKD/PDXK/PNPO/GRHPR/TALDO1/AKR1A1/ALDH9A1	9
CC	GO:0005615	extracellular space	42/309	427/7400	1.30303e-07	5.19908e-05	4.86921e-05	CTSS/PPT1/CAR2/C4B/H2-K1/GPI1/SPARC/LYZ2/C1QB/CHGB/LGALS1/GBA/CTSD/HEXB/MFGE8/MT3/CASP1/DBI/ANXA5/APOD/RAB5B/TPT1/C1QA/C1QC/COL6A2/SMPD1/CLU/ARSG/LRIG2/PSAP/SEMA4A/SHH/IL33/LGI4/C1QTNF5/PLA1A/UMOD/GPRC5B/TINAGL1/CMTM5/S100A16/CTSF	42
CC	GO:0000323	lytic vacuole	29/309	283/7400	5.99771e-06	0.000702121	0.000657573	CAPN2/SCARB2/NPC1/CTSS/PPT1/TPP1/H2-K1/MT1/FTH1/GBA/CTSD/HEXB/GALC/ATP6V0C/ANXA11/SMPD1/ARSG/IRGM1/PSAP/CD34/RRAGA/PLAAT3/VPS39/FYCO1/MLC1/TINAGL1/NAAA/CTSF/LIPA	29
CC	GO:0005764	lysosome	29/309	283/7400	5.99771e-06	0.000702121	0.000657573	CAPN2/SCARB2/NPC1/CTSS/PPT1/TPP1/H2-K1/MT1/FTH1/GBA/CTSD/HEXB/GALC/ATP6V0C/ANXA11/SMPD1/ARSG/IRGM1/PSAP/CD34/RRAGA/PLAAT3/VPS39/FYCO1/MLC1/TINAGL1/NAAA/CTSF/LIPA	29
CC	GO:0005773	vacuole	32/309	334/7400	8.09295e-06	0.000702121	0.000657573	CAPN2/SCARB2/NPC1/CTSS/PPT1/TPP1/H2-K1/MT1/FTH1/GBA/CTSD/HEXB/GALC/CDC42/ATP6V0C/ANXA11/SMPD1/ARSG/IRGM1/PSAP/CD34/RRAGA/ATG14/GABARAPL1/PLAAT3/VPS39/FYCO1/MLC1/TINAGL1/NAAA/CTSF/LIPA	32
CC	GO:0043209	myelin sheath	22/309	186/7400	8.79851e-06	0.000702121	0.000657573	CAR2/MBP/GPI1/UBC/GSTM1/GLUL/GAPDH/MSN/PRDX1/TKT/CDC42/RALA/ERMN/MYO1D/CLDN11/CNTN2/PHGDH/NDRG1/SYN2/MYH14/MOBP/PLLP	22
CC	GO:0097038	perinuclear endoplasmic reticulum	5/309	14/7400	0.000180228	0.0119852	0.0112247	CAPN2/ADAM10/DBI/CLU/BCAP31	5
CC	GO:0030312	external encapsulating structure	19/309	188/7400	0.000302318	0.0150781	0.0141214	CD151/ADAM10/SPARC/S100A6/LGALS1/CTSD/MFGE8/ANXA5/ANXA11/ANXA4/COL6A2/LRIG2/SHH/LGALSL/TINAGL1/VWA5A/PAPLN/HAPLN2/HTRA1	19
CC	GO:0031012	extracellular matrix	19/309	188/7400	0.000302318	0.0150781	0.0141214	CD151/ADAM10/SPARC/S100A6/LGALS1/CTSD/MFGE8/ANXA5/ANXA11/ANXA4/COL6A2/LRIG2/SHH/LGALSL/TINAGL1/VWA5A/PAPLN/HAPLN2/HTRA1	19
CC	GO:0045171	intercellular bridge	8/309	46/7400	0.000549968	0.0243819	0.0228349	TUBB1/DCTN1/GSTM6/GSTM1/CD34/PHLDB1/GSTM7/TUBB3	8
CC	GO:0062023	collagen-containing extracellular matrix	16/309	156/7400	0.000764164	0.0304901	0.0285556	CD151/ADAM10/SPARC/S100A6/LGALS1/CTSD/MFGE8/ANXA5/ANXA11/ANXA4/COL6A2/LGALSL/TINAGL1/VWA5A/PAPLN/HTRA1	16
CC	GO:0005902	microvillus	8/309	50/7400	0.000978826	0.0355047	0.033252	MYO1E/CAR2/LYZ2/MSN/MYO1G/MYO1D/RAPGEF3/CLIC4	8
CC	GO:0030139	endocytic vesicle	14/309	131/7400	0.00108074	0.0359346	0.0336546	MYO1E/SCARB2/RABEP1/CTSS/H2-K1/FTH1/CDC42/RAB5B/RALA/ANXA11/IRGM1/FLNB/ATG14/APPL2	14
MF	GO:0004364	glutathione transferase activity	6/310	20/7273	0.000133354	0.0232217	0.021463	GSTM6/GSTM1/GSTP1/GSTM7/GSTT3/GSTK1	6
MF	GO:0016491	oxidoreductase activity	33/310	396/7273	0.000147785	0.0232217	0.021463	CYP2J6/DHCR7/FTH1/GAPDH/GSTP1/APEX1/PRDX1/IDH2/G6PDX/ACADS/CRYZL2/GCDH/PHGDH/VAT1/GSTM7/DPYD/UQCR10/AKR1C13/PTGR2/PNPO/GRHPR/DECR1/SDHB/SESN3/PDHB/PHYHD1/GSTK1/HSD17B11/ALDH6A1/IVD/AKR1A1/ALDH9A1/SUCLG2	33
MF	GO:0016627	oxidoreductase activity, acting on the CH-CH group of donors	8/310	39/7273	0.00019252	0.0232217	0.021463	DHCR7/ACADS/GCDH/DPYD/PTGR2/DECR1/SDHB/IVD	8
MF	GO:0000062	fatty-acyl-CoA binding	5/310	14/7273	0.000198436	0.0232217	0.021463	DBI/SCP2/HMGCL/ACADS/GCDH	5
MF	GO:0048306	calcium-dependent protein binding	9/310	51/7273	0.000258467	0.0232217	0.021463	CASQ2/S100A4/S100A6/STMN2/ANXA11/ANXA4/MYO1D/SYN2/CPNE3	9
MF	GO:1901567	fatty acid derivative binding	5/310	15/7273	0.000287333	0.0232217	0.021463	DBI/SCP2/HMGCL/ACADS/GCDH	5
MF	GO:0048029	monosaccharide binding	8/310	42/7273	0.00033039	0.0232217	0.021463	GPI1/LGALS1/TKT/G6PDX/TALDO1/PYGL/GYG/GYS1	8
MF	GO:0120227	acyl-CoA binding	5/310	17/7273	0.000551796	0.0317987	0.0293903	DBI/SCP2/HMGCL/ACADS/GCDH	5
MF	GO:0030246	carbohydrate binding	13/310	107/7273	0.000581683	0.0317987	0.0293903	C4B/GPI1/LGALS1/HEXB/TKT/G6PDX/CNTN2/CD34/LGALSL/TALDO1/PYGL/GYG/GYS1	13
MF	GO:0005536	glucose binding	4/310	11/7273	0.000842004	0.0414266	0.038289	G6PDX/PYGL/GYG/GYS1	4
MF	GO:0016765	transferase activity, transferring alkyl or aryl (other than methyl) groups	7/310	38/7273	0.000963369	0.0430889	0.0398254	GSTM6/GSTM1/GSTP1/GSTM7/FNTB/GSTT3/GSTK1	7

## Sheet: GO Up-Flat age
ONTOLOGY	ID	Description	GeneRatio	BgRatio	pvalue	p.adjust	qvalue	geneID	Count
BP	GO:1901605	alpha-amino acid metabolic process	11/108	117/7312	1.0258e-06	0.00119312	0.00110765	MMUT/ASS1/NOS3/MCCC2/PFAS/KYAT3/AMT/ASPA/AASS/PARK7/MECP2	11
BP	GO:0006520	amino acid metabolic process	13/108	169/7312	1.03569e-06	0.00119312	0.00110765	DLD/MMUT/ASS1/NOS3/AARSD1/MCCC2/PFAS/KYAT3/AMT/ASPA/AASS/PARK7/MECP2	13
MF	GO:0031492	nucleosomal DNA binding	4/109	12/7273	2.15437e-05	0.00353853	0.00322076	H2AZ1/H1F0/H1F4/RCC1	4
MF	GO:0031491	nucleosome binding	5/109	24/7273	2.33566e-05	0.00353853	0.00322076	H2AZ1/H1F0/H1F4/HP1BP3/RCC1	5
MF	GO:0050998	nitric-oxide synthase binding	4/109	16/7273	7.56253e-05	0.00763816	0.00695222	DNM2/CAV1/NOS3/DNM3	4
MF	GO:0005198	structural molecule activity	15/109	369/7273	0.000367667	0.020329	0.0185034	NID2/COL4A2/H2AZ1/H1F0/H1F4/LMNA/PLP1/TUBB4B/CSRP1/HP1BP3/LAMA5/LAMA3/DNM3/DLG2/HAPLN1	15
MF	GO:0001664	G protein-coupled receptor binding	8/109	119/7273	0.000388844	0.020329	0.0185034	GNAI2/GNA13/DNM2/APLP1/FLNA/DNM3/ITCH/TSNAX	8
MF	GO:0004601	peroxidase activity	4/109	24/7273	0.000402554	0.020329	0.0185034	GPX4/GSTP2/GSTT1/PARK7	4
MF	GO:0004602	glutathione peroxidase activity	3/109	11/7273	0.000495038	0.020962	0.0190795	GPX4/GSTP2/GSTT1	3
MF	GO:0016684	oxidoreductase activity, acting on peroxide as acceptor	4/109	26/7273	0.000553452	0.020962	0.0190795	GPX4/GSTP2/GSTT1/PARK7	4
MF	GO:0031490	chromatin DNA binding	5/109	48/7273	0.000707064	0.0233854	0.0212853	H2AZ1/H1F0/H1F4/RCC1/MECP2	5
MF	GO:0016491	oxidoreductase activity	15/109	396/7273	0.000771795	0.0233854	0.0212853	DLD/GPX4/SELENBP1/GSTP2/KCNAB2/NOS3/SORD/GSTT1/ALDH3B1/COQ6/DCXR/L2HGDH/AASS/PARK7/PIR	15
MF	GO:0030527	structural constituent of chromatin	4/109	30/7273	0.000968865	0.0266878	0.0242912	H2AZ1/H1F0/H1F4/HP1BP3	4
MF	GO:0005201	extracellular matrix structural constituent	5/109	57/7273	0.00155404	0.0392394	0.0357156	NID2/COL4A2/LAMA5/LAMA3/HAPLN1	5
MF	GO:0008483	transaminase activity	3/109	17/7273	0.00191075	0.0445353	0.0405358	KYAT3/ETNPPL/AMT	3
MF	GO:0016769	transferase activity, transferring nitrogenous groups	3/109	18/7273	0.00226806	0.0490872	0.044679	KYAT3/ETNPPL/AMT	3

## Sheet: GO Flat-Up age
ONTOLOGY	ID	Description	GeneRatio	BgRatio	pvalue	p.adjust	qvalue	geneID	Count
BP	GO:0035020	regulation of Rac protein signal transduction	5/60	24/7312	1.18426e-06	0.00119485	0.00101641	DYNLT1A/DYNLT1B/DYNLT1C/DYNLT1F/ARF6	5
BP	GO:0035022	positive regulation of Rac protein signal transduction	4/60	11/7312	1.29523e-06	0.00119485	0.00101641	DYNLT1A/DYNLT1B/DYNLT1C/DYNLT1F	4
BP	GO:0051701	biological process involved in interaction with host	7/60	74/7312	2.05116e-06	0.00126146	0.00107308	GSN/ICAM1/DYNLT1A/DYNLT1B/DYNLT1C/DYNLT1F/HMGB1	7
BP	GO:0044403	biological process involved in symbiotic interaction	8/60	123/7312	6.2792e-06	0.00289628	0.00246376	GSN/ICAM1/FASN/DYNLT1A/DYNLT1B/DYNLT1C/DYNLT1F/HMGB1	8
BP	GO:0035795	negative regulation of mitochondrial membrane permeability	4/60	17/7312	9.00343e-06	0.00332227	0.00282613	DYNLT1A/DYNLT1B/DYNLT1C/DYNLT1F	4
BP	GO:1905709	negative regulation of membrane permeability	4/60	18/7312	1.1505e-05	0.00353779	0.00300947	DYNLT1A/DYNLT1B/DYNLT1C/DYNLT1F	4
BP	GO:1902042	negative regulation of extrinsic apoptotic signaling pathway via death domain receptors	4/60	19/7312	1.44839e-05	0.00381753	0.00324743	ICAM1/HMOX1/HMGB2/RNF34	4
BP	GO:0016601	Rac protein signal transduction	5/60	41/7312	1.87654e-05	0.00432777	0.00368148	DYNLT1A/DYNLT1B/DYNLT1C/DYNLT1F/ARF6	5
BP	GO:0008625	extrinsic apoptotic signaling pathway via death domain receptors	5/60	44/7312	2.66871e-05	0.00547085	0.00465385	ICAM1/HMOX1/HMGB2/IL18/RNF34	5
BP	GO:0050792	regulation of viral process	6/60	77/7312	3.56949e-05	0.00658572	0.00560223	GSN/DYNLT1A/DYNLT1B/DYNLT1C/DYNLT1F/HMGB1	6
BP	GO:0097191	extrinsic apoptotic signaling pathway	7/60	120/7312	5.05681e-05	0.00824787	0.00701616	PTPRC/ICAM1/HMOX1/CTNNA1/HMGB2/IL18/RNF34	7
BP	GO:0030335	positive regulation of cell migration	10/60	269/7312	5.68931e-05	0.00824787	0.00701616	PTPRC/ICAM1/HMOX1/ARF6/RHOB/HMGB1/IL18/ELP6/MCAM/MYO1C	10
BP	GO:1902041	regulation of extrinsic apoptotic signaling pathway via death domain receptors	4/60	27/7312	6.24413e-05	0.00824787	0.00701616	ICAM1/HMOX1/HMGB2/RNF34	4
BP	GO:2001236	regulation of extrinsic apoptotic signaling pathway	6/60	85/7312	6.25854e-05	0.00824787	0.00701616	PTPRC/ICAM1/HMOX1/CTNNA1/HMGB2/RNF34	6
BP	GO:2000147	positive regulation of cell motility	10/60	277/7312	7.28475e-05	0.00841653	0.00715963	PTPRC/ICAM1/HMOX1/ARF6/RHOB/HMGB1/IL18/ELP6/MCAM/MYO1C	10
BP	GO:2001237	negative regulation of extrinsic apoptotic signaling pathway	5/60	54/7312	7.29888e-05	0.00841653	0.00715963	ICAM1/HMOX1/CTNNA1/HMGB2/RNF34	5
BP	GO:0040017	positive regulation of locomotion	10/60	286/7312	9.52162e-05	0.0103338	0.00879055	PTPRC/ICAM1/HMOX1/ARF6/RHOB/HMGB1/IL18/ELP6/MCAM/MYO1C	10
BP	GO:0002456	T cell mediated immunity	4/60	32/7312	0.000124083	0.0127185	0.0108191	PTPRC/ICAM1/HMGB1/IL18	4
BP	GO:0051336	regulation of hydrolase activity	13/60	493/7312	0.000139526	0.0135487	0.0115254	PTPRC/GSN/ICAM1/HMGB2/DYNLT1A/DYNLT1B/DYNLT1C/DYNLT1F/HMGB1/XDH/SERPINB6A/DVL3/RNF34	13
BP	GO:0046579	positive regulation of Ras protein signal transduction	4/60	34/7312	0.000158076	0.0145825	0.0124048	DYNLT1A/DYNLT1B/DYNLT1C/DYNLT1F	4
BP	GO:0002366	leukocyte activation involved in immune response	6/60	103/7312	0.000182535	0.016037	0.0136421	PTGDS/PTPRC/ICAM1/HMOX1/HMGB1/IL18	6
BP	GO:0002263	cell activation involved in immune response	6/60	104/7312	0.000192486	0.0161426	0.0137319	PTGDS/PTPRC/ICAM1/HMOX1/HMGB1/IL18	6
BP	GO:0051057	positive regulation of small GTPase mediated signal transduction	4/60	39/7312	0.000271911	0.021812	0.0185547	DYNLT1A/DYNLT1B/DYNLT1C/DYNLT1F	4
BP	GO:1902533	positive regulation of intracellular signal transduction	12/60	462/7312	0.000303117	0.0233021	0.0198223	RNF13/PTPRC/ICAM1/DYNLT1A/DYNLT1B/DYNLT1C/DYNLT1F/HMGB1/IL18/XDH/DVL3/RRAGB	12
BP	GO:0010942	positive regulation of cell death	10/60	332/7312	0.000322825	0.0238245	0.0202666	PTPRC/GSN/HMOX1/CTNNA1/ELK1/RHOB/HMGB1/EIF5A/IL18/PHLDA3	10
BP	GO:0046902	regulation of mitochondrial membrane permeability	4/60	43/7312	0.000398119	0.0282511	0.0240322	DYNLT1A/DYNLT1B/DYNLT1C/DYNLT1F	4
BP	GO:0016032	viral process	7/60	172/7312	0.000476443	0.032557	0.027695	GSN/ICAM1/DYNLT1A/DYNLT1B/DYNLT1C/DYNLT1F/HMGB1	7
BP	GO:0007006	mitochondrial membrane organization	5/60	82/7312	0.000528433	0.0339776	0.0289035	DYNLT1A/DYNLT1B/DYNLT1C/DYNLT1F/TIMM10	5
BP	GO:0043065	positive regulation of apoptotic process	9/60	290/7312	0.000534065	0.0339776	0.0289035	PTPRC/GSN/HMOX1/CTNNA1/RHOB/HMGB1/EIF5A/IL18/PHLDA3	9
BP	GO:0043068	positive regulation of programmed cell death	9/60	296/7312	0.000619583	0.0369902	0.0314662	PTPRC/GSN/HMOX1/CTNNA1/RHOB/HMGB1/EIF5A/IL18/PHLDA3	9
BP	GO:0002709	regulation of T cell mediated immunity	3/60	21/7312	0.000628937	0.0369902	0.0314662	PTPRC/HMGB1/IL18	3
BP	GO:0002443	leukocyte mediated immunity	6/60	130/7312	0.000641564	0.0369902	0.0314662	PTGDS/PTPRC/ICAM1/HMOX1/HMGB1/IL18	6
BP	GO:0090559	regulation of membrane permeability	4/60	50/7312	0.000711841	0.0397984	0.033855	DYNLT1A/DYNLT1B/DYNLT1C/DYNLT1F	4
BP	GO:0001936	regulation of endothelial cell proliferation	4/60	51/7312	0.000767722	0.0416602	0.0354388	HMOX1/HMGB2/HMGB1/XDH	4
BP	GO:0003158	endothelium development	4/60	53/7312	0.000888677	0.046846	0.0398501	ICAM1/FASN/RHOB/XDH	4
CC	GO:0005868	cytoplasmic dynein complex	5/62	21/7400	6.43236e-07	0.000142155	0.000129324	DYNLT1A/DYNLT1B/DYNLT1C/DYNLT1F/NUDCD3	5
CC	GO:0030286	dynein complex	5/62	24/7400	1.31787e-06	0.000145624	0.00013248	DYNLT1A/DYNLT1B/DYNLT1C/DYNLT1F/NUDCD3	5
CC	GO:0005875	microtubule associated complex	6/62	63/7400	1.26635e-05	0.000932876	0.000848675	DYNLT1A/DYNLT1B/DYNLT1C/DYNLT1F/NUDCD3/DCTN5	6
CC	GO:0044295	axonal growth cone	4/62	35/7400	0.000192583	0.0106402	0.00967984	DYNLT1A/DYNLT1B/DYNLT1C/DYNLT1F	4
CC	GO:0005881	cytoplasmic microtubule	4/62	45/7400	0.00051477	0.0227528	0.0206992	DYNLT1A/DYNLT1B/DYNLT1C/DYNLT1F	4
CC	GO:0030027	lamellipodium	6/62	135/7400	0.000877078	0.0323057	0.0293898	GSN/CTNNA1/DYNLT1A/DYNLT1B/DYNLT1C/DYNLT1F	6

## Sheet: GO Down-Down age
ONTOLOGY	ID	Description	GeneRatio	BgRatio	pvalue	p.adjust	qvalue	geneID	Count
BP	GO:0050808	synapse organization	108/967	369/7312	6.28365e-17	2.64102e-13	2.43343e-13	TANC2/PTPRF/KALRN/PTPRS/CTTNBP2/SYNGAP1/PTEN/UBE3A/PRRT1/CASK/CACNG2/BSN/LRRC4B/NTRK2/ACHE/GRIA1/GABRA2/GRIN1/GPM6A/FYN/RPH3A/EPHB3/LZTS1/ACTR2/HNRNPK/RAB3A/GABRB3/FGF13/NPTN/CACNA1A/VCP/EPHA4/DAB2IP/ADGRB1/CAMKV/ARHGEF9/SORBS2/GRM5/SHANK3/UNC13A/LRRK2/LHFPL4/GRID2/GRID1/EPHA7/MYH10/DAG1/DGKB/NRXN3/CHD4/DLGAP3/ERC2/SDK2/MFN2/LRRTM4/LRFN4/CNKSR2/TNC/NEGR1/ADGRB3/SLITRK5/SLITRK2/MFN1/ZFP365/LRRTM2/…	108
BP	GO:0099537	trans-synaptic signaling	130/967	498/7312	9.39468e-16	1.97429e-12	1.81911e-12	PTPRS/DLGAP4/DGKI/MCTP1/SYNGAP1/PTEN/UBE3A/PRRT1/CACNA1B/SYNGR1/ATP2A2/CHRNA4/CASK/ADCY1/CACNG2/LIN7B/PRKACA/NTRK2/GABRD/GRIA1/GABRA2/BRAF/PRKAR2B/ADRB1/GRIN1/GRIK2/FYN/SYT1/RPH3A/CLCN3/LZTS1/HNRNPK/RAB3A/RASD2/EIF4E/GABRB3/PPP3CA/PRKCB/DLG3/DCC/NPTN/ICA1/CACNA1A/GRM1/EGFR/PRKCZ/EPHA4/KCNB1/TRIO/GRM2/SLC17A7/ADGRB1/CAMKV/GRM5/SHANK3/UNC13A/STXBP5L/BRSK1/LRRK2/KIF1B/GRID2/GRID1/EPHA7/PLCG1/DAG1/VA…	130
BP	GO:0007268	chemical synaptic transmission	128/967	492/7312	2.15389e-15	2.2632e-12	2.0853e-12	PTPRS/DLGAP4/DGKI/MCTP1/SYNGAP1/PTEN/UBE3A/PRRT1/CACNA1B/SYNGR1/ATP2A2/CHRNA4/CASK/ADCY1/CACNG2/LIN7B/PRKACA/NTRK2/GABRD/GRIA1/GABRA2/BRAF/PRKAR2B/ADRB1/GRIN1/GRIK2/FYN/SYT1/RPH3A/CLCN3/LZTS1/HNRNPK/RAB3A/RASD2/EIF4E/GABRB3/PPP3CA/PRKCB/DLG3/DCC/NPTN/ICA1/CACNA1A/GRM1/EGFR/PRKCZ/EPHA4/KCNB1/TRIO/GRM2/SLC17A7/ADGRB1/CAMKV/GRM5/SHANK3/UNC13A/STXBP5L/BRSK1/LRRK2/KIF1B/GRID2/GRID1/EPHA7/PLCG1/VAMP1/G…	128
BP	GO:0098916	anterograde trans-synaptic signaling	128/967	492/7312	2.15389e-15	2.2632e-12	2.0853e-12	PTPRS/DLGAP4/DGKI/MCTP1/SYNGAP1/PTEN/UBE3A/PRRT1/CACNA1B/SYNGR1/ATP2A2/CHRNA4/CASK/ADCY1/CACNG2/LIN7B/PRKACA/NTRK2/GABRD/GRIA1/GABRA2/BRAF/PRKAR2B/ADRB1/GRIN1/GRIK2/FYN/SYT1/RPH3A/CLCN3/LZTS1/HNRNPK/RAB3A/RASD2/EIF4E/GABRB3/PPP3CA/PRKCB/DLG3/DCC/NPTN/ICA1/CACNA1A/GRM1/EGFR/PRKCZ/EPHA4/KCNB1/TRIO/GRM2/SLC17A7/ADGRB1/CAMKV/GRM5/SHANK3/UNC13A/STXBP5L/BRSK1/LRRK2/KIF1B/GRID2/GRID1/EPHA7/PLCG1/VAMP1/G…	128
BP	GO:0034330	cell junction organization	126/967	496/7312	2.60131e-14	2.18666e-11	2.01478e-11	TANC2/PTPRF/AJM1/KALRN/PTPRS/CTTNBP2/SYNGAP1/PTEN/UBE3A/PRRT1/SLK/CASK/CACNG2/BSN/PRKACA/LRRC4B/NTRK2/ACHE/GRIA1/GABRA2/GRIN1/GPM6A/GPM6B/FYN/CSK/RPH3A/EPHB3/LZTS1/ACTR2/HNRNPK/RPS6/RAB3A/GABRB3/FGF13/NPTN/CACNA1A/CXADR/VCP/EPHA4/DAB2IP/ADGRB1/CAMKV/ARHGEF9/SORBS2/GRM5/SHANK3/UNC13A/LRRK2/LHFPL4/GRID2/GRID1/EPHA7/MYH10/PRKCI/DAG1/PEAK1/DGKB/NRXN3/BCR/CHD4/DLGAP3/ERC2/SDK2/MFN2/LRRTM4/LRFN4/CNKSR2…	126
BP	GO:0050804	modulation of chemical synaptic transmission	102/967	378/7312	1.76121e-13	1.23373e-10	1.13676e-10	PTPRS/DLGAP4/DGKI/MCTP1/SYNGAP1/PTEN/UBE3A/PRRT1/CACNA1B/SYNGR1/ATP2A2/CHRNA4/CASK/ADCY1/CACNG2/PRKACA/NTRK2/GRIA1/BRAF/PRKAR2B/ADRB1/GRIN1/GRIK2/FYN/SYT1/LZTS1/HNRNPK/RAB3A/EIF4E/PPP3CA/PRKCB/DCC/NPTN/ICA1/CACNA1A/GRM1/EGFR/PRKCZ/EPHA4/KCNB1/TRIO/GRM2/ADGRB1/CAMKV/GRM5/SHANK3/UNC13A/STXBP5L/BRSK1/LRRK2/GRID2/GRID1/EPHA7/PLCG1/GRM7/SV2C/DGKB/ASIC1/NRXN3/BCR/DLGAP3/ERC2/JPH4/SV2B/RHOT1/LRRTM2/DLGA…	102
BP	GO:0099177	regulation of trans-synaptic signaling	102/967	379/7312	2.11396e-13	1.26928e-10	1.16951e-10	PTPRS/DLGAP4/DGKI/MCTP1/SYNGAP1/PTEN/UBE3A/PRRT1/CACNA1B/SYNGR1/ATP2A2/CHRNA4/CASK/ADCY1/CACNG2/PRKACA/NTRK2/GRIA1/BRAF/PRKAR2B/ADRB1/GRIN1/GRIK2/FYN/SYT1/LZTS1/HNRNPK/RAB3A/EIF4E/PPP3CA/PRKCB/DCC/NPTN/ICA1/CACNA1A/GRM1/EGFR/PRKCZ/EPHA4/KCNB1/TRIO/GRM2/ADGRB1/CAMKV/GRM5/SHANK3/UNC13A/STXBP5L/BRSK1/LRRK2/GRID2/GRID1/EPHA7/PLCG1/GRM7/SV2C/DGKB/ASIC1/NRXN3/BCR/DLGAP3/ERC2/JPH4/SV2B/RHOT1/LRRTM2/DLGA…	102
BP	GO:0099173	postsynapse organization	58/967	174/7312	4.26491e-12	2.24068e-09	2.06455e-09	TANC2/PTPRF/KALRN/PTPRS/SYNGAP1/PTEN/UBE3A/CASK/LRRC4B/GRIN1/FYN/RPH3A/EPHB3/LZTS1/ACTR2/HNRNPK/EPHA4/ADGRB1/ARHGEF9/SORBS2/SHANK3/LRRK2/LHFPL4/GRID2/GRID1/EPHA7/MYH10/DGKB/NRXN3/MFN2/LRRTM4/LRFN4/CNKSR2/MFN1/ZFP365/LRRTM2/NLGN3/MYO9A/SHISA7/EPHB1/NGEF/DNM1L/LRRTM1/ITPKA/NTNG2/RHEB/OPHN1/ABHD17A/ACTR3/DNAJA3/HNRNPM/VPS35/RAPGEF4/ARHGEF7/HIP1R/ASAP1/ARC/HDAC6	58
BP	GO:0050803	regulation of synapse structure or activity	64/967	210/7312	2.85547e-11	1.33351e-08	1.22869e-08	TANC2/PTPRF/KALRN/PTPRS/CTTNBP2/SYNGAP1/PTEN/UBE3A/CASK/LRRC4B/NTRK2/GRIN1/GPM6A/FYN/EPHB3/LZTS1/ACTR2/HNRNPK/VCP/EPHA4/SLC17A7/DAB2IP/ADGRB1/CAMKV/SHANK3/LRRK2/LHFPL4/GRID2/GRID1/EPHA7/MYH10/DAG1/DGKB/CHD4/MFN2/LRRTM4/LRFN4/NEGR1/ADGRB3/SLITRK5/SLITRK2/MFN1/SLC17A8/LRRTM2/FLRT3/NLGN3/LRRTM3/EPHB1/ADGRB2/OGT/NGEF/DNM1L/LRRTM1/ITPKA/NTNG2/RHEB/ABHD17A/ACTR3/HNRNPM/VPS35/RAPGEF4/NECTIN1/ASAP1/ARC	64
BP	GO:0050807	regulation of synapse organization	61/967	206/7312	3.12215e-10	1.31224e-07	1.20909e-07	TANC2/PTPRF/KALRN/PTPRS/CTTNBP2/PTEN/UBE3A/CASK/LRRC4B/NTRK2/GRIN1/GPM6A/FYN/EPHB3/LZTS1/ACTR2/HNRNPK/VCP/EPHA4/DAB2IP/ADGRB1/CAMKV/SHANK3/LRRK2/LHFPL4/GRID2/GRID1/EPHA7/MYH10/DAG1/DGKB/CHD4/MFN2/LRRTM4/LRFN4/NEGR1/ADGRB3/SLITRK5/SLITRK2/MFN1/LRRTM2/FLRT3/NLGN3/LRRTM3/EPHB1/ADGRB2/OGT/NGEF/DNM1L/LRRTM1/ITPKA/NTNG2/RHEB/ABHD17A/ACTR3/HNRNPM/VPS35/RAPGEF4/NECTIN1/ASAP1/ARC	61
BP	GO:0099175	regulation of postsynapse organization	37/967	99/7312	9.55431e-10	3.65061e-07	3.36367e-07	TANC2/PTPRF/KALRN/PTPRS/PTEN/UBE3A/CASK/LRRC4B/GRIN1/FYN/LZTS1/ACTR2/HNRNPK/EPHA4/SHANK3/LRRK2/GRID2/GRID1/EPHA7/DGKB/MFN2/LRFN4/MFN1/LRRTM2/NLGN3/NGEF/DNM1L/LRRTM1/ITPKA/RHEB/ABHD17A/ACTR3/HNRNPM/VPS35/RAPGEF4/ASAP1/ARC	37
BP	GO:0007416	synapse assembly	47/967	149/7312	3.79114e-09	1.32785e-06	1.22348e-06	PTPRS/PTEN/BSN/LRRC4B/NTRK2/ACHE/GRIA1/GABRA2/GRIN1/GPM6A/EPHB3/LZTS1/GABRB3/FGF13/NPTN/CACNA1A/ADGRB1/ARHGEF9/SHANK3/LHFPL4/GRID2/EPHA7/NRXN3/CHD4/SDK2/LRRTM4/LRFN4/NEGR1/ADGRB3/SLITRK5/SLITRK2/LRRTM2/FLRT3/NLGN3/LRRTM3/EPHB1/ADGRB2/OGT/LRRTM1/NTNG2/SRGAP2/ACTR3/SLC25A46/VPS35/NECTIN1/ADD2/PCLO	47
BP	GO:0048812	neuron projection morphogenesis	100/967	435/7312	6.43491e-09	2.08046e-06	1.91693e-06	TANC2/PTPRF/KALRN/PTPRS/SYNGAP1/PTEN/UBE3A/BMPR2/SEMA6B/CASK/ADCY1/OLFM1/NTRK2/BSG/ACHE/PLAA/BRAF/GRIN1/GPM6A/TTL/FYN/SYT1/GDI1/PITPNA/EPHB3/LZTS1/ACTR2/HNRNPK/RAB3A/PPP3CA/PLXNA1/PLXNA2/DCC/CHL1/FGF13/NPTN/CACNA1A/EGFR/PRKCZ/EPHA4/TRIO/PHACTR1/DAB2IP/SHANK3/UNC13A/SPAG9/MYO16/BRSK1/LRRK2/CYFIP2/EPHA7/MYH10/POSTN/DAG1/TOP2B/BRSK2/HECW2/SARM1/TRIM46/ZDHHC17/MFN2/ADGRB3/SLITRK5/SLITRK2/ARHGAP32/MFN…	100
BP	GO:0120039	plasma membrane bounded cell projection morphogenesis	100/967	442/7312	1.55977e-08	4.68264e-06	4.31457e-06	TANC2/PTPRF/KALRN/PTPRS/SYNGAP1/PTEN/UBE3A/BMPR2/SEMA6B/CASK/ADCY1/OLFM1/NTRK2/BSG/ACHE/PLAA/BRAF/GRIN1/GPM6A/TTL/FYN/SYT1/GDI1/PITPNA/EPHB3/LZTS1/ACTR2/HNRNPK/RAB3A/PPP3CA/PLXNA1/PLXNA2/DCC/CHL1/FGF13/NPTN/CACNA1A/EGFR/PRKCZ/EPHA4/TRIO/PHACTR1/DAB2IP/SHANK3/UNC13A/SPAG9/MYO16/BRSK1/LRRK2/CYFIP2/EPHA7/MYH10/POSTN/DAG1/TOP2B/BRSK2/HECW2/SARM1/TRIM46/ZDHHC17/MFN2/ADGRB3/SLITRK5/SLITRK2/ARHGAP32/MFN…	100
BP	GO:0048858	cell projection morphogenesis	100/967	447/7312	2.87687e-08	8.06098e-06	7.42737e-06	TANC2/PTPRF/KALRN/PTPRS/SYNGAP1/PTEN/UBE3A/BMPR2/SEMA6B/CASK/ADCY1/OLFM1/NTRK2/BSG/ACHE/PLAA/BRAF/GRIN1/GPM6A/TTL/FYN/SYT1/GDI1/PITPNA/EPHB3/LZTS1/ACTR2/HNRNPK/RAB3A/PPP3CA/PLXNA1/PLXNA2/DCC/CHL1/FGF13/NPTN/CACNA1A/EGFR/PRKCZ/EPHA4/TRIO/PHACTR1/DAB2IP/SHANK3/UNC13A/SPAG9/MYO16/BRSK1/LRRK2/CYFIP2/EPHA7/MYH10/POSTN/DAG1/TOP2B/BRSK2/HECW2/SARM1/TRIM46/ZDHHC17/MFN2/ADGRB3/SLITRK5/SLITRK2/ARHGAP32/MFN…	100
BP	GO:0035249	synaptic transmission, glutamatergic	29/967	76/7312	3.6811e-08	8.90679e-06	8.20669e-06	DGKI/CACNG2/PRKACA/NTRK2/GRIA1/GRIN1/GRIK2/SYT1/CLCN3/CACNA1A/GRM1/EGFR/GRM2/SLC17A7/GRM5/SHANK3/UNC13A/LRRK2/GRID2/GRID1/GRM7/SLC17A8/NLGN3/UNC13C/OPHN1/ATAD1/CACNG3/GRM3/GRIA3	29
BP	GO:0006836	neurotransmitter transport	46/967	154/7312	3.70852e-08	8.90679e-06	8.20669e-06	DGKI/MCTP1/CACNA1B/ATP2A2/CASK/LIN7B/PRKACA/NTRK2/GABRA2/BRAF/GPM6B/SYT1/RPH3A/RAB3A/PRKCB/ICA1/CACNA1A/SLC17A7/UNC13A/STXBP5L/BRSK1/LRRK2/VAMP1/SV2C/ASIC1/NRXN3/SLC6A7/ERC2/SLC17A8/SV2B/RHOT1/SLC6A17/TRIM9/LIN7A/UNC13C/DNM1L/CPLX3/ARL6IP5/SYT12/ERC1/RAB3B/SV2A/PCLO/SYT10/SYT5/NOS1	46
BP	GO:0001505	regulation of neurotransmitter levels	48/967	164/7312	3.81447e-08	8.90679e-06	8.20669e-06	DGKI/MCTP1/CACNA1B/ATP2A2/CASK/LIN7B/PRKACA/NTRK2/ACHE/GABRA2/BRAF/GPM6B/SYT1/RPH3A/RAB3A/PRKCB/ICA1/CACNA1A/PDE1B/SLC17A7/UNC13A/STXBP5L/BRSK1/LRRK2/VAMP1/MAOA/SV2C/ASIC1/NRXN3/ERC2/DAGLA/SLC17A8/SV2B/RHOT1/TRIM9/LIN7A/UNC13C/DNM1L/CPLX3/ARL6IP5/SYT12/ERC1/RAB3B/SV2A/PCLO/SYT10/SYT5/NOS1	48
BP	GO:0045055	regulated exocytosis	43/967	146/7312	1.61591e-07	3.57456e-05	3.29359e-05	CDK5R2/CACNA1B/SYNGR1/ATP2A2/CASK/CORO1A/PRKACA/AP1G1/BRAF/SYT1/RPH3A/PPP3CB/RAB3A/PRKCB/FER/CACNA1A/KCNB1/UNC13A/RAB26/STXBP5L/LRRK2/VAMP1/SV2C/BCR/ERC2/SV2B/TRIM9/UNC13C/DNM1L/NCKAP1L/CPLX3/SYT17/SYT12/ERC1/TMED10/RAPGEF4/SV2A/SCAMP5/PCLO/SYT10/SYT5/SYT6/PDPK1	43
BP	GO:0099504	synaptic vesicle cycle	49/967	177/7312	1.88016e-07	3.95115e-05	3.64058e-05	BLTP1/PTEN/AP3D1/CACNA1B/ATP2A2/CASK/BSN/PRKACA/PLAA/BRAF/SYT1/RPH3A/PPP3CB/CLCN3/ATP6V0D1/AP2S1/RAB3A/PRKCB/CACNA1A/SLC17A7/UNC13A/STXBP5L/BRSK1/LRRK2/VAMP1/SV2C/ERC2/SLC17A8/SV2B/NLGN3/TRIM9/UNC13C/DNM1L/CPLX3/SYT12/OPHN1/ERC1/RAB27B/RAB3B/AP1S2/AP3S1/RAPGEF4/SV2A/SCAMP5/AP3B2/PCLO/SYT10/SYT5/ATP6V0A1	49
BP	GO:0007269	neurotransmitter secretion	37/967	118/7312	2.08254e-07	3.97859e-05	3.66586e-05	DGKI/MCTP1/CACNA1B/ATP2A2/CASK/LIN7B/PRKACA/NTRK2/BRAF/SYT1/RPH3A/RAB3A/PRKCB/ICA1/CACNA1A/UNC13A/STXBP5L/BRSK1/LRRK2/VAMP1/SV2C/ASIC1/NRXN3/ERC2/SV2B/RHOT1/TRIM9/LIN7A/UNC13C/DNM1L/CPLX3/SYT12/ERC1/SV2A/PCLO/SYT10/SYT5	37
BP	GO:0099643	signal release from synapse	37/967	118/7312	2.08254e-07	3.97859e-05	3.66586e-05	DGKI/MCTP1/CACNA1B/ATP2A2/CASK/LIN7B/PRKACA/NTRK2/BRAF/SYT1/RPH3A/RAB3A/PRKCB/ICA1/CACNA1A/UNC13A/STXBP5L/BRSK1/LRRK2/VAMP1/SV2C/ASIC1/NRXN3/ERC2/SV2B/RHOT1/TRIM9/LIN7A/UNC13C/DNM1L/CPLX3/SYT12/ERC1/SV2A/PCLO/SYT10/SYT5	37
BP	GO:0022603	regulation of anatomical structure morphogenesis	99/967	462/7312	3.15685e-07	5.63491e-05	5.19199e-05	TANC2/PTPRF/KALRN/PTPRS/PDZD8/SYNGAP1/PTEN/UBE3A/PHB2/BMPR2/SEMA6B/CASK/CORO1A/RRAS/PDCD6/NTRK2/ACHE/PLAA/BRAF/GRIN1/FYN/SYT1/CAPZB/GDI1/EPHB3/LZTS1/ACTR2/HNRNPK/PPP3CA/PRKCB/PLXNA1/PLXNA2/PKN1/STIM1/FGF13/CACNA1A/EPHA4/DAB2IP/ADGRB1/TENM4/SHANK3/UNC13A/SPAG9/JCAD/BRSK1/LRRK2/TNFAIP3/EPHA7/MYH10/PLCG1/DAG1/COCH/BRSK2/HECW2/BCR/SARM1/KRIT1/MTCH2/TRIM46/MFN2/ZMPSTE24/MTDH/ADGRB3/DLG1/ARHGAP32/MFN1/…	99
BP	GO:1903530	regulation of secretion by cell	78/967	339/7312	3.21765e-07	5.63491e-05	5.19199e-05	KALRN/MCTP1/PDE8B/RAP1GDS1/CDK5R2/CACNA1B/ATP2A2/CHRNA4/CASK/PRKACA/ITPR1/NTRK2/BSG/GNA11/AP1G1/BRAF/ADRB1/SYT1/RPH3A/PPP3CB/GCK/SELENOT/RAB3C/RAB3A/PPP3CA/PRKCB/MAP2K6/STIM1/FER/ADCY5/ICA1/CACNA1A/EGFR/KCNB1/GRM2/UNC13A/RAB26/NDUFAF2/STXBP5L/LRRK2/A1CF/MYH10/GRM7/BRSK2/SV2C/ASIC1/BCR/PIK3C3/MFN2/SV2B/RHOT1/FRMD4A/TRIM9/DNM1L/NCKAP1L/CPLX3/SYT17/SYT12/CACNA1D/RAB27B/RAB3B/MPC2/TMED10/EXOC2/SLC25A…	78
BP	GO:0032990	cell part morphogenesis	100/967	470/7312	3.91619e-07	6.58391e-05	6.06639e-05	TANC2/PTPRF/KALRN/PTPRS/SYNGAP1/PTEN/UBE3A/BMPR2/SEMA6B/CASK/ADCY1/OLFM1/NTRK2/BSG/ACHE/PLAA/BRAF/GRIN1/GPM6A/TTL/FYN/SYT1/GDI1/PITPNA/EPHB3/LZTS1/ACTR2/HNRNPK/RAB3A/PPP3CA/PLXNA1/PLXNA2/DCC/CHL1/FGF13/NPTN/CACNA1A/EGFR/PRKCZ/EPHA4/TRIO/PHACTR1/DAB2IP/SHANK3/UNC13A/SPAG9/MYO16/BRSK1/LRRK2/CYFIP2/EPHA7/MYH10/POSTN/DAG1/TOP2B/BRSK2/HECW2/SARM1/TRIM46/ZDHHC17/MFN2/ADGRB3/SLITRK5/SLITRK2/ARHGAP32/MFN…	100
BP	GO:0006887	exocytosis	58/967	229/7312	4.0852e-07	6.60389e-05	6.0848e-05	EXOC7/CDK5R2/CACNA1B/SYNGR1/ATP2A2/CASK/LIN7B/CORO1A/PRKACA/AP1G1/BRAF/SYT1/RPH3A/PPP3CB/RAB3C/RAB3A/PRKCB/FER/CACNA1A/KCNB1/EXOC5/UNC13A/RAB26/STXBP5L/LRRK2/MYH10/VAMP1/BRSK2/SV2C/EXOC3/SNX19/BCR/TXLNA/ERC2/SV2B/TRIM9/LIN7A/SCAMP1/UNC13C/DNM1L/NCKAP1L/CPLX3/SYT17/SYT12/ERC1/RAB27B/RAB3B/TMED10/EXOC2/RAPGEF4/SV2A/SMPD3/SCAMP5/PCLO/SYT10/SYT5/SYT6/PDPK1	58
BP	GO:0099003	vesicle-mediated transport in synapse	54/967	208/7312	4.42852e-07	6.89374e-05	6.35187e-05	BLTP1/PTEN/AP3D1/CACNA1B/ATP2A2/CASK/BSN/PRKACA/PLAA/BRAF/SYT1/RPH3A/PPP3CB/CLCN3/ATP6V0D1/AP2S1/RAB3A/PRKCB/CACNA1A/SLC17A7/UNC13A/STXBP5L/BRSK1/LRRK2/VAMP1/SV2C/ERC2/SLC17A8/SV2B/NLGN3/TRIM9/UNC13C/DNM1L/CPLX3/SYT12/GRIP1/OPHN1/ERC1/RAB27B/RAB3B/ATAD1/AP1S2/AP3S1/VPS35/RAPGEF4/SV2A/SCAMP5/AP3B2/PCLO/SYT10/SYT5/SYT6/ARC/ATP6V0A1	54
BP	GO:0023061	signal release	71/967	302/7312	4.69538e-07	7.0481e-05	6.4941e-05	KALRN/DGKI/MCTP1/PDE8B/CACNA1B/ATP2A2/CHRNA4/CASK/LIN7B/PRKACA/ITPR1/NTRK2/GNA11/BRAF/ADRB1/SYT1/RPH3A/PPP3CB/GCK/SELENOT/RAB1A/RAB3A/PPP3CA/PRKCB/MAP2K6/STIM1/ADCY5/ICA1/CACNA1A/EGFR/KCNB1/GRM2/CYB5R4/UNC13A/NDUFAF2/STXBP5L/BRSK1/LRRK2/VAMP1/BRSK2/SV2C/ASIC1/SNX19/NRXN3/ERC2/MFN2/SV2B/RHOT1/TRIM9/LIN7A/UNC13C/DNM1L/CPLX3/SYT17/SYT12/CACNA1D/ERC1/MPC2/SLC25A22/VPS35/RAPGEF4/ARHGEF7/SV2A/SMPD3/PCL…	71
BP	GO:0032940	secretion by cell	100/967	473/7312	5.37683e-07	7.79269e-05	7.18016e-05	KALRN/DGKI/MCTP1/PDE8B/RAP1GDS1/EXOC7/CDK5R2/CACNA1B/SYNGR1/ATP2A2/CHRNA4/CASK/LIN7B/CORO1A/PRKACA/ITPR1/NTRK2/BSG/GNA11/AP1G1/BRAF/ADRB1/SYT1/RPH3A/PPP3CB/GCK/AP1S1/SELENOT/RAB1A/RAB3C/RAB3A/PPP3CA/PRKCB/MAP2K6/STIM1/FER/ADCY5/ICA1/CACNA1A/EGFR/KCNB1/GRM2/CYB5R4/EXOC5/UNC13A/RAB26/NDUFAF2/STXBP5L/BRSK1/LRRK2/A1CF/MYH10/PLCG1/VAMP1/GRM7/BRSK2/SV2C/EXOC3/ASIC1/SNX19/NRXN3/BCR/TXLNA/PIK3C3/ERC2/MFN…	100
BP	GO:0048167	regulation of synaptic plasticity	46/967	169/7312	7.59301e-07	0.000106378	9.80164e-05	DGKI/SYNGAP1/PTEN/PRRT1/SYNGR1/ADCY1/NTRK2/GRIA1/BRAF/ADRB1/GRIN1/GRIK2/LZTS1/HNRNPK/RAB3A/NPTN/PRKCZ/EPHA4/KCNB1/GRM2/ADGRB1/GRM5/SHANK3/UNC13A/BRSK1/GRID2/ERC2/JPH4/LRRTM2/NLGN3/SHISA7/GNAL/UNC13C/LRRTM1/ITPKA/ABHD6/SORCS3/SYT12/GRIP1/ERC1/SORCS2/JPH3/ARC/CYP46A1/NCDN/NOS1	46
BP	GO:0051960	regulation of nervous system development	71/967	307/7312	9.08507e-07	0.000123176	0.000113494	PTPRF/KALRN/PTPRS/SYNGAP1/PTEN/BMPR2/SEMA6B/CASK/LRRC4B/NTRK2/ACHE/MAN2A1/BRAF/GDI1/EPHB3/ACTR2/HNRNPK/PPP1CC/PPP3CA/PLXNA1/PLXNA2/FGF13/NPTN/EGFR/EPHA4/ADGRB1/TENM4/GRM5/SHANK3/ARHGEF2/GRID2/EPHA7/PRKCI/DAG1/TRIM46/MFN2/LRRTM4/ADGRB3/SLITRK5/SLITRK2/DLG1/ARHGAP32/MFN1/ZFP365/LRRTM2/FLRT3/HOOK3/NLGN3/LRRTM3/EPHB1/ADGRB2/DNM1L/LRRTM1/ITPKA/CUL7/GOLGA4/YTHDF2/BRINP1/RHEB/GRIP1/ACTR3/PRPF19/DNAJB11/…	71
BP	GO:0048813	dendrite morphogenesis	38/967	130/7312	1.04448e-06	0.000137186	0.000126402	TANC2/PTPRF/KALRN/PTEN/UBE3A/CASK/ACHE/GRIN1/FYN/EPHB3/LZTS1/ACTR2/PPP3CA/CACNA1A/EPHA4/PHACTR1/SHANK3/LRRK2/HECW2/SARM1/MFN2/ADGRB3/SLITRK5/MFN1/ZFP365/NLGN3/EPHB1/ABI1/NEDD4L/NGEF/DNM1L/HECW1/ITPKA/CUL7/GRIP1/ACTR3/ARC/HDAC6	38
BP	GO:0051046	regulation of secretion	80/967	361/7312	1.15305e-06	0.000146857	0.000135314	KALRN/MCTP1/PDE8B/RAP1GDS1/CDK5R2/CACNA1B/ATP2A2/CHRNA4/CASK/PRKACA/ITPR1/NTRK2/BSG/GNA11/AP1G1/BRAF/ADRB1/SYT1/RPH3A/PPP3CB/GCK/SELENOT/RAB3C/RAB3A/PPP3CA/PRKCB/MAP2K6/STIM1/FER/ADCY5/ICA1/CACNA1A/EGFR/KCNB1/GRM2/UNC13A/RAB26/NDUFAF2/STXBP5L/LRRK2/A1CF/MYH10/GRM7/BRSK2/SV2C/ASIC1/BCR/PIK3C3/MFN2/SV2B/RHOT1/FRMD4A/TRIM9/DNM1L/NCKAP1L/CPLX3/SYT17/SYT12/CACNA1D/RAB27B/RAB3B/MPC2/TMED10/EXOC2/SLC25A…	80
BP	GO:0048667	cell morphogenesis involved in neuron differentiation	86/967	397/7312	1.23872e-06	0.000153127	0.000141091	TANC2/PTPRF/KALRN/PTPRS/SYNGAP1/PTEN/UBE3A/BMPR2/SEMA6B/CASK/ADCY1/OLFM1/NTRK2/BSG/ACHE/BRAF/GRIN1/TTL/FYN/GDI1/PITPNA/EPHB3/LZTS1/ACTR2/RAB3A/PPP3CA/PLXNA1/PLXNA2/DCC/CHL1/FGF13/NPTN/CACNA1A/EPHA4/TRIO/PHACTR1/BBS1/SHANK3/BRSK1/LRRK2/CYFIP2/EPHA7/MYH10/DAG1/TOP2B/BRSK2/HECW2/SARM1/TRIM46/ZDHHC17/MFN2/ADGRB3/SLITRK5/SLITRK2/ARHGAP32/MFN1/ZFP365/FLRT3/ATL1/NLGN3/EPHB1/ABI1/NEDD4L/WDR47/NGEF/AFG3L2…	86
BP	GO:0097061	dendritic spine organization	25/967	71/7312	1.86612e-06	0.000224094	0.000206479	TANC2/KALRN/PTEN/UBE3A/CASK/GRIN1/FYN/RPH3A/EPHB3/ACTR2/EPHA4/SHANK3/LRRK2/MFN2/MFN1/ZFP365/NLGN3/EPHB1/NGEF/DNM1L/ITPKA/ACTR3/VPS35/ARC/HDAC6	25
BP	GO:0016358	dendrite development	53/967	214/7312	2.70199e-06	0.000315458	0.000290662	TANC2/PTPRF/KALRN/PTPRS/SYNGAP1/PTEN/UBE3A/CASK/NTRK2/ACHE/GRIN1/FYN/EPHB3/LZTS1/ACTR2/HNRNPK/PPP3CA/CACNA1A/EPHA4/PHACTR1/SDK1/DAB2IP/BBS1/SHANK3/LRRK2/HECW2/SARM1/MFN2/ADGRB3/SLITRK5/MFN1/ZFP365/NLGN3/BBS4/UBA6/EPHB1/ABI1/NEDD4L/NGEF/DNM1L/HECW1/ITPKA/CUL7/SRGAP2/GRIP1/ACTR3/SLC25A46/RAPGEF4/ASAP1/ARC/CARM1/PALM/HDAC6	53
BP	GO:0060997	dendritic spine morphogenesis	21/967	55/7312	2.79606e-06	0.000317617	0.000292651	TANC2/KALRN/PTEN/UBE3A/CASK/EPHB3/ACTR2/EPHA4/SHANK3/LRRK2/MFN2/MFN1/ZFP365/NLGN3/EPHB1/NGEF/DNM1L/ITPKA/ACTR3/ARC/HDAC6	21
BP	GO:0051963	regulation of synapse assembly	29/967	94/7312	6.14665e-06	0.000679852	0.000626414	PTPRS/LRRC4B/NTRK2/GRIN1/EPHB3/LZTS1/ADGRB1/LHFPL4/GRID2/EPHA7/CHD4/LRRTM4/LRFN4/NEGR1/ADGRB3/SLITRK5/SLITRK2/LRRTM2/FLRT3/NLGN3/LRRTM3/EPHB1/ADGRB2/OGT/LRRTM1/NTNG2/ACTR3/VPS35/NECTIN1	29
BP	GO:0051962	positive regulation of nervous system development	52/967	215/7312	7.03474e-06	0.000758128	0.000698537	PTPRF/KALRN/BMPR2/CASK/LRRC4B/NTRK2/ACHE/MAN2A1/BRAF/GDI1/EPHB3/ACTR2/PPP1CC/PLXNA1/PLXNA2/NPTN/EGFR/EPHA4/ADGRB1/TENM4/GRM5/SHANK3/GRID2/PRKCI/DAG1/MFN2/LRRTM4/ADGRB3/SLITRK5/SLITRK2/ARHGAP32/MFN1/ZFP365/LRRTM2/FLRT3/NLGN3/LRRTM3/EPHB1/ADGRB2/DNM1L/LRRTM1/ITPKA/CUL7/GOLGA4/RHEB/GRIP1/ACTR3/PRPF19/SEMA7A/TRPV2/SLC7A5/STK25	52
BP	GO:0016079	synaptic vesicle exocytosis	27/967	86/7312	8.90259e-06	0.00093544	0.000861911	CACNA1B/ATP2A2/CASK/PRKACA/BRAF/SYT1/RPH3A/RAB3A/PRKCB/CACNA1A/UNC13A/STXBP5L/LRRK2/VAMP1/SV2C/ERC2/SV2B/TRIM9/UNC13C/DNM1L/CPLX3/SYT12/ERC1/SV2A/PCLO/SYT10/SYT5	27
BP	GO:1903305	regulation of regulated secretory pathway	27/967	87/7312	1.13137e-05	0.00115979	0.00106863	CDK5R2/ATP2A2/CASK/AP1G1/BRAF/SYT1/RPH3A/RAB3A/PRKCB/FER/CACNA1A/KCNB1/STXBP5L/LRRK2/SV2C/BCR/SV2B/TRIM9/DNM1L/NCKAP1L/SYT17/SYT12/SCAMP5/SYT10/SYT5/SYT6/PDPK1	27
BP	GO:0060996	dendritic spine development	28/967	92/7312	1.18133e-05	0.00118217	0.00108925	TANC2/KALRN/PTPRS/PTEN/UBE3A/CASK/EPHB3/ACTR2/HNRNPK/EPHA4/SDK1/SHANK3/LRRK2/MFN2/MFN1/ZFP365/NLGN3/UBA6/EPHB1/NGEF/DNM1L/ITPKA/SRGAP2/ACTR3/ASAP1/ARC/PALM/HDAC6	28
BP	GO:0000904	cell morphogenesis involved in differentiation	88/967	432/7312	1.30004e-05	0.00127071	0.00117083	TANC2/PTPRF/KALRN/PTPRS/SYNGAP1/SIPA1L3/PTEN/UBE3A/BMPR2/SEMA6B/CASK/ADCY1/OLFM1/NTRK2/BSG/ACHE/BRAF/GRIN1/TTL/FYN/GDI1/PITPNA/EPHB3/LZTS1/ACTR2/RAB3A/PPP3CA/PLXNA1/PLXNA2/DCC/CHL1/FGF13/NPTN/CACNA1A/EPHA4/TRIO/PHACTR1/BBS1/SHANK3/BRSK1/LRRK2/CYFIP2/EPHA7/MYH10/DAG1/TOP2B/BRSK2/HECW2/SARM1/TRIM46/ZDHHC17/MFN2/ADGRB3/SLITRK5/SLITRK2/ARHGAP32/MFN1/ZFP365/FLRT3/ATL1/NLGN3/EPHB1/ABI1/NEDD4L/WDR47/NGE…	88
BP	GO:0051588	regulation of neurotransmitter transport	26/967	84/7312	1.72774e-05	0.00165038	0.00152066	MCTP1/CACNA1B/ATP2A2/CASK/NTRK2/BRAF/GPM6B/SYT1/RAB3A/PRKCB/ICA1/CACNA1A/UNC13A/STXBP5L/LRRK2/SV2C/ASIC1/SLC17A8/SV2B/RHOT1/DNM1L/CPLX3/ARL6IP5/SYT12/RAB3B/NOS1	26
BP	GO:0017156	calcium-ion regulated exocytosis	18/967	48/7312	1.92051e-05	0.00176046	0.00162209	CDK5R2/ATP2A2/SYT1/RPH3A/PPP3CB/RAB3A/CACNA1A/KCNB1/UNC13A/TRIM9/UNC13C/SYT17/SYT12/RAPGEF4/SCAMP5/SYT10/SYT5/SYT6	18
BP	GO:0034329	cell junction assembly	61/967	274/7312	1.92675e-05	0.00176046	0.00162209	PTPRS/PTEN/SLK/BSN/PRKACA/LRRC4B/NTRK2/ACHE/GRIA1/GABRA2/GRIN1/GPM6A/GPM6B/EPHB3/LZTS1/RPS6/GABRB3/FGF13/NPTN/CACNA1A/ADGRB1/ARHGEF9/SHANK3/LHFPL4/GRID2/EPHA7/PEAK1/NRXN3/BCR/CHD4/SDK2/LRRTM4/LRFN4/NEGR1/ADGRB3/SLITRK5/SLITRK2/DLG1/LRRTM2/FLRT3/CORO2B/SMAD3/NLGN3/LRRTM3/MYO9A/EPHB1/NEDD4L/ADGRB2/OGT/LRRTM1/ACE2/NTNG2/SRGAP2/OPHN1/ACTR3/SLC25A46/VPS35/NECTIN1/ADD2/PCLO/PDPK1	61
BP	GO:0061001	regulation of dendritic spine morphogenesis	17/967	44/7312	2.06851e-05	0.00181819	0.00167527	TANC2/KALRN/PTEN/UBE3A/CASK/ACTR2/EPHA4/SHANK3/LRRK2/MFN2/MFN1/NLGN3/NGEF/DNM1L/ITPKA/ACTR3/ARC	17
BP	GO:0106027	neuron projection organization	25/967	80/7312	2.08053e-05	0.00181819	0.00167527	TANC2/KALRN/PTEN/UBE3A/CASK/GRIN1/FYN/RPH3A/EPHB3/ACTR2/EPHA4/SHANK3/LRRK2/MFN2/MFN1/ZFP365/NLGN3/EPHB1/NGEF/DNM1L/ITPKA/ACTR3/VPS35/ARC/HDAC6	25
BP	GO:0017158	regulation of calcium ion-dependent exocytosis	14/967	32/7312	2.11971e-05	0.00181819	0.00167527	CDK5R2/ATP2A2/SYT1/RPH3A/RAB3A/CACNA1A/KCNB1/TRIM9/SYT17/SYT12/SCAMP5/SYT10/SYT5/SYT6	14
BP	GO:0060292	long-term synaptic depression	13/967	29/7312	3.05275e-05	0.00256614	0.00236444	DGKI/PTEN/PRRT1/GRIA1/KCNB1/GRM2/SHANK3/GRID2/GNAL/ABHD6/SORCS3/SORCS2/ARC	13
BP	GO:1901888	regulation of cell junction assembly	38/967	149/7312	3.48515e-05	0.00287217	0.00264641	PTPRS/PTEN/SLK/PRKACA/LRRC4B/NTRK2/GRIN1/GPM6B/EPHB3/LZTS1/RPS6/ADGRB1/LHFPL4/GRID2/EPHA7/PEAK1/CHD4/LRRTM4/LRFN4/NEGR1/ADGRB3/SLITRK5/SLITRK2/LRRTM2/FLRT3/SMAD3/NLGN3/LRRTM3/EPHB1/NEDD4L/ADGRB2/OGT/LRRTM1/ACE2/NTNG2/ACTR3/VPS35/NECTIN1	38
BP	GO:0051966	regulation of synaptic transmission, glutamatergic	19/967	55/7312	4.34009e-05	0.00350797	0.00323223	DGKI/CACNG2/PRKACA/NTRK2/GRIN1/GRIK2/SYT1/GRM1/EGFR/GRM2/GRM5/SHANK3/LRRK2/GRM7/NLGN3/OPHN1/ATAD1/CACNG3/GRM3	19
BP	GO:0051952	regulation of amine transport	21/967	65/7312	5.44843e-05	0.00432071	0.00398109	CHRNA4/SYT1/GCK/RAB3A/PRKCB/CACNA1A/KCNB1/GRM2/GRM7/SLC17A8/ACE2/ARL6IP5/SYT17/SYT12/RAB3B/SV2A/SYT10/SYT5/SYT6/GABBR1/SLC7A5	21
BP	GO:0050805	negative regulation of synaptic transmission	17/967	48/7312	7.61619e-05	0.0057562	0.00530375	DGKI/PTEN/PRRT1/GRIA1/GRIK2/KCNB1/GRM2/SHANK3/GRID2/GNAL/ABHD6/SORCS3/ATAD1/SORCS2/RAPGEF4/GABBR1/ARC	17
BP	GO:0034220	monoatomic ion transmembrane transport	80/967	402/7312	7.62871e-05	0.0057562	0.00530375	RYR3/SCN1A/RYR1/ATP2B1/PTEN/PHB2/RGS7/CACNA1B/ATP2A2/CHRNA4/CACNG2/CORO1A/ITPR1/GABRD/GABRA2/ADRB1/GRIN1/FYN/PPP3CB/SLC25A4/CLCN3/ATP6V0D1/ATP5G2/GNB5/GABRB3/PPP3CA/STIM1/FGF13/KCNK2/CACNA1A/KCNB1/TRPM1/SLC17A7/SLMAP/GRM5/SHANK3/PLCH1/SCN2B/MRS2/UBR3/ABCB7/PLCG1/SLC25A23/HECW2/ASIC1/SLC39A10/SLC6A7/ASIC4/KCNF1/DLG1/SCN3B/SLC6A17/NETO2/NLGN3/TMEM163/CACNB2/NEDD4L/AFG3L2/KCNQ3/HECW1/CACNB1/TMCO1/SL…	80
BP	GO:0006812	monoatomic cation transport	88/967	452/7312	7.66946e-05	0.0057562	0.00530375	RYR3/SCN1A/RYR1/ATP2B1/PTEN/PHB2/AP3D1/RGS7/CACNA1B/ATP2A2/CHRNA4/CASK/CACNG2/USP2/CORO1A/ITPR1/ADRB1/GRIN1/FYN/MYO1B/PPP3CB/SLC25A4/CLCN3/ATP6V0D1/GCK/ATP5G2/GNB5/PPP3CA/PRKCB/STIM1/FGF13/KCNK2/CACNA1A/KCNB1/TRPM1/SLC17A7/SLMAP/PLCH1/SCN2B/MRS2/UBR3/AKT2/ABCB7/PLCG1/SLC25A23/HECW2/ASIC1/SLC39A10/SLC6A7/KCNT1/ASIC4/KCNF1/ZMPSTE24/JPH4/DLG1/SLC17A8/SCN3B/SLC6A17/NETO2/TUSC3/TMEM163/CACNB2/PIEZO2/N…	88
BP	GO:0048814	regulation of dendrite morphogenesis	21/967	67/7312	8.96365e-05	0.00660951	0.00608998	PTPRF/KALRN/CASK/ACHE/GRIN1/LZTS1/ACTR2/PPP3CA/EPHA4/HECW2/SARM1/MFN2/ADGRB3/MFN1/NEDD4L/DNM1L/HECW1/ITPKA/CUL7/GRIP1/ACTR3	21
BP	GO:0017157	regulation of exocytosis	35/967	139/7312	9.3077e-05	0.00674487	0.0062147	CDK5R2/ATP2A2/CASK/AP1G1/BRAF/SYT1/RPH3A/RAB3C/RAB3A/PRKCB/FER/CACNA1A/KCNB1/RAB26/STXBP5L/LRRK2/SV2C/BCR/SV2B/TRIM9/DNM1L/NCKAP1L/SYT17/SYT12/RAB27B/RAB3B/EXOC2/RAPGEF4/SMPD3/SCAMP5/PCLO/SYT10/SYT5/SYT6/PDPK1	35
BP	GO:0007215	glutamate receptor signaling pathway	14/967	36/7312	0.000102147	0.00698867	0.00643934	KALRN/GRIN1/FYN/GRM1/KCNB1/GRM2/TRPM1/GRM5/SHANK3/UNC13A/GRM7/DAGLA/GRIP1/GRM3	14
BP	GO:0099172	presynapse organization	17/967	49/7312	0.000102463	0.00698867	0.00643934	PTPRS/PTEN/BSN/LRRC4B/GRID2/CHD4/LRFN4/SLITRK5/SLITRK2/NLGN3/LRRTM3/LRRTM1/NTNG2/CAP2/VPS35/ARHGEF7/PCLO	17
BP	GO:0030001	metal ion transport	81/967	412/7312	0.000105943	0.00698867	0.00643934	RYR3/SCN1A/RYR1/ATP2B1/PTEN/AP3D1/RGS7/CACNA1B/ATP2A2/CHRNA4/CASK/CACNG2/USP2/CORO1A/ITPR1/ADRB1/GRIN1/FYN/MYO1B/PPP3CB/GCK/GNB5/PPP3CA/PRKCB/STIM1/FGF13/KCNK2/CACNA1A/KCNB1/TRPM1/SLC17A7/SLMAP/PLCH1/SCN2B/MRS2/UBR3/AKT2/ABCB7/PLCG1/SLC25A23/HECW2/ASIC1/SLC39A10/SLC6A7/KCNT1/ASIC4/KCNF1/ZMPSTE24/JPH4/DLG1/SLC17A8/SCN3B/SLC6A17/NETO2/TUSC3/TMEM163/CACNB2/NEDD4L/AFG3L2/DNM1L/KCNQ3/HECW1/CACNB1/ARRB…	81
BP	GO:0098698	postsynaptic specialization assembly	12/967	28/7312	0.000105978	0.00698867	0.00643934	PTPRS/PTEN/LRRC4B/ARHGEF9/SHANK3/GRID2/NRXN3/LRFN4/LRRTM2/NLGN3/LRRTM1/NTNG2	12
BP	GO:0099633	protein localization to postsynaptic specialization membrane	13/967	32/7312	0.000106505	0.00698867	0.00643934	KALRN/CACNG2/PRKCZ/LHFPL4/DAG1/NRXN3/DLG1/NETO2/OGT/DLG2/NBEA/RAPGEF4/CACNG3	13
BP	GO:0099645	neurotransmitter receptor localization to postsynaptic specialization membrane	13/967	32/7312	0.000106505	0.00698867	0.00643934	KALRN/CACNG2/PRKCZ/LHFPL4/DAG1/NRXN3/DLG1/NETO2/OGT/DLG2/NBEA/RAPGEF4/CACNG3	13
BP	GO:0050767	regulation of neurogenesis	54/967	248/7312	0.000108081	0.00698867	0.00643934	PTPRF/KALRN/PTPRS/SYNGAP1/PTEN/BMPR2/SEMA6B/CASK/NTRK2/ACHE/MAN2A1/BRAF/GDI1/ACTR2/PPP1CC/PPP3CA/PLXNA1/PLXNA2/FGF13/NPTN/EGFR/EPHA4/TENM4/GRM5/SHANK3/ARHGEF2/EPHA7/PRKCI/DAG1/TRIM46/MFN2/ARHGAP32/MFN1/ZFP365/HOOK3/DNM1L/ITPKA/CUL7/GOLGA4/YTHDF2/BRINP1/RHEB/GRIP1/ACTR3/PRPF19/DNAJB11/LINGO1/SEMA7A/ULK2/BMAL1/TRPV2/NOS1/SLC7A5/STK25	54
BP	GO:0015837	amine transport	21/967	68/7312	0.000113819	0.00724819	0.00667846	CHRNA4/SYT1/GCK/RAB3A/PRKCB/CACNA1A/KCNB1/GRM2/GRM7/SLC17A8/ACE2/ARL6IP5/SYT17/SYT12/RAB3B/SV2A/SYT10/SYT5/SYT6/GABBR1/SLC7A5	21
BP	GO:0060078	regulation of postsynaptic membrane potential	23/967	78/7312	0.000120482	0.00755798	0.0069639	DGKI/PTEN/RGS7/CHRNA4/GRIA1/GABRA2/ADRB1/GRIN1/GRIK2/GABRB3/PPP3CA/PRKCZ/SLC17A7/SHANK3/LRRK2/GRID2/NLGN3/EIF4A3/GABRA4/PCLO/GABBR1/NOS1/GRIA3	23
BP	GO:0060998	regulation of dendritic spine development	19/967	59/7312	0.000128453	0.00793952	0.00731545	TANC2/KALRN/PTPRS/PTEN/UBE3A/CASK/ACTR2/HNRNPK/SDK1/SHANK3/MFN2/MFN1/NLGN3/NGEF/DNM1L/ITPKA/ACTR3/ASAP1/PALM	19
BP	GO:0099084	postsynaptic specialization organization	15/967	41/7312	0.000131386	0.00800315	0.00737408	PTPRS/SYNGAP1/PTEN/LRRC4B/ARHGEF9/SHANK3/GRID2/NRXN3/LRFN4/LRRTM2/NLGN3/MYO9A/LRRTM1/NTNG2/OPHN1	15
BP	GO:0060155	platelet dense granule organization	7/967	11/7312	0.000140767	0.00845208	0.00778772	AP3D1/AP1G1/AP1M1/AP1S1/AP1S2/AP3S1/AP3M1	7
BP	GO:0006816	calcium ion transport	45/967	199/7312	0.000161762	0.0094979	0.00875134	RYR3/RYR1/ATP2B1/CACNA1B/ATP2A2/CHRNA4/CASK/CACNG2/USP2/CORO1A/ITPR1/ADRB1/GRIN1/FYN/PPP3CB/GCK/GNB5/PPP3CA/PRKCB/STIM1/CACNA1A/TRPM1/PLCH1/UBR3/PLCG1/SLC25A23/ASIC1/ZMPSTE24/JPH4/CACNB2/AFG3L2/DNM1L/CACNB1/ARRB2/TMCO1/CACNA1D/SLC24A3/MICU3/JPH3/PANX1/CACNG3/TRPC3/TRPV2/NOS1/CACNA2D3	45
BP	GO:0060322	head development	72/967	361/7312	0.000162934	0.0094979	0.00875134	PTPRS/PTEN/AXIN1/CDK5R2/PBX2/SEMA6B/RRAS/NTRK2/GDF1/BRAF/CELF1/GRIN1/FYN/SOX6/FABP7/EPHB3/HNRNPK/POU3F4/GABRB3/PLXNA1/PLXNA2/FGF13/CACNA1A/EGFR/PHACTR1/ROGDI/SMARCA4/POMK/DAB2IP/PGAP1/VPS51/BBS1/SHANK3/LRRK2/ARCN1/OGDH/GRID2/ATRX/EPHA7/MYH10/TOP2B/STK36/ZMIZ1/BCR/TUBB2A/MACO1/PCDH19/SLITRK5/ZFP365/FLRT3/SLC6A17/CADM2/DPCD/DMXL2/HOOK3/PLEKHA1/ATG16L1/BBS4/UBA6/EPHB1/MACROH2A2/SCYL2/WDR47/RTN1/SRGA…	72
BP	GO:0007610	behavior	80/967	411/7312	0.000164965	0.0094979	0.00875134	SCN1A/KALRN/DGKI/PDE8B/SYNGAP1/PTEN/UBE3A/PRRT1/AXIN1/CACNA1B/CHRNA4/ADCY1/USP2/NTRK2/GRIA1/BRAF/PRKAR2B/ADRB1/GRIN1/GRIK2/PPP3CB/CLCN3/RASD2/EIF4E/GABRB3/CHL1/FGF13/ADCY5/NPTN/CACNA1A/GRM1/PDE1B/EGFR/PRKCZ/EPHA4/GRM2/POMK/SLC17A7/SDK1/GRM5/BBS1/SHANK3/BRSK1/LRRK2/UBR3/ARCN1/CYP7B1/GRID1/GRM7/ASIC1/NRXN3/ASIC4/PUM1/ZMPSTE24/JPH4/NEGR1/ADGRB3/SLITRK5/NLGN3/BBS4/SHISA7/UBA6/WDR47/LRRTM1/ACE2/ARL6IP…	80
BP	GO:0046928	regulation of neurotransmitter secretion	21/967	70/7312	0.000180067	0.0102273	0.00942341	MCTP1/CACNA1B/ATP2A2/CASK/NTRK2/BRAF/SYT1/RAB3A/PRKCB/ICA1/CACNA1A/UNC13A/STXBP5L/LRRK2/SV2C/ASIC1/SV2B/RHOT1/DNM1L/CPLX3/SYT12	21
BP	GO:0007611	learning or memory	43/967	189/7312	0.000194794	0.0109163	0.0100582	KALRN/DGKI/PDE8B/SYNGAP1/PTEN/UBE3A/PRRT1/ADCY1/NTRK2/GRIA1/BRAF/PRKAR2B/ADRB1/GRIN1/GABRB3/FGF13/NPTN/PDE1B/EGFR/PRKCZ/POMK/SLC17A7/GRM5/SHANK3/BRSK1/CYP7B1/GRM7/ASIC1/NRXN3/JPH4/ADGRB3/NLGN3/SHISA7/UBA6/ARL6IP5/ADCY3/SORCS3/BRINP1/CSMD1/ATAD1/AP1S2/JPH3/ARC	43
BP	GO:0098655	monoatomic cation transmembrane transport	69/967	345/7312	0.000204495	0.0113091	0.0104202	RYR3/SCN1A/RYR1/ATP2B1/PTEN/PHB2/RGS7/CACNA1B/ATP2A2/CHRNA4/CACNG2/CORO1A/ITPR1/ADRB1/GRIN1/FYN/PPP3CB/SLC25A4/CLCN3/ATP6V0D1/ATP5G2/GNB5/PPP3CA/STIM1/FGF13/KCNK2/CACNA1A/KCNB1/TRPM1/SLC17A7/SLMAP/PLCH1/SCN2B/MRS2/UBR3/ABCB7/PLCG1/SLC25A23/HECW2/ASIC1/SLC39A10/SLC6A7/ASIC4/KCNF1/DLG1/SCN3B/SLC6A17/NETO2/TMEM163/CACNB2/NEDD4L/AFG3L2/KCNQ3/HECW1/CACNB1/TMCO1/SLC12A6/GRIP1/CACNA1D/SLC24A3/MICU3/FXYD…	69
BP	GO:0050890	cognition	46/967	207/7312	0.000211054	0.0115203	0.0106147	KALRN/DGKI/PDE8B/SYNGAP1/PTEN/UBE3A/PRRT1/CHRNA4/ADCY1/NTRK2/GRIA1/BRAF/PRKAR2B/ADRB1/GRIN1/GABRB3/CHL1/FGF13/NPTN/PDE1B/EGFR/PRKCZ/POMK/SLC17A7/GRM5/SHANK3/BRSK1/CYP7B1/GRM7/ASIC1/NRXN3/JPH4/ADGRB3/TUSC3/NLGN3/SHISA7/UBA6/ARL6IP5/ADCY3/SORCS3/BRINP1/CSMD1/ATAD1/AP1S2/JPH3/ARC	46
BP	GO:0015872	dopamine transport	13/967	34/7312	0.000220482	0.0118339	0.0109038	CHRNA4/SYT1/RAB3A/PRKCB/GRM2/SYT17/SYT12/RAB3B/SMPD3/SYT10/SYT5/SYT6/GABBR1	13
BP	GO:0120035	regulation of plasma membrane bounded cell projection organization	87/967	459/7312	0.000222432	0.0118339	0.0109038	TANC2/PTPRF/DOCK11/RAP1GAP/KALRN/PTPRS/SYNGAP1/PTEN/UBE3A/BMPR2/SEMA6B/CASK/ITPR1/NTRK2/ACHE/BRAF/GRIN1/GPM6A/FYN/CAPZB/GDI1/EPHB3/INPP5J/LZTS1/ACTR2/HNRNPK/PPP3CA/PLXNA1/PLXNA2/DCC/FGF13/FER/NPTN/CACNA1A/EPHA4/TCHP/DAB2IP/SHANK3/BRSK1/LRRK2/FXR1/GRID2/EPHA7/PRKCI/BRSK2/CARMIL1/HECW2/INPPL1/SARM1/SYNE1/TRIM46/MFN2/NEGR1/ADGRB3/ARHGAP32/MFN1/ZFP365/NLGN3/BBS4/CNTROB/NEDD4L/NGEF/DNM1L/HECW1/ITPKA/N…	87
BP	GO:0031344	regulation of cell projection organization	88/967	466/7312	0.000233312	0.0121382	0.0111841	TANC2/PTPRF/DOCK11/RAP1GAP/KALRN/PTPRS/SYNGAP1/PTEN/UBE3A/BMPR2/SEMA6B/CASK/ITPR1/NTRK2/ACHE/BRAF/GRIN1/GPM6A/FYN/CAPZB/GDI1/EPHB3/INPP5J/LZTS1/ACTR2/HNRNPK/PPP3CA/PLXNA1/PLXNA2/DCC/FGF13/FER/NPTN/CACNA1A/EPHA4/TCHP/DAB2IP/SHANK3/BRSK1/LRRK2/FXR1/GRID2/EPHA7/PRKCI/BRSK2/CARMIL1/HECW2/INPPL1/SARM1/SYNE1/TRIM46/MFN2/NEGR1/ADGRB3/ARHGAP32/MFN1/ZFP365/NLGN3/MYO9A/BBS4/CNTROB/NEDD4L/NGEF/DNM1L/HECW1/I…	88
BP	GO:0014059	regulation of dopamine secretion	11/967	26/7312	0.000236815	0.0121382	0.0111841	CHRNA4/SYT1/RAB3A/PRKCB/GRM2/SYT17/SYT12/SYT10/SYT5/SYT6/GABBR1	11
BP	GO:0031338	regulation of vesicle fusion	11/967	26/7312	0.000236815	0.0121382	0.0111841	CACNA1B/CORO1A/SYT1/RAB3A/AKT2/VAMP1/ERC2/C2CD5/TRIM9/CPLX3/ERC1	11
BP	GO:0099068	postsynapse assembly	14/967	39/7312	0.000276452	0.0139991	0.0128987	PTPRS/PTEN/LRRC4B/LZTS1/ARHGEF9/SHANK3/GRID2/NRXN3/LRFN4/LRRTM2/NLGN3/LRRTM1/NTNG2/VPS35	14
BP	GO:0042391	regulation of membrane potential	54/967	257/7312	0.00028339	0.0141796	0.013065	SCN1A/DGKI/PTEN/RGS7/ATP2A2/CHRNA4/CACNG2/NTRK2/USP53/GNA11/GABRD/GRIA1/GABRA2/ADRB1/GRIN1/GRIK2/GABRB3/PPP3CA/FGF13/KCNK2/CACNA1A/CXADR/VCP/PRKCZ/KCNB1/SLC17A7/SLMAP/SHANK3/SCN2B/LRRK2/AKT2/GRID2/ASIC1/MTCH2/MFN2/ZMPSTE24/DLG1/MFN1/SCN3B/NLGN3/CACNB2/PIEZO2/NEDD4L/KCNQ3/ARL6IP5/EIF4A3/CACNA1D/NUP155/GABRA4/RAPGEF4/PCLO/GABBR1/NOS1/GRIA3	54
BP	GO:0098662	inorganic cation transmembrane transport	68/967	343/7312	0.000296311	0.0141845	0.0130696	RYR3/SCN1A/RYR1/ATP2B1/PTEN/PHB2/RGS7/CACNA1B/ATP2A2/CACNG2/CORO1A/ITPR1/ADRB1/GRIN1/FYN/PPP3CB/SLC25A4/CLCN3/ATP6V0D1/ATP5G2/GNB5/PPP3CA/STIM1/FGF13/KCNK2/CACNA1A/KCNB1/TRPM1/SLC17A7/SLMAP/PLCH1/SCN2B/MRS2/UBR3/ABCB7/PLCG1/SLC25A23/HECW2/ASIC1/SLC39A10/SLC6A7/ASIC4/KCNF1/DLG1/SCN3B/SLC6A17/NETO2/TMEM163/CACNB2/NEDD4L/AFG3L2/KCNQ3/HECW1/CACNB1/TMCO1/SLC12A6/GRIP1/CACNA1D/SLC24A3/MICU3/FXYD6/JPH3/…	68
BP	GO:1903232	melanosome assembly	7/967	12/7312	0.000299306	0.0141845	0.0130696	AP3D1/AP1G1/AP1M1/AP1S1/AP1S2/AP3S1/AP3M1	7
BP	GO:0007612	learning	29/967	114/7312	0.000301125	0.0141845	0.0130696	KALRN/DGKI/PDE8B/SYNGAP1/UBE3A/NTRK2/BRAF/PRKAR2B/GRIN1/GABRB3/FGF13/NPTN/PDE1B/GRM5/SHANK3/BRSK1/GRM7/ASIC1/NRXN3/JPH4/ADGRB3/NLGN3/UBA6/ADCY3/SORCS3/CSMD1/ATAD1/AP1S2/JPH3	29
BP	GO:0051965	positive regulation of synapse assembly	17/967	53/7312	0.000303737	0.0141845	0.0130696	LRRC4B/NTRK2/EPHB3/ADGRB1/GRID2/LRRTM4/ADGRB3/SLITRK5/SLITRK2/LRRTM2/FLRT3/NLGN3/LRRTM3/EPHB1/ADGRB2/LRRTM1/ACTR3	17
BP	GO:0062237	protein localization to postsynapse	17/967	53/7312	0.000303737	0.0141845	0.0130696	KALRN/CACNG2/GRIN1/PRKCZ/LHFPL4/DAG1/NRXN3/DLG1/NETO2/OGT/DLG2/GRIP1/NBEA/VPS35/RAPGEF4/TAMALIN/CACNG3	17
BP	GO:1903539	protein localization to postsynaptic membrane	17/967	53/7312	0.000303737	0.0141845	0.0130696	KALRN/CACNG2/GRIN1/PRKCZ/LHFPL4/DAG1/NRXN3/DLG1/NETO2/OGT/DLG2/GRIP1/NBEA/VPS35/RAPGEF4/TAMALIN/CACNG3	17
BP	GO:0010975	regulation of neuron projection development	70/967	356/7312	0.000311092	0.0143683	0.0132389	TANC2/PTPRF/KALRN/PTPRS/SYNGAP1/PTEN/UBE3A/BMPR2/SEMA6B/CASK/ITPR1/NTRK2/ACHE/BRAF/GRIN1/FYN/GDI1/EPHB3/INPP5J/LZTS1/ACTR2/HNRNPK/PPP3CA/PLXNA1/PLXNA2/DCC/FGF13/NPTN/CACNA1A/EPHA4/DAB2IP/SHANK3/BRSK1/LRRK2/GRID2/EPHA7/PRKCI/BRSK2/HECW2/INPPL1/SARM1/TRIM46/MFN2/NEGR1/ADGRB3/ARHGAP32/MFN1/ZFP365/NLGN3/NEDD4L/NGEF/DNM1L/HECW1/ITPKA/NTNG2/NTNG1/CUL7/CHN1/GOLGA4/TWF1/GRIP1/ACTR3/RAPGEF4/NCKIPSD/SEMA7A…	70
BP	GO:0072657	protein localization to membrane	78/967	407/7312	0.000331347	0.0151375	0.0139476	KALRN/SEC16A/SYNGAP1/AP3D1/CASK/CACNG2/LIN7B/BSG/BRAF/GRIN1/CD81/GRIK2/FYN/CSK/GDI1/RAB3C/RAB3A/FGF13/CACNA1A/EGFR/SEC23A/PRKCZ/KCNB1/EXOC5/MTCL1/SLMAP/ARHGEF9/SORBS2/BBS1/SHANK3/RAB26/LHFPL4/CSNK2A1/AKT2/PRKCI/DAG1/NRXN3/MTCH2/C2CD5/LRRTM4/DLG1/OXA1L/SAMM50/SCN3B/NETO2/ZDHHC14/SHISA7/GPR158/CACNB2/OGT/LIN7A/CACNB1/ARL6IP5/GOLGA4/DLG2/GRIP1/ABHD17A/ACTR3/EMC3/DNAJA3/NUP155/ARPC2/RAB3B/TOMM70A/EMC…	78
BP	GO:0014046	dopamine secretion	11/967	27/7312	0.000352351	0.0157546	0.0145162	CHRNA4/SYT1/RAB3A/PRKCB/GRM2/SYT17/SYT12/SYT10/SYT5/SYT6/GABBR1	11
BP	GO:1904861	excitatory synapse assembly	11/967	27/7312	0.000352351	0.0157546	0.0145162	PTPRS/PTEN/LRRC4B/NPTN/SHANK3/GRID2/NRXN3/LRFN4/LRRTM2/LRRTM1/SRGAP2	11
BP	GO:0098660	inorganic ion transmembrane transport	72/967	371/7312	0.000383282	0.0169572	0.0156243	RYR3/SCN1A/RYR1/ATP2B1/PTEN/PHB2/RGS7/CACNA1B/ATP2A2/CACNG2/CORO1A/ITPR1/GABRA2/ADRB1/GRIN1/FYN/PPP3CB/SLC25A4/CLCN3/ATP6V0D1/ATP5G2/GNB5/GABRB3/PPP3CA/STIM1/FGF13/KCNK2/CACNA1A/KCNB1/TRPM1/SLC17A7/SLMAP/PLCH1/SCN2B/MRS2/UBR3/ABCB7/PLCG1/SLC25A23/HECW2/ASIC1/SLC39A10/SLC6A7/ASIC4/KCNF1/DLG1/SCN3B/SLC6A17/NETO2/TMEM163/CACNB2/NEDD4L/AFG3L2/KCNQ3/HECW1/CACNB1/TMCO1/SLC12A6/GRIP1/CACNA1D/SLC24A3/PCY…	72
BP	GO:0035418	protein localization to synapse	22/967	79/7312	0.000413248	0.0180925	0.0166704	KALRN/CACNG2/BSN/GRIN1/PRKCZ/LHFPL4/DAG1/NRXN3/DLG1/NETO2/NLGN3/OGT/LRRTM1/DLG2/GRIP1/RAB27B/NBEA/VPS35/RAPGEF4/TAMALIN/CACNG3/PCLO	22
BP	GO:0007420	brain development	67/967	342/7312	0.000464267	0.0201166	0.0185354	PTPRS/PTEN/CDK5R2/PBX2/SEMA6B/NTRK2/GDF1/CELF1/GRIN1/FYN/SOX6/FABP7/EPHB3/HNRNPK/POU3F4/GABRB3/PLXNA1/PLXNA2/FGF13/CACNA1A/EGFR/PHACTR1/ROGDI/SMARCA4/POMK/DAB2IP/PGAP1/VPS51/BBS1/SHANK3/LRRK2/ARCN1/OGDH/GRID2/ATRX/EPHA7/MYH10/TOP2B/STK36/ZMIZ1/BCR/TUBB2A/MACO1/PCDH19/SLITRK5/ZFP365/SLC6A17/CADM2/DPCD/DMXL2/HOOK3/ATG16L1/BBS4/UBA6/EPHB1/MACROH2A2/SCYL2/WDR47/RTN1/SRGAP2/UGP2/OPHN1/SLC25A46/ODAD4/R…	67
BP	GO:0015844	monoamine transport	17/967	55/7312	0.000495701	0.0212595	0.0195884	CHRNA4/GPM6B/SYT1/GCK/RAB3A/PRKCB/KCNB1/GRM2/SYT17/SYT12/RAB3B/SMPD3/SYT10/SYT5/SYT6/GABBR1/NOS1	17
BP	GO:1902473	regulation of protein localization to synapse	10/967	24/7312	0.000528863	0.0224526	0.0206878	KALRN/PRKCZ/DAG1/DLG1/NETO2/NLGN3/OGT/NBEA/RAPGEF4/TAMALIN	10
BP	GO:0061024	membrane organization	87/967	471/7312	0.00053866	0.0226399	0.0208603	BLTP3B/SEC16A/PTEN/EXOC7/AP3D1/CACNA1B/SYNGR1/ATP2A2/CORO1A/PDCD6/SYT1/SLC25A4/CLCN3/SLC25A5/VPS33B/RAB1A/RAB3A/SEC23A/KCNB1/EXOC5/HACE1/ADGRB1/SPG7/SORBS2/SHANK3/XKR4/RILP/DNAJC11/LHFPL4/AKT2/MYH10/PRKCI/VAMP1/TMCC1/EXOC3/ATL2/ERC2/BNIP1/MTCH2/C2CD5/MFN2/ZMPSTE24/LRRTM4/DLG1/RHOT1/OXA1L/SAMM50/ATL1/TMEM11/CPTP/NLGN3/SHISA7/TRIM9/IMMT/RHOT2/AFG3L2/DNM1L/NCKAP1L/CPLX3/DLG2/AFG3L1/EMC3/UBXN2A/DNAJA…	87
BP	GO:0007216	G protein-coupled glutamate receptor signaling pathway	7/967	13/7312	0.000574687	0.0238135	0.0219417	GRM1/GRM2/TRPM1/GRM5/GRM7/DAGLA/GRM3	7
BP	GO:0050433	regulation of catecholamine secretion	13/967	37/7312	0.000577916	0.0238135	0.0219417	CHRNA4/SYT1/GCK/RAB3A/PRKCB/KCNB1/GRM2/SYT17/SYT12/SYT10/SYT5/SYT6/GABBR1	13
BP	GO:0050773	regulation of dendrite development	25/967	97/7312	0.000623309	0.0254346	0.0234354	PTPRF/KALRN/CASK/NTRK2/ACHE/GRIN1/LZTS1/ACTR2/PPP3CA/EPHA4/DAB2IP/HECW2/SARM1/MFN2/ADGRB3/MFN1/NEDD4L/DNM1L/HECW1/ITPKA/CUL7/GRIP1/ACTR3/RAPGEF4/CARM1	25
BP	GO:0007006	mitochondrial membrane organization	22/967	82/7312	0.000723499	0.0292391	0.0269408	SLC25A4/SLC25A5/SPG7/DNAJC11/MTCH2/MFN2/RHOT1/OXA1L/SAMM50/TMEM11/IMMT/RHOT2/AFG3L2/AFG3L1/MPV17L/SLC25A46/TOMM70A/ALKBH7/TIMM50/AGK/HIP1R/TOMM40	22
BP	GO:0030072	peptide hormone secretion	34/967	148/7312	0.000735109	0.0294254	0.0271124	KALRN/PDE8B/CASK/PRKACA/ITPR1/GNA11/PPP3CB/GCK/SELENOT/RAB1A/RAB3A/PPP3CA/PRKCB/STIM1/ADCY5/ICA1/EGFR/KCNB1/CYB5R4/NDUFAF2/STXBP5L/BRSK2/SNX19/CPLX3/CACNA1D/MPC2/SLC25A22/RAPGEF4/ARHGEF7/SMPD3/PCLO/BMAL1/GABBR1/NOS1	34
BP	GO:0031279	regulation of cyclase activity	10/967	25/7312	0.00077812	0.0307015	0.0282882	ADCY1/ADRB1/STIM1/GNAL/ADCY3/CACNA1D/CAP2/GABBR1/NOS1/PALM	10
BP	GO:0045761	regulation of adenylate cyclase activity	9/967	21/7312	0.000788903	0.0307015	0.0282882	ADCY1/ADRB1/STIM1/GNAL/ADCY3/CACNA1D/CAP2/GABBR1/PALM	9
BP	GO:0097107	postsynaptic density assembly	9/967	21/7312	0.000788903	0.0307015	0.0282882	PTPRS/PTEN/LRRC4B/SHANK3/GRID2/NRXN3/LRFN4/LRRTM2/LRRTM1	9
BP	GO:0050806	positive regulation of synaptic transmission	31/967	132/7312	0.000840201	0.0323436	0.0298013	PTEN/PRRT1/CACNA1B/ADCY1/CACNG2/NTRK2/GRIA1/BRAF/ADRB1/GRIN1/GRIK2/SYT1/HNRNPK/RAB3A/NPTN/EGFR/PRKCZ/EPHA4/SHANK3/UNC13A/LRRTM2/NLGN3/SHISA7/DNM1L/LRRTM1/ARRB2/SYT12/CACNG3/ARC/CYP46A1/NOS1	31
BP	GO:0007409	axonogenesis	58/967	293/7312	0.000846489	0.0323436	0.0298013	KALRN/PTPRS/SYNGAP1/PTEN/BMPR2/SEMA6B/ADCY1/OLFM1/NTRK2/BSG/ACHE/BRAF/GRIN1/TTL/GDI1/PITPNA/EPHB3/RAB3A/PLXNA1/PLXNA2/DCC/CHL1/FGF13/NPTN/CACNA1A/EPHA4/TRIO/BRSK1/CYFIP2/EPHA7/MYH10/DAG1/TOP2B/BRSK2/TRIM46/ZDHHC17/SLITRK5/SLITRK2/ARHGAP32/FLRT3/ATL1/NLGN3/EPHB1/WDR47/AFG3L2/NTNG2/NTNG1/USP33/CHN1/GOLGA4/ACTR3/SLC25A46/NECTIN1/SEMA7A/ULK2/TRPV2/HDAC6/STK25	58
BP	GO:0051937	catecholamine transport	15/967	48/7312	0.00092297	0.0349481	0.0322011	CHRNA4/SYT1/GCK/RAB3A/PRKCB/KCNB1/GRM2/SYT17/SYT12/RAB3B/SMPD3/SYT10/SYT5/SYT6/GABBR1	15
BP	GO:0051640	organelle localization	68/967	357/7312	0.000941273	0.0353229	0.0325465	TANC2/BLTP1/PDZD8/SEC16A/PTEN/EXOC7/AP3D1/ATP2A2/BSN/PDCD6/TTL/SYT1/MYO1B/VPS33B/ACTR2/ABCE1/RAB1A/RAB3C/RPS15/RAB3A/FER/PRKCZ/KCNB1/EXOC5/UNC13A/SPAG9/LRRK2/ARCN1/KIF1B/ARHGEF2/MYH10/EXOC3/XPO1/SYNE1/TRIM46/MFN2/DLG1/MFN1/RHOT1/ATCAY/ARMCX3/HOOK3/NLGN3/BRAT1/OGT/RHOT2/LIN7A/UNC13C/DNM1L/WASF1/HNRNPU/ACTR3/TRAPPC5/SAR1B/RAB3B/TMED10/EXOC2/AP1S2/AP3S1/SMPD3/AP3M1/AP3B2/TRAPPC2L/PCLO/USO1/PDPK1/HDA…	68
BP	GO:0007600	sensory perception	43/967	203/7312	0.000968236	0.0360132	0.0331825	SCN1A/AXIN1/CACNA1B/CHRNA4/USP53/ADRB1/GRIN1/GRIK2/FYN/POU3F4/RAB3A/GABRB3/CACNA1A/GRM1/TRPM1/POMK/PGAP1/BBS1/UBR3/LHFPL4/COCH/GRM7/ASIC1/PPIP5K2/SLC17A8/DMXL2/NOB1/BBS4/EPHB1/CACNB2/PIEZO2/WDR47/GNAL/CPLX3/RETREG1/ADCY3/DLG2/ARRB2/CACNA1D/GRM3/SYT10/NOS1/GSDME	43
BP	GO:0031630	regulation of synaptic vesicle fusion to presynaptic active zone membrane	7/967	14/7312	0.00101884	0.0370421	0.0341305	CACNA1B/SYT1/RAB3A/VAMP1/ERC2/CPLX3/ERC1	7
BP	GO:1901632	regulation of synaptic vesicle membrane organization	7/967	14/7312	0.00101884	0.0370421	0.0341305	CACNA1B/SYT1/RAB3A/VAMP1/ERC2/CPLX3/ERC1	7
BP	GO:0051646	mitochondrion localization	13/967	39/7312	0.00102234	0.0370421	0.0341305	LRRK2/KIF1B/MFN2/MFN1/RHOT1/ATCAY/ARMCX3/BRAT1/OGT/RHOT2/DNM1L/WASF1/HDAC6	13
BP	GO:0061564	axon development	63/967	327/7312	0.00106639	0.038123	0.0351264	PTPRF/KALRN/MTR/PTPRS/SYNGAP1/PTEN/BMPR2/SEMA6B/ADCY1/OLFM1/NTRK2/BSG/ACHE/BRAF/GRIN1/GPM6B/TTL/GDI1/PITPNA/EPHB3/RAB3A/PLXNA1/PLXNA2/DCC/CHL1/FGF13/NPTN/CACNA1A/EPHA4/TRIO/BRSK1/CYFIP2/EPHA7/MYH10/DAG1/TOP2B/GRM7/BRSK2/TRIM46/ZDHHC17/TNC/SLITRK5/SLITRK2/ARHGAP32/FLRT3/ATL1/NLGN3/EPHB1/WDR47/AFG3L2/NTNG2/NTNG1/USP33/CHN1/GOLGA4/ACTR3/SLC25A46/NECTIN1/SEMA7A/ULK2/TRPV2/HDAC6/STK25	63
BP	GO:0002790	peptide secretion	34/967	151/7312	0.00107031	0.038123	0.0351264	KALRN/PDE8B/CASK/PRKACA/ITPR1/GNA11/PPP3CB/GCK/SELENOT/RAB1A/RAB3A/PPP3CA/PRKCB/STIM1/ADCY5/ICA1/EGFR/KCNB1/CYB5R4/NDUFAF2/STXBP5L/BRSK2/SNX19/CPLX3/CACNA1D/MPC2/SLC25A22/RAPGEF4/ARHGEF7/SMPD3/PCLO/BMAL1/GABBR1/NOS1	34
BP	GO:0051339	regulation of lyase activity	10/967	26/7312	0.00111644	0.0394317	0.0363323	ADCY1/ADRB1/STIM1/GNAL/ADCY3/CACNA1D/CAP2/GABBR1/NOS1/PALM	10
BP	GO:0036465	synaptic vesicle recycling	19/967	69/7312	0.00116336	0.0404806	0.0372987	BLTP1/AP3D1/PLAA/SYT1/PPP3CB/AP2S1/RAB3A/SLC17A7/LRRK2/NLGN3/DNM1L/OPHN1/RAB27B/AP1S2/AP3S1/SCAMP5/AP3B2/PCLO/SYT5	19
BP	GO:0048791	calcium ion-regulated exocytosis of neurotransmitter	8/967	18/7312	0.0011654	0.0404806	0.0372987	ATP2A2/SYT1/RAB3A/CACNA1A/UNC13A/UNC13C/SYT10/SYT5	8
BP	GO:0098703	calcium ion import across plasma membrane	9/967	22/7312	0.00118008	0.0406547	0.0374591	CACNA1B/ADRB1/FYN/PPP3CB/PPP3CA/CACNA1A/TRPM1/CACNA1D/TRPV2	9
BP	GO:0048588	developmental cell growth	37/967	170/7312	0.00127917	0.0437103	0.0402745	PTPRS/PTEN/BMPR2/SEMA6B/OLFM1/PLAA/ADRB1/TTL/SYT1/SLC25A4/GDI1/HNRNPK/PLXNA1/FGF13/PRKCZ/SORBS2/UNC13A/SPAG9/CYFIP2/EPHA7/POSTN/TRIM46/ARHGAP32/FLRT3/NLGN3/NEDD4L/WASF1/GOLGA4/SYT17/ACTR3/TOMM70A/PIN1/SEMA7A/ULK2/TRPV2/DDX39B/HDAC6	37
BP	GO:0022604	regulation of cell morphogenesis	39/967	182/7312	0.00130583	0.0442191	0.0407433	PTPRF/KALRN/PDZD8/PTEN/CASK/CORO1A/ACHE/PLAA/FYN/SYT1/CAPZB/ACTR2/HNRNPK/PLXNA1/PLXNA2/EPHA4/UNC13A/SPAG9/MYH10/COCH/MFN2/ZMPSTE24/DLG1/MFN1/MYO9A/STRIP2/NEDD4L/DNM1L/ITPKA/NTNG2/NTNG1/SH3KBP1/CUL7/SYT17/GRIP1/ACTR3/PRPF40A/ARC/PALM	39
BP	GO:0009306	protein secretion	44/967	212/7312	0.00131511	0.0442191	0.0407433	PDE8B/RAP1GDS1/CASK/PRKACA/ITPR1/BSG/GNA11/AP1G1/ADRB1/PPP3CB/GCK/AP1S1/SELENOT/RAB3C/RAB3A/PPP3CA/PRKCB/STIM1/ADCY5/ICA1/EGFR/KCNB1/CYB5R4/NDUFAF2/STXBP5L/A1CF/MYH10/PLCG1/BRSK2/SNX19/PIK3C3/FRMD4A/DNM1L/CPLX3/CACNA1D/RAB3B/MPC2/TMED10/SLC25A22/VPS35/RAPGEF4/PCLO/BMAL1/NOS1	44
BP	GO:0051668	localization within membrane	84/967	465/7312	0.00135001	0.0450323	0.0414926	BLTP1/KALRN/SEC16A/SYNGAP1/AP3D1/CASK/CACNG2/LIN7B/BSG/BRAF/GRIN1/CD81/GRIK2/FYN/CSK/GDI1/RAB3C/RAB3A/FGF13/CACNA1A/EGFR/SEC23A/PRKCZ/KCNB1/EXOC5/MTCL1/SLMAP/ARHGEF9/SORBS2/VPS51/BBS1/SHANK3/RAB26/LHFPL4/CSNK2A1/AKT2/PRKCI/DAG1/NRXN3/RAB35/ACAP2/MTCH2/C2CD5/LRRTM4/DLG1/OXA1L/SAMM50/SCN3B/NETO2/ZDHHC14/SHISA7/GPR158/VPS52/CACNB2/OGT/LIN7A/CACNB1/ARL6IP5/GOLGA4/DLG2/GRIP1/ABHD17A/ACTR3/EMC3/DNAJA3/…	84
BP	GO:0045597	positive regulation of cell differentiation	73/967	394/7312	0.00137462	0.0454925	0.0419166	PTPRF/KALRN/ARID2/PTEN/BMPR2/AP3D1/CASK/RRAS/NTRK2/ACHE/MAN2A1/BRAF/ADRB1/SOX6/SLC25A4/GDI1/RIPK2/ACTR2/PPP1CC/PPP3CA/PLXNA1/PLXNA2/NPTN/TARBP2/EGFR/PRKCZ/EPHA4/SMARCA4/TENM4/GRM5/SHANK3/SPAG9/ARHGEF2/ACVR1B/PRKCI/DAG1/ZMIZ1/SHB/MTCH2/MFN2/ARHGAP32/MFN1/PCID2/ZFP365/SMAD3/MACROH2A2/DNM1L/NCKAP1L/ITPKA/TMEM119/CUL7/HNRNPU/GOLGA4/SETD3/ARRB2/BRINP1/RHEB/GRIP1/ACTR3/PRPF19/FAM210B/ABCB10/PRMT1/PIN1/…	73
BP	GO:0009914	hormone transport	38/967	177/7312	0.00144435	0.0469419	0.0432521	KALRN/PDE8B/CASK/PRKACA/ITPR1/GNA11/PPP3CB/GCK/SELENOT/RAB1A/RAB3A/PPP3CA/PRKCB/STIM1/ADCY5/ICA1/EGFR/KCNB1/CYB5R4/NDUFAF2/STXBP5L/BRSK2/SNX19/MFN2/CPLX3/CACNA1D/MPC2/SLC25A22/RAPGEF4/SLCO1C1/ARHGEF7/SMPD3/SLC7A8/PCLO/BMAL1/GABBR1/NOS1/SLC7A5	38
BP	GO:0035592	establishment of protein localization to extracellular region	44/967	213/7312	0.00145193	0.0469419	0.0432521	PDE8B/RAP1GDS1/CASK/PRKACA/ITPR1/BSG/GNA11/AP1G1/ADRB1/PPP3CB/GCK/AP1S1/SELENOT/RAB3C/RAB3A/PPP3CA/PRKCB/STIM1/ADCY5/ICA1/EGFR/KCNB1/CYB5R4/NDUFAF2/STXBP5L/A1CF/MYH10/PLCG1/BRSK2/SNX19/PIK3C3/FRMD4A/DNM1L/CPLX3/CACNA1D/RAB3B/MPC2/TMED10/SLC25A22/VPS35/RAPGEF4/PCLO/BMAL1/NOS1	44
BP	GO:0071692	protein localization to extracellular region	44/967	213/7312	0.00145193	0.0469419	0.0432521	PDE8B/RAP1GDS1/CASK/PRKACA/ITPR1/BSG/GNA11/AP1G1/ADRB1/PPP3CB/GCK/AP1S1/SELENOT/RAB3C/RAB3A/PPP3CA/PRKCB/STIM1/ADCY5/ICA1/EGFR/KCNB1/CYB5R4/NDUFAF2/STXBP5L/A1CF/MYH10/PLCG1/BRSK2/SNX19/PIK3C3/FRMD4A/DNM1L/CPLX3/CACNA1D/RAB3B/MPC2/TMED10/SLC25A22/VPS35/RAPGEF4/PCLO/BMAL1/NOS1	44
CC	GO:0098978	glutamatergic synapse	136/975	483/7400	1.09402e-19	5.8202e-17	4.82521e-17	TANC2/KALRN/PTPRS/DLGAP4/CTTNBP2/DGKI/SYNGAP1/ATP2B1/UBE3A/PHB2/PRRT1/AP3D1/RGS7/CACNA1B/ADCY1/CACNG2/BSN/OLFM1/CORO1A/PRKACA/LRRC4B/NTRK2/GABRD/GRIA1/PRKAR2B/SLC2A3/GRIN1/GPM6A/GRIK2/FYN/SYT1/PPP3CB/CLCN3/EEF2/LZTS1/HNRNPK/AP2S1/EIF4E/PPP1CC/PPP3CA/DLG3/NPTN/CACNA1A/GRM1/VCP/PRKCZ/EPHA4/TRIO/GRM2/ADGRB1/AGAP2/CAMKV/GRM5/SHANK3/UNC13A/LRRK2/ARHGEF2/FXR1/GRID2/GRID1/EPHA7/MYH10/PRKCI/PLCG1/DAG1/VA…	136
CC	GO:0097060	synaptic membrane	105/975	351/7400	2.53044e-17	6.73096e-15	5.58028e-15	PTPRF/SCN1A/PTPRS/TMEM240/DGKI/ATP2B1/PTEN/AKAP1/PRRT1/RGS7/CHRNA4/CASK/ADCY1/CACNG2/BSN/LIN7B/OLFM1/LRRC4B/ITPR1/NTRK2/ACHE/GABRD/GRIA1/GABRA2/SLC2A3/GRIN1/GPM6A/GRIK2/SYT1/RPH3A/CLCN3/LZTS1/AP2S1/GABRB3/DLG3/DCC/NPTN/CACNA1A/GRM1/EPHA4/KCNB1/GRM2/ADGRB1/GRM5/SHANK3/UNC13A/KCTD16/LHFPL4/GRID2/GRID1/EPHA7/DAG1/GRM7/EXOC3/DGKB/NRXN3/SLC6A7/ERC2/DAGLA/SYNE1/LRRTM4/LRFN4/CNKSR2/ADGRB3/SLITRK2/DLG1/L…	105
CC	GO:0099572	postsynaptic specialization	104/975	368/7400	2.77909e-15	4.92825e-13	4.08575e-13	TANC2/PTPRF/KALRN/PTPRS/DLGAP4/DGKI/SYNGAP1/AKAP1/PHB2/PRRT1/BMPR2/AXIN1/CHRNA4/DTNB/CASK/ADCY1/CACNG2/BSN/LRRC4B/ITPR1/RPLP0/NTRK2/GRIA1/GABRA2/GRIN1/GRIK2/FYN/CAPZB/LZTS1/ACTR2/HNRNPK/RPS18/RPS13/GABRB3/DLG3/DCC/NPTN/GRM1/PRKCZ/EPHA4/KCNB1/ADGRB1/ARHGEF9/SORBS2/GRM5/SHANK3/LHFPL4/ARHGEF2/FXR1/GRID2/GRID1/EPHA7/MAP3K7/DGKB/BCR/DLGAP3/ERC2/DAGLA/MIB1/LRRTM4/LRFN4/CNKSR2/ADGRB3/DLG1/ARHGAP32/LRRTM…	104
CC	GO:0098984	neuron to neuron synapse	102/975	381/7400	2.43505e-13	3.23861e-11	2.68496e-11	TANC2/PTPRF/KALRN/PTPRS/DGKI/SYNGAP1/PHB2/PRRT1/BMPR2/AXIN1/DTNB/CASK/ADCY1/CACNG2/BSN/LRRC4B/ITPR1/RPLP0/NTRK2/GRIA1/GRIN1/GRIK2/FYN/SYT1/CAPZB/LZTS1/ACTR2/HNRNPK/RPS18/RPS13/DLG3/DCC/NPTN/GRM1/PRKCZ/EPHA4/ROGDI/ADGRB1/ARHGEF9/SORBS2/GRM5/SHANK3/ARHGEF2/FXR1/GRID2/GRID1/EPHA7/MAP3K7/GRM7/DGKB/BCR/CHD4/DLGAP3/ERC2/DAGLA/MIB1/LRRTM4/LRFN4/CNKSR2/ADGRB3/DLG1/ARHGAP32/LRRTM2/FLRT3/MAL2/DLGAP2/NETO2/…	102
CC	GO:0032279	asymmetric synapse	97/975	356/7400	3.11748e-13	3.24617e-11	2.69122e-11	TANC2/PTPRF/KALRN/PTPRS/DGKI/SYNGAP1/PHB2/PRRT1/BMPR2/AXIN1/DTNB/CASK/ADCY1/CACNG2/BSN/LRRC4B/ITPR1/RPLP0/NTRK2/GRIA1/GRIN1/GRIK2/FYN/CAPZB/LZTS1/ACTR2/HNRNPK/RPS18/RPS13/DLG3/DCC/NPTN/GRM1/PRKCZ/EPHA4/ADGRB1/ARHGEF9/SORBS2/GRM5/SHANK3/ARHGEF2/FXR1/GRID2/GRID1/EPHA7/MAP3K7/GRM7/DGKB/BCR/CHD4/DLGAP3/ERC2/DAGLA/MIB1/LRRTM4/LRFN4/CNKSR2/ADGRB3/DLG1/ARHGAP32/LRRTM2/FLRT3/DLGAP2/NETO2/LRRTM3/SHISA7/AB…	97
CC	GO:0045211	postsynaptic membrane	75/975	246/7400	4.23537e-13	3.24617e-11	2.69122e-11	PTPRF/PTPRS/DGKI/PTEN/AKAP1/PRRT1/RGS7/CHRNA4/ADCY1/CACNG2/LIN7B/LRRC4B/NTRK2/ACHE/GABRD/GRIA1/GABRA2/GRIN1/GRIK2/RPH3A/CLCN3/LZTS1/GABRB3/DLG3/DCC/NPTN/GRM1/EPHA4/KCNB1/ADGRB1/GRM5/SHANK3/KCTD16/LHFPL4/GRID2/GRID1/EPHA7/DAG1/GRM7/DGKB/DAGLA/SYNE1/LRRTM4/LRFN4/CNKSR2/ADGRB3/SLITRK2/DLG1/LRRTM2/FLRT3/NETO2/NLGN3/LRRTM3/SHISA7/LIN7A/LRRTM1/ABHD6/SORCS3/DLG2/ARRB2/SRGAP2/GRIP1/ABHD17A/DNAJA3/FXYD6/A…	75
CC	GO:0014069	postsynaptic density	94/975	342/7400	4.27127e-13	3.24617e-11	2.69122e-11	TANC2/PTPRF/KALRN/PTPRS/DGKI/SYNGAP1/PHB2/PRRT1/BMPR2/AXIN1/DTNB/CASK/ADCY1/CACNG2/BSN/LRRC4B/ITPR1/RPLP0/NTRK2/GRIA1/GRIN1/GRIK2/FYN/CAPZB/LZTS1/ACTR2/HNRNPK/RPS18/RPS13/DLG3/DCC/NPTN/GRM1/PRKCZ/EPHA4/ADGRB1/ARHGEF9/SORBS2/GRM5/SHANK3/ARHGEF2/FXR1/GRID2/GRID1/EPHA7/MAP3K7/DGKB/BCR/DLGAP3/ERC2/DAGLA/MIB1/LRRTM4/LRFN4/CNKSR2/ADGRB3/DLG1/ARHGAP32/LRRTM2/FLRT3/DLGAP2/NETO2/LRRTM3/SHISA7/ABI1/RTN1/SO…	94
CC	GO:0030658	transport vesicle membrane	52/975	144/7400	1.49236e-12	9.92417e-11	8.2276e-11	PTPRS/MCTP1/SEC16A/ATP2B1/PRRT1/SYNGR1/LIN7B/PDCD6/AP1G1/GRIA1/GABRA2/SLC2A3/GRIN1/AP1M1/SYT1/RPH3A/CLCN3/ATP6V0D1/AP1S1/RAB3C/RAB3A/ICA1/SEC23A/SLC17A7/UNC13A/RAB26/CAR4/SV2C/SLC6A7/RAB35/DLG1/SLC17A8/SV2B/MAL2/SLC6A17/TMEM163/LIN7A/SCAMP1/UNC13C/DNM1L/CPLX3/DLG2/SYT12/RAB27B/SAR1B/RAB3B/AP1S2/SV2A/SCAMP5/SYT5/ATP6V0A1/USO1	52
CC	GO:0099634	postsynaptic specialization membrane	43/975	110/7400	6.32146e-12	3.73669e-10	3.09788e-10	PTPRF/PTPRS/DGKI/PRRT1/CHRNA4/ADCY1/CACNG2/LRRC4B/GRIA1/GABRA2/GRIN1/GRIK2/LZTS1/GABRB3/DLG3/DCC/NPTN/GRM1/KCNB1/GRM5/GRID2/GRID1/EPHA7/DGKB/DAGLA/LRRTM4/LRFN4/CNKSR2/ADGRB3/DLG1/LRRTM2/NETO2/NLGN3/LRRTM3/SHISA7/LRRTM1/SORCS3/DLG2/ABHD17A/GABRA4/CACNG3/ARC/GRIA3	43
CC	GO:0098839	postsynaptic density membrane	35/975	87/7400	2.34036e-10	1.24507e-08	1.03222e-08	PTPRF/PTPRS/DGKI/PRRT1/ADCY1/CACNG2/LRRC4B/GRIA1/GRIN1/GRIK2/LZTS1/DLG3/DCC/NPTN/GRM1/GRM5/GRID2/GRID1/EPHA7/DGKB/DAGLA/LRRTM4/LRFN4/CNKSR2/ADGRB3/DLG1/LRRTM2/NETO2/LRRTM3/SORCS3/DLG2/ABHD17A/CACNG3/ARC/GRIA3	35
CC	GO:0030672	synaptic vesicle membrane	40/975	117/7400	3.79702e-09	1.68334e-07	1.39557e-07	PTPRS/MCTP1/ATP2B1/PRRT1/SYNGR1/GRIA1/GABRA2/SLC2A3/GRIN1/SYT1/RPH3A/CLCN3/ATP6V0D1/RAB3C/RAB3A/ICA1/SLC17A7/UNC13A/RAB26/SV2C/SLC6A7/RAB35/DLG1/SLC17A8/SV2B/MAL2/SLC6A17/TMEM163/SCAMP1/UNC13C/DNM1L/CPLX3/DLG2/SYT12/RAB27B/RAB3B/SV2A/SCAMP5/SYT5/ATP6V0A1	40
CC	GO:0099501	exocytic vesicle membrane	40/975	117/7400	3.79702e-09	1.68334e-07	1.39557e-07	PTPRS/MCTP1/ATP2B1/PRRT1/SYNGR1/GRIA1/GABRA2/SLC2A3/GRIN1/SYT1/RPH3A/CLCN3/ATP6V0D1/RAB3C/RAB3A/ICA1/SLC17A7/UNC13A/RAB26/SV2C/SLC6A7/RAB35/DLG1/SLC17A8/SV2B/MAL2/SLC6A17/TMEM163/SCAMP1/UNC13C/DNM1L/CPLX3/DLG2/SYT12/RAB27B/RAB3B/SV2A/SCAMP5/SYT5/ATP6V0A1	40
CC	GO:0030133	transport vesicle	68/975	256/7400	4.28555e-09	1.75378e-07	1.45396e-07	PTPRS/CTTNBP2/DGKI/MCTP1/SEC16A/ATP2B1/PRRT1/SYNGR1/BSN/LIN7B/PDCD6/AP1G1/GRIA1/GABRA2/SLC2A3/GRIN1/AP1M1/SYT1/RPH3A/CLCN3/ATP6V0D1/VPS33B/AP1S1/RAB3C/RAB3A/VPS45/ICA1/SEC23A/SLC17A7/UNC13A/RAB26/BRSK1/LRRK2/CLCN4/CAR4/SV2C/SLC6A7/RAB35/DLG1/SLC17A8/SV2B/MAL2/SLC6A17/DMXL2/TRIM9/TMEM163/LIN7A/SCAMP1/UNC13C/DNM1L/CPLX3/DLG2/WDR7/SYT12/ERC1/RAB27B/SAR1B/RAB3B/AP1S2/ERG28/SV2A/SCAMP5/PCLO/SYT10/SYT5…	68
CC	GO:0098982	GABA-ergic synapse	35/975	103/7400	4.29882e-08	1.63355e-06	1.35429e-06	ATP2B1/PHB2/BSN/ITPR1/GABRD/GABRA2/CLCN3/RPS6/GABRB3/NPTN/ARHGEF9/LHFPL4/GRID1/DAG1/GRM7/NRXN3/ERC2/LRRTM4/LRFN4/SLITRK2/LRRTM2/SLC6A17/NLGN3/OGT/LRRTM1/ABHD6/CLPTM1/GRIP1/ERC1/GABRA4/NBEA/ARHGEF7/SV2A/PCLO/GABBR1	35
CC	GO:0048786	presynaptic active zone	30/975	84/7400	1.1302e-07	4.00844e-06	3.32318e-06	DGKI/ATP2B1/PHB2/CACNA1B/BSN/NTRK2/GRIA1/GABRA2/GRIN1/GPM6A/RAB3A/NPTN/CACNA1A/TRIO/SLC17A7/UNC13A/GRM7/ERC2/UNC13C/CPLX3/NTNG2/NTNG1/GRIP1/CACNA1D/ERC1/SV2A/NECTIN1/GRM3/PCLO/GRIA3	30
CC	GO:0008021	synaptic vesicle	53/975	196/7400	1.22204e-07	4.06328e-06	3.36865e-06	PTPRS/CTTNBP2/DGKI/MCTP1/ATP2B1/PRRT1/SYNGR1/BSN/GRIA1/GABRA2/SLC2A3/GRIN1/SYT1/RPH3A/CLCN3/ATP6V0D1/VPS33B/RAB3C/RAB3A/VPS45/ICA1/SLC17A7/UNC13A/RAB26/BRSK1/LRRK2/CLCN4/SV2C/SLC6A7/RAB35/DLG1/SLC17A8/SV2B/MAL2/SLC6A17/DMXL2/TRIM9/TMEM163/SCAMP1/UNC13C/DNM1L/CPLX3/DLG2/WDR7/SYT12/ERC1/RAB27B/RAB3B/SV2A/SCAMP5/SYT5/GABBR1/ATP6V0A1	53
CC	GO:0070382	exocytic vesicle	54/975	206/7400	2.8129e-07	8.80273e-06	7.29787e-06	PTPRS/CTTNBP2/DGKI/MCTP1/ATP2B1/PRRT1/SYNGR1/BSN/GRIA1/GABRA2/SLC2A3/GRIN1/SYT1/RPH3A/CLCN3/ATP6V0D1/VPS33B/RAB3C/RAB3A/VPS45/ICA1/SLC17A7/UNC13A/RAB26/BRSK1/LRRK2/CLCN4/SV2C/SLC6A7/RAB35/DLG1/SLC17A8/SV2B/MAL2/SLC6A17/DMXL2/TRIM9/TMEM163/SCAMP1/UNC13C/DNM1L/CPLX3/DLG2/WDR7/SYT12/ERC1/RAB27B/RAB3B/SV2A/SCAMP5/SYT10/SYT5/GABBR1/ATP6V0A1	54
CC	GO:0043197	dendritic spine	43/975	151/7400	4.12489e-07	1.21913e-05	1.01072e-05	TANC2/DGKI/ATP2B1/PTEN/PRKACA/NTRK2/GRIA1/PRKAR2B/GRIN1/RPH3A/CAPZB/STRN4/LZTS1/HNRNPK/PPP1CC/PPP3CA/GRM1/EPHA4/GRM5/SHANK3/FXR1/GRID2/MYH10/ASIC1/DLGAP3/DAGLA/DLGAP2/SHISA7/ITPKA/ARRB2/SRGAP2/GRIP1/OPHN1/ARPC2/RAPGEF4/HIP1R/ASAP1/ADD1/GRM3/GABBR1/ARC/PALM/GRIA3	43
CC	GO:0044309	neuron spine	43/975	155/7400	9.04188e-07	2.53173e-05	2.09892e-05	TANC2/DGKI/ATP2B1/PTEN/PRKACA/NTRK2/GRIA1/PRKAR2B/GRIN1/RPH3A/CAPZB/STRN4/LZTS1/HNRNPK/PPP1CC/PPP3CA/GRM1/EPHA4/GRM5/SHANK3/FXR1/GRID2/MYH10/ASIC1/DLGAP3/DAGLA/DLGAP2/SHISA7/ITPKA/ARRB2/SRGAP2/GRIP1/OPHN1/ARPC2/RAPGEF4/HIP1R/ASAP1/ADD1/GRM3/GABBR1/ARC/PALM/GRIA3	43
CC	GO:0060076	excitatory synapse	26/975	74/7400	1.13746e-06	3.02563e-05	2.50839e-05	PTPRF/DGKI/BSN/NTRK2/GRIA1/GRIN1/GPM6A/SYT1/SLC17A7/SHANK3/UNC13A/GRID2/CHD4/ADGRB3/SLC17A8/LRRTM2/NLGN3/SHISA7/OGT/UNC13C/LRRTM1/ACTR3/RAPGEF4/CACNG3/PCLO/GRIA3	26
CC	GO:0031984	organelle subcompartment	100/975	493/7400	3.33631e-06	8.45199e-05	7.00709e-05	ELAPOR1/RYR3/PDZD8/OSBPL8/ARXES2/ARXES1/RYR1/SEC16A/ARFGEF1/FKBP8/DDOST/AP3D1/ATP2A2/BSN/ITPR1/BSG/AP1G1/GRIA1/MAN2A1/GRIN1/AP1M1/PTPN1/MYO1B/HSD11B1/CLGN/PITPNB/LMAN2L/NPLOC4/DAD1/AP1S1/SELENOT/RAB1A/STIM1/ICA1/SEC23A/VCP/DNAJB14/FAF2/POMK/XXYLT1/VPS51/LRRK2/CLCN4/POSTN/CAR4/NOMO1/CHPF/ATL2/PIGS/BNIP1/VKORC1L1/LNPK/MACO1/GRAMD1B/AP4E1/ZMPSTE24/MTDH/JPH4/ATL1/TUSC3/VPS13C/CLPTM1L/PIGT/SCAMP1/RTN1…	100
CC	GO:0098685	Schaffer collateral - CA1 synapse	33/975	113/7400	5.03166e-06	0.000121675	0.000100874	PTPRS/DGKI/CACNA1B/CASK/ADCY1/CACNG2/BSN/ITPR1/ADRB1/FYN/CAPZB/PPP3CA/DCC/NPTN/GRM1/PRKCZ/EPHA4/TRIO/GRM5/EPHA7/PRKCI/PLCG1/DGKB/BCR/SLC6A7/LRRTM2/MYO9A/NTNG2/NTNG1/ARPC2/TAMALIN/CACNG3/GABBR1	33
CC	GO:0099503	secretory vesicle	73/975	335/7400	5.76639e-06	0.000133379	0.000110577	PTPRS/CTTNBP2/DGKI/MCTP1/ATP2B1/PRRT1/SYNGR1/BSN/PRKACA/ITPR1/TCP1/BSG/GRIA1/GABRA2/SLC2A3/ADRB1/GRIN1/SYT1/RPH3A/CLCN3/ATP6V0D1/GCK/VPS33B/RAB3C/RAB3A/VPS45/ICA1/CXADR/SLC17A7/UNC13A/RAB26/STXBP5L/BRSK1/LRRK2/AKT2/CLCN4/VAMP1/CAR4/SV2C/EXOC3/SLC6A7/RAB35/DLG1/SLC17A8/SV2B/MAL2/SLC6A17/DMXL2/VPS13C/TRIM9/TMEM163/OGT/SCAMP1/UNC13C/DNM1L/CPLX3/RNPEP/DLG2/WDR7/SYT12/ERC1/RAB27B/ARPC2/GARS/RAB3B/TMED…	73
CC	GO:0005789	endoplasmic reticulum membrane	70/975	318/7400	6.23312e-06	0.000138167	0.000114547	RYR3/PDZD8/ARXES2/ARXES1/RYR1/SEC16A/FKBP8/DDOST/ATP2A2/ITPR1/BSG/GRIA1/GRIN1/PTPN1/HSD11B1/CLGN/PITPNB/LMAN2L/NPLOC4/DAD1/SELENOT/RAB1A/STIM1/SEC23A/VCP/DNAJB14/FAF2/POMK/XXYLT1/CLCN4/NOMO1/ATL2/PIGS/BNIP1/VKORC1L1/LNPK/MACO1/GRAMD1B/ZMPSTE24/MTDH/JPH4/ATL1/TUSC3/VPS13C/CLPTM1L/PIGT/RTN1/HACD3/RNF121/RETREG1/SLC27A4/RPN1/TMCO1/EMC3/LPIN2/GDPD1/TMEM178/EMC4/RPN2/SRPR/ERGIC1/RTN3/JPH3/JPH1/DNAJB12…	70
CC	GO:0042734	presynaptic membrane	41/975	156/7400	7.16662e-06	0.000152506	0.000126434	SCN1A/PTPRS/DGKI/ATP2B1/CHRNA4/CASK/ACHE/GRIA1/GABRA2/GRIN1/GPM6A/GRIK2/SYT1/AP2S1/NPTN/CACNA1A/GRM1/EPHA4/GRM2/UNC13A/KCTD16/GRM7/EXOC3/NRXN3/SLC6A7/ERC2/DLG1/UNC13C/DNM1L/CPLX3/NTNG2/NTNG1/PDE2A/GRIP1/CACNA1D/FXYD6/NECTIN1/CYTH1/GRM3/GABBR1/GRIA3	41
CC	GO:0031594	neuromuscular junction	24/975	72/7400	8.3657e-06	0.000171175	0.000141912	DLGAP4/AKAP1/SYNGR1/PRKACA/ACHE/GRIA1/RPH3A/DLG3/CXADR/EPHA4/UNC13A/STXBP5L/EPHA7/MYH10/POSTN/VAMP1/DLGAP3/DLG1/UNC13C/DLG2/DNAJA3/SV2A/CYTH1/PCLO	24
CC	GO:0030659	cytoplasmic vesicle membrane	83/975	399/7400	8.88123e-06	0.000174993	0.000145077	PTPRS/MCTP1/SEC16A/ATP2B1/PRRT1/AP3D1/COPB2/SYNGR1/LIN7B/ITPR1/PDCD6/BSG/AP1G1/GRIA1/GABRA2/SLC2A3/GRIN1/AP1M1/SYT1/MYO1B/RPH3A/CLCN3/ATP6V0D1/VPS33B/RAP2B/AP1S1/AP2S1/RAB3C/RAB3A/VPS45/ICA1/EGFR/SEC23A/EPHA4/SLC17A7/UNC13A/RAB26/ARCN1/KIF1B/CLCN4/VAMP1/CAR4/SV2C/EXOC3/SLC6A7/RAB35/DAGLA/ACAP2/C2CD5/ZDHHC17/DLG1/SLC17A8/SV2B/MAL2/SLC6A17/RAP2C/VPS13C/ATG16L1/TMEM163/EPHB1/LIN7A/SCAMP1/UNC13C/DNM1…	83
CC	GO:0098827	endoplasmic reticulum subcompartment	71/975	329/7400	1.10686e-05	0.000210304	0.000174352	RYR3/PDZD8/OSBPL8/ARXES2/ARXES1/RYR1/SEC16A/FKBP8/DDOST/ATP2A2/ITPR1/BSG/GRIA1/GRIN1/PTPN1/HSD11B1/CLGN/PITPNB/LMAN2L/NPLOC4/DAD1/SELENOT/RAB1A/STIM1/SEC23A/VCP/DNAJB14/FAF2/POMK/XXYLT1/CLCN4/NOMO1/ATL2/PIGS/BNIP1/VKORC1L1/LNPK/MACO1/GRAMD1B/ZMPSTE24/MTDH/JPH4/ATL1/TUSC3/VPS13C/CLPTM1L/PIGT/RTN1/HACD3/RNF121/RETREG1/SLC27A4/RPN1/TMCO1/EMC3/LPIN2/GDPD1/TMEM178/EMC4/RPN2/SRPR/ERGIC1/RTN3/JPH3/JPH1/…	71
CC	GO:0012506	vesicle membrane	85/975	414/7400	1.17227e-05	0.000215051	0.000178287	PTPRS/MCTP1/SEC16A/ATP2B1/PRRT1/AP3D1/COPB2/SYNGR1/ATP2A2/LIN7B/ITPR1/PDCD6/BSG/AP1G1/GRIA1/GABRA2/SLC2A3/GRIN1/AP1M1/SYT1/MYO1B/RPH3A/CLCN3/ATP6V0D1/VPS33B/RAP2B/AP1S1/AP2S1/RAB3C/RAB3A/VPS45/ICA1/EGFR/SEC23A/EPHA4/SLC17A7/UNC13A/RAB26/ARCN1/KIF1B/CLCN4/VAMP1/CAR4/SV2C/EXOC3/SLC6A7/RAB35/DAGLA/ACAP2/C2CD5/ZDHHC17/DLG1/SLC17A8/SV2B/MAL2/SLC6A17/RAP2C/VPS13C/ATG16L1/TMEM163/EPHB1/LIN7A/SCAMP1/UNC1…	85
CC	GO:0042175	nuclear outer membrane-endoplasmic reticulum membrane network	71/975	338/7400	2.88298e-05	0.000511249	0.000423849	RYR3/PDZD8/ARXES2/ARXES1/RYR1/SEC16A/FKBP8/DDOST/ATP2A2/ITPR1/BSG/GRIA1/GRIN1/PTPN1/HSD11B1/CLGN/PITPNB/LMAN2L/NPLOC4/DAD1/SELENOT/RAB1A/STIM1/SEC23A/VCP/DNAJB14/FAF2/POMK/XXYLT1/CLCN4/NOMO1/XPO1/ATL2/PIGS/BNIP1/VKORC1L1/LNPK/MACO1/GRAMD1B/ZMPSTE24/MTDH/JPH4/ATL1/TUSC3/VPS13C/CLPTM1L/PIGT/RTN1/HACD3/RNF121/RETREG1/SLC27A4/RPN1/TMCO1/EMC3/LPIN2/GDPD1/TMEM178/EMC4/RPN2/SRPR/ERGIC1/RTN3/JPH3/JPH1/DN…	71
CC	GO:0034702	ion channel complex	36/975	144/7400	8.07178e-05	0.00138522	0.00114841	RYR3/SCN1A/RYR1/CACNA1B/CHRNA4/CACNG2/OLFM1/GABRD/GRIA1/GABRA2/GRIN1/GRIK2/ATP5G2/GABRB3/DLG3/KCNK2/CACNA1A/KCNB1/SLC17A7/SCN2B/GRID2/KCNF1/LRRTM4/SLC17A8/SCN3B/CACNB2/KCNQ3/ABHD6/CACNB1/CACNA1D/MICU3/GABRA4/CACNG3/TRPC3/CACNA2D3/GRIA3	36
CC	GO:0030424	axon	94/975	495/7400	0.000100593	0.00167236	0.00138647	PTPRF/RAP1GAP/SCN1A/DGKI/PHB2/NCAM2/EXOC7/BMPR2/CDK5R2/AP3D1/CACNA1B/CACNG2/BSN/OLFM1/CORO1A/LRRC4B/NTRK2/ACHE/GABRD/GRIA1/GABRA2/GRIN1/GPM6A/GRIK2/SYT1/GDI1/CLCN3/ATP6V0D1/INPP5J/AP1S1/HNRNPK/RAB3A/GABRB3/PRKCB/DLG3/DCC/STIM1/FGF13/KCNK2/GRM1/CXADR/PRKCZ/EPHA4/KCNB1/GRM2/SLC17A7/DAB2IP/UNC13A/BRSK1/LRRK2/KIF1B/FXR1/MYH10/DAG1/GRM7/BRSK2/ERC2/DAGLA/TRIM46/MACO1/DLG1/SLC17A8/FLRT3/ATCAY/CADM2/PRKA…	94
CC	GO:0048787	presynaptic active zone membrane	15/975	41/7400	0.000125957	0.00203058	0.00168345	DGKI/ATP2B1/GRIA1/GABRA2/GRIN1/GPM6A/NPTN/CACNA1A/GRM7/CPLX3/NTNG2/NTNG1/CACNA1D/NECTIN1/GRIA3	15
CC	GO:0005741	mitochondrial outer membrane	33/975	132/7400	0.000158087	0.0024736	0.00205073	AKAP1/PHB2/GDAP1/ACSL1/SLC25A4/PPP1CC/EPHA4/RMDN3/LRRK2/DNAJC11/MAOA/SARM1/MTCH1/MTCH2/MFN2/MFN1/RHOT1/SAMM50/ARMCX3/PGAM5/VPS13C/BRI3BP/RHOT2/DNM1L/WASF1/PDE2A/SLC25A46/TOMM40L/TOMM70A/ATAD1/FAM210B/TOMM40/NOS1	33
CC	GO:0043195	terminal bouton	17/975	51/7400	0.000171816	0.0026116	0.00216513	AP3D1/NTRK2/GRIN1/GRIK2/AP1S1/RAB3A/GABRB3/UNC13A/LRRK2/GRM7/ERC2/UNC13C/CPLX3/GRIP1/OPHN1/PCLO/GRIA3	17
CC	GO:0044306	neuron projection terminus	34/975	142/7400	0.000306654	0.00453166	0.00375695	DGKI/AP3D1/CACNA1B/BSN/NTRK2/GRIN1/GRIK2/SYT1/CLCN3/ATP6V0D1/AP1S1/HNRNPK/RAB3A/GABRB3/PRKCB/KCNK2/EPHA4/UNC13A/LRRK2/GRM7/ERC2/MACO1/SLC17A8/FLRT3/ATCAY/UNC13C/CPLX3/GRIP1/OPHN1/ARPC2/RAPGEF4/PCLO/NOS1/GRIA3	34
CC	GO:0098686	hippocampal mossy fiber to CA3 synapse	14/975	40/7400	0.000360104	0.00517771	0.00429256	ADCY1/CACNG2/BSN/GRIN1/GRIK2/SYT1/CAPZB/ROGDI/EPHA7/LRRTM2/MAL2/SYT12/RAPGEF4/NECTIN1	14
CC	GO:0043198	dendritic shaft	17/975	54/7400	0.000372876	0.00522026	0.00432784	SYNGAP1/CACNA1B/GRIA1/PRKAR2B/INPP5J/LZTS1/DLG3/EPHA4/GRM5/ARHGEF2/GRM7/ASIC1/JPH4/GRIP1/ARPC2/GABBR1/GRIA3	17
CC	GO:0043025	neuronal cell body	85/975	456/7400	0.000411448	0.00561258	0.00465308	PTPRF/RAP1GAP/SCN1A/KALRN/DLGAP4/DGKI/ATP2B1/BMPR2/CACNA1B/CHRNA4/CASK/PDE9A/BSN/OLFM1/ITPR1/NTRK2/ACHE/GABRD/GRIA1/GABRA2/PRKAR2B/GRIN1/GPM6A/GRIK2/CAPZB/GDI1/FABP7/RAB1A/DLG3/KCNK2/CACNA1A/GRM1/PDE1B/PRKCZ/EPHA4/KCNB1/CNNM1/DAB2IP/SORBS2/LRRK2/ARHGEF2/FXR1/EPHA7/MYH10/GRM7/PSD2/DLGAP3/ERC2/PPP2R1A/SYNCRIP/PUM2/CNKSR2/NEGR1/DLG1/SLC17A8/CADM2/PRKAA2/NLGN3/WDR47/OGT/RTN1/AGFG1/KCNQ3/USP33/EIF4A3/…	85
CC	GO:0043679	axon terminus	30/975	125/7400	0.000651392	0.00866351	0.00718245	DGKI/AP3D1/CACNA1B/NTRK2/GRIN1/GRIK2/CLCN3/ATP6V0D1/AP1S1/HNRNPK/RAB3A/GABRB3/PRKCB/KCNK2/EPHA4/UNC13A/LRRK2/GRM7/ERC2/SLC17A8/FLRT3/UNC13C/CPLX3/GRIP1/OPHN1/ARPC2/RAPGEF4/PCLO/NOS1/GRIA3	30
CC	GO:0008328	ionotropic glutamate receptor complex	11/975	29/7400	0.000704447	0.00892299	0.00739758	CACNG2/OLFM1/GRIA1/GRIN1/GRIK2/DLG3/GRID2/LRRTM4/ABHD6/CACNG3/GRIA3	11
CC	GO:0098878	neurotransmitter receptor complex	11/975	29/7400	0.000704447	0.00892299	0.00739758	CACNG2/OLFM1/GRIA1/GRIN1/GRIK2/DLG3/GRID2/LRRTM4/ABHD6/CACNG3/GRIA3	11
CC	GO:0019867	outer membrane	33/975	144/7400	0.000858158	0.0103759	0.00860211	AKAP1/PHB2/GDAP1/ACSL1/SLC25A4/PPP1CC/EPHA4/RMDN3/LRRK2/DNAJC11/MAOA/SARM1/MTCH1/MTCH2/MFN2/MFN1/RHOT1/SAMM50/ARMCX3/PGAM5/VPS13C/BRI3BP/RHOT2/DNM1L/WASF1/PDE2A/SLC25A46/TOMM40L/TOMM70A/ATAD1/FAM210B/TOMM40/NOS1	33
CC	GO:0031968	organelle outer membrane	33/975	144/7400	0.000858158	0.0103759	0.00860211	AKAP1/PHB2/GDAP1/ACSL1/SLC25A4/PPP1CC/EPHA4/RMDN3/LRRK2/DNAJC11/MAOA/SARM1/MTCH1/MTCH2/MFN2/MFN1/RHOT1/SAMM50/ARMCX3/PGAM5/VPS13C/BRI3BP/RHOT2/DNM1L/WASF1/PDE2A/SLC25A46/TOMM40L/TOMM70A/ATAD1/FAM210B/TOMM40/NOS1	33
CC	GO:0098799	outer mitochondrial membrane protein complex	6/975	11/7400	0.00131869	0.0155898	0.0129247	DNAJC11/MFN1/SAMM50/TOMM40L/TOMM70A/TOMM40	6
CC	GO:0060077	inhibitory synapse	9/975	23/7400	0.00166909	0.0193034	0.0160034	DTNB/BSN/GABRA2/CLCN3/GABRB3/NPTN/LHFPL4/NLGN3/PCLO	9
CC	GO:0150034	distal axon	51/975	261/7400	0.00210697	0.0238491	0.019772	PTPRF/DGKI/EXOC7/CDK5R2/AP3D1/CACNA1B/OLFM1/NTRK2/GRIN1/GPM6A/GRIK2/CLCN3/ATP6V0D1/INPP5J/AP1S1/HNRNPK/RAB3A/GABRB3/PRKCB/DLG3/DCC/STIM1/FGF13/KCNK2/CXADR/EPHA4/UNC13A/BRSK1/LRRK2/FXR1/MYH10/GRM7/BRSK2/ERC2/SLC17A8/FLRT3/MYO9A/WDR47/UNC13C/LRRTM1/CPLX3/GRIP1/OPHN1/ARPC2/RAPGEF4/ARHGEF7/NECTIN1/PCLO/TRPV2/NOS1/GRIA3	51
CC	GO:0033017	sarcoplasmic reticulum membrane	6/975	12/7400	0.00234503	0.0259908	0.0215476	RYR3/RYR1/ATP2A2/STIM1/JPH1/NOS1	6
CC	GO:0097470	ribbon synapse	8/975	20/7400	0.00256781	0.027808	0.0230541	ATP2B1/ATP2A2/BSN/LRRTM4/CACNB2/CPLX3/CACNA1D/PCLO	8
CC	GO:0005891	voltage-gated calcium channel complex	7/975	16/7400	0.00261354	0.027808	0.0230541	CACNA1B/CACNG2/CACNA1A/CACNB2/CACNB1/CACNA1D/CACNA2D3	7
CC	GO:0031253	cell projection membrane	38/975	184/7400	0.00280054	0.0292135	0.0242194	ATP2B1/CASK/ENPEP/GRIA1/GABRA2/GRIN1/INPP5J/PRKCB/EGFR/KCNB1/BBS1/SHANK3/JCAD/AKT2/ARHGEF2/PLCG1/CAR4/PSD2/RAB35/DAGLA/C2CD5/DLG1/BBS9/PLEKHA1/BBS4/SHISA7/ACE2/ADCY3/SLC27A4/TWF1/CACNA1D/ARPC2/GABRA4/HIP1R/SLC7A8/GABBR1/PALM/SLC7A5	38
CC	GO:0032281	AMPA glutamate receptor complex	8/975	21/7400	0.00367569	0.0375587	0.0311379	CACNG2/OLFM1/GRIA1/DLG3/LRRTM4/ABHD6/CACNG3/GRIA3	8
CC	GO:0099092	postsynaptic density, intracellular component	10/975	30/7400	0.00374175	0.0375587	0.0311379	TANC2/SYNGAP1/FYN/DLG3/SHANK3/ARHGEF2/BCR/DLG1/DLGAP2/NOS1	10
CC	GO:0000242	pericentriolar material	6/975	13/7400	0.00387372	0.0381633	0.0316392	CEP152/TCP1/NEK1/BBS9/HOOK3/BBS4	6
CC	GO:0034704	calcium channel complex	10/975	31/7400	0.004884	0.0472416	0.0391655	RYR3/RYR1/CACNA1B/CACNG2/CACNA1A/CACNB2/CACNB1/CACNA1D/MICU3/CACNA2D3	10
CC	GO:0099091	postsynaptic specialization, intracellular component	11/975	36/7400	0.00511936	0.048634	0.0403198	TANC2/SYNGAP1/AKAP1/FYN/DLG3/SHANK3/ARHGEF2/BCR/DLG1/DLGAP2/NOS1	11
CC	GO:0043235	receptor complex	32/975	154/7400	0.00527738	0.0486926	0.0403685	PTPRB/BMPR2/CHRNA4/CACNG2/OLFM1/NTRK2/GABRD/GRIA1/GABRA2/GRIN1/GRIK2/GABRB3/DLG3/PLXNA1/PLXNA2/GRM1/EGFR/NT5DC3/KCTD16/ACVR1B/GRID2/GRM7/LRRTM4/SLITRK5/SMAD3/ABHD6/RNMT/GABRA4/CACNG3/BMAL1/GABBR1/GRIA3	32
CC	GO:0005742	mitochondrial outer membrane translocase complex	5/975	10/7400	0.00558318	0.0486926	0.0403685	DNAJC11/SAMM50/TOMM40L/TOMM70A/TOMM40	5
CC	GO:0032591	dendritic spine membrane	5/975	10/7400	0.00558318	0.0486926	0.0403685	ATP2B1/GRIA1/DAGLA/SHISA7/PALM	5
CC	GO:0071006	U2-type catalytic step 1 spliceosome	5/975	10/7400	0.00558318	0.0486926	0.0403685	SNRNP200/RBM22/EIF4A3/PRPF19/RBM8A	5
CC	GO:0071012	catalytic step 1 spliceosome	5/975	10/7400	0.00558318	0.0486926	0.0403685	SNRNP200/RBM22/EIF4A3/PRPF19/RBM8A	5
MF	GO:0008066	glutamate receptor activity	11/946	16/7273	3.99894e-07	0.000162616	0.000146327	GRIA1/GRIN1/GRIK2/GRM1/GRM2/GRM5/GRID2/GRID1/GRM7/GRM3/GRIA3	11
MF	GO:0015085	calcium ion transmembrane transporter activity	23/946	61/7273	9.0676e-07	0.000162616	0.000146327	RYR3/RYR1/ATP2B1/CACNA1B/ATP2A2/CACNG2/ITPR1/GRIN1/GPM6A/STIM1/CACNA1A/TRPM1/GRM7/CACNB2/CACNB1/TMCO1/CACNA1D/SLC24A3/PANX1/CACNG3/TRPC3/TRPV2/CACNA2D3	23
MF	GO:0005262	calcium channel activity	21/946	53/7273	1.04012e-06	0.000162616	0.000146327	RYR3/RYR1/CACNA1B/CACNG2/ITPR1/GRIN1/GPM6A/STIM1/CACNA1A/TRPM1/GRM7/CACNB2/CACNB1/TMCO1/CACNA1D/SLC24A3/PANX1/CACNG3/TRPC3/TRPV2/CACNA2D3	21
MF	GO:0015267	channel activity	52/946	206/7273	1.09285e-06	0.000162616	0.000146327	RYR3/SCN1A/RYR1/CACNA1B/CHRNA4/CACNG2/ITPR1/GABRD/GRIA1/GABRA2/GRIN1/GPM6A/GRIK2/CLCN3/ATP5G2/GABRB3/STIM1/KCNK2/CACNA1A/KCNB1/TRPM1/SLC17A7/SCN2B/CLCN4/GRID2/GRID1/GRM7/ASIC1/KCNT1/ASIC4/KCNF1/SLC17A8/SCN3B/CACNB2/PIEZO2/KCNQ3/CACNB1/TMCO1/SLC12A6/CACNA1D/SLC24A3/ATP5PB/TOMM40L/GABRA4/PANX1/CACNG3/TOMM40/TRPC3/TRPV2/CACNA2D3/GSDME/GRIA3	52
MF	GO:0022803	passive transmembrane transporter activity	52/946	206/7273	1.09285e-06	0.000162616	0.000146327	RYR3/SCN1A/RYR1/CACNA1B/CHRNA4/CACNG2/ITPR1/GABRD/GRIA1/GABRA2/GRIN1/GPM6A/GRIK2/CLCN3/ATP5G2/GABRB3/STIM1/KCNK2/CACNA1A/KCNB1/TRPM1/SLC17A7/SCN2B/CLCN4/GRID2/GRID1/GRM7/ASIC1/KCNT1/ASIC4/KCNF1/SLC17A8/SCN3B/CACNB2/PIEZO2/KCNQ3/CACNB1/TMCO1/SLC12A6/CACNA1D/SLC24A3/ATP5PB/TOMM40L/GABRA4/PANX1/CACNG3/TOMM40/TRPC3/TRPV2/CACNA2D3/GSDME/GRIA3	52
MF	GO:0022836	gated channel activity	39/946	139/7273	1.53687e-06	0.000189756	0.000170748	RYR3/SCN1A/RYR1/CACNA1B/CHRNA4/CACNG2/ITPR1/GABRD/GRIA1/GABRA2/GRIN1/GRIK2/CLCN3/ATP5G2/GABRB3/KCNK2/CACNA1A/KCNB1/SLC17A7/SCN2B/CLCN4/GRID2/GRID1/GRM7/ASIC1/KCNT1/ASIC4/KCNF1/SCN3B/CACNB2/PIEZO2/KCNQ3/CACNB1/CACNA1D/GABRA4/CACNG3/TRPC3/CACNA2D3/GRIA3	39
MF	GO:0030165	PDZ domain binding	27/946	81/7273	1.78533e-06	0.000189756	0.000170748	ATP2B1/PTEN/CASK/LIN7B/GRIA1/ADRB1/GRIK2/CLCN3/DOCK4/DLG3/CXADR/ADGRB1/GRID2/GRM7/DLGAP3/ERC2/DLG1/PLEKHA1/LIN7A/DLG2/GRIP1/CACNA1D/ERC1/TAMALIN/CACNG3/SRR/GRIA3	27
MF	GO:0005216	monoatomic ion channel activity	48/946	189/7273	2.35847e-06	0.000219337	0.000197366	RYR3/SCN1A/RYR1/CACNA1B/CHRNA4/CACNG2/ITPR1/GABRD/GRIA1/GABRA2/GRIN1/GPM6A/GRIK2/CLCN3/GABRB3/STIM1/KCNK2/CACNA1A/KCNB1/TRPM1/SLC17A7/SCN2B/CLCN4/GRID2/GRID1/GRM7/ASIC1/KCNT1/ASIC4/KCNF1/SLC17A8/SCN3B/CACNB2/PIEZO2/KCNQ3/CACNB1/TMCO1/CACNA1D/SLC24A3/ATP5PB/GABRA4/PANX1/CACNG3/TOMM40/TRPC3/TRPV2/CACNA2D3/GRIA3	48
MF	GO:0022839	monoatomic ion gated channel activity	38/946	137/7273	2.83784e-06	0.000234595	0.000211095	RYR3/SCN1A/RYR1/CACNA1B/CHRNA4/CACNG2/ITPR1/GABRD/GRIA1/GABRA2/GRIN1/GRIK2/CLCN3/GABRB3/KCNK2/CACNA1A/KCNB1/SLC17A7/SCN2B/CLCN4/GRID2/GRID1/GRM7/ASIC1/KCNT1/ASIC4/KCNF1/SCN3B/CACNB2/PIEZO2/KCNQ3/CACNB1/CACNA1D/GABRA4/CACNG3/TRPC3/CACNA2D3/GRIA3	38
MF	GO:0099529	neurotransmitter receptor activity involved in regulation of postsynaptic membrane potential	13/946	26/7273	5.69398e-06	0.000423632	0.000381197	CHRNA4/GABRD/GRIA1/GABRA2/ADRB1/GRIN1/GRIK2/GABRB3/GRID2/GRID1/GABRA4/GABBR1/GRIA3	13
MF	GO:0098960	postsynaptic neurotransmitter receptor activity	15/946	34/7273	7.69944e-06	0.000520762	0.000468598	CHRNA4/GABRD/GRIA1/GABRA2/ADRB1/GRIN1/GRIK2/GABRB3/GRM1/GRM5/GRID2/GRID1/GABRA4/GABBR1/GRIA3	15
MF	GO:0005261	monoatomic cation channel activity	36/946	136/7273	1.62458e-05	0.00100724	0.000906345	RYR3/SCN1A/RYR1/CACNA1B/CHRNA4/CACNG2/ITPR1/GRIN1/GPM6A/GRIK2/STIM1/KCNK2/CACNA1A/KCNB1/TRPM1/SCN2B/GRM7/ASIC1/KCNT1/ASIC4/KCNF1/SCN3B/CACNB2/PIEZO2/KCNQ3/CACNB1/TMCO1/CACNA1D/SLC24A3/ATP5PB/PANX1/CACNG3/TOMM40/TRPC3/TRPV2/CACNA2D3	36
MF	GO:0030594	neurotransmitter receptor activity	15/946	36/7273	1.79237e-05	0.00102578	0.000923032	CHRNA4/GABRD/GRIA1/GABRA2/ADRB1/GRIN1/GRIK2/GABRB3/GRM1/GRM5/GRID2/GRID1/GABRA4/GABBR1/GRIA3	15
MF	GO:0017111	ribonucleoside triphosphate phosphatase activity	70/946	333/7273	2.06335e-05	0.00109652	0.000986685	ATP2B1/EFTUD2/ATP2A2/YME1L1/RRAS/TCP1/GNA11/RAB24/CCT8/PSMC4/ABCD3/EEF2/RUVBL1/ARF3/RAP2B/RRAS2/RAB1A/RAB3C/RAB3A/RASD2/ARF5/VCP/SMARCA4/AGAP2/SPG7/RAB26/DIRAS2/LRRK2/KIF1B/CLPB/DDX3X/SMCHD1/ATL2/CHD4/RAB35/MFN2/MFN1/RHOT1/TRIM23/ATL1/RAB39B/HSPA13/ARF2/RAP2C/GUF1/MMAA/NKIRAS1/LONP1/GNAL/RHOT2/AFG3L2/GFM1/DNM1L/GSPT1/RHOBTB2/AFG3L1/RHEB/ATAD3A/RAB27B/SAR1B/ATP5PB/OLA1/RAB3B/ATAD1/SRPR/LONP2/ABCB1…	70
MF	GO:0005230	extracellular ligand-gated monoatomic ion channel activity	12/946	27/7273	5.81982e-05	0.00288663	0.00259748	CHRNA4/GABRD/GRIA1/GABRA2/GRIN1/GRIK2/GABRB3/SLC17A7/GRID2/GRID1/GABRA4/GRIA3	12
MF	GO:1904315	transmitter-gated monoatomic ion channel activity involved in regulation of postsynaptic membrane potential	11/946	24/7273	8.43476e-05	0.00392216	0.00352928	CHRNA4/GABRD/GRIA1/GABRA2/GRIN1/GRIK2/GABRB3/GRID2/GRID1/GABRA4/GRIA3	11
MF	GO:0022834	ligand-gated channel activity	18/946	54/7273	9.38685e-05	0.00410813	0.00369662	RYR3/RYR1/CHRNA4/ITPR1/GABRD/GRIA1/GABRA2/GRIN1/GRIK2/ATP5G2/GABRB3/SLC17A7/GRID2/GRID1/ASIC1/ASIC4/GABRA4/GRIA3	18
MF	GO:0022824	transmitter-gated monoatomic ion channel activity	11/946	25/7273	0.000133056	0.0052102	0.0046883	CHRNA4/GABRD/GRIA1/GABRA2/GRIN1/GRIK2/GABRB3/GRID2/GRID1/GABRA4/GRIA3	11
MF	GO:0022835	transmitter-gated channel activity	11/946	25/7273	0.000133056	0.0052102	0.0046883	CHRNA4/GABRD/GRIA1/GABRA2/GRIN1/GRIK2/GABRB3/GRID2/GRID1/GABRA4/GRIA3	11
MF	GO:0003924	GTPase activity	42/946	186/7273	0.000189742	0.00699988	0.0062987	EFTUD2/RRAS/GNA11/RAB24/EEF2/ARF3/RAP2B/RRAS2/RAB1A/RAB3C/RAB3A/RASD2/ARF5/AGAP2/RAB26/DIRAS2/LRRK2/DDX3X/ATL2/RAB35/MFN2/MFN1/RHOT1/TRIM23/ATL1/RAB39B/ARF2/RAP2C/GUF1/MMAA/NKIRAS1/GNAL/RHOT2/GFM1/DNM1L/GSPT1/RHOBTB2/RHEB/RAB27B/SAR1B/RAB3B/SRPR	42
MF	GO:0031267	small GTPase binding	44/946	198/7273	0.000197577	0.00699988	0.0062987	DOCK11/RAP1GAP/RABGAP1/DENND5B/DGKI/DIAPH2/PRKACA/AP1G1/GRIA1/BRAF/RPH3A/GDI1/DOCK4/PKN1/FER/EXOC5/HACE1/RILP/LRRK2/CYFIP2/ARHGEF2/XPO1/ACAP2/MFN2/DMXL2/IPO13/DNM1L/ITPKA/WASF1/USP33/IPO4/GOLGA4/SRGAP2/SRGAP1/XPO5/XPO6/ERC1/XPOT/EXOC2/RAPGEF4/STRN3/ARHGEF7/TAMALIN/AP3M1	44
MF	GO:0004672	protein kinase activity	60/946	296/7273	0.000232652	0.00786786	0.00707973	KALRN/BMPR2/SLK/SRPK1/CASK/ARAF/PRKACA/NTRK2/BRAF/FYN/CSK/NEK1/EPHB3/RIPK2/PRKACB/PRKCB/MAP2K6/PKN1/FER/EGFR/PRKCZ/EPHA4/TRIO/CDK12/POMK/MAST3/CAMKV/KSR2/TAOK1/BRSK1/LRRK2/CSNK2A1/AKT2/ACVR1B/EPHA7/MAP3K7/PRKCI/SPEG/MAP3K10/PEAK1/BRSK2/CDK13/STK36/BCR/PIK3C3/STK32A/PRKAA2/CAMKK2/EPHB1/SCYL2/ITPKA/PIK3R4/GRK5/PRKAG2/TWF1/STK26/ULK2/AKT3/PDPK1/STK25	60
MF	GO:0015276	ligand-gated monoatomic ion channel activity	17/946	53/7273	0.000248149	0.00802708	0.00722301	RYR3/RYR1/CHRNA4/ITPR1/GABRD/GRIA1/GABRA2/GRIN1/GRIK2/GABRB3/SLC17A7/GRID2/GRID1/ASIC1/ASIC4/GABRA4/GRIA3	17
MF	GO:0016462	pyrophosphatase activity	73/946	380/7273	0.000288828	0.00895367	0.00805678	ATP2B1/EFTUD2/ATP2A2/YME1L1/NUDT11/NUDT10/RRAS/TCP1/GNA11/RAB24/CCT8/PSMC4/ABCD3/EEF2/RUVBL1/ARF3/RAP2B/RRAS2/RAB1A/RAB3C/RAB3A/RASD2/ARF5/VCP/SMARCA4/AGAP2/SPG7/RAB26/DIRAS2/LRRK2/KIF1B/CLPB/DDX3X/SMCHD1/ATL2/CHD4/RAB35/MFN2/MFN1/RHOT1/TRIM23/ATL1/RAB39B/HSPA13/ARF2/RAP2C/GUF1/MMAA/NKIRAS1/LONP1/GNAL/RHOT2/AFG3L2/GFM1/DNM1L/GSPT1/RHOBTB2/AFG3L1/RHEB/ATAD3A/RAB27B/SAR1B/ATP5PB/OLA1/GARS/RAB3B/ATA…	73
MF	GO:0016818	hydrolase activity, acting on acid anhydrides, in phosphorus-containing anhydrides	73/946	382/7273	0.00034005	0.00995016	0.00895346	ATP2B1/EFTUD2/ATP2A2/YME1L1/NUDT11/NUDT10/RRAS/TCP1/GNA11/RAB24/CCT8/PSMC4/ABCD3/EEF2/RUVBL1/ARF3/RAP2B/RRAS2/RAB1A/RAB3C/RAB3A/RASD2/ARF5/VCP/SMARCA4/AGAP2/SPG7/RAB26/DIRAS2/LRRK2/KIF1B/CLPB/DDX3X/SMCHD1/ATL2/CHD4/RAB35/MFN2/MFN1/RHOT1/TRIM23/ATL1/RAB39B/HSPA13/ARF2/RAP2C/GUF1/MMAA/NKIRAS1/LONP1/GNAL/RHOT2/AFG3L2/GFM1/DNM1L/GSPT1/RHOBTB2/AFG3L1/RHEB/ATAD3A/RAB27B/SAR1B/ATP5PB/OLA1/GARS/RAB3B/ATA…	73
MF	GO:0046873	metal ion transmembrane transporter activity	42/946	191/7273	0.000347721	0.00995016	0.00895346	RYR3/SCN1A/RYR1/ATP2B1/CACNA1B/ATP2A2/CACNG2/ITPR1/GRIN1/GPM6A/GRIK2/STIM1/KCNK2/CACNA1A/KCNB1/TRPM1/SLC17A7/SCN2B/MRS2/GRM7/ASIC1/SLC39A10/SLC6A7/KCNT1/ASIC4/KCNF1/ZDHHC17/SLC17A8/SCN3B/TUSC3/CACNB2/KCNQ3/CACNB1/TMCO1/SLC12A6/CACNA1D/SLC24A3/PANX1/CACNG3/TRPC3/TRPV2/CACNA2D3	42
MF	GO:0016817	hydrolase activity, acting on acid anhydrides	73/946	383/7273	0.000368631	0.0100038	0.00900172	ATP2B1/EFTUD2/ATP2A2/YME1L1/NUDT11/NUDT10/RRAS/TCP1/GNA11/RAB24/CCT8/PSMC4/ABCD3/EEF2/RUVBL1/ARF3/RAP2B/RRAS2/RAB1A/RAB3C/RAB3A/RASD2/ARF5/VCP/SMARCA4/AGAP2/SPG7/RAB26/DIRAS2/LRRK2/KIF1B/CLPB/DDX3X/SMCHD1/ATL2/CHD4/RAB35/MFN2/MFN1/RHOT1/TRIM23/ATL1/RAB39B/HSPA13/ARF2/RAP2C/GUF1/MMAA/NKIRAS1/LONP1/GNAL/RHOT2/AFG3L2/GFM1/DNM1L/GSPT1/RHOBTB2/AFG3L1/RHEB/ATAD3A/RAB27B/SAR1B/ATP5PB/OLA1/GARS/RAB3B/ATA…	73
MF	GO:1901702	salt transmembrane transporter activity	51/946	246/7273	0.000388346	0.0100038	0.00900172	RYR3/SCN1A/RYR1/ATP2B1/CACNA1B/ATP2A2/CACNG2/ITPR1/GABRD/GABRA2/GRIN1/GPM6A/GRIK2/SLC25A4/CLCN3/SLC25A5/GABRB3/STIM1/KCNK2/CACNA1A/KCNB1/SLC7A1/TRPM1/SLC17A7/SCN2B/CLCN4/GRM7/SLC25A23/ASIC1/SLC39A10/SLC6A7/KCNT1/ASIC4/KCNF1/SLC17A8/SCN3B/CACNB2/KCNQ3/CACNB1/TMCO1/SLC12A6/CACNA1D/SLC24A3/MPC2/GABRA4/SLC25A22/PANX1/CACNG3/TRPC3/TRPV2/CACNA2D3	51
MF	GO:0005516	calmodulin binding	30/946	123/7273	0.000389933	0.0100038	0.00900172	RYR3/UBR4/RYR1/ATP2B1/FKBP8/CASK/ADCY1/GRIN1/SYT1/MYO1B/PPP3CB/STRN4/PPP3CA/CACNA1A/PDE1B/EGFR/CAMKV/UNC13A/MYH10/GRM7/CAMKK2/UNC13C/KCNQ3/ITPKA/ADCY3/NDUFAF4/STRN3/ADD2/ADD1/NOS1	30
MF	GO:0022857	transmembrane transporter activity	84/946	456/7273	0.000429723	0.0106571	0.00958961	RYR3/SCN1A/RYR1/ATP2B1/CACNA1B/ATP2A2/CHRNA4/CACNG2/ITPR1/GABRD/GRIA1/GABRA2/SLC2A3/GRIN1/GPM6A/GRIK2/SLC25A4/CLCN3/ATP6V0D1/SLC25A5/ABCD3/ATP5G2/GABRB3/STIM1/KCNK2/CACNA1A/KCNB1/SLC7A1/CNNM1/TRPM1/SLC17A7/SCN2B/MRS2/ABCB7/CLCN4/GRID2/GRID1/GRM7/SV2C/SLC25A23/ASIC1/SLC39A10/SLC6A7/KCNT1/ASIC4/KCNF1/ZDHHC17/SLC17A8/SV2B/SCN3B/OSCP1/SLC6A17/TUSC3/CACNB2/PIEZO2/KCNQ3/CPLX3/CACNB1/TMCO1/SLC12A6/CACNA…	84
MF	GO:0015075	monoatomic ion transmembrane transporter activity	62/946	318/7273	0.000550742	0.0129449	0.0116482	RYR3/SCN1A/RYR1/ATP2B1/CACNA1B/ATP2A2/CHRNA4/CACNG2/ITPR1/GABRD/GRIA1/GABRA2/GRIN1/GPM6A/GRIK2/SLC25A4/CLCN3/ATP6V0D1/SLC25A5/ATP5G2/GABRB3/STIM1/KCNK2/CACNA1A/KCNB1/TRPM1/SLC17A7/SCN2B/MRS2/CLCN4/GRID2/GRID1/GRM7/ASIC1/SLC39A10/SLC6A7/KCNT1/ASIC4/KCNF1/ZDHHC17/SLC17A8/SCN3B/TUSC3/CACNB2/PIEZO2/KCNQ3/CACNB1/TMCO1/SLC12A6/CACNA1D/SLC24A3/ATP5PB/GABRA4/SLC25A22/PANX1/CACNG3/TOMM40/TRPC3/TRPV2/ATP6V…	62
MF	GO:0030276	clathrin binding	14/946	42/7273	0.00055677	0.0129449	0.0116482	AP1G1/AP1M1/SYT1/AP1S1/AP2S1/LRRK2/DNM1L/SYT17/SYT12/AP1S2/HIP1R/SYT10/SYT5/SYT6	14
MF	GO:0004970	ionotropic glutamate receptor activity	6/946	10/7273	0.000627993	0.0141584	0.0127401	GRIA1/GRIN1/GRIK2/GRID2/GRID1/GRIA3	6
MF	GO:0005245	voltage-gated calcium channel activity	10/946	25/7273	0.000680595	0.0148846	0.0133936	RYR1/CACNA1B/CACNG2/CACNA1A/GRM7/CACNB2/CACNB1/CACNA1D/CACNG3/CACNA2D3	10
MF	GO:0022890	inorganic cation transmembrane transporter activity	51/946	252/7273	0.000700216	0.0148846	0.0133936	RYR3/SCN1A/RYR1/ATP2B1/CACNA1B/ATP2A2/CACNG2/ITPR1/GRIA1/GRIN1/GPM6A/GRIK2/SLC25A4/ATP6V0D1/SLC25A5/ATP5G2/STIM1/KCNK2/CACNA1A/KCNB1/TRPM1/SLC17A7/SCN2B/MRS2/GRM7/ASIC1/SLC39A10/SLC6A7/KCNT1/ASIC4/KCNF1/ZDHHC17/SLC17A8/SCN3B/TUSC3/CACNB2/KCNQ3/CACNB1/TMCO1/SLC12A6/CACNA1D/SLC24A3/ATP5PB/SLC25A22/PANX1/CACNG3/TRPC3/TRPV2/ATP6V0A1/CACNA2D3/GRIA3	51
MF	GO:0051020	GTPase binding	47/946	228/7273	0.000740041	0.0152013	0.0136786	DOCK11/RAP1GAP/RABGAP1/DENND5B/DGKI/DIAPH2/PRKACA/AP1G1/GRIA1/BRAF/RPH3A/GDI1/DOCK4/PKN1/FER/EXOC5/HACE1/RILP/LRRK2/CYFIP2/ARHGEF2/XPO1/ACAP2/MFN2/DMXL2/ATG16L1/EPRS/IPO13/DNM1L/ITPKA/WASF1/USP33/IPO4/GOLGA4/SRGAP2/SRGAP1/XPO5/XPO6/GRIP1/ERC1/XPOT/EXOC2/RAPGEF4/STRN3/ARHGEF7/TAMALIN/AP3M1	47
MF	GO:0008324	monoatomic cation transmembrane transporter activity	52/946	259/7273	0.00075598	0.0152013	0.0136786	RYR3/SCN1A/RYR1/ATP2B1/CACNA1B/ATP2A2/CHRNA4/CACNG2/ITPR1/GRIN1/GPM6A/GRIK2/SLC25A4/ATP6V0D1/SLC25A5/ATP5G2/STIM1/KCNK2/CACNA1A/KCNB1/TRPM1/SLC17A7/SCN2B/MRS2/GRM7/ASIC1/SLC39A10/SLC6A7/KCNT1/ASIC4/KCNF1/ZDHHC17/SLC17A8/SCN3B/TUSC3/CACNB2/PIEZO2/KCNQ3/CACNB1/TMCO1/SLC12A6/CACNA1D/SLC24A3/ATP5PB/SLC25A22/PANX1/CACNG3/TOMM40/TRPC3/TRPV2/ATP6V0A1/CACNA2D3	52
MF	GO:0140312	cargo adaptor activity	7/946	14/7273	0.000920195	0.0180165	0.0162117	AP1G1/AP1M1/AP1S1/AP2S1/AP4E1/AP1S2/HIP1R	7
MF	GO:0005096	GTPase activator activity	33/946	148/7273	0.00112803	0.0209114	0.0188167	RAP1GAP/RABGAP1/SYNGAP1/SIPA1L3/RGS7/GDI1/DOCK4/GNB5/SEC23A/DAB2IP/AGAP2/TBC1D9/GARNL3/ELMOD1/STXBP5L/LRRK2/ARHGAP20/BCR/ACAP2/ADGRB3/ARHGAP32/PGAM5/MYO9A/NCKAP1L/AGFG1/CHN1/RABEP2/SRGAP2/SRGAP1/OPHN1/ARFGAP1/RAPGEF4/ASAP1	33
MF	GO:0015318	inorganic molecular entity transmembrane transporter activity	57/946	295/7273	0.00114126	0.0209114	0.0188167	RYR3/SCN1A/RYR1/ATP2B1/CACNA1B/ATP2A2/CACNG2/ITPR1/GABRD/GRIA1/GABRA2/GRIN1/GPM6A/GRIK2/SLC25A4/CLCN3/ATP6V0D1/SLC25A5/ATP5G2/GABRB3/STIM1/KCNK2/CACNA1A/KCNB1/TRPM1/SLC17A7/SCN2B/MRS2/CLCN4/GRM7/ASIC1/SLC39A10/SLC6A7/KCNT1/ASIC4/KCNF1/ZDHHC17/SLC17A8/SCN3B/TUSC3/CACNB2/KCNQ3/CACNB1/TMCO1/SLC12A6/CACNA1D/SLC24A3/ATP5PB/GABRA4/SLC25A22/PANX1/CACNG3/TRPC3/TRPV2/ATP6V0A1/CACNA2D3/GRIA3	57
MF	GO:0000149	SNARE binding	22/946	86/7273	0.00115238	0.0209114	0.0188167	GRIK2/SYT1/CACNA1A/KCNB1/RNF40/UNC13A/STXBP5L/LRRK2/VAMP1/EXOC3/TXLNA/SCFD1/VPS52/TRIM9/UNC13C/CPLX3/SYT17/SYT12/TMED10/SYT10/SYT5/SYT6	22
MF	GO:0106222	lncRNA binding	6/946	11/7273	0.00122998	0.0209135	0.0188186	ATP2A2/CELF1/SMARCA4/PUM2/HNRNPU/CELF2	6
MF	GO:0030695	GTPase regulator activity	54/946	277/7273	0.00123682	0.0209135	0.0188186	DOCK11/RAP1GAP/RABGAP1/KALRN/DENND5B/DGKI/RAP1GDS1/SYNGAP1/SIPA1L3/ARFGEF1/RGS7/ADRB1/GDI1/DOCK4/GNB5/SEC23A/TRIO/GDPGP1/ARFGEF3/DAB2IP/AGAP2/ARHGEF9/TBC1D9/GARNL3/ELMOD1/STXBP5L/LRRK2/ARHGEF2/ARHGAP20/PSD2/BCR/KRIT1/ACAP2/RIC8B/ADGRB3/ARHGAP32/PGAM5/MYO9A/NGEF/NCKAP1L/AGFG1/CHN1/RABEP2/SRGAP2/SRGAP1/OPHN1/SH3BP5L/DNAJA3/ARFGAP1/RAPGEF4/ARHGEF7/RASGRP2/ASAP1/CYTH1	54
MF	GO:0060589	nucleoside-triphosphatase regulator activity	54/946	277/7273	0.00123682	0.0209135	0.0188186	DOCK11/RAP1GAP/RABGAP1/KALRN/DENND5B/DGKI/RAP1GDS1/SYNGAP1/SIPA1L3/ARFGEF1/RGS7/ADRB1/GDI1/DOCK4/GNB5/SEC23A/TRIO/GDPGP1/ARFGEF3/DAB2IP/AGAP2/ARHGEF9/TBC1D9/GARNL3/ELMOD1/STXBP5L/LRRK2/ARHGEF2/ARHGAP20/PSD2/BCR/KRIT1/ACAP2/RIC8B/ADGRB3/ARHGAP32/PGAM5/MYO9A/NGEF/NCKAP1L/AGFG1/CHN1/RABEP2/SRGAP2/SRGAP1/OPHN1/SH3BP5L/DNAJA3/ARFGAP1/RAPGEF4/ARHGEF7/RASGRP2/ASAP1/CYTH1	54
MF	GO:0031489	myosin V binding	7/946	15/7273	0.00153305	0.0253465	0.0228075	GRIA1/RAB3C/RAB3A/TAOK1/RAB39B/RAB27B/RAB3B	7
MF	GO:0019905	syntaxin binding	17/946	63/7273	0.00219771	0.0355455	0.031985	SYT1/CACNA1A/RNF40/UNC13A/STXBP5L/LRRK2/VAMP1/TXLNA/SCFD1/VPS52/UNC13C/CPLX3/SYT17/TMED10/SYT10/SYT5/SYT6	17
MF	GO:0035255	ionotropic glutamate receptor binding	12/946	38/7273	0.00231272	0.0366099	0.0329427	PTEN/CACNG2/GRIA1/GRIN1/DLG3/SHANK3/DLG1/NETO2/SHISA7/GRIP1/OPHN1/CACNG3	12
MF	GO:0016773	phosphotransferase activity, alcohol group as acceptor	66/946	364/7273	0.00263136	0.0407861	0.0367006	KALRN/DGKI/DGKH/BMPR2/SLK/SRPK1/CASK/ARAF/PRKACA/NTRK2/BRAF/FYN/CSK/NEK1/GCK/EPHB3/RIPK2/PRKACB/PRKCB/MAP2K6/PKN1/FER/EGFR/PRKCZ/EPHA4/TRIO/CDK12/POMK/NOL9/MAST3/CAMKV/KSR2/TAOK1/BRSK1/LRRK2/CSNK2A1/AKT2/ACVR1B/EPHA7/MAP3K7/PRKCI/SPEG/MAP3K10/PEAK1/BRSK2/CDK13/STK36/DGKB/BCR/PIK3C3/STK32A/PRKAA2/CAMKK2/EPHB1/SCYL2/ITPKA/PIK3R4/GRK5/PRKAG2/TWF1/STK26/AGK/ULK2/AKT3/PDPK1/STK25	66
MF	GO:0004674	protein serine/threonine kinase activity	46/946	236/7273	0.00277457	0.0421281	0.0379082	KALRN/BMPR2/SLK/SRPK1/CASK/ARAF/PRKACA/BRAF/NEK1/RIPK2/PRKACB/PRKCB/MAP2K6/PKN1/PRKCZ/TRIO/CDK12/MAST3/CAMKV/KSR2/TAOK1/BRSK1/LRRK2/CSNK2A1/AKT2/ACVR1B/MAP3K7/PRKCI/SPEG/MAP3K10/BRSK2/CDK13/STK36/BCR/STK32A/PRKAA2/CAMKK2/ITPKA/PIK3R4/GRK5/PRKAG2/STK26/ULK2/AKT3/PDPK1/STK25	46
MF	GO:0016301	kinase activity	71/946	399/7273	0.00302283	0.0449797	0.040474	KALRN/DGKI/DGKH/BMPR2/SLK/SRPK1/CASK/ARAF/PRKACA/NTRK2/BRAF/FYN/CSK/NEK1/GCK/EPHB3/RIPK2/PRKACB/PRKCB/MAP2K6/PKN1/FER/EGFR/PRKCZ/EPHA4/TRIO/CDK12/POMK/NOL9/MAST3/CAMKV/KSR2/TAOK1/BRSK1/LRRK2/CSNK2A1/AKT2/ACVR1B/EPHA7/MAP3K7/PRKCI/SPEG/MAP3K10/PEAK1/BRSK2/CDK13/STK36/DGKB/BCR/PIK3C3/PPIP5K2/STK32A/PRKAA2/CAMKK2/EPHB1/SCYL2/ITPKA/PIK3R4/GRK5/PRKAG2/UCKL1/TWF1/STK26/AGK/PALS2/ULK2/AKT3/NME3/ALDH18A1…	71
MF	GO:0022843	voltage-gated monoatomic cation channel activity	17/946	65/7273	0.00315058	0.0450775	0.0405621	RYR1/CACNA1B/CACNG2/GRIN1/KCNK2/CACNA1A/KCNB1/SCN2B/GRM7/KCNT1/KCNF1/CACNB2/KCNQ3/CACNB1/CACNA1D/CACNG3/CACNA2D3	17
MF	GO:1902936	phosphatidylinositol bisphosphate binding	17/946	65/7273	0.00315058	0.0450775	0.0405621	EXOC7/SYT1/MYO1B/RPH3A/RAB35/KRIT1/ACAP2/WIPI2/TWF1/CHMP3/CLVS1/HIP1R/ASAP1/SYT10/SYT5/PLEK2/GSDME	17
MF	GO:0016247	channel regulator activity	19/946	76/7273	0.00323259	0.0453783	0.0408327	CACNG2/ITPR1/PRKCB/STIM1/FGF13/KCNK2/PRKCZ/GRM2/SCN2B/GRM7/NRXN3/DLG1/SCN3B/CACNB2/NEDD4L/FXYD6/CACNG3/GRM3/NOS1	19
MF	GO:0035615	clathrin adaptor activity	6/946	13/7273	0.0036246	0.0499389	0.0449365	AP1G1/AP1M1/AP1S1/AP2S1/AP1S2/HIP1R	6

## Sheet: GO Down-Flat age
ONTOLOGY	ID	Description	GeneRatio	BgRatio	pvalue	p.adjust	qvalue	geneID	Count
BP	GO:0007156	homophilic cell adhesion via plasma membrane adhesion molecules	9/198	55/7312	1.41133e-05	0.0366662	0.0365607	IGSF11/CDH11/CDH8/IGSF21/FAT3/CLSTN1/NECTIN3/CNTN6/CDH13	9
BP	GO:0098742	cell-cell adhesion via plasma-membrane adhesion molecules	12/198	107/7312	2.89504e-05	0.0376066	0.0374984	IGSF11/CDH11/CDH8/TAOK2/IGSF21/ADGRL3/FAT3/NRXN1/CLSTN1/NECTIN3/CNTN6/CDH13	12
CC	GO:0016342	catenin complex	5/200	16/7400	4.70026e-05	0.017109	0.0159809	CDH11/CDH8/CTNNB1/CTNNA2/CDH13	5

## Sheet: GO Flat-Down age
ONTOLOGY	ID	Description	GeneRatio	BgRatio	pvalue	p.adjust	qvalue	Count	geneID

[truncated: 16 more sheets: GO Up-Down age, GO Down-Up age, GO Sex-by-age_cat, KEGG Females up, KEGG Males up, KEGG Up with age, KEGG Down with age, KEGG Up-Up age, KEGG Up-Flat age, KEGG Flat-Up age, KEGG Down-Down age, KEGG Down-Flat age, KEGG Flat-Down age, KEGG Up-Down age, KEGG Down-Up age, KEGG Sex-by-age_cat]
