# Supplementary material for: Expanding the landscape of aging via orbitrap astral mass spectrometry and tandem mass tag integration
Source: Nat Commun. 2025 May 22;16:4753. doi: 10.1038/s41467-025-60022-x (PMC12098839; doi:10.1038/s41467-025-60022-x)
Supplement: Supplementary file 9 — Supplementary Data 7 [file 41467_2025_60022_MOESM9_ESM.xlsx]

## Sheet: GO Females up
ONTOLOGY	ID	Description	GeneRatio	BgRatio	pvalue	p.adjust	qvalue	geneID	Count
BP	GO:0030029	actin filament-based process	219/2046	468/7502	8.81284e-21	4.0213e-17	3.17077e-17	SH3PXD2B/SHROOM2/FMNL2/CTTNBP2/DSP/MYO1E/RAP1GDS1/FARP1/ARFGEF1/S1PR1/BIN1/EEF2K/DIAPH1/CELSR1/NEDD9/CAPN1/MYADM/SDC4/NCK2/DSG2/ILK/TESK1/PDLIM3/EPB41L2/PDLIM1/WDR1/ACTN3/KIT/HSP90B1/ITGB1/CSF1R/ANXA1/GSN/PRKCE/CFL1/GJA1/EZR/CTNNA1/PIK3R1/MARCKS/PRKCD/TJP1/BCL6/NF2/CAPZA2/CAPZB/CAV1/SH3BP1/ACTN4/ARPC4/ACTR2/ARF6/RAN/RAC1/PAFAH1B1/ACTG1/RALA/ACTA1/PDLIM4/ROCK1/VASP/RHOG/CSRP1/NRP1/SIRPA/PDE4D/AQP1…	219
BP	GO:0030036	actin cytoskeleton organization	201/2046	435/7502	2.46188e-18	5.61677e-15	4.42879e-15	SH3PXD2B/SHROOM2/FMNL2/CTTNBP2/MYO1E/RAP1GDS1/FARP1/ARFGEF1/S1PR1/BIN1/EEF2K/DIAPH1/CELSR1/NEDD9/CAPN1/MYADM/SDC4/NCK2/ILK/TESK1/PDLIM3/EPB41L2/PDLIM1/WDR1/ACTN3/KIT/HSP90B1/ITGB1/CSF1R/ANXA1/GSN/PRKCE/CFL1/GJA1/EZR/CTNNA1/PIK3R1/MARCKS/PRKCD/TJP1/BCL6/NF2/CAPZA2/CAPZB/SH3BP1/ACTN4/ARPC4/ACTR2/ARF6/RAN/RAC1/PAFAH1B1/ACTG1/RALA/ACTA1/PDLIM4/ROCK1/VASP/RHOG/CSRP1/NRP1/SIRPA/AQP1/PRKCQ/TEK/ENAH/NF1/…	201
BP	GO:0097435	supramolecular fiber organization	200/2046	460/7502	8.77049e-15	1.33399e-11	1.05184e-11	SH3PXD2B/SHROOM2/TUBB1/DSP/MYO1E/RAP1GDS1/ARFGEF1/TUBGCP6/S1PR1/BIN1/DCTN1/EEF2K/DIAPH1/NEDD9/CAPN1/MYADM/SDC4/SLK/NCK2/ILK/TESK1/PDLIM3/CRIPT/PDLIM1/WDR1/ANXA2/HSP90B1/ITGB1/GSN/MAP1B/PRKCE/CFL1/NEFH/SERPINH1/VIM/GJA1/CRYAB/EZR/CTNNA1/PIK3R1/MARCKS/PRKCD/FKBP4/DES/TJP1/NF2/CAPZA2/CAPZB/CAV1/SH3BP1/CDH5/ACTN4/LOXL2/VPS33B/INPP5J/ARPC4/ACTR2/ARF6/RAB11A/RAC1/PAFAH1B1/ACTG1/ACTA1/KPNB1/PDLIM4/VASP/…	200
BP	GO:0034330	cell junction organization	166/2046	380/7502	1.25415e-12	1.43067e-09	1.12807e-09	SLC9A6/ITGB4/FBF1/PTPRF/SHROOM2/KALRN/CTTNBP2/PKHD1/DSP/SYNGAP1/FARP1/DCTN1/EEF2K/NUMBL/CLDN4/NEDD9/NRP2/SDC4/SLK/PGRMC1/DSG2/CRIPT/FZD1/CASK/WDR1/ACTN3/C3/THY1/PRKACA/GAP43/ITGB1/ACE/CSF1R/ITGA5/INSR/CFL1/GJA1/EZR/CTNNA1/PIK3R1/MARCKS/CTNND1/AKT1/PTPN11/GPM6A/TJP1/CD9/ITGAV/NF2/CAV1/EFNB1/EFNB2/EPHB3/EPHB2/SH3BP1/CDH5/CDH11/ACTN4/RAB8B/ACTR2/ARF6/RAC1/PAFAH1B1/RAB3A/ACTG1/ROCK1/ERBB2/SPARCL1/CDH…	166
BP	GO:0007015	actin filament organization	131/2046	283/7502	2.44739e-12	2.23349e-09	1.76109e-09	SH3PXD2B/SHROOM2/MYO1E/ARFGEF1/S1PR1/BIN1/DIAPH1/NEDD9/CAPN1/MYADM/SDC4/NCK2/TESK1/PDLIM3/PDLIM1/WDR1/HSP90B1/GSN/PRKCE/CFL1/GJA1/EZR/CTNNA1/PIK3R1/MARCKS/PRKCD/TJP1/NF2/CAPZA2/CAPZB/SH3BP1/ACTN4/ARPC4/ACTR2/ARF6/RAC1/ACTG1/ACTA1/PDLIM4/VASP/RHOG/NRP1/SIRPA/PRKCQ/ENAH/RAC2/PECAM1/SHROOM4/IQGAP2/SORBS2/PLS1/ARAP1/COBL/CYFIP2/SSH2/MYO1D/CTTN/SCIN/ARHGEF2/FSCN1/MYH10/PRKCI/ZYX/CARMIL1/INPPL1/KANK4/A…	131
BP	GO:0000904	cell morphogenesis involved in differentiation	141/2046	322/7502	5.61415e-11	4.26956e-08	3.36652e-08	SLC9A6/PTPRF/TPRN/TUBB1/LRP2/KALRN/RABL2/SYNGAP1/FARP1/SIPA1L3/DPYSL2/STXBP1/EEF2K/NUMBL/NRP2/MGLL/ILK/CASK/WDR1/THY1/GAP43/ITGB1/CSF1R/PRKG1/MAP1B/CNP/BSG/CFL1/NEFH/VIM/EMB/MARCKS/PTPRM/MAP2K1/PTPN11/RAB21/EFNB1/EFNB2/PITPNA/EPHB3/EPHB2/RAB8A/CDH11/ST14/FOXP1/ACTR2/ISL1/RAC1/PAFAH1B1/RAB3A/PPP3CA/YWHAH/PLXNA1/NFIX/ROCK1/ERBB2/VASP/DAB1/NRP1/CRMP1/NEO1/NFIB/CTNNB1/ENAH/PECAM1/PREX2/DIP2B/ANKRD27/…	141
BP	GO:0140352	export from cell	185/2046	453/7502	8.12831e-11	5.2985e-08	4.17783e-08	ARFGEF2/LRP2/KALRN/EXOC6B/ABCC4/RAP1GDS1/RAB11FIP2/ATP2B1/DPYSL2/LGALS9/STXBP1/EXOC7/ABCC1/EXOC4/ANXA3/COPS5/SDC4/CAVIN1/ATP9A/GNAZ/CASK/EGF/PRKACA/KIT/REN1/ABCB1B/ANXA2/CALM2/ANXA1/SPP1/LAMP1/ITPR1/PFKL/ATP1B1/GLUL/PRKCE/BSG/GNAO1/GNA11/GNAQ/ABCB1A/PTGS1/AP1G1/FURIN/GJA1/M6PR/LYN/EZR/GLUD1/SEPTIN4/PTPN11/RAB21/SEPTIN2/SEPTIN2/SYT1/PLA2G4A/PFKM/ANXA5/PPP3CB/HMGA2/RAB8A/ENTPD1/CTBP2/ERP29/NPY/RAB8…	185
BP	GO:0051493	regulation of cytoskeleton organization	145/2046	338/7502	1.79977e-10	1.02654e-07	8.09423e-08	SH3PXD2B/SHROOM2/ARFGEF1/CAPN2/S1PR1/BIN1/DCTN1/DIAPH1/CELSR1/NEDD9/CAPN1/CAPN6/MYADM/SDC4/NCK2/ILK/TESK1/WDR1/CSF1R/GSN/MAP1B/PRKCE/CFL1/GJA1/PIK3R1/PRKCD/FKBP4/TJP1/NF2/CAPZA2/CAPZB/CAV1/SH3BP1/CDH5/INPP5J/ARPC4/ARF6/RAC1/PAFAH1B1/MAPK1/ACTG1/PDLIM4/ROCK1/VASP/RHOG/NRP1/PRKCQ/TEK/PECAM1/IQGAP2/ARAP1/PRKAA1/CYFIP2/ARHGAP44/SSH2/CTTN/SCIN/ARHGEF2/MAPRE1/HRAS/FSCN1/MAPK3/GIT1/CARMIL1/NES/KANK4/ARH…	145
BP	GO:0032970	regulation of actin filament-based process	113/2046	250/7502	5.03232e-10	2.55139e-07	2.01175e-07	SH3PXD2B/SHROOM2/DSP/ARFGEF1/S1PR1/BIN1/CELSR1/NEDD9/CAPN1/MYADM/SDC4/NCK2/DSG2/ILK/TESK1/WDR1/CSF1R/GSN/PRKCE/CFL1/GJA1/PIK3R1/PRKCD/TJP1/NF2/CAPZA2/CAPZB/CAV1/SH3BP1/ARPC4/ARF6/RAC1/ACTG1/PDLIM4/ROCK1/VASP/RHOG/NRP1/PDE4D/PRKCQ/JUP/TEK/CNN2/PECAM1/IQGAP2/ARAP1/CYFIP2/ARHGAP44/SSH2/CTTN/SCIN/HRAS/FSCN1/PDPN/CARMIL1/KANK4/ARHGEF18/ATP1A2/RICTOR/FHOD3/TRPM4/DAAM2/MFN2/DIXDC1/DLG1/TACSTD2/FLNA/SMAD…	113
BP	GO:0071417	cellular response to organonitrogen compound	129/2046	297/7502	7.30956e-10	3.33535e-07	2.6299e-07	PTPRF/DENND4C/RAP1GDS1/ATP2B1/CAPN2/CASP6/DIAPH1/ABCC1/PIP4K2A/GNAZ/UBR1/SORL1/CAR2/PRKACA/HSP90B1/ITPR1/GPD1/SLC2A4/INSR/CFL1/GNAO1/VIM/GNA11/GNAQ/TGM2/GJA1/NFKB1/EZR/CTNNA1/PIK3R1/MARCKS/PRKCD/CCND3/AKT1/MAP2K1/MMP2/PTPN11/STAT3/STAT5A/ANXA5/CAV1/SHMT1/PKM/RAB8A/NCSTN/YWHAG/GNB5/RAC1/VAMP2/MAPK1/ITPR3/STIM1/ROCK1/NCOA1/CASP3/CASP7/GABPA/PDE4D/AQP1/PRKCQ/CTNNB1/JUP/SOS2/RELA/GSK3A/SORBS2/PRKAA1/…	129
BP	GO:1901699	cellular response to nitrogen compound	136/2046	319/7502	1.12439e-09	4.66419e-07	3.67768e-07	PTPRF/DDI2/DENND4C/RAP1GDS1/ATP2B1/CAPN2/CASP6/DIAPH1/ABCC1/PIP4K2A/GNAZ/UBR1/SORL1/CAR2/PRKACA/HSP90B1/ITPR1/GPD1/SLC2A4/INSR/CFL1/GNAO1/VIM/GNA11/GNAQ/TGM2/GJA1/NFKB1/EZR/CTNNA1/PIK3R1/MARCKS/PRKCD/CCND3/AKT1/MAP2K1/MMP2/PTPN11/STAT3/STAT5A/ANXA5/CAV1/SHMT1/PKM/RAB8A/NCSTN/YWHAG/GNB5/RAC1/VAMP2/MAPK1/ITPR3/STIM1/ROCK1/NCOA1/CASP3/CASP7/GABPA/PDE4D/AQP1/PRKCQ/CTNNB1/JUP/SOS2/RELA/GSK3A/STING1/SO…	136
BP	GO:0046903	secretion	192/2046	488/7502	1.43981e-09	5.47487e-07	4.3169e-07	ARFGEF2/LRP2/KALRN/EXOC6B/ABCC3/ABCC4/RAP1GDS1/RAB11FIP2/DPYSL2/LGALS9/STXBP1/EXOC7/EXOC4/ANXA3/CYP4A14/COPS5/SDC4/CAVIN1/ATP9A/GNAZ/CASK/CAR2/EGF/PRKACA/KIT/REN1/ANXA2/ACE/ANXA1/SPP1/LAMP1/ITPR1/PFKL/GLUL/PRKCE/BSG/GNAO1/GNA11/GNAQ/ABCB4/PTGS1/AP1G1/FURIN/GJA1/CES1C/M6PR/LYN/EZR/GLUD1/SEPTIN4/PTPN11/RAB21/SEPTIN2/SEPTIN2/STAT5A/SYT1/PLA2G4A/PFKM/ANXA5/PPP3CB/CAV1/HMGA2/AQP4/RAB8A/ENTPD1/CTBP2/ER…	192
BP	GO:0048812	neuron projection morphogenesis	136/2046	321/7502	1.84718e-09	6.31916e-07	4.98262e-07	SLC9A6/PTPRF/LRP2/KALRN/SYNGAP1/FARP1/DPYSL2/STXBP1/EEF2K/NUMBL/NRP2/MGLL/ILK/CASK/THY1/GAP43/ITGB1/CSF1R/PRKG1/MAP1B/CNP/BSG/CFL1/NEFH/VIM/EMB/GJA1/MARCKS/PTPRM/MAP2K1/PTPN11/RAB21/GPM6A/LIFR/SYT1/EFNB1/EFNB2/PITPNA/EPHB3/EPHB2/RAB8A/CDH11/FOXP1/ACTR2/ISL1/RAC1/PAFAH1B1/RAB3A/PPP3CA/YWHAH/PLXNA1/NFIX/ROCK1/ERBB2/VASP/DAB1/NRP1/CRMP1/NEO1/NFIB/CTNNB1/ENAH/EMX1/PREX2/DIP2B/DAB2IP/PAK6/ANKRD27/CDKL…	136
BP	GO:0048858	cell projection morphogenesis	141/2046	336/7502	1.98994e-09	6.31916e-07	4.98262e-07	SLC9A6/PTPRF/LRP2/KALRN/SYNGAP1/FARP1/DPYSL2/STXBP1/EEF2K/NUMBL/NRP2/MGLL/ILK/CASK/THY1/GAP43/ITGB1/CSF1R/PRKG1/MAP1B/CNP/BSG/CFL1/NEFH/VIM/EMB/GJA1/MARCKS/PTPRM/MAP2K1/PTPN11/RAB21/GPM6A/LIFR/SYT1/EFNB1/EFNB2/PITPNA/EPHB3/EPHB2/RAB8A/CDH11/FOXP1/ACTR2/ISL1/RAC1/PAFAH1B1/RAB3A/PPP3CA/YWHAH/PLXNA1/NFIX/ROCK1/ERBB2/VASP/DAB1/NRP1/CRMP1/NEO1/NFIB/CTNNB1/ENAH/EMX1/PREX2/DIP2B/DAB2IP/PAK6/ANKRD27/CDKL…	141
BP	GO:0034329	cell junction assembly	97/2046	210/7502	2.15833e-09	6.31916e-07	4.98262e-07	ITGB4/FBF1/FARP1/EEF2K/NUMBL/CLDN4/SDC4/SLK/CRIPT/FZD1/WDR1/ACTN3/THY1/PRKACA/GAP43/ITGB1/ACE/ITGA5/CFL1/GJA1/CTNNA1/PIK3R1/CTNND1/PTPN11/GPM6A/TJP1/CD9/ITGAV/CAV1/EFNB1/EFNB2/EPHB3/EPHB2/SH3BP1/CDH5/CDH11/ACTN4/ARF6/RAC1/ACTG1/ROCK1/CDH6/NRP1/ARVCF/CTNNB1/JUP/TEK/PECAM1/MARVELD2/CTTN/ERBB4/FSCN1/PTPRJ/PTPRD/VCL/ACTN1/NEGR1/RAP2A/DLG1/SMAD3/PKN2/DNM3/MYO9A/HDAC7/ILDR1/STON1/NEDD4L/PPM1F/PDLIM5/FE…	97
BP	GO:0032989	cellular component morphogenesis	162/2046	399/7502	2.21579e-09	6.31916e-07	4.98262e-07	SLC9A6/ITGB4/PTPRF/LRP2/KALRN/SYNGAP1/FARP1/DPYSL2/STXBP1/EEF2K/NUMBL/NRP2/MGLL/ILK/CASK/WDR1/THY1/GAP43/ITGB1/CSF1R/PRKG1/MAP1B/CNP/BSG/CFL1/NEFH/VIM/EMB/GJA1/MARCKS/PTPRM/MAP2K1/NECTIN2/PTPN11/RAB21/GPM6A/CD9/LIFR/SYT1/EFNB1/EFNB2/PITPNA/EPHB3/EPHB2/RAB8A/CDH11/FOXP1/ACTR2/ISL1/RAC1/PAFAH1B1/RAB3A/ACTG1/PPP3CA/ACTA1/YWHAH/PLXNA1/NFIX/ROCK1/ERBB2/VASP/CSRP1/DAB1/NRP1/CRMP1/NEO1/NFIB/CTNNB1/ENAH/…	162
BP	GO:0034762	regulation of transmembrane transport	106/2046	236/7502	2.71666e-09	7.29184e-07	5.74956e-07	PTPN3/HK2/BIN1/ARG2/BAK1/DIAPH1/GSTO1/KCNJ1/CAR2/C3/THY1/ABCB1B/ITGB1/ACE/CALM2/CALM1/CALM3/ATP1B1/INSR/PRKCE/HSPA2/HK1/CFL1/ABCB1A/GJA1/LYN/PRKCD/AKT1/PTPN11/ACSL1/SEPTIN2/SEPTIN2/PPP3CB/SLC25A4/CAV1/EPHB2/YWHAE/GNB5/VAMP2/PPP3CA/YWHAQ/YWHAH/STIM1/WNK1/ANO9/ATP1B3/G6PDX/PDE4D/FXYD2/FABP5/GSK3A/TMEM109/GPD1L/GRB10/AKT2/PML/ADIPOQ/SLC9A1/SNTA1/ERBB3/ERBB4/PEA15A/PRKCI/PRKD1/NDUFA4/ATP7A/ATP4A/CAMK…	106
BP	GO:0120039	plasma membrane bounded cell projection morphogenesis	138/2046	331/7502	4.95654e-09	1.19402e-06	9.41476e-07	SLC9A6/PTPRF/LRP2/KALRN/SYNGAP1/FARP1/DPYSL2/STXBP1/EEF2K/NUMBL/NRP2/MGLL/ILK/CASK/THY1/GAP43/ITGB1/CSF1R/PRKG1/MAP1B/CNP/BSG/CFL1/NEFH/VIM/EMB/GJA1/MARCKS/PTPRM/MAP2K1/PTPN11/RAB21/GPM6A/LIFR/SYT1/EFNB1/EFNB2/PITPNA/EPHB3/EPHB2/RAB8A/CDH11/FOXP1/ACTR2/ISL1/RAC1/PAFAH1B1/RAB3A/PPP3CA/YWHAH/PLXNA1/NFIX/ROCK1/ERBB2/VASP/DAB1/NRP1/CRMP1/NEO1/NFIB/CTNNB1/ENAH/EMX1/PREX2/DIP2B/DAB2IP/PAK6/ANKRD27/CDKL…	138
BP	GO:0032940	secretion by cell	169/2046	424/7502	4.97181e-09	1.19402e-06	9.41476e-07	ARFGEF2/LRP2/KALRN/EXOC6B/ABCC4/RAP1GDS1/RAB11FIP2/DPYSL2/LGALS9/STXBP1/EXOC7/EXOC4/ANXA3/COPS5/SDC4/CAVIN1/ATP9A/GNAZ/CASK/EGF/PRKACA/KIT/REN1/ANXA2/ANXA1/SPP1/LAMP1/ITPR1/PFKL/GLUL/PRKCE/BSG/GNAO1/GNA11/GNAQ/PTGS1/AP1G1/FURIN/GJA1/M6PR/LYN/EZR/GLUD1/SEPTIN4/PTPN11/RAB21/SEPTIN2/SEPTIN2/SYT1/PLA2G4A/PFKM/ANXA5/PPP3CB/HMGA2/RAB8A/ENTPD1/CTBP2/ERP29/NPY/RAB8B/ISL1/ABAT/ARF6/RAB11A/RAC1/PAFAH1B1/RA…	169
BP	GO:0031344	regulation of cell projection organization	157/2046	389/7502	6.54523e-09	1.49329e-06	1.17745e-06	PTPRF/RAP1GAP/KALRN/ODF2/IFT140/CDHR2/SYNGAP1/DPYSL2/SH3YL1/EEF2K/NUMBL/KIF3C/SCARB2/NEDD9/ILK/TESK1/FZD1/CASK/THY1/KIT/GAP43/ITGB1/ITPR1/MAP1B/CFL1/VIM/LYN/EZR/PIK3R1/MARCKS/MAP4/PRKCD/AKT1/MAP2K1/RAB21/GPM6A/CAPZB/CAV1/EFNB2/EPHB3/EPHB2/INPP5J/RAB8B/ACTR2/ARF6/RAC1/PAFAH1B1/DYNLL1/RALA/PPP3CA/YWHAH/PLXNA1/RHOG/DAB1/NRP1/CRMP1/NEO1/AQP1/PRKCQ/NF1/RAC2/HGF/GSK3A/DIP2B/DAB2IP/ANKRD27/CDKL5/TBC1D24…	157
BP	GO:0051129	negative regulation of cellular component organization	161/2046	405/7502	1.46421e-08	3.12567e-06	2.46457e-06	PTPRF/RAP1GAP/SHROOM2/SYNGAP1/ARFGEF1/S1PR1/STXBP1/BAK1/CAPN1/MYADM/PGRMC1/TESK1/SORL1/THY1/ERCC1/ITGB1/ACE/SUB1/GSN/MAP1B/LAMP2/HSPA2/CFL1/VIM/CRYAB/PIK3R1/MAP4/XRCC5/DPP4/PRKCD/FKBP4/AKT1/TJP1/ITGAV/CAPZA2/CAPZB/LMNA/SLC25A4/CAV1/SLC25A5/EFNB2/EPHB2/CDH5/INPP5J/RIN3/ISL1/ARF6/PAFAH1B1/HMGB1/PPP3CA/YWHAH/ROCK1/H3F3B/H3F3A/DAB1/NRP1/CRMP1/GCLC/NEO1/HGF/PECAM1/GSK3A/DIP2B/ANKRD27/PROM2/SVIP/SLC25A…	161
BP	GO:0120035	regulation of plasma membrane bounded cell projection organization	153/2046	381/7502	1.54275e-08	3.12567e-06	2.46457e-06	PTPRF/RAP1GAP/KALRN/ODF2/IFT140/CDHR2/SYNGAP1/DPYSL2/SH3YL1/EEF2K/NUMBL/KIF3C/SCARB2/NEDD9/ILK/TESK1/FZD1/CASK/THY1/KIT/GAP43/ITGB1/ITPR1/MAP1B/CFL1/VIM/LYN/EZR/PIK3R1/MARCKS/MAP4/PRKCD/AKT1/MAP2K1/RAB21/GPM6A/CAPZB/CAV1/EFNB2/EPHB3/EPHB2/INPP5J/ACTR2/ARF6/RAC1/PAFAH1B1/DYNLL1/RALA/PPP3CA/YWHAH/PLXNA1/RHOG/DAB1/NRP1/CRMP1/NEO1/AQP1/PRKCQ/NF1/RAC2/HGF/GSK3A/DIP2B/DAB2IP/ANKRD27/CDKL5/TBC1D24/PLS1/…	153
BP	GO:0032990	cell part morphogenesis	145/2046	357/7502	1.57551e-08	3.12567e-06	2.46457e-06	SLC9A6/PTPRF/LRP2/KALRN/SYNGAP1/FARP1/DPYSL2/STXBP1/EEF2K/NUMBL/NRP2/MGLL/ILK/CASK/THY1/GAP43/ITGB1/CSF1R/PRKG1/MAP1B/CNP/BSG/CFL1/NEFH/VIM/EMB/GJA1/MARCKS/PTPRM/MAP2K1/NECTIN2/PTPN11/RAB21/GPM6A/LIFR/SYT1/EFNB1/EFNB2/PITPNA/EPHB3/EPHB2/RAB8A/CDH11/FOXP1/ACTR2/ISL1/RAC1/PAFAH1B1/RAB3A/PPP3CA/YWHAH/PLXNA1/NFIX/ROCK1/ERBB2/VASP/DAB1/NRP1/CRMP1/NEO1/NFIB/CTNNB1/ENAH/EMX1/PREX2/DIP2B/DAB2IP/PAK6/ANKR…	145
BP	GO:0051046	regulation of secretion	135/2046	329/7502	2.40425e-08	4.57108e-06	3.60426e-06	KALRN/RAP1GDS1/DPYSL2/LGALS9/STXBP1/CYP4A14/SDC4/ATP9A/GNAZ/CASK/EGF/PRKACA/REN1/ANXA2/ACE/ANXA1/SPP1/LAMP1/ITPR1/PFKL/GLUL/PRKCE/BSG/GNAO1/GNA11/GNAQ/PTGS1/AP1G1/GJA1/CES1C/LYN/EZR/GLUD1/SEPTIN4/PTPN11/RAB21/SEPTIN2/SEPTIN2/SYT1/PLA2G4A/PFKM/ANXA5/PPP3CB/HMGA2/RAB8A/ENTPD1/ERP29/NPY/RAB8B/ISL1/ABAT/ARF6/RAC1/RAB3A/VAMP2/DYNLL1/RALA/PPP3CA/STIM1/WNK1/ANPEP/NEO1/HMGCR/AQP1/PRKCQ/NF1/RAC2/LLGL2/ADI…	135
BP	GO:0060627	regulation of vesicle-mediated transport	137/2046	336/7502	3.01301e-08	5.49935e-06	4.3362e-06	RAP1GAP/LRP2/BIN1/LGALS9/STXBP1/EEF2K/BET1L/SDC4/ATP9A/VAMP4/CASK/SORL1/C3/EGF/ANXA2/ITGB1/ANXA1/LAMP1/CFP/INSR/TGM2/AP1G1/LYN/EZR/SEPTIN4/KIF3A/MAP2K1/RAB21/DNM1/MBL2/SEPTIN2/SEPTIN2/ITGAV/SYT1/NF2/PLA2G4A/PPP3CB/CAV1/EFNB2/RAB8A/RAB4A/NPY/ACTN4/RIN3/DNAJC5/RAB5B/RAB8B/RAB11A/RAB3A/VAMP2/MAPK1/HMGB1/ACTG1/RALA/PPP3CA/ROCK1/SIRPA/MASP1/RAC2/CNN2/AAK1/ANKRD27/PROM2/SNX33/PRKAA1/ABCA13/ARHGAP44/MER…	137
BP	GO:0045216	cell-cell junction organization	59/2046	115/7502	3.20513e-08	5.625e-06	4.43528e-06	FBF1/SHROOM2/PKHD1/DSP/NUMBL/CLDN4/DSG2/WDR1/PRKACA/ITGB1/ACE/CSF1R/GJA1/CTNNA1/CTNND1/TJP1/CD9/NF2/CAV1/EFNB2/EPHB2/CDH5/CDH11/ACTN4/RAC1/ACTG1/ROCK1/CDH6/ARVCF/CTNNB1/JUP/PECAM1/MARVELD2/FSCN1/PRKCI/VCL/PTPN23/DLG1/FLNA/SMAD3/PKN2/HDAC7/ILDR1/NEDD4L/FERMT2/ESAM/CLDN16/PKP2/TMIGD1/RAB13/PARD6B/NECTIN1/RHOA/PLEC/NPHS1/MYO1C/PDCD6IP/CLDN10/CLDN7	59
BP	GO:0048667	cell morphogenesis involved in neuron differentiation	120/2046	286/7502	3.35994e-08	5.67829e-06	4.4773e-06	SLC9A6/PTPRF/TPRN/LRP2/KALRN/RABL2/SYNGAP1/FARP1/DPYSL2/STXBP1/EEF2K/NUMBL/NRP2/MGLL/ILK/CASK/THY1/GAP43/ITGB1/CSF1R/PRKG1/MAP1B/CNP/BSG/CFL1/NEFH/VIM/EMB/MARCKS/PTPRM/MAP2K1/PTPN11/RAB21/EFNB1/EFNB2/PITPNA/EPHB3/EPHB2/RAB8A/CDH11/FOXP1/ACTR2/ISL1/RAC1/PAFAH1B1/RAB3A/PPP3CA/YWHAH/PLXNA1/NFIX/ERBB2/VASP/DAB1/NRP1/CRMP1/NEO1/NFIB/ENAH/PREX2/DIP2B/ANKRD27/CDKL5/TBC1D24/PLS1/ECE1/COBL/CRPPA/CYFIP2/AR…	120
BP	GO:0030334	regulation of cell migration	190/2046	499/7502	3.50624e-08	5.71392e-06	4.50539e-06	SMURF2/S1PR1/LGALS9/DIAPH1/MAP2K3/CLDN4/NEDD9/CAPN1/ABCC1/ANXA3/MYADM/SP100/SDC4/SLK/ILK/SORL1/ADAM15/EGF/THY1/KIT/PLAU/ITGB1/ACE/CSF1R/PRKG1/ANXA1/RRAS/ITGA5/GLUL/INSR/PRKCE/BSG/VIM/MYD88/FURIN/LYN/PIK3R1/APEX1/KIF2A/PTPRM/DPP4/AKT1/MAP2K1/MMP2/FLT4/TJP1/CD9/STAT3/STAT5A/NR2F2/ITGAV/LMNA/CAV1/EPHB2/SH3BP1/CDH5/CDH11/ACTN4/FOXP1/RIN3/FGF1/RAP2B/LRCH1/ARF6/RAB11A/RAC1/MAPK1/HMGB1/ACTG1/UBE2I/PPP3C…	190
BP	GO:0007163	establishment or maintenance of cell polarity	64/2046	129/7502	4.4748e-08	7.04087e-06	5.55168e-06	SLC9A6/FBF1/PKHD1/SIPA1L3/ARFGEF1/RAB11FIP2/DCTN1/EXOC4/ILK/PDLIM1/WDR1/ITGB1/GSN/MAP1B/CFL1/GJA1/EZR/CTNNA1/MAP4/KIF3A/LMNA/SH3BP1/CDH5/ACTR2/ARF6/RAC1/PAFAH1B1/DLG3/RHOG/AQP1/TEK/UBXN2B/LLGL2/ARHGEF2/MAPRE1/FSCN1/PRKCI/RICTOR/SCRIB/LLGL1/CRB2/PTK7/DOCK8/MYO9A/LIN7A/MYH9/ARHGAP35/CYRIB/ACTR3/ARPC5/GOLPH3/PARD3B/MISP/PARVA/PARD6B/MYO18A/RHOA/CYTH1/SPRY1/NEK3/PDCD6IP/GSK3B/MAD2L1/STK25	64
BP	GO:1903530	regulation of secretion by cell	124/2046	300/7502	5.57597e-08	8.48105e-06	6.68725e-06	KALRN/RAP1GDS1/DPYSL2/LGALS9/STXBP1/SDC4/ATP9A/GNAZ/CASK/EGF/PRKACA/REN1/ANXA2/ANXA1/SPP1/LAMP1/ITPR1/PFKL/GLUL/PRKCE/BSG/GNAO1/GNA11/GNAQ/PTGS1/AP1G1/GJA1/LYN/EZR/GLUD1/SEPTIN4/PTPN11/RAB21/SEPTIN2/SEPTIN2/SYT1/PLA2G4A/PFKM/ANXA5/PPP3CB/HMGA2/RAB8A/ENTPD1/ERP29/NPY/RAB8B/ISL1/ABAT/ARF6/RAC1/RAB3A/VAMP2/DYNLL1/RALA/PPP3CA/STIM1/NEO1/HMGCR/PRKCQ/NF1/RAC2/LLGL2/ADIPOQ/TSG101/TFAP2B/MYH10/SYP/PTPMT1…	124
BP	GO:0071375	cellular response to peptide hormone stimulus	77/2046	166/7502	8.01075e-08	1.17913e-05	9.29737e-06	PTPRF/DENND4C/RAP1GDS1/ATP2B1/PIP4K2A/SORL1/CAR2/PRKACA/SLC2A4/INSR/CFL1/NFKB1/PIK3R1/MARCKS/PRKCD/CCND3/AKT1/MAP2K1/PTPN11/STAT3/STAT5A/ANXA5/CAV1/PKM/RAB8A/YWHAG/RAC1/VAMP2/MAPK1/ROCK1/NCOA1/PRKCQ/CTNNB1/SOS2/RELA/GSK3A/PRKAA1/SLC27A1/GRB10/AKT2/ADIPOQ/SLC9A1/HRAS/PRKCI/MAPK3/PTPRJ/INPPL1/GNAS/C2CD5/MFN2/PIP4K2B/PCK2/TNS2/SLC26A6/APPL2/APPL1/MGARP/SLC27A4/ADIPOR1/NCOA5/PIP4K2C/CEACAM2/MYO5A/NCK…	77
BP	GO:0032956	regulation of actin cytoskeleton organization	100/2046	232/7502	9.96948e-08	1.42159e-05	1.12091e-05	SH3PXD2B/SHROOM2/ARFGEF1/S1PR1/BIN1/CELSR1/NEDD9/CAPN1/MYADM/SDC4/NCK2/ILK/TESK1/WDR1/CSF1R/GSN/PRKCE/CFL1/GJA1/PIK3R1/PRKCD/TJP1/NF2/CAPZA2/CAPZB/SH3BP1/ARPC4/ARF6/RAC1/ACTG1/PDLIM4/ROCK1/VASP/RHOG/NRP1/PRKCQ/TEK/PECAM1/IQGAP2/ARAP1/CYFIP2/ARHGAP44/SSH2/CTTN/SCIN/HRAS/FSCN1/CARMIL1/KANK4/ARHGEF18/RICTOR/FHOD3/DAAM2/MFN2/DIXDC1/DLG1/TACSTD2/FLNA/SMAD3/RHPN2/KANK2/ARHGEF10/SYNPO/PPM1F/BAG4/FERMT2/…	100
BP	GO:0007043	cell-cell junction assembly	42/2046	75/7502	1.32245e-07	1.82858e-05	1.44183e-05	FBF1/CLDN4/WDR1/PRKACA/ITGB1/ACE/GJA1/CTNNA1/CTNND1/TJP1/CD9/CAV1/EPHB2/CDH5/CDH11/ACTN4/ACTG1/ROCK1/CDH6/ARVCF/CTNNB1/JUP/PECAM1/MARVELD2/FSCN1/VCL/DLG1/PKN2/HDAC7/ILDR1/NEDD4L/ESAM/CLDN16/PKP2/RAB13/PARD6B/RHOA/NPHS1/MYO1C/PDCD6IP/CLDN10/CLDN7	42
BP	GO:0055078	sodium ion homeostasis	18/2046	22/7502	1.47575e-07	1.98054e-05	1.56164e-05	ACE/SPP1/ATP1B1/SLC12A3/EXT2/ATP1B3/ANPEP/SLC9A1/ATP4A/ATP1A2/GNAS/ATP1A1/ATP6V1B1/SNX5/TESC/ATP1A4/SGK1/ATP12A	18
BP	GO:0050808	synapse organization	99/2046	231/7502	1.61936e-07	2.11119e-05	1.66466e-05	SLC9A6/PTPRF/KALRN/CTTNBP2/SYNGAP1/FARP1/DCTN1/EEF2K/NUMBL/NEDD9/NRP2/PGRMC1/CRIPT/FZD1/CASK/C3/GAP43/ITGB1/INSR/CFL1/EZR/PIK3R1/MARCKS/AKT1/GPM6A/EFNB1/EFNB2/EPHB3/EPHB2/ACTR2/ARF6/RAC1/PAFAH1B1/RAB3A/ROCK1/ERBB2/SPARCL1/CDH6/NRP1/CTNNB1/NF1/TANC1/DAB2IP/SORBS2/CDKL5/ARHGAP44/CTTN/SNTA1/ERBB4/MYH10/ITGA3/PTPRD/SORT1/MFN2/NEGR1/RAP2A/FLNA/DNM3/ANAPC2/RPS6KA5/MYO9A/SYNPO/NGEF/PDLIM5/PLXNB1/AFG3L2/…	99
BP	GO:0043434	response to peptide hormone	93/2046	214/7502	1.77423e-07	2.24884e-05	1.77319e-05	PTPRF/DENND4C/CAD/RAP1GDS1/ATP2B1/CAPN1/PIP4K2A/SORL1/CYTB/CAR2/PRKACA/ANXA1/SLC2A4/INSR/SLC2A1/CFL1/NFKB1/PIK3R1/MARCKS/PRKCD/CCND3/AKT1/MAP2K1/PTPN11/STAT3/STAT5A/ANXA5/CAV1/PKM/RAB8A/YWHAG/RAC1/VAMP2/MAPK1/ROCK1/NCOA1/PRKCQ/CTNNB1/SOS2/RELA/GSK3A/PRKAA1/SLC27A1/GRB10/AKT2/ADIPOQ/SLC9A1/HRAS/PRKCI/MAPK3/PTPRJ/INPPL1/SORT1/GNAS/NPR2/C2CD5/MFN2/PIP4K2B/PCK2/HADHA/VPS13C/TNS2/SLC26A6/MEAK7/APPL2/A…	93
BP	GO:0015711	organic anion transport	90/2046	206/7502	2.09535e-07	2.58408e-05	2.03753e-05	LRP2/ABCC3/ABCC4/DPYSL2/STXBP1/ARG2/ABCC1/CYP4A14/SLC16A7/SLC6A18/FABP4/SLC4A1/ABCB1B/ITGB1/ACE/ANXA1/SLC3A2/FABP3/FABP1/SLC2A4/SLC2A1/SLC7A2/ABCB4/ABCB1A/EMB/GJA1/CES1C/PMP2/PRKCD/SLC6A13/AKT1/ACSL1/SEPTIN2/SEPTIN2/PLA2G4A/SLC25A4/SLC25A5/ABAT/SLC10A2/RBP1/NF1/FABP5/LLGL2/SLC16A10/SLC25A31/SLC38A10/SLC5A6/SLC27A1/AKT2/SLC35A1/SLC22A13/SLC25A23/SLC22A27/RAB3GAP1/SLC25A12/SLC25A24/SLC43A1/SLC43A2/…	90
BP	GO:2000147	positive regulation of cell motility	128/2046	319/7502	2.56377e-07	3.07855e-05	2.42742e-05	SMURF2/S1PR1/LGALS9/DIAPH1/MAP2K3/CLDN4/NEDD9/ABCC1/ANXA3/MYADM/CAVIN1/ILK/EGF/THY1/KIT/PLAU/ITGB1/CSF1R/ANXA1/RRAS/ITGA5/INSR/PRKCE/BSG/CFL1/FURIN/LYN/PIK3R1/AKT1/MAP2K1/MMP2/FLT4/TJP1/STAT3/STAT5A/ITGAV/CAV1/EPHB2/CDH5/ACTN4/FOXP1/FGF1/ARF6/RAB11A/RAC1/MAPK1/HMGB1/ACTG1/UBE2I/PPP3CA/ATP8A1/WNK1/NRP1/CMKLR1/PDE4D/AQP1/TEK/RAC2/HGF/PECAM1/FBLN1/DAB2IP/TBC1D24/SSH2/AKT2/ARHGEF2/MAP3K3/FZD4/HRAS/ER…	128
BP	GO:1901653	cellular response to peptide	84/2046	190/7502	2.87607e-07	3.36501e-05	2.65328e-05	PTPRF/DENND4C/RAP1GDS1/ATP2B1/ABCC1/PIP4K2A/SORL1/CAR2/PRKACA/SLC2A4/INSR/CFL1/VIM/GJA1/NFKB1/PIK3R1/MARCKS/PRKCD/CCND3/AKT1/MAP2K1/PTPN11/STAT3/STAT5A/ANXA5/CAV1/PKM/RAB8A/YWHAG/RAC1/VAMP2/MAPK1/ROCK1/NCOA1/PRKCQ/CTNNB1/SOS2/RELA/GSK3A/PRKAA1/SLC27A1/GRB10/AKT2/ARHGEF2/ADIPOQ/SLC9A1/HRAS/PRKCI/MAPK3/PTPRJ/INPPL1/GNAS/NPR2/C2CD5/MFN2/PIP4K2B/PCK2/ANO1/TNS2/SLC26A6/APPL2/APPL1/MGARP/SLC27A4/ADIPOR…	84
BP	GO:0003013	circulatory system process	107/2046	257/7502	3.01567e-07	3.44013e-05	2.71252e-05	DSP/RAP1GDS1/ATP2B1/BIN1/MAP2K3/CAPN1/ABCC1/MGLL/DSG2/REN1/ABCB1B/ACE/PRKG1/CALM2/CALM1/CALM3/GSN/ATP1B1/KLK1/SLC2A1/NPR1/GNAO1/GNA11/GNAQ/ABCB1A/PTGS1/GJA1/PIK3R1/PTPRM/AKT1/MAP2K1/MMP2/TJP1/NR2F2/CAV1/PLCB3/HSD11B2/PON1/CDH5/NPY/ISL1/ABAT/RAC1/ROCK1/EXT2/GAA/WNK1/SMAD5/GCLC/G6PDX/PDE4D/HMGCR/JUP/GSK3A/GPD1L/ITGA1/ECE1/TMEM65/SLC5A6/SLC27A1/ADIPOQ/SLC9A1/SNTA1/POSTN/ENG/DBH/CD34/PTPRJ/CAMK2D/ATP…	107
BP	GO:0040017	positive regulation of locomotion	130/2046	326/7502	3.11642e-07	3.46835e-05	2.73477e-05	SMURF2/S1PR1/LGALS9/DIAPH1/MAP2K3/CLDN4/NEDD9/ABCC1/ANXA3/MYADM/CAVIN1/ILK/EGF/THY1/KIT/PLAU/ITGB1/CSF1R/ANXA1/RRAS/ITGA5/INSR/PRKCE/BSG/CFL1/FURIN/LYN/PIK3R1/AKT1/MAP2K1/MMP2/FLT4/TJP1/STAT3/STAT5A/ITGAV/CAV1/EPHB2/CDH5/ACTN4/FOXP1/FGF1/ARF6/RAB11A/RAC1/MAPK1/HMGB1/ACTG1/UBE2I/PPP3CA/ATP8A1/WNK1/NRP1/CMKLR1/PDE4D/AQP1/TEK/RAC2/HGF/PECAM1/FBLN1/DAB2IP/TBC1D24/SSH2/CTTN/AKT2/ARHGEF2/MAP3K3/FZD4/HR…	130
BP	GO:0007409	axonogenesis	87/2046	199/7502	3.22523e-07	3.50399e-05	2.76287e-05	SLC9A6/LRP2/KALRN/SYNGAP1/DPYSL2/STXBP1/NUMBL/NRP2/MGLL/ILK/THY1/GAP43/ITGB1/CSF1R/PRKG1/MAP1B/CNP/BSG/NEFH/VIM/EMB/PTPRM/MAP2K1/PTPN11/RAB21/EFNB1/EFNB2/PITPNA/EPHB3/EPHB2/RAB8A/CDH11/FOXP1/ISL1/RAC1/PAFAH1B1/RAB3A/PLXNA1/NFIX/ERBB2/VASP/DAB1/NRP1/CRMP1/NEO1/NFIB/ENAH/DIP2B/CDKL5/ECE1/COBL/CRPPA/CYFIP2/CTTN/ALCAM/MYH10/SEMA4B/MAP2K2/TOP2B/VCL/NPR2/KIFBP/NEXN/MAP6/ZDHHC17/LLGL1/DIXDC1/MEGF9/NRD1/…	87
BP	GO:0007186	G protein-coupled receptor signaling pathway	80/2046	180/7502	4.22869e-07	4.43289e-05	3.49531e-05	FRMPD1/RAP1GDS1/ADGRF5/S1PR1/CELSR1/MGLL/ENTPD2/FZD1/GNAZ/SORL1/CAR2/C3/PRKACA/ITGB1/ANXA1/ITPR1/INSR/GNAO1/GNA11/GNAQ/TGM2/EZR/AKT1/DNM1/CAV1/PLCB3/ADCY9/ENTPD1/NPY/GNB1/GNB5/RAC1/PRKACB/ITPR3/STIM1/ROCK1/CMKLR1/PDE4D/RELA/RAC2/GSK3A/PREX2/RIC8A/IQGAP2/ECE1/FZD4/FZD7/ARHGEF1/SYP/GIT1/SORT1/GNAS/GNG5/ANO1/BICD1/PIK3CB/FLNA/ARRB1/ORAI1/RGS12/SLC26A6/PLCE1/PLCD1/ARHGEF12/MYH9/GRK5/PDE2A/ADGRL4/GRK2…	80
BP	GO:0008015	blood circulation	98/2046	232/7502	4.27454e-07	4.43289e-05	3.49531e-05	DSP/RAP1GDS1/ATP2B1/BIN1/MAP2K3/CAPN1/MGLL/DSG2/REN1/ACE/PRKG1/CALM2/CALM1/CALM3/GSN/ATP1B1/KLK1/NPR1/GNAO1/GNA11/GNAQ/PTGS1/GJA1/PIK3R1/PTPRM/AKT1/MAP2K1/MMP2/TJP1/NR2F2/CAV1/PLCB3/HSD11B2/PON1/CDH5/NPY/ISL1/ABAT/ROCK1/EXT2/GAA/WNK1/SMAD5/GCLC/G6PDX/PDE4D/HMGCR/JUP/GSK3A/GPD1L/ITGA1/ECE1/TMEM65/ADIPOQ/SLC9A1/SNTA1/POSTN/ENG/DBH/CD34/PTPRJ/CAMK2D/ATP1A2/GNAS/NPR2/TRPM4/DLG1/WDR35/FLNA/SMAD3/LNPEP…	98
BP	GO:0032271	regulation of protein polymerization	67/2046	144/7502	4.83776e-07	4.90549e-05	3.86795e-05	ARFGEF1/BIN1/DCTN1/CAPN1/MYADM/NCK2/GSN/MAP1B/PRKCE/CFL1/PRKCD/FKBP4/CAPZA2/CAPZB/CAV1/CDH5/INPP5J/ARPC4/ARF6/RAC1/VASP/PECAM1/CYFIP2/SSH2/CTTN/SCIN/VDAC2/MAPRE1/GIT1/CARMIL1/KANK4/RICTOR/FHOD3/EML2/TPPP/DAAM2/DLG1/SLAIN2/BAG4/SSH3/SVIL/SNX9/CYRIB/CLIP1/ESAM/ACTR3/NCK1/ARPC5/COTL1/TPPP3/BAIAP2L1/PYCARD/ARHGEF7/FLII/PFN2/HIP1R/ARPC3/RHOA/DBN1/ADD2/NPHS1/MYO1C/ARPC1B/DMTN/SGK1/KANK3/MECP2	67
BP	GO:0007167	enzyme-linked receptor protein signaling pathway	167/2046	443/7502	5.34758e-07	5.30457e-05	4.18262e-05	SLC9A6/SMURF2/PTPRF/LRP2/MYO1E/LGALS9/NEDD9/NRP2/NCK2/CD59A/ILK/PIP4K2A/FZD1/SORL1/EGF/GOT1/KIT/CSF1R/SUB1/SLC2A4/INSR/NPR1/VIM/MYD88/FURIN/LYN/PIK3R1/MARCKS/PRKCD/CCND3/AKT1/MAP2K1/PTPN11/PTPN12/FLT4/STAT3/STAT5A/LIFR/CAV1/EFNB1/EFNB2/EPHB3/EPHB4/EPHB2/CDH5/FGF1/RAC1/MAPK1/RALA/SMAD1/ERBB2/CASP3/NRP1/SMAD5/DOK1/NEO1/XDH/PRKCQ/CTNNB1/SOS2/TEK/RELA/HGF/PRLR/ITGB8/GSK3A/GAREM1/DAB2IP/NDST1/PDAP1/IT…	167
BP	GO:0001667	ameboidal-type cell migration	101/2046	242/7502	5.66795e-07	5.50273e-05	4.33887e-05	SMURF2/ITGB4/TMEM201/MAP2K3/NRP2/ANXA3/SP100/SDC4/ILK/TESK1/PDLIM1/EGF/KIT/ITGB1/ANXA1/RRAS/ANXA6/GLUL/PRKCE/BSG/CFL1/PTPRM/DPP4/AKT1/PTPN11/FLT4/STAT5A/NR2F2/ITGAV/EFNB1/EFNB2/EPHB4/SH3BP1/CDH5/ACTN4/LOXL2/FOXP1/FGF1/ISL1/ARF6/RAB11A/RAC1/PAFAH1B1/HMGB1/PKN1/ROCK1/NRP1/AQP1/JUP/TEK/NF1/PECAM1/RIC8A/DAB2IP/PHACTR4/PML/MAP3K3/ERBB4/PRKD1/SEMA4B/FSTL1/ITGA3/PTPN23/RFFL/DAAM2/CRB2/TACSTD2/PIK3CB/DOC…	101
BP	GO:0030001	metal ion transport	134/2046	342/7502	6.62385e-07	6.2968e-05	4.96498e-05	SLC9A6/PTPN3/LRP2/FLVCR1/ATP2B1/BIN1/BAK1/DIAPH1/GSTO1/CASK/KCNJ1/SLC6A18/TCN2/EGF/THY1/ITGB1/ACE/FTH1/CALM2/CALM1/CALM3/ITPR1/ATP1B1/ANXA6/PRKCE/HSPA2/GNAO1/GNAQ/GJA1/LYN/FKBP4/SLC6A13/AKT1/ITGAV/PPP3CB/CAV1/PLCB3/WFS1/SLC12A3/YWHAE/GNB5/VAMP2/PPP3CA/YWHAH/TRPV5/SLC10A2/ITPR3/STIM1/WNK1/ATP1B3/G6PDX/PDE4D/AQP1/CTNNB1/FXYD2/CNNM2/GPD1L/SLC9A2/PLCH1/SLC38A10/SLC5A10/SLC5A6/AKT2/PML/SLC9A1/SNTA1/PO…	134
BP	GO:0098739	import across plasma membrane	48/2046	94/7502	7.33249e-07	6.8282e-05	5.38399e-05	SLC9A6/LRP2/ARG2/ABCC1/KCNJ1/ITGB1/SLC3A2/ATP1B1/SLC2A1/SLC7A2/PRKCD/SLC6A13/AKT1/ACSL1/SEPTIN2/SEPTIN2/PPP3CB/CAV1/SLC12A3/PPP3CA/TRPV5/WNK1/ATP1B3/SLC9A2/SLC5A6/SLC27A1/AKT2/SLC9A1/ATP4A/ATP1A2/TRPM4/DLG1/SLC43A1/STEAP2/SLC43A2/ACSL5/ARL6IP5/SLC6A20A/ATP1A1/CLTRN/KCNJ10/SLC7A8/ATP1A4/SLC2A5/SLC7A5/ATP12A/SLC22A4/KCNJ16	48
BP	GO:0031345	negative regulation of cell projection organization	51/2046	102/7502	7.68018e-07	6.9066e-05	5.44581e-05	PTPRF/RAP1GAP/SYNGAP1/TESK1/THY1/ITGB1/CFL1/VIM/MAP4/PRKCD/CAPZB/EFNB2/EPHB2/INPP5J/ARF6/PAFAH1B1/PPP3CA/YWHAH/DAB1/NRP1/CRMP1/NEO1/GSK3A/DIP2B/ARHGAP44/RAP1GAP2/SEMA4B/ITGA3/INPPL1/CCP110/TACSTD2/EFEMP1/FLNA/DNM3/NGEF/BAG5/SPART/CSPG4/MGARP/ITM2C/DTNBP1/ACTR3/RTN4/TSC1/PFN2/RHOA/DGUOK/CORO1B/GSK3B/CARM1/SNAPIN	51
BP	GO:0006811	monoatomic ion transport	179/2046	483/7502	7.71941e-07	6.9066e-05	5.44581e-05	SLC9A6/PTPN3/LRP2/ABCC3/FLVCR1/ATP2B1/BIN1/BAK1/DIAPH1/GSTO1/CLDN4/CASK/KCNJ1/SLC6A18/TCN2/CYTB/CAR2/EGF/THY1/ATP8/SLC4A1/ABCB1B/ITGB1/ACE/FTH1/CALM2/CALM1/CALM3/ITPR1/UCP1/ATP1B1/ANXA6/PRKCE/HSPA2/HK1/CFL1/GNAO1/GNAQ/ABCB1A/GJA1/LYN/FKBP4/SLC6A13/AKT1/ITGAV/PPP3CB/SLC25A4/CAV1/PLCB3/EPHB2/ATP5E/WFS1/SLC12A3/YWHAE/GNB5/VAMP2/PPP3CA/YWHAQ/YWHAH/TRPV5/SLC10A2/ITPR3/STIM1/WNK1/ANO9/ATP1B3/G6PDX/PDE4…	179
BP	GO:0032868	response to insulin	70/2046	154/7502	8.05038e-07	7.06421e-05	5.57008e-05	PTPRF/DENND4C/CAD/ATP2B1/PIP4K2A/SORL1/SLC2A4/INSR/SLC2A1/PIK3R1/MARCKS/PRKCD/CCND3/AKT1/MAP2K1/PTPN11/PKM/RAB8A/YWHAG/VAMP2/MAPK1/NCOA1/PRKCQ/SOS2/RELA/GSK3A/PRKAA1/SLC27A1/GRB10/AKT2/ADIPOQ/SLC9A1/HRAS/PRKCI/MAPK3/PTPRJ/INPPL1/SORT1/C2CD5/MFN2/PIP4K2B/PCK2/HADHA/VPS13C/TNS2/MEAK7/APPL2/APPL1/EPM2AIP1/SLC27A4/ADIPOR1/NCOA5/PIP4K2C/CEACAM2/MYO5A/NCK1/GRK2/RETN/ECHDC3/SNX5/BAIAP2L1/RAB13/TSC1/PDK2…	70
BP	GO:0015849	organic acid transport	77/2046	174/7502	8.57752e-07	7.248e-05	5.715e-05	LRP2/ABCC3/ABCC4/DPYSL2/STXBP1/ARG2/ABCC1/CYP4A14/SLC16A7/SLC6A18/FABP4/ABCB1B/ITGB1/ACE/ANXA1/SLC3A2/FABP3/FABP1/SLC2A1/SLC7A2/ABCB4/ABCB1A/EMB/GJA1/CES1C/PMP2/PRKCD/SLC6A13/AKT1/ACSL1/SEPTIN2/SEPTIN2/PLA2G4A/ABAT/SLC10A2/RBP1/NF1/FABP5/LLGL2/SLC16A10/SLC38A10/SLC5A6/SLC27A1/AKT2/SLC22A13/RAB3GAP1/SLC25A12/SLC43A1/SLC43A2/SLC26A6/ACSL5/SLC16A4/ABCC10/ARL6IP5/SLC6A8/SLC6A20A/SFXN3/SLC27A4/DTNBP1/…	77
BP	GO:0046942	carboxylic acid transport	77/2046	174/7502	8.57752e-07	7.248e-05	5.715e-05	LRP2/ABCC3/ABCC4/DPYSL2/STXBP1/ARG2/ABCC1/CYP4A14/SLC16A7/SLC6A18/FABP4/ABCB1B/ITGB1/ACE/ANXA1/SLC3A2/FABP3/FABP1/SLC2A1/SLC7A2/ABCB4/ABCB1A/EMB/GJA1/CES1C/PMP2/PRKCD/SLC6A13/AKT1/ACSL1/SEPTIN2/SEPTIN2/PLA2G4A/ABAT/SLC10A2/RBP1/NF1/FABP5/LLGL2/SLC16A10/SLC38A10/SLC5A6/SLC27A1/AKT2/SLC22A13/RAB3GAP1/SLC25A12/SLC43A1/SLC43A2/SLC26A6/ACSL5/SLC16A4/ABCC10/ARL6IP5/SLC6A8/SLC6A20A/SFXN3/SLC27A4/DTNBP1/…	77
BP	GO:1903829	positive regulation of protein localization	118/2046	295/7502	9.21356e-07	7.45423e-05	5.87761e-05	LRP2/ICE1/RAB11FIP2/NEDD9/PGRMC1/TESK1/EPB41L2/SFN/CASK/SORL1/EGF/PRKACA/ITGB1/ITPR1/TCP1/GLUL/PRKCE/BSG/CFL1/GNA11/GNAQ/GJA1/EZR/GLUD1/PIK3R1/KIF3A/PRKCD/AKT1/NF2/PFKM/PPP3CB/EPHB2/B3GAT3/ISL1/ABAT/YWHAE/ARF6/RAB11A/RAN/RAC1/VAMP2/MAPK1/DYNLL1/STIM1/ERBB2/CCT3/RHOG/PRKCQ/JUP/TEK/PECAM1/GSK3A/GPD1L/PLS1/SNX33/PRKAA1/KAT7/AKT2/PML/TSG101/HRAS/ERBB4/MYH10/PRKCI/PRKD1/TRIM28/ITGA3/RIPOR1/CEP135/PTPN…	118
BP	GO:1902903	regulation of supramolecular fiber organization	106/2046	259/7502	9.27901e-07	7.45423e-05	5.87761e-05	SH3PXD2B/SHROOM2/ARFGEF1/S1PR1/BIN1/DCTN1/CAPN1/MYADM/SDC4/NCK2/TESK1/WDR1/GSN/MAP1B/PRKCE/CFL1/GJA1/CRYAB/PIK3R1/PRKCD/FKBP4/TJP1/NF2/CAPZA2/CAPZB/CAV1/SH3BP1/CDH5/INPP5J/ARPC4/ARF6/RAC1/ACTG1/PDLIM4/VASP/NRP1/PRKCQ/PECAM1/ARAP1/CYFIP2/SSH2/CTTN/SCIN/ARHGEF2/MAPRE1/AEBP1/GIT1/CARMIL1/KANK4/ARHGEF18/RICTOR/FHOD3/EML2/DAAM2/MFN2/DLG1/KATNB1/TACSTD2/FLNA/SMAD3/RHPN2/KANK2/ARHGEF10/SYNPO/PPM1F/WDR47…	106
BP	GO:0030855	epithelial cell differentiation	107/2046	262/7502	9.31166e-07	7.45423e-05	5.87761e-05	TPRN/DSP/MYO1E/CDHR2/SIPA1L3/MYADM/FZD1/SFN/RBBP9/ABCB1B/CSF1R/ANXA1/MAP1B/FASN/VIM/MYD88/PTGS1/GJA1/CES1C/EZR/CTNND1/MAP2K1/TAGLN/TJP1/STAT5A/NR2F2/AKR1B3/NF2/CAV1/CEBPA/SH3BP1/CDH5/ST14/FOXP1/RAC1/PAFAH1B1/PPP3CA/ROCK1/CASP3/NFIB/XDH/PDE4D/CTNNB1/EMX1/PECAM1/PRLR/KRT80/ZFP800/SMARCA4/TFCP2L1/ESRP1/MARVELD2/PLS1/FAM20C/ADIPOQ/FZD4/FZD7/TSG101/ERBB4/ATRX/KRT14/PDPN/FSTL1/VCL/JMJD1C/CCDC88C/NPR2/L…	107
BP	GO:0042886	amide transport	83/2046	192/7502	1.06088e-06	8.21675e-05	6.47885e-05	LRP2/KALRN/RAB11FIP2/DPYSL2/STXBP1/AQP7/GNAZ/CASK/CAR2/PRKACA/ABCB1B/ITGB1/ANXA1/ITPR1/PFKL/GLUL/PRKCE/GNAO1/GNA11/GNAQ/ABCB1A/GJA1/GLUD1/POU3F3/PTPN11/SEPTIN2/SEPTIN2/PFKM/ANXA5/PPP3CB/HMGA2/RAB8B/ISL1/ABAT/RAC1/RAB3A/DYNLL1/PPP3CA/STIM1/HMGCR/AQP1/NF1/CYB5R4/SLC16A10/ABCA13/SLC5A6/SLC27A1/TFAP2B/SMAD2/PTPMT1/GNAS/TRPM4/UBE2Q1/RAB3GAP1/PCK2/SLC25A12/ANO1/ARRB1/ORAI1/SFRP1/CCDC186/ILDR1/SIDT2/SLC…	83
BP	GO:0061564	axon development	95/2046	227/7502	1.06243e-06	8.21675e-05	6.47885e-05	SLC9A6/PTPRF/LRP2/KALRN/SYNGAP1/DPYSL2/STXBP1/CASP6/NUMBL/NRP2/MGLL/ILK/THY1/GAP43/ITGB1/CSF1R/PRKG1/MAP1B/CNP/BSG/NEFH/VIM/EMB/PTPRM/MAP2K1/MMP2/PTPN11/RAB21/EFNB1/EFNB2/PITPNA/EPHB3/EPHB2/RAB8A/CDH11/FOXP1/ISL1/RAC1/PAFAH1B1/RAB3A/PLXNA1/NFIX/ERBB2/VASP/CASP3/DAB1/NRP1/CRMP1/NEO1/NFIB/ENAH/DIP2B/CDKL5/TBC1D24/ECE1/COBL/CRPPA/CYFIP2/CTTN/ALCAM/MYH10/SEMA4B/MAP2K2/TOP2B/VCL/NPR2/KIFBP/NEXN/MAP6/Z…	95
BP	GO:0022603	regulation of anatomical structure morphogenesis	164/2046	438/7502	1.11235e-06	8.45008e-05	6.66283e-05	PTPRF/FMNL2/KALRN/PDZD8/PKHD1/SYNGAP1/HK2/EEF2K/DIAPH1/NUMBL/CLDN4/PTGIS/CELSR1/ANXA3/SP100/CD59A/ILK/EPB41L2/FZD1/CASK/CFDP1/WDR1/C3/EGF/THY1/KIT/ITGB1/PGK1/CSF1R/ANXA1/RRAS/ITGA5/MAP1B/GLUL/CFL1/VIM/GJA1/EZR/MARCKS/KIF3A/PTPRM/MAP2K1/RAB21/FLT4/TJP1/STAT3/SYT1/NF2/CAPZB/PKM/EFNB2/HMGA2/EPHB3/EPHB4/EPHB2/CDH5/FOXP1/FGF1/ACTR2/ISL1/RAC1/PAFAH1B1/HMGB1/RALA/PPP3CA/YWHAH/PLXNA1/PKN1/STIM1/ROCK1/SMA…	164
BP	GO:0030031	cell projection assembly	118/2046	296/7502	1.12964e-06	8.45008e-05	6.66283e-05	ITGB4/FBF1/RAP1GAP/ODF2/IFT140/PKHD1/ABCC4/CEP350/RABL2/S1PR1/SH3YL1/DCTN1/RO60/NCK2/TESK1/KIT/GAP43/ITGB1/GSN/CFL1/EZR/PIK3R1/MAP4/KIF3A/PRKCD/GPM6A/SEPTIN2/SEPTIN2/CAPZB/CAV1/EPHB2/SH3BP1/RAB8A/ACTR2/ARF6/RAC1/DYNLL1/RALA/ROCK1/RHOG/NRP1/AQP1/PRKCQ/RAC2/EXOC5/TBC1D32/CDKL5/ARAP1/COBL/CYFIP2/ARHGAP44/CTTN/SCIN/VAV2/MAPRE1/HRAS/CLCN4/FSCN1/ITGA6/MYH10/ATP7A/VCL/CARMIL1/DUSP23/OCRL/INPPL1/CEP135/P…	118
BP	GO:0043254	regulation of protein-containing complex assembly	106/2046	260/7502	1.155e-06	8.50042e-05	6.70252e-05	ICE1/ARFGEF1/BIN1/STXBP1/BAK1/DCTN1/CAPN1/MYADM/NCK2/SORL1/GSN/MAP1B/PRKCE/LAMP2/CFL1/MYD88/CRYAB/PRKCD/FKBP4/PTPN11/CAPZA2/CAPZB/CAV1/CDH5/INPP5J/ARPC4/ISL1/ARF6/RAC1/RAB3A/HMGB1/VASP/H3F3B/EIF2AK2/PECAM1/DAB2IP/ANKRD27/SVIP/CYFIP2/SSH2/CTTN/SCIN/ARHGEF2/VDAC2/MAPRE1/FSCN1/PRKD1/ATM/ISG15/GIT1/CARMIL1/KANK4/PPP2R5B/GNL3L/RICTOR/CAND1/FBLIM1/FHOD3/EML2/TPPP/ATF7IP/DAAM2/RAB3GAP1/DLG1/AIDA/SEPTIN8…	106
BP	GO:0031032	actomyosin structure organization	59/2046	125/7502	1.28772e-06	9.27305e-05	7.31174e-05	SH3PXD2B/S1PR1/SDC4/TESK1/EPB41L2/PDLIM1/WDR1/ITGB1/PIK3R1/TJP1/NF2/RAC1/ACTG1/ACTA1/PDLIM4/ROCK1/CSRP1/NRP1/PRKCQ/CNN1/CNN2/ARAP1/MYH10/ZYX/CARMIL1/KANK4/ARHGEF18/FHOD3/CDC42BPB/MFN2/CDC42BPG/TACSTD2/SMAD3/ARRB1/RHPN2/KANK2/PGM5/ARHGEF10/RTKN/SYNPO/PPM1F/BAG4/FERMT2/MYH9/FLNC/TRPM7/MYL9/CNN3/PRKAR1A/NEBL/TSC1/FLII/PFN2/LDB3/MYO18A/RHOA/PLEC/PDCD6IP/KANK3	59
BP	GO:0043297	apical junction assembly	26/2046	41/7502	1.33106e-06	9.27305e-05	7.31174e-05	FBF1/CLDN4/WDR1/PRKACA/ITGB1/GJA1/CTNNA1/TJP1/CDH5/ACTN4/ROCK1/PECAM1/MARVELD2/VCL/DLG1/PKN2/NEDD4L/ESAM/CLDN16/PKP2/RAB13/RHOA/MYO1C/PDCD6IP/CLDN10/CLDN7	26
BP	GO:0007169	transmembrane receptor protein tyrosine kinase signaling pathway	120/2046	303/7502	1.36191e-06	9.27305e-05	7.31174e-05	SLC9A6/PTPRF/MYO1E/NEDD9/NRP2/NCK2/CD59A/PIP4K2A/SORL1/EGF/KIT/CSF1R/SLC2A4/INSR/LYN/PIK3R1/MARCKS/PRKCD/CCND3/AKT1/MAP2K1/PTPN11/PTPN12/FLT4/STAT3/STAT5A/EFNB1/EFNB2/EPHB3/EPHB4/EPHB2/FGF1/RAC1/MAPK1/RALA/ERBB2/CASP3/NRP1/DOK1/XDH/PRKCQ/CTNNB1/SOS2/TEK/RELA/HGF/PRLR/GSK3A/GAREM1/DAB2IP/NDST1/PDAP1/ITGA1/AFAP1L2/PRKAA1/FAM20C/CYFIP2/GRB10/MERTK/AKT2/ADIPOQ/FZD4/TSG101/HRAS/ERBB3/ERBB4/PRKD1/MAPK3…	120
BP	GO:0008064	regulation of actin polymerization or depolymerization	56/2046	117/7502	1.37032e-06	9.27305e-05	7.31174e-05	SHROOM2/ARFGEF1/BIN1/CAPN1/MYADM/NCK2/WDR1/GSN/PRKCE/CFL1/PRKCD/CAPZA2/CAPZB/SH3BP1/ARPC4/ARF6/RAC1/VASP/PECAM1/CYFIP2/SSH2/CTTN/SCIN/CARMIL1/KANK4/RICTOR/FHOD3/DAAM2/DLG1/BAG4/SSH3/SVIL/SNX9/ARHGAP35/CYRIB/ESAM/ACTR3/NCK1/ARPC5/COTL1/BAIAP2L1/PYCARD/LIMA1/FLII/PFN2/HIP1R/ARPC3/RHOA/DBN1/ADD2/NPHS1/DSTN/MYO1C/ARPC1B/DMTN/KANK3	56
BP	GO:0030832	regulation of actin filament length	56/2046	117/7502	1.37032e-06	9.27305e-05	7.31174e-05	SHROOM2/ARFGEF1/BIN1/CAPN1/MYADM/NCK2/WDR1/GSN/PRKCE/CFL1/PRKCD/CAPZA2/CAPZB/SH3BP1/ARPC4/ARF6/RAC1/VASP/PECAM1/CYFIP2/SSH2/CTTN/SCIN/CARMIL1/KANK4/RICTOR/FHOD3/DAAM2/DLG1/BAG4/SSH3/SVIL/SNX9/ARHGAP35/CYRIB/ESAM/ACTR3/NCK1/ARPC5/COTL1/BAIAP2L1/PYCARD/LIMA1/FLII/PFN2/HIP1R/ARPC3/RHOA/DBN1/ADD2/NPHS1/DSTN/MYO1C/ARPC1B/DMTN/KANK3	56
BP	GO:0090066	regulation of anatomical structure size	118/2046	297/7502	1.38191e-06	9.27305e-05	7.31174e-05	SHROOM2/CDHR2/RAP1GDS1/ARFGEF1/ATP2B1/BIN1/DPYSL2/CAPN1/MGLL/MYADM/NCK2/ILK/WDR1/ACE/PRKG1/GSN/MAP1B/PRKCE/CFL1/PTGS1/GJA1/EZR/PTPRM/PRKCD/AKT1/MAP2K1/MMP2/RAB21/CAPZA2/CAPZB/CAV1/AQP4/SH3BP1/SLC12A3/RIN3/ARPC4/ARF6/RAB11A/RAC1/PAFAH1B1/ROCK1/EXT2/VASP/NRP1/GCLC/G6PDX/HMGCR/AQP1/PECAM1/HP1BP3/DIP2B/CDKL5/PLS1/ITGA1/ECE1/DEPTOR/CYFIP2/RAP1GAP2/SSH2/CTTN/SCIN/SNTA1/SEMA4B/DBH/ATP7A/CARMIL1/KANK4/AT…	118
BP	GO:0009725	response to hormone	142/2046	371/7502	1.47793e-06	9.77359e-05	7.70641e-05	PTPRF/LRP2/DENND4C/CAD/RAP1GDS1/ATP2B1/CAPN1/PIP4K2A/FHL2/SORL1/CYTB/CAR2/PRKACA/KIT/REN1/ALPL/ANXA1/SPP1/UCP1/SLC2A4/INSR/PRKCE/SLC2A1/CFL1/NFKB1/LYN/PIK3R1/MARCKS/PRKCD/CCND3/FKBP4/HMGB2/AKT1/MAP2K1/MMP2/PTPN11/ACSL1/STAT3/STAT5A/ANXA5/CAV1/PKM/HMGA2/RAB8A/FOXP1/SLC12A3/ISL1/YWHAG/RAC1/VAMP2/MAPK1/HMGB1/YWHAH/ROCK1/NCOA1/GCLC/AQP1/PRKCQ/CTNNB1/SOS2/TEK/BCHE/RELA/PRLR/PADI2/GSK3A/SMARCA4/PRKAA1/…	142
BP	GO:0098609	cell-cell adhesion	137/2046	356/7502	1.60937e-06	0.000103547	8.1646e-05	PTPRF/RAP1GAP/TUBB1/DSP/CDHR2/LGALS9/STXBP1/ARG2/SERPINB8/CELSR1/CAPN1/MYADM/SDC4/NCK2/DSG2/CD59A/CDH16/THY1/SLC4A1/KIT/ITGB1/PRKG1/ANXA1/ITGA5/EMB/LYN/CTNNA1/PIK3R1/PTPRM/DPP4/PRKCD/CTNND1/AKT1/MAP2K1/NECTIN2/ICAM2/TJP1/CD9/BCL6/STAT5A/ITGAV/NF2/CAV1/EFNB1/EFNB2/EPHB3/EPHB4/AQP4/CDH5/CDH11/VPS33B/RAP2B/ABAT/HMGB1/PPP3CA/KIFAP3/ROCK1/ERBB2/SPARCL1/CASP3/WNK1/DAB1/CDH6/SIRPA/NEO1/ARVCF/PDE4D/PRKCQ…	137
BP	GO:0086005	ventricular cardiac muscle cell action potential	12/2046	13/7502	1.61118e-06	0.000103547	8.1646e-05	DSP/BIN1/DSG2/CAV1/JUP/GPD1L/SNTA1/TRPM4/DLG1/ANK2/NEDD4L/PKP2	12
BP	GO:0120031	plasma membrane bounded cell projection assembly	116/2046	292/7502	1.71147e-06	0.000108464	8.55235e-05	ITGB4/FBF1/RAP1GAP/ODF2/IFT140/PKHD1/ABCC4/CEP350/RABL2/S1PR1/SH3YL1/DCTN1/RO60/NCK2/TESK1/KIT/GAP43/ITGB1/GSN/CFL1/EZR/PIK3R1/MAP4/KIF3A/PRKCD/GPM6A/SEPTIN2/SEPTIN2/CAPZB/CAV1/EPHB2/SH3BP1/RAB8A/ACTR2/ARF6/RAC1/DYNLL1/RALA/ROCK1/RHOG/NRP1/AQP1/PRKCQ/RAC2/EXOC5/TBC1D32/CDKL5/ARAP1/COBL/ARHGAP44/CTTN/VAV2/MAPRE1/HRAS/CLCN4/FSCN1/ITGA6/MYH10/ATP7A/VCL/CARMIL1/DUSP23/OCRL/INPPL1/CEP135/PTPN23/FMNL3/…	116
BP	GO:1901652	response to peptide	101/2046	247/7502	1.7606e-06	0.000110049	8.67733e-05	PTPRF/DENND4C/CAD/RAP1GDS1/ATP2B1/CAPN1/ABCC1/PIP4K2A/SORL1/CYTB/CAR2/PRKACA/ANXA1/SLC2A4/INSR/SLC2A1/CFL1/VIM/GJA1/NFKB1/PIK3R1/MARCKS/PRKCD/CCND3/AKT1/MAP2K1/MMP2/PTPN11/STAT3/STAT5A/ANXA5/CAV1/PKM/RAB8A/YWHAG/RAC1/VAMP2/MAPK1/ROCK1/NCOA1/PRKCQ/CTNNB1/SOS2/RELA/GSK3A/PRKAA1/KAT7/SLC27A1/GRB10/AKT2/ARHGEF2/ADIPOQ/SLC9A1/HRAS/PRKCI/MAPK3/PTPRJ/INPPL1/SORT1/GNAS/NPR2/C2CD5/MFN2/PIP4K2B/PCK2/ANO1/H…	101
BP	GO:0009628	response to abiotic stimulus	169/2046	457/7502	1.87039e-06	0.000115332	9.09387e-05	LRP2/SYNGAP1/MAP3K4/BAK1/RO60/PTGIS/GUCY1B1/CYTB/PRKACA/GOT1/KIT/ABCB1B/PLAU/ERCC1/ITGB1/PGK1/ANXA1/ITPR1/UCP1/FABP1/GSN/ATP1B1/SLC2A4/PRKCE/ENO1B/ENO1/PCNA/GNA11/ABCB1A/GJA1/CRYAB/NFKB1/PIK3R1/XRCC5/DPP4/PRKCD/AKT1/MAP2K1/MMP2/PTPN11/AKR1B3/ACADM/CAV1/ACADVL/POLD1/MSH6/UCP3/LOXL2/TNKS1BP1/FGF1/ABAT/PPP1CB/YWHAE/GNB1/GNB5/RAC1/RAB3A/CRIP1/LXN/PKN1/CASP3/GCLC/CASP7/HMGCR/AQP1/CTNNB1/JUP/TEK/RELA/N…	169
BP	GO:0034764	positive regulation of transmembrane transport	53/2046	110/7502	2.02958e-06	0.000123479	9.73628e-05	BAK1/GSTO1/CAR2/C3/THY1/ABCB1B/ITGB1/CALM2/CALM1/CALM3/ATP1B1/INSR/HSPA2/CFL1/ABCB1A/PRKCD/AKT1/PTPN11/ACSL1/PPP3CB/CAV1/EPHB2/PPP3CA/STIM1/WNK1/ATP1B3/G6PDX/AKT2/ADIPOQ/SLC9A1/ERBB3/ERBB4/PRKCI/NDUFA4/ATP7A/C2CD5/MFN2/GSTM7/ASPH/FLNA/ANK2/NEDD4L/PLCG2/SLC26A6/ACSL5/APPL1/MYO5A/CLTRN/TESC/AK1/SLC7A5/P2RX7/STK39	53
BP	GO:0110053	regulation of actin filament organization	82/2046	192/7502	2.22085e-06	0.000133064	0.00010492	SH3PXD2B/SHROOM2/ARFGEF1/S1PR1/BIN1/CAPN1/MYADM/SDC4/NCK2/TESK1/WDR1/GSN/PRKCE/CFL1/GJA1/PIK3R1/PRKCD/TJP1/NF2/CAPZA2/CAPZB/SH3BP1/ARPC4/ARF6/RAC1/ACTG1/PDLIM4/VASP/NRP1/PRKCQ/PECAM1/ARAP1/CYFIP2/SSH2/CTTN/SCIN/CARMIL1/KANK4/ARHGEF18/RICTOR/FHOD3/DAAM2/DLG1/TACSTD2/FLNA/SMAD3/RHPN2/KANK2/ARHGEF10/SYNPO/PPM1F/BAG4/FERMT2/ARFIP2/SSH3/SVIL/SNX9/ARHGAP35/CYRIB/ESAM/ACTR3/NCK1/ARPC5/COTL1/BAIAP2L1/TSC…	82
BP	GO:0006897	endocytosis	127/2046	327/7502	2.24544e-06	0.000133064	0.00010492	LRP2/MYO1E/BIN1/DPYSL2/EEF2K/DIAPH1/SCARB2/ATP9A/VAMP4/SORL1/CTBP1/C3/EGF/ANXA2/ITGB1/CFP/GSN/SLC2A4/INSR/EZR/KIF3A/RAB21/DNM1/CD9/MBL2/ITGAV/SYT1/PPP3CB/CAV1/EFNB2/SH3BP1/RAB4A/ACTN4/RIN3/RAB5B/ARF6/RAC1/VAMP2/MAPK1/ACTG1/RALA/PPP3CA/ROCK1/SIRPA/MASP1/ESYT2/TBC1D2B/AAK1/MAPKAPK3/TBC1D24/PROM2/SNX33/ABCA13/CTTN/ADIPOQ/TSG101/HRAS/SYP/SH3GL1/MAPK3/MRC2/CARMIL1/INPPL1/GAPVD1/JPT2/SORT1/NOSTRIN/AMPH…	127
BP	GO:0030335	positive regulation of cell migration	121/2046	309/7502	2.41928e-06	0.000141528	0.000111594	SMURF2/S1PR1/LGALS9/DIAPH1/MAP2K3/CLDN4/NEDD9/ABCC1/ANXA3/MYADM/ILK/EGF/THY1/KIT/PLAU/ITGB1/CSF1R/ANXA1/RRAS/ITGA5/INSR/PRKCE/BSG/FURIN/LYN/PIK3R1/AKT1/MAP2K1/MMP2/FLT4/TJP1/STAT3/STAT5A/ITGAV/CAV1/EPHB2/CDH5/ACTN4/FOXP1/FGF1/ARF6/RAB11A/RAC1/MAPK1/HMGB1/ACTG1/UBE2I/PPP3CA/ATP8A1/WNK1/NRP1/CMKLR1/PDE4D/AQP1/TEK/RAC2/HGF/PECAM1/FBLN1/DAB2IP/TBC1D24/SSH2/AKT2/ARHGEF2/MAP3K3/FZD4/HRAS/ERBB4/ITGA6/PO…	121
BP	GO:0006887	exocytosis	80/2046	187/7502	2.72311e-06	0.000157286	0.000124019	ARFGEF2/EXOC6B/RAB11FIP2/LGALS9/STXBP1/EXOC7/EXOC4/ANXA3/COPS5/SDC4/ATP9A/CASK/PRKACA/KIT/ANXA2/ANXA1/LAMP1/GNAO1/AP1G1/LYN/SEPTIN4/RAB21/SEPTIN2/SEPTIN2/SYT1/PPP3CB/RAB8A/CTBP2/NPY/RAB8B/RAB11A/RAB3A/VAMP2/RALA/RAC2/LLGL2/EXOC5/TSG101/TNFAIP2/MYH10/SYP/SYN2/GIT1/EXOC3/EXOC8/SYTL5/SCRIB/RAB3GAP1/LLGL1/STEAP2/MICAL3/LIN7A/SCAMP1/DNM1L/FBXO45/EXOC1/MYH9/DTNBP1/MYO5A/RAB27B/YKT6/SNF8/SCRN1/RAB3B/FBX…	80
BP	GO:0032869	cellular response to insulin stimulus	61/2046	133/7502	2.83158e-06	0.000161506	0.000127347	PTPRF/DENND4C/ATP2B1/PIP4K2A/SORL1/SLC2A4/INSR/PIK3R1/MARCKS/PRKCD/CCND3/AKT1/MAP2K1/PTPN11/PKM/RAB8A/YWHAG/VAMP2/MAPK1/NCOA1/PRKCQ/SOS2/RELA/GSK3A/PRKAA1/SLC27A1/GRB10/AKT2/ADIPOQ/SLC9A1/HRAS/PRKCI/MAPK3/PTPRJ/INPPL1/C2CD5/MFN2/PIP4K2B/PCK2/TNS2/APPL2/APPL1/SLC27A4/ADIPOR1/NCOA5/PIP4K2C/CEACAM2/MYO5A/NCK1/GRK2/ECHDC3/SNX5/BAIAP2L1/RAB13/PDK2/GRB14/MYO1C/GSK3B/SGK1/PDPK1/PCK1	61
BP	GO:0006816	calcium ion transport	74/2046	170/7502	2.97253e-06	0.000166462	0.000131254	ATP2B1/BIN1/BAK1/DIAPH1/GSTO1/CASK/EGF/THY1/ACE/CALM2/CALM1/CALM3/ITPR1/ATP1B1/ANXA6/PRKCE/HSPA2/GNAO1/GJA1/LYN/AKT1/ITGAV/PPP3CB/CAV1/PLCB3/WFS1/YWHAE/GNB5/PPP3CA/TRPV5/ITPR3/STIM1/G6PDX/PDE4D/CTNNB1/PLCH1/PML/SLC9A1/PRKD1/ATP2A3/SLC25A23/CACHD1/CAMK2D/ATP1A2/TRPM4/SESTD1/GSTM7/ATP2C1/BSPRY/ASPH/FLNA/ORAI1/ANK2/PLCG2/TRPM6/AFG3L2/DNM1L/PLCE1/ERO1A/UBQLN1/PLCD1/MICU1/TRPM7/CLDN16/MYO5A/PACSIN3/TP…	74
BP	GO:0030833	regulation of actin filament polymerization	50/2046	103/7502	2.99143e-06	0.000166462	0.000131254	ARFGEF1/BIN1/CAPN1/MYADM/NCK2/GSN/PRKCE/CFL1/PRKCD/CAPZA2/CAPZB/ARPC4/ARF6/RAC1/VASP/PECAM1/CYFIP2/SSH2/CTTN/SCIN/CARMIL1/KANK4/RICTOR/FHOD3/DAAM2/DLG1/BAG4/SSH3/SVIL/SNX9/CYRIB/ESAM/ACTR3/NCK1/ARPC5/COTL1/BAIAP2L1/PYCARD/FLII/PFN2/HIP1R/ARPC3/RHOA/DBN1/ADD2/NPHS1/MYO1C/ARPC1B/DMTN/KANK3	50
BP	GO:0006937	regulation of muscle contraction	37/2046	69/7502	3.03962e-06	0.000167106	0.000131762	DSP/ATP2B1/BIN1/ARG2/DSG2/ACTN3/KIT/PRKG1/CALM2/CALM1/CALM3/ATP1B1/ANXA6/ENO1B/ENO1/PTGS1/MAP2K1/CAV1/ABAT/PDE4D/JUP/CTTN/SLC9A1/ATP1A2/TRPM4/DLG1/ANK2/ATP1A1/NPNT/SMTN/GRK2/PKP2/GUCY1A1/RHOA/DBN1/CALCRL/IRAG1	37
BP	GO:0010769	regulation of cell morphogenesis involved in differentiation	25/2046	40/7502	3.14628e-06	0.000170911	0.000134762	PTPRF/KALRN/EEF2K/NUMBL/ILK/CASK/CSF1R/MARCKS/RAB21/EPHB2/ACTR2/PAFAH1B1/ANKRD27/CDKL5/TBC1D24/FZD4/PTPRD/MFN2/ANAPC2/DNM1L/GRIP1/ACTR3/DBN1/MAPK9/SGK1	25
BP	GO:0023061	signal release	99/2046	244/7502	3.35923e-06	0.000179869	0.000141826	LRP2/KALRN/ABCC4/RAB11FIP2/STXBP1/GNAZ/CASK/PRKACA/REN1/ANXA1/SPP1/ITPR1/PFKL/GLUL/PRKCE/GNAO1/GNA11/GNAQ/PTGS1/GJA1/LYN/GLUD1/PTPN11/SYT1/PLA2G4A/PFKM/ANXA5/PPP3CB/HMGA2/ENTPD1/CTBP2/NPY/RAB8B/ISL1/ABAT/RAC1/RAB3A/VAMP2/DYNLL1/PPP3CA/STIM1/HMGCR/AQP1/NF1/CYB5R4/SLC16A10/ADIPOQ/FZD4/TFAP2B/SYP/SMAD2/SYN2/PTPMT1/GIT1/PTPN23/GNAS/TRPM4/UBE2Q1/MFN2/SCRIB/RAB3GAP1/PCK2/ANO1/MAOB/ARRB1/ORAI1/SFRP1/CCD…	99
BP	GO:0061061	muscle structure development	124/2046	320/7502	3.39004e-06	0.000179869	0.000141826	LRP2/DSP/CAPN2/S1PR1/BIN1/ILK/CHKB/PDLIM3/PDLIM1/FZD1/FHL2/WDR1/PARP2/ACTN3/C3/CFD/KIT/ITGB1/CSF1R/GJA1/CRYAB/PIK3R1/HOXD10/DES/AKT1/CD9/NR2F2/ACADM/PPP3CB/LMNA/SLC25A4/CAV1/EFNB2/ACTN4/FOXP1/PAXBP1/COPS2/ISL1/ACTG1/PPP3CA/ACTA1/NFIX/PDLIM4/STIM1/SMAD1/H3F3B/H3F3A/CSRP1/NEO1/G6PDX/HMGCR/CTNNB1/NF1/TANC1/GSK3A/PDLIM7/SMARCA4/SORBS2/PRKAA1/MYL6/FZD7/SLC9A1/ERBB3/PDCD4/MYH10/ENG/MYOF/SMARCD3/SORT1/C…	124
BP	GO:0019693	ribose phosphate metabolic process	132/2046	345/7502	3.57592e-06	0.000187551	0.000147882	ACNAT1/UPRT/CAD/ACACB/HK2/GTPBP1/AMPD3/ATPIF1/GUCY1B1/ACOT1/PGAM2/PAPSS2/ACTN3/COX2/ATP8/SLC4A1/ALDOC/PRKACA/PGK1/NUDT11/NUDT10/PFKL/UMPS/GPD1/ATP1B1/INSR/ENO1B/ENO1/HK1/NPR1/FASN/ENO3/ADSSL1/MAP2K1/PDHA1/TKT/ACSL1/STAT3/ADSS/PFKM/RPIA/ADCY9/PKM/UPP1/ADSL/ENTPD1/ATP5E/ACOT8/RAN/PFKFB1/CTPS2/CTPS/XDH/G6PDX/HMGCR/ATP5K/ACOT6/HK3/NDUFB6/MCCC2/PRKAA1/FAM20C/PFAS/ACACA/OGDH/PAPSS1/PDE1A/ATP7A/GUK1/GIT…	132
BP	GO:0051952	regulation of amine transport	24/2046	38/7502	3.79911e-06	0.000196993	0.000155327	DPYSL2/STXBP1/ARG2/ITGB1/PTGS1/SEPTIN2/SEPTIN2/SYT1/ENTPD1/ABAT/RAB3A/RAB3GAP1/SLC43A1/SLC43A2/PLCD1/ARL6IP5/DTNBP1/MYO5A/GRK2/RTN4/RAB3B/CLTRN/SLC7A5/P2RX7	24
BP	GO:0006941	striated muscle contraction	34/2046	62/7502	3.92703e-06	0.000200778	0.000158312	DSP/BIN1/ARG2/MAP2K3/DSG2/PGAM2/ACTN3/CALM2/CALM1/CALM3/GSN/ATP1B1/CAV1/GAA/SMAD5/PDE4D/JUP/GPD1L/RCSD1/SLC9A1/SNTA1/CAMK2D/ATP1A2/SYNM/TRPM4/DLG1/FLNA/ANK2/NEDD4L/ATP1A1/SMTN/GRK2/PKP2/HOMER1	34
BP	GO:0031098	stress-activated protein kinase signaling cascade	57/2046	123/7502	4.00412e-06	0.000200778	0.000158312	MAP3K4/MAP2K3/COPS5/RNF13/LMNB1/MYD88/CRYAB/NFKB1/LYN/EZR/AKT1/MAP2K1/FLT4/AKR1B3/USP25/PAFAH1B1/MAPK1/HMGB1/SIRPA/XDH/HMGCR/EIF2AK2/HGF/DAB2IP/KAT7/MAP3K3/HRAS/MAPK3/MAP2K2/CCDC88C/CYLD/DIXDC1/RAP2A/DLG1/SMAD3/TAOK3/AIDA/SFRP1/PHLPP1/RELL1/IRAK4/ARL6IP5/PDCD10/FGD4/TLR3/PYCARD/MAGI3/MAP3K20/STK3/MINK1/RHOA/CASR/NPHS1/MAPK9/MAPK13/STK39/STK25	57
BP	GO:0070588	calcium ion transmembrane transport	57/2046	123/7502	4.00412e-06	0.000200778	0.000158312	ATP2B1/BIN1/BAK1/DIAPH1/GSTO1/THY1/CALM2/CALM1/CALM3/ITPR1/ATP1B1/PRKCE/HSPA2/LYN/AKT1/ITGAV/PPP3CB/CAV1/PLCB3/YWHAE/GNB5/PPP3CA/TRPV5/ITPR3/STIM1/G6PDX/PDE4D/PLCH1/PML/SLC9A1/PRKD1/ATP2A3/SLC25A23/CAMK2D/ATP1A2/TRPM4/SESTD1/GSTM7/ATP2C1/ASPH/FLNA/ORAI1/ANK2/PLCG2/TRPM6/AFG3L2/PLCE1/ERO1A/UBQLN1/PLCD1/MICU1/TRPM7/MYO5A/TPCN1/DYSF/P2RX7/ITPR2	57
BP	GO:0043269	regulation of monoatomic ion transport	94/2046	230/7502	4.12323e-06	0.000204503	0.00016125	PTPN3/ATP2B1/BIN1/BAK1/DIAPH1/GSTO1/CASK/KCNJ1/CAR2/EGF/THY1/ABCB1B/ITGB1/ACE/CALM2/CALM1/CALM3/ITPR1/ATP1B1/PRKCE/HSPA2/HK1/CFL1/GNAO1/GNAQ/ABCB1A/GJA1/LYN/AKT1/PPP3CB/SLC25A4/CAV1/EPHB2/WFS1/YWHAE/GNB5/VAMP2/PPP3CA/YWHAQ/YWHAH/STIM1/WNK1/ANO9/ATP1B3/G6PDX/PDE4D/CTNNB1/FXYD2/TMEM109/GPD1L/AKT2/PML/SLC9A1/SNTA1/PRKD1/NDUFA4/ATP7A/ATP4A/CAMK2D/ATP1A2/GNAS/SESTD1/GSTM7/DLG1/CLIC6/ASPH/FLNA/MAOB/ORA…	94
BP	GO:0098657	import into cell	54/2046	115/7502	4.37686e-06	0.000214749	0.000169328	SLC9A6/LRP2/ARG2/ABCC1/KCNJ1/ITGB1/SLC3A2/FABP3/ATP1B1/SLC2A1/SLC7A2/PRKCD/SLC6A13/AKT1/ACSL1/SEPTIN2/SEPTIN2/PPP3CB/CAV1/SLC12A3/PPP3CA/TRPV5/WNK1/ATP1B3/SLC9A2/SLC5A6/SLC27A1/AKT2/SLC9A1/TSG101/ATP4A/ATP1A2/TRPM4/DLG1/SLC43A1/STEAP2/SLC43A2/ACSL5/ARL6IP5/SLC6A20A/ATP1A1/SLC27A4/RAB3B/CLTRN/SLC29A1/CUBN/KCNJ10/SLC7A8/ATP1A4/SLC2A5/SLC7A5/ATP12A/SLC22A4/KCNJ16	54
BP	GO:1903532	positive regulation of secretion by cell	72/2046	166/7502	4.72041e-06	0.000229141	0.000180676	DPYSL2/STXBP1/SDC4/CASK/PRKACA/ANXA2/SPP1/LAMP1/ITPR1/GLUL/PRKCE/BSG/GNA11/GNAQ/AP1G1/GJA1/EZR/GLUD1/PTPN11/SYT1/PLA2G4A/PFKM/PPP3CB/RAB8B/ISL1/ABAT/ARF6/RAC1/RAB3A/DYNLL1/STIM1/PRKCQ/TSG101/MYH10/PTPN23/GNAS/TRPM4/MFN2/RAB3GAP1/PCK2/ANO1/ARRB1/ORAI1/ILDR1/DNM1L/GOLPH3L/PLCD1/EXOC1/MYH9/DTNBP1/GRK2/RAB27B/RTN4/RETN/PPID/GOLPH3/SNF8/OXCT1/EXOC2/PRKAR1A/RAB27A/ARHGEF7/CD2AP/MYO18A/ACSL4/CASR/SYTL4/…	72
BP	GO:0046847	filopodium assembly	26/2046	43/7502	4.86103e-06	0.000233483	0.0001841	ITGB4/GAP43/EZR/PIK3R1/PRKCD/GPM6A/CAPZB/EPHB2/SH3BP1/ARF6/RAC1/RALA/NRP1/PRKCQ/ARAP1/ARHGAP44/FSCN1/ITGA6/FMNL3/DAAM2/DNM3/FGD4/ACTR3/ESPN/DBN1/DMTN	26
BP	GO:0044057	regulation of system process	100/2046	249/7502	5.11623e-06	0.000243181	0.000191746	DLGAP4/GLS/DSP/ATP2B1/BIN1/ARG2/MGLL/DSG2/PARP2/ACTN3/KIT/REN1/ACE/PRKG1/CALM2/CALM1/CALM3/SPP1/ATP1B1/ANXA6/ENO1B/ENO1/GNAO1/PTGS1/GJA1/PIK3R1/AKT1/MAP2K1/MMP2/PTPN11/LMNA/SLC25A4/CAV1/FOXP1/RAB8B/ISL1/ABAT/PPP3CA/ROCK1/GAA/WNK1/ANPEP/G6PDX/PDE4D/HMGCR/AQP1/JUP/FABP5/HGF/GSK3A/GPD1L/TBC1D24/ECE1/TMEM65/CTTN/ADIPOQ/SLC9A1/SNTA1/SH3GL1/DBH/CAMK2D/ATP1A2/GNAS/TRPM4/TPPP/MFN2/DLG1/FTO/SLC25A12/NRD1/…	100
BP	GO:0051047	positive regulation of secretion	77/2046	181/7502	5.37969e-06	0.000253067	0.000199542	DPYSL2/STXBP1/CYP4A14/SDC4/CASK/PRKACA/ANXA2/SPP1/LAMP1/ITPR1/GLUL/PRKCE/BSG/GNA11/GNAQ/AP1G1/GJA1/EZR/GLUD1/PTPN11/SYT1/PLA2G4A/PFKM/PPP3CB/RAB8B/ISL1/ABAT/ARF6/RAC1/RAB3A/DYNLL1/PPP3CA/STIM1/AQP1/PRKCQ/TSG101/MYH10/PTPN23/GNAS/TRPM4/MFN2/RAB3GAP1/PCK2/ANO1/ARRB1/ORAI1/ILDR1/DNM1L/GOLPH3L/PLCD1/EXOC1/MYH9/DTNBP1/GRK2/RAB27B/RTN4/RETN/PPID/GOLPH3/SNF8/OXCT1/EXOC2/SNX5/PRL8A8/PRKAR1A/RAB27A/ARHGEF…	77
BP	GO:0008154	actin polymerization or depolymerization	62/2046	138/7502	5.44786e-06	0.000253659	0.000200009	SHROOM2/ARFGEF1/BIN1/DIAPH1/CAPN1/MYADM/NCK2/WDR1/GSN/PRKCE/CFL1/PRKCD/CAPZA2/CAPZB/SH3BP1/ARPC4/ARF6/RAC1/VASP/ENAH/PECAM1/COBL/CYFIP2/SSH2/CTTN/SCIN/CARMIL1/KANK4/RICTOR/FHOD3/DAAM2/DLG1/MICAL2/BAG4/MICAL3/SSH3/SVIL/SNX9/ARHGAP35/CYRIB/ESAM/ACTR3/PSTPIP2/NCK1/ARPC5/COTL1/BAIAP2L1/PYCARD/LIMA1/FLII/PFN2/HIP1R/ARPC3/RHOA/DBN1/ADD2/NPHS1/DSTN/MYO1C/ARPC1B/DMTN/KANK3	62
BP	GO:0051258	protein polymerization	79/2046	187/7502	5.59637e-06	0.000257942	0.000203385	TUBB1/ARFGEF1/TUBGCP6/BIN1/DCTN1/DIAPH1/CAPN1/MYADM/NCK2/GSN/MAP1B/PRKCE/CFL1/PRKCD/FKBP4/SEPTIN2/SEPTIN2/CAPZA2/CAPZB/CAV1/CDH5/INPP5J/ARPC4/ARF6/RAC1/VASP/PECAM1/COBL/CYFIP2/SSH2/CTTN/SCIN/VDAC2/MAPRE1/GIT1/CARMIL1/KANK4/RICTOR/FHOD3/EML2/TPPP/DAAM2/DLG1/SLAIN2/BAG4/DNM1L/SSH3/SVIL/SNX9/CYRIB/CLIP1/KRT5/ESAM/ACTR3/PSTPIP2/NCK1/ARPC5/COTL1/TPPP3/RNF135/CHMP4B/BAIAP2L1/PYCARD/ARHGEF7/FLII/PFN2/HI…	79
BP	GO:0015837	amine transport	25/2046	41/7502	5.98257e-06	0.000272985	0.000215247	DPYSL2/STXBP1/ARG2/DDC/ITGB1/PTGS1/SEPTIN2/SEPTIN2/SYT1/ENTPD1/ABAT/RAB3A/RAB3GAP1/SLC43A1/SLC43A2/PLCD1/ARL6IP5/DTNBP1/MYO5A/GRK2/RTN4/RAB3B/CLTRN/SLC7A5/P2RX7	25
BP	GO:0099536	synaptic signaling	115/2046	296/7502	6.67967e-06	0.000301775	0.000237948	DLGAP4/GLS/SYNGAP1/FARP1/STXBP1/EXOC4/MGLL/GUCY1B1/CASK/CAR2/PRKACA/KIT/ITGB1/ACE/ITPR1/CALB1/GLUL/PRKCE/CFL1/NEFH/GNA11/GNAQ/PRKAR2B/PVALB/DNM1/STAT3/SYT1/EPHB2/RAB8A/CDH11/CTBP2/NCSTN/NPY/ABAT/YWHAG/RAB11A/RAC1/PAFAH1B1/RAB3A/VAMP2/MAPK1/PPP3CA/YWHAH/DLG3/ITPR3/PDLIM4/STIM1/WNK1/CTNNB1/BCHE/RELA/NF1/FABP5/PLCL1/SORBS2/CDKL5/TBC1D24/ARHGAP44/ADIPOQ/MME/HRAS/ERBB4/SYP/SH3GL1/MAPK3/SYN2/PTPRD/GIT1…	115
BP	GO:0046777	protein autophosphorylation	61/2046	136/7502	6.91055e-06	0.000309145	0.000243759	CAD/EEF2K/SLK/TESK1/STK16/THY1/PRKACA/KIT/ACE/CSF1R/INSR/HK1/PHKA1/LYN/PRKCD/CTNND1/FLT4/CAV1/EPHB3/EPHB4/TNKS1BP1/RAP2B/ERBB2/WNK1/TEK/EIF2AK2/PRLR/AAK1/MAPKAPK3/CDKL5/FAM20C/ADIPOQ/MAP3K3/ERBB4/PRKD1/TRIM28/ATM/MAPK3/MAP2K2/ENG/TRIM24/PPP2R5B/CAMK2D/DAPK1/RAP2A/CSNK1G2/TAOK3/CAMKK2/GRK5/TRPM7/TOM1L1/STK26/STK24/MAP3K20/IQGAP1/MINK1/EIF2AK4/RIPK3/GSK3B/STK39/STK25	61
BP	GO:0051494	negative regulation of cytoskeleton organization	52/2046	111/7502	7.13559e-06	0.000316114	0.000249253	SHROOM2/ARFGEF1/S1PR1/CAPN1/MYADM/GSN/MAP1B/CFL1/PIK3R1/PRKCD/FKBP4/TJP1/CAPZA2/CAPZB/CDH5/INPP5J/PECAM1/ARAP1/SSH2/SCIN/ARHGEF2/MAPRE1/CARMIL1/KANK4/ARHGEF18/FHOD3/EML2/MFN2/KATNB1/TACSTD2/RHPN2/KANK2/WDR47/SSH3/SVIL/CYRIB/LIMA1/ARHGEF7/DYSF/ESPN/FLII/PFN2/HIP1R/HDGFL3/KIFC1/DBN1/ADD2/CORO1B/DMTN/SGK1/KANK3/HDAC6	52
BP	GO:0032870	cellular response to hormone stimulus	107/2046	272/7502	7.31447e-06	0.000318676	0.000251274	PTPRF/DENND4C/RAP1GDS1/ATP2B1/PIP4K2A/SORL1/CAR2/PRKACA/KIT/REN1/ANXA1/UCP1/SLC2A4/INSR/PRKCE/CFL1/NFKB1/PIK3R1/MARCKS/PRKCD/CCND3/FKBP4/AKT1/MAP2K1/PTPN11/ACSL1/STAT3/STAT5A/ANXA5/CAV1/PKM/HMGA2/RAB8A/FOXP1/ISL1/YWHAG/RAC1/VAMP2/MAPK1/YWHAH/ROCK1/NCOA1/AQP1/PRKCQ/CTNNB1/SOS2/RELA/PRLR/PADI2/GSK3A/SMARCA4/PRKAA1/ACACA/SLC27A1/GRB10/AKT2/ADIPOQ/SLC9A1/HRAS/PRKCI/MAPK3/TRIM24/PTPRJ/INPPL1/ATP1A2/GN…	107
BP	GO:0010770	positive regulation of cell morphogenesis involved in differentiation	24/2046	39/7502	7.33311e-06	0.000318676	0.000251274	PTPRF/KALRN/EEF2K/NUMBL/ILK/CASK/MARCKS/RAB21/EPHB2/ACTR2/PAFAH1B1/ANKRD27/CDKL5/TBC1D24/FZD4/PTPRD/MFN2/ANAPC2/DNM1L/GRIP1/ACTR3/DBN1/MAPK9/SGK1	24
BP	GO:0051017	actin filament bundle assembly	53/2046	114/7502	7.71228e-06	0.000331992	0.000261773	SH3PXD2B/S1PR1/SDC4/TESK1/PDLIM1/HSP90B1/CFL1/EZR/PIK3R1/MARCKS/TJP1/NF2/ACTN4/RAC1/ACTG1/PDLIM4/NRP1/PRKCQ/PLS1/ARAP1/FSCN1/MYH10/ZYX/CARMIL1/KANK4/ARHGEF18/ACTN1/LIMD2/TACSTD2/FLNA/SMAD3/ARRB1/RHPN2/KANK2/ARHGEF10/SYNPO/PPM1F/BAG4/FERMT2/MYH9/PLS3/BAIAP2L1/TSC1/AIF1L/LIMA1/ESPN/PFN2/RHOA/DBN1/ADD2/CORO1B/DMTN/KANK3	53
BP	GO:0010243	response to organonitrogen compound	176/2046	489/7502	7.91599e-06	0.000337576	0.000266177	PTPRF/DENND4C/CAD/RAP1GDS1/NCCRP1/ATP2B1/CAPN2/CASP6/DIAPH1/CAPN1/ABCC1/PIP4K2A/GNAZ/UBR1/SORL1/CYTB/CAR2/PRKACA/REN1/HSP90B1/ITGB1/ALPL/ANXA1/ITPR1/GPD1/SLC2A4/INSR/PRKCE/SLC2A1/CFL1/GNAO1/VIM/GNA11/GNAQ/TGM2/MYD88/GJA1/CES1C/NFKB1/EZR/CTNNA1/PIK3R1/MARCKS/PRKCD/CCND3/AKT1/MAP2K1/MMP2/PTPN11/CD9/STAT3/STAT5A/ANXA5/CAV1/SHMT1/PKM/RAB8A/WFS1/USP25/NCSTN/ABAT/YWHAG/GNB5/RAC1/VAMP2/MAPK1/ITPR3/STIM1…	176
BP	GO:0044089	positive regulation of cellular component biogenesis	112/2046	288/7502	8.36636e-06	0.000353479	0.000278715	SH3PXD2B/ICE1/BIN1/BAK1/DCTN1/EEF2K/SDC4/NCK2/TESK1/PIP4K2A/THY1/KIT/ERCC1/MAP1B/PRKCE/CFL1/MYD88/PIK3R1/PTPN11/GPM6A/NF2/CAV1/EPHB3/EPHB2/CDH5/ACTR2/ARF6/RAC1/DYNLL1/RALA/PDLIM4/ROCK1/VASP/NRP1/AQP1/PRKCQ/TEK/RAC2/DAB2IP/ARAP1/COBL/CTTN/MAPRE1/TSG101/HRAS/FSCN1/PRKD1/TRIM28/ATM/ISG15/ATP7A/PTPRJ/PTPRD/GIT1/MORC2A/CARMIL1/CEP135/PPP2R5B/PHLDB1/GNL3L/RICTOR/CAND1/TPPP/CCP110/ATF7IP/SEPTIN9/RAB3GAP…	112
BP	GO:0098901	regulation of cardiac muscle cell action potential	12/2046	14/7502	8.45641e-06	0.000354005	0.000279131	DSP/BIN1/DSG2/CALM1/CALM3/CAV1/JUP/CAMK2D/TRPM4/DLG1/ANK2/PKP2	12
BP	GO:0050803	regulation of synapse structure or activity	60/2046	134/7502	8.76345e-06	0.000363524	0.000286636	PTPRF/KALRN/CTTNBP2/SYNGAP1/FARP1/DCTN1/EEF2K/NUMBL/NEDD9/NRP2/PGRMC1/CRIPT/FZD1/CASK/ITGB1/CFL1/PIK3R1/MARCKS/AKT1/GPM6A/EPHB3/EPHB2/ACTR2/ARF6/PAFAH1B1/ROCK1/SPARCL1/CTNNB1/NF1/TANC1/DAB2IP/CDKL5/ARHGAP44/MYH10/PTPRD/MFN2/NEGR1/RAP2A/DNM3/ANAPC2/RPS6KA5/NGEF/PDLIM5/DNM1L/ABHD17C/GRIPAP1/DTNBP1/ABHD17A/ACTR3/UBE2V2/CLSTN1/NECTIN1/RHOA/ASAP1/DBN1/GSK3B/ITSN1/ADNP/MECP2/HOMER1	60
BP	GO:0050775	positive regulation of dendrite morphogenesis	23/2046	37/7502	8.94605e-06	0.000367755	0.000289973	PTPRF/KALRN/EEF2K/NUMBL/ILK/CASK/MARCKS/RAB21/EPHB2/ACTR2/PAFAH1B1/ANKRD27/CDKL5/TBC1D24/FZD4/PTPRD/MFN2/ANAPC2/DNM1L/GRIP1/ACTR3/DBN1/SGK1	23
BP	GO:0032535	regulation of cellular component size	91/2046	225/7502	9.71316e-06	0.000395724	0.000312026	SHROOM2/CDHR2/ARFGEF1/BIN1/DPYSL2/CAPN1/MGLL/MYADM/NCK2/ILK/WDR1/GSN/MAP1B/PRKCE/CFL1/EZR/PRKCD/AKT1/RAB21/CAPZA2/CAPZB/AQP4/SH3BP1/SLC12A3/RIN3/ARPC4/ARF6/RAB11A/RAC1/PAFAH1B1/VASP/NRP1/AQP1/PECAM1/HP1BP3/DIP2B/CDKL5/PLS1/DEPTOR/CYFIP2/RAP1GAP2/SSH2/CTTN/SCIN/SEMA4B/ATP7A/CARMIL1/KANK4/RICTOR/FHOD3/DAAM2/MFN2/DLG1/ANAPC2/BAG4/SSH3/SVIL/SPART/SNX9/ARHGAP35/TMEM123/CYRIB/ESAM/ACTR3/NCK1/RTN4/ARPC5…	91
BP	GO:1902074	response to salt	64/2046	146/7502	1.04154e-05	0.000417519	0.000329211	CYTB/MT1/FABP4/HSP90B1/ALPL/CALM2/CALM1/CALM3/ITPR1/JUND/PRKCE/NEFH/GNA11/GNAQ/TGM2/AKR1B3/SYT1/PLA2G4A/ANXA5/HNRNPA1/CAV1/PON1/CEBPA/NCSTN/CPNE2/ABAT/PPP3CA/ITPR3/STIM1/WNK1/ANXA11/GSK3A/SDK1/SORBS2/PRKAA1/PPP1R1B/SLC25A23/RASA4/NPR2/TRPM4/CRLS1/SLC25A12/SLC25A24/PRKAA2/ASPH/CPNE3/ORAI1/CPNE1/PLCG2/PLCD1/IMPA2/S100A16/CPNE8/SLC13A2/IQGAP1/KCNJ10/PLEC/CASR/DMTN/MAPK13/P2RX7/STK39/MECP2/HOMER1	64
BP	GO:0006753	nucleoside phosphate metabolic process	156/2046	427/7502	1.04311e-05	0.000417519	0.000329211	ACNAT1/UPRT/CAD/ACACB/HK2/GTPBP1/AMPD3/ATPIF1/GUCY1B1/ENTPD2/ACOT1/PGAM2/PAPSS2/ACTN3/FHIT/COX2/ATP8/SLC4A1/ALDOC/PRKACA/TYMS/RRM1/PGK1/NUDT11/NUDT10/PFKL/UMPS/GPD1/ATP1B1/INSR/LDHB/CNP/ENO1B/ENO1/HK1/NPR1/FASN/ENO3/ADSSL1/MAP2K1/PDHA1/TKT/ACSL1/STAT3/ADSS/PFKM/RPIA/SHMT1/ADCY9/PKM/UPP1/ADSL/ENTPD1/ATP5E/ACOT8/RAN/MAPK1/PFKFB1/CTPS2/IDH3G/CTPS/XDH/G6PDX/HMGCR/ATP5K/ACOT6/CYB5R4/HK3/CMPK2/NT5C3B/N…	156
BP	GO:0051656	establishment of organelle localization	105/2046	268/7502	1.09669e-05	0.000435148	0.000343111	TMEM201/SHROOM2/EXOC6B/PKHD1/MYO1E/DPYSL2/STXBP1/DCTN1/KIF1C/EXOC7/EXOC4/NUDC/COPS5/SDC4/TESK1/ATP9A/KIT/ITGB1/LAMP1/SLC2A4/LMNB1/MAP1B/CFL1/NEFH/LMNB2/LYN/EZR/MAP4/MAP2K1/NECTIN2/DNM1/LMNA/ACTN4/RAB11A/RAN/PAFAH1B1/RAB3A/DYNLL1/KPNB1/CTNNB1/RAC2/UBXN2B/LLGL2/TRAPPC10/EXOC5/SYNE3/MYO1D/ARHGEF2/MAPRE1/TSG101/MYH10/ATM/RIPOR1/EXOC3/XPO1/EXOC8/SYNE1/MAP6/SCRIB/RAB3GAP1/LLGL1/DLG1/SUN2/TSPAN9/BICD1/A…	105
BP	GO:0010975	regulation of neuron projection development	104/2046	265/7502	1.10801e-05	0.000435849	0.000343664	PTPRF/KALRN/SYNGAP1/DPYSL2/EEF2K/NUMBL/KIF3C/SCARB2/ILK/FZD1/CASK/THY1/ITGB1/ITPR1/MAP1B/CFL1/VIM/LYN/MARCKS/AKT1/MAP2K1/RAB21/EFNB2/EPHB3/EPHB2/INPP5J/ACTR2/ARF6/PAFAH1B1/PPP3CA/YWHAH/PLXNA1/DAB1/NRP1/CRMP1/NEO1/NF1/HGF/GSK3A/DIP2B/DAB2IP/ANKRD27/CDKL5/TBC1D24/COBL/ARHGAP44/RAP1GAP2/FZD4/ITGA6/PRKCI/PRKD1/SEMA4B/ITGA3/MAP2K2/PTPRD/INPPL1/PPP2R5B/MAP6/MFN2/DIXDC1/NEGR1/RAP2A/KATNB1/NRD1/PTK7/FBXO…	104
BP	GO:0098742	cell-cell adhesion via plasma-membrane adhesion molecules	37/2046	72/7502	1.12139e-05	0.000436458	0.000344145	PTPRF/CDHR2/LGALS9/CELSR1/MYADM/DSG2/CDH16/ITGA5/EMB/PTPRM/NECTIN2/CDH5/CDH11/KIFAP3/SPARCL1/WNK1/DAB1/CDH6/ARVCF/PECAM1/RIC8A/ADIPOQ/ALCAM/ITGA3/PTPRD/PTPN23/NEXN/ATP2C1/CRB2/CADM2/PIK3CB/ESAM/CEACAM2/EPCAM/CLSTN1/PALLD/NECTIN1	37
BP	GO:0051651	maintenance of location in cell	54/2046	118/7502	1.12869e-05	0.000436458	0.000344145	MORC3/HK2/DIAPH1/GSTO1/SP100/SORL1/THY1/ALB/FTH1/CALM2/CALM1/CALM3/ITPR1/GSN/ANXA6/PRKCE/HK1/GJA1/LYN/AKT1/ITGAV/CAV1/PLCB3/PAFAH1B1/GAA/MPRIP/PDE4D/MYZAP/PLCH1/SCIN/PML/PRKD1/ATP7B/SLC25A23/POLR2M/CAMK2D/SYNE1/GSTM7/SUN2/ASPH/FLNA/VPS13C/ANK2/PLCG2/PLCE1/ERO1A/PLCD1/MYO5A/GRK2/GOLPH3/SUN1/DBN1/P2RX7/ITPR2	54
BP	GO:0031333	negative regulation of protein-containing complex assembly	46/2046	96/7502	1.14153e-05	0.000437715	0.000345136	ARFGEF1/STXBP1/CAPN1/MYADM/SORL1/GSN/LAMP2/CFL1/CRYAB/PRKCD/FKBP4/CAPZA2/CAPZB/CDH5/INPP5J/ISL1/HMGB1/PECAM1/ANKRD27/SVIP/SSH2/SCIN/ARHGEF2/VDAC2/MAPRE1/CARMIL1/KANK4/FHOD3/EML2/AIDA/SSH3/SVIL/SIRT2/CYRIB/TFIP11/ARHGEF7/FLII/PFN2/HIP1R/ADD2/GSK3B/DMTN/SGK1/KANK3/CLDN7/HDAC6	46
BP	GO:0051640	organelle localization	133/2046	355/7502	1.15318e-05	0.000438498	0.000345753	TMEM201/SHROOM2/EXOC6B/PDZD8/PKHD1/MYO1E/BIN1/DPYSL2/STXBP1/DCTN1/KIF1C/EXOC7/EXOC4/NUDC/COPS5/SDC4/RNF13/TESK1/ATP9A/CTBP1/KIT/ALB/ITGB1/CALM1/LAMP1/SLC2A4/LMNB1/MAP1B/CFL1/GNAO1/NEFH/LMNB2/LYN/EZR/MAP4/MAP2K1/NECTIN2/DNM1/SYT1/LMNA/RAB8A/CTBP2/ACTN4/VPS33B/RAB8B/ACTR2/RAB11A/RAN/PAFAH1B1/RAB3A/VAMP2/DYNLL1/KPNB1/DAB1/CTNNB1/RAC2/UBXN2B/LLGL2/TRAPPC10/EXOC5/ESYT2/ESYT1/MYZAP/SYNE3/MYO1D/ARHGEF2/…	133
BP	GO:1903115	regulation of actin filament-based movement	14/2046	18/7502	1.16342e-05	0.000438734	0.000345939	DSP/BIN1/DSG2/CAV1/PDE4D/JUP/PDPN/ATP1A2/TRPM4/DLG1/ANK2/ATP1A1/PKP2/DBN1	14
BP	GO:0071260	cellular response to mechanical stimulus	15/2046	20/7502	1.18784e-05	0.000444272	0.000350305	GOT1/AKT1/PTPN11/CAV1/RAC1/AQP1/CTNNB1/CNN2/ATP1A2/TMEM150C/ATP1A1/PDE2A/ARHGDIA/PLEC/GSK3B	15
BP	GO:0006865	amino acid transport	35/2046	67/7502	1.20856e-05	0.000448348	0.000353519	DPYSL2/STXBP1/ARG2/SLC6A18/ITGB1/SLC3A2/SLC7A2/GJA1/PRKCD/SLC6A13/SEPTIN2/SEPTIN2/ABAT/NF1/LLGL2/SLC16A10/SLC38A10/RAB3GAP1/SLC25A12/SLC43A1/SLC43A2/ARL6IP5/SLC6A20A/SFXN3/DTNBP1/SFXN4/SFXN2/CLTRN/KCNJ10/SLC7A9/SLC7A8/GIPC1/SLC7A5/P2RX7/SLC22A4	35
BP	GO:0009117	nucleotide metabolic process	154/2046	422/7502	1.27786e-05	0.00047023	0.000370774	ACNAT1/UPRT/CAD/ACACB/HK2/GTPBP1/AMPD3/ATPIF1/GUCY1B1/ACOT1/PGAM2/PAPSS2/ACTN3/FHIT/COX2/ATP8/SLC4A1/ALDOC/PRKACA/TYMS/RRM1/PGK1/NUDT11/NUDT10/PFKL/UMPS/GPD1/ATP1B1/INSR/LDHB/CNP/ENO1B/ENO1/HK1/NPR1/FASN/ENO3/ADSSL1/MAP2K1/PDHA1/TKT/ACSL1/STAT3/ADSS/PFKM/RPIA/SHMT1/ADCY9/PKM/UPP1/ADSL/ENTPD1/ATP5E/ACOT8/RAN/MAPK1/PFKFB1/CTPS2/IDH3G/CTPS/XDH/G6PDX/HMGCR/ATP5K/ACOT6/CYB5R4/HK3/CMPK2/NT5C3B/NDUFB6/M…	154
BP	GO:1900076	regulation of cellular response to insulin stimulus	31/2046	57/7502	1.30964e-05	0.000475042	0.000374567	PTPRF/ATP2B1/PIP4K2A/SORL1/MARCKS/PRKCD/PTPN11/NCOA1/PRKCQ/RELA/GSK3A/PRKAA1/GRB10/PTPRJ/INPPL1/MFN2/PIP4K2B/TNS2/APPL2/SLC27A4/ADIPOR1/NCOA5/PIP4K2C/MYO5A/NCK1/GRK2/ECHDC3/SNX5/GRB14/MYO1C/GSK3B	31
BP	GO:0008643	carbohydrate transport	38/2046	75/7502	1.31175e-05	0.000475042	0.000374567	HK2/AQP7/C3/ACE/SLC2A4/INSR/SLC2A1/EZR/PRKCD/AKT1/PTPN11/AQP1/FABP5/GSK3A/PLS1/SLC27A1/GRB10/AKT2/ADIPOQ/SLC35A1/ERBB3/ERBB4/PEA15A/PRKCI/SORT1/C2CD5/MFN2/SLC26A6/APPL2/APPL1/SLC27A4/RAB4B/GRK2/TSC1/AK1/SLC37A2/SLC2A5/SLC23A1	38
BP	GO:0061572	actin filament bundle organization	53/2046	116/7502	1.4364e-05	0.000516085	0.00040693	SH3PXD2B/S1PR1/SDC4/TESK1/PDLIM1/HSP90B1/CFL1/EZR/PIK3R1/MARCKS/TJP1/NF2/ACTN4/RAC1/ACTG1/PDLIM4/NRP1/PRKCQ/PLS1/ARAP1/FSCN1/MYH10/ZYX/CARMIL1/KANK4/ARHGEF18/ACTN1/LIMD2/TACSTD2/FLNA/SMAD3/ARRB1/RHPN2/KANK2/ARHGEF10/SYNPO/PPM1F/BAG4/FERMT2/MYH9/PLS3/BAIAP2L1/TSC1/AIF1L/LIMA1/ESPN/PFN2/RHOA/DBN1/ADD2/CORO1B/DMTN/KANK3	53
BP	GO:0031589	cell-substrate adhesion	82/2046	200/7502	1.46341e-05	0.000516302	0.0004071	ITGB4/NEDD9/MYADM/SDC4/SLK/ILK/TESK1/CASK/ADAM15/ACTN3/THY1/PLAU/ITGB1/RRAS/SPP1/ITGA5/PRKCE/CFL1/PIK3R1/MARCKS/PTPN11/BCL6/ITGAV/EPHB3/CDH11/NPY/ACTN4/RAC1/ACTG1/ROCK1/NRP1/SIRPA/CTNNB1/JUP/TEK/NF1/RAC2/PECAM1/FBLN1/ITGB8/ITGA1/CTTN/MERTK/FZD4/FZD7/ITGA6/POSTN/PDPN/ITGA3/ZYX/CD34/PTPRJ/VCL/CARMIL1/ACTN1/TACSTD2/PIK3CB/FLNA/SMAD3/DOCK1/SFRP1/SMOC2/STON1/PPM1F/FERMT2/MYH9/NPNT/TRPM7/PKP2/RIN2/TSC1…	82
BP	GO:0031346	positive regulation of cell projection organization	93/2046	233/7502	1.46467e-05	0.000516302	0.0004071	PTPRF/KALRN/EEF2K/NUMBL/KIF3C/SCARB2/NEDD9/ILK/FZD1/CASK/KIT/ITGB1/ITPR1/MAP1B/CFL1/LYN/PIK3R1/MARCKS/MAP2K1/RAB21/GPM6A/EPHB2/RAB8B/ACTR2/RAC1/PAFAH1B1/DYNLL1/RALA/PLXNA1/NRP1/AQP1/PRKCQ/NF1/RAC2/HGF/DAB2IP/ANKRD27/CDKL5/TBC1D24/PROM2/ARAP1/COBL/FZD4/HRAS/FSCN1/ITGA6/PRKCI/PRKD1/ITGA3/MAP2K2/ATP7A/PTPRD/CARMIL1/CEP135/PPP2R5B/CCP110/MAP6/MFN2/SEPTIN9/DIXDC1/NEGR1/KATNB1/NRD1/PTK7/FBXO38/EFEMP1/F…	93
BP	GO:0050807	regulation of synapse organization	59/2046	133/7502	1.474e-05	0.000516302	0.0004071	PTPRF/KALRN/CTTNBP2/FARP1/DCTN1/EEF2K/NUMBL/NEDD9/NRP2/PGRMC1/CRIPT/FZD1/CASK/ITGB1/CFL1/PIK3R1/MARCKS/AKT1/GPM6A/EPHB3/EPHB2/ACTR2/ARF6/PAFAH1B1/ROCK1/SPARCL1/CTNNB1/NF1/TANC1/DAB2IP/CDKL5/ARHGAP44/MYH10/PTPRD/MFN2/NEGR1/RAP2A/DNM3/ANAPC2/RPS6KA5/NGEF/PDLIM5/DNM1L/ABHD17C/GRIPAP1/DTNBP1/ABHD17A/ACTR3/UBE2V2/CLSTN1/NECTIN1/RHOA/ASAP1/DBN1/GSK3B/ITSN1/ADNP/MECP2/HOMER1	59
BP	GO:0010639	negative regulation of organelle organization	89/2046	221/7502	1.48226e-05	0.000516302	0.0004071	SHROOM2/ARFGEF1/S1PR1/BAK1/CAPN1/MYADM/TESK1/ERCC1/SUB1/GSN/MAP1B/CFL1/PIK3R1/MAP4/PRKCD/FKBP4/AKT1/TJP1/CAPZA2/CAPZB/LMNA/SLC25A4/SLC25A5/CDH5/INPP5J/H3F3B/H3F3A/GCLC/HGF/PECAM1/ANKRD27/SLC25A31/ARAP1/CTC1/SSH2/SCIN/ARHGEF2/PML/MAPRE1/ATRX/ATM/CARMIL1/KANK4/ARHGEF18/GNL3L/FHOD3/EML2/CCP110/CLEC16A/MFN2/PCID2/KATNB1/TACSTD2/RHPN2/ACAA2/KANK2/WDR47/DNM1L/STN1/SSH3/SVIL/CYRIB/TOM1L1/MPV17L/ADCK1/CH…	89
BP	GO:0034219	carbohydrate transmembrane transport	34/2046	65/7502	1.54806e-05	0.000530824	0.000418551	HK2/AQP7/C3/ACE/SLC2A4/INSR/SLC2A1/PRKCD/AKT1/PTPN11/AQP1/FABP5/GSK3A/SLC27A1/GRB10/AKT2/ADIPOQ/ERBB3/ERBB4/PEA15A/PRKCI/SORT1/C2CD5/MFN2/SLC26A6/APPL2/APPL1/SLC27A4/RAB4B/GRK2/TSC1/AK1/SLC2A5/SLC23A1	34
BP	GO:0046323	glucose import	26/2046	45/7502	1.54921e-05	0.000530824	0.000418551	HK2/ACE/SLC2A4/INSR/SLC2A1/PRKCD/AKT1/PTPN11/GSK3A/SLC27A1/GRB10/AKT2/ADIPOQ/ERBB3/ERBB4/PEA15A/PRKCI/SORT1/C2CD5/MFN2/APPL2/APPL1/SLC27A4/RAB4B/GRK2/TSC1	26
BP	GO:0099537	trans-synaptic signaling	107/2046	276/7502	1.55885e-05	0.000530824	0.000418551	DLGAP4/GLS/SYNGAP1/FARP1/STXBP1/EXOC4/MGLL/GUCY1B1/CASK/CAR2/PRKACA/KIT/ITGB1/ACE/CALB1/GLUL/PRKCE/CFL1/NEFH/PRKAR2B/PVALB/DNM1/STAT3/SYT1/EPHB2/RAB8A/CDH11/CTBP2/NCSTN/NPY/ABAT/YWHAG/RAB11A/RAC1/PAFAH1B1/RAB3A/VAMP2/MAPK1/PPP3CA/YWHAH/DLG3/ITPR3/PDLIM4/WNK1/CTNNB1/BCHE/NF1/FABP5/PLCL1/CDKL5/TBC1D24/ARHGAP44/ADIPOQ/MME/HRAS/ERBB4/SYP/SH3GL1/MAPK3/SYN2/PTPRD/GIT1/NPR2/SCRIB/RAB3GAP1/DLG1/PXK/STON2…	107
BP	GO:0055086	nucleobase-containing small molecule metabolic process	167/2046	465/7502	1.57279e-05	0.000531604	0.000419166	ACNAT1/UPRT/CAD/ACACB/HK2/GTPBP1/AMPD3/ATPIF1/GUCY1B1/ENTPD2/ACOT1/PGAM2/PAPSS2/ACTN3/FHIT/COX2/ATP8/SLC4A1/ALDOC/PRKACA/TYMS/RRM1/PGK1/NUDT11/NUDT10/PFKL/UMPS/GPD1/ATP1B1/INSR/LDHB/CNP/ENO1B/ENO1/HK1/NPR1/FASN/ENO3/MGAT1/ADSSL1/MAP2K1/PDHA1/TKT/ACSL1/STAT3/ADSS/PFKM/RPIA/SHMT1/ADCY9/PKM/UPP1/ADSL/ENTPD1/ATP5E/ACOT8/RAN/MAPK1/PFKFB1/CTPS2/IDH3G/CTPS/XDH/G6PDX/HMGCR/ATP5K/ACOT6/CYB5R4/HK3/CMPK2/NT…	167
BP	GO:0009914	hormone transport	73/2046	174/7502	1.68275e-05	0.000560817	0.000442201	TUBB1/LRP2/KALRN/RAB11FIP2/GNAZ/CASK/PRKACA/REN1/ANXA1/SLC3A2/SPP1/ITPR1/PFKL/GLUL/PRKCE/GNAO1/GNA11/GNAQ/GJA1/LYN/GLUD1/PTPN11/PFKM/ANXA5/PPP3CB/HMGA2/RAB8B/ISL1/ABAT/RAC1/RAB3A/VAMP2/DYNLL1/PPP3CA/STIM1/HMGCR/AQP1/CYB5R4/SLC16A10/ADIPOQ/FZD4/TFAP2B/SMAD2/PTPMT1/GNAS/TRPM4/UBE2Q1/MFN2/PCK2/ANO1/ARRB1/ORAI1/SFRP1/CCDC186/ILDR1/SIDT2/NIBAN2/MYH9/MYO5A/RETN/UQCC2/OXCT1/PRKAR1A/HMGN3/ARHGEF7/CLTRN/A…	73
BP	GO:0120192	tight junction assembly	23/2046	38/7502	1.6838e-05	0.000560817	0.000442201	CLDN4/PRKACA/ITGB1/GJA1/TJP1/EPHB2/CDH5/ACTN4/ACTG1/ROCK1/PECAM1/MARVELD2/DLG1/ILDR1/NEDD4L/ESAM/CLDN16/PKP2/RAB13/MYO1C/PDCD6IP/CLDN10/CLDN7	23
BP	GO:0031532	actin cytoskeleton reorganization	40/2046	81/7502	1.72366e-05	0.000569934	0.000449389	S1PR1/NEDD9/KIT/CSF1R/ANXA1/GSN/EZR/TJP1/RALA/PDLIM4/NRP1/TEK/IQGAP2/CTTN/HRAS/CARMIL1/RICTOR/FMNL3/DAAM2/CDC42BPG/ATP2C1/RAP2A/PTK7/FLNA/MYH9/FARP2/DTNBP1/NPHS2/ESAM/ACTR3/ARHGDIA/PHPT1/BAIAP2L1/PARVA/CD2AP/MINK1/RHOA/PLEC/PLEK2/DMTN	40
BP	GO:0051960	regulation of nervous system development	88/2046	219/7502	1.82912e-05	0.000600451	0.000473452	PTPRF/LRP2/KALRN/SYNGAP1/BIN1/EEF2K/NUMBL/ILK/CASK/SORL1/THY1/KIT/ANXA2/ITGB1/ACE/CSF1R/MAP1B/VIM/TGM2/LYN/CTNNA1/PIK3R1/MARCKS/MAN2A1/XRCC5/HMGB2/AKT1/MAP2K1/RAB21/NF2/HMGA2/EPHB3/EPHB2/ACTR2/PAFAH1B1/PPP3CA/YWHAH/KIFAP3/PLXNA1/DAB1/NRP1/CTNNB1/RELA/NF1/HGF/DIP2B/ANKRD27/CDKL5/TBC1D24/ARHGEF2/FZD4/MME/PRKCI/SEMA4B/MAP2K2/PTPRD/SMARCD3/TPPP/MAP6/DAAM2/MFN2/DIXDC1/DLG1/SLC25A12/NRD1/LIG4/ANAPC2/PL…	88
BP	GO:0030010	establishment of cell polarity	44/2046	92/7502	1.87e-05	0.000609488	0.000480577	SLC9A6/FBF1/PKHD1/SIPA1L3/ARFGEF1/RAB11FIP2/DCTN1/EXOC4/ITGB1/GSN/MAP1B/CFL1/GJA1/MAP4/LMNA/SH3BP1/CDH5/ARF6/PAFAH1B1/UBXN2B/LLGL2/ARHGEF2/MAPRE1/FSCN1/PRKCI/RICTOR/SCRIB/LLGL1/CRB2/PTK7/DOCK8/MYO9A/MYH9/CYRIB/GOLPH3/PARD3B/MISP/MYO18A/RHOA/CYTH1/SPRY1/NEK3/GSK3B/MAD2L1	44
BP	GO:0010038	response to metal ion	67/2046	157/7502	1.91614e-05	0.000614521	0.000484546	CASP6/PGAM2/KCNJ1/CYTB/MT2/MT1/FABP4/CALM2/CALM1/CALM3/GSN/JUND/GLUD1/AKT1/SYT1/PLA2G4A/ANXA5/HNRNPA1/CAV1/CEBPA/NCSTN/LOXL2/CPNE2/ABAT/MAPK1/CRIP1/PPP3CA/ITPR3/STIM1/WNK1/ANXA11/XDH/AQP1/GSK3A/PRKAA1/MAPK3/ATP7A/ATP7B/SLC25A23/RASA4/SLC25A12/SLC25A24/PRKAA2/ASPH/CPNE3/CPNE1/PLCG2/PLCD1/IMPA2/TRF/S100A16/GATM/CPNE8/PLSCR2/SLC13A2/PLSCR1/IQGAP1/KCNJ10/CASR/MAPK9/GSK3B/DMTN/P2RX7/ATP12A/STK39/MECP2…	67
BP	GO:0007268	chemical synaptic transmission	105/2046	271/7502	1.92585e-05	0.000614521	0.000484546	DLGAP4/GLS/SYNGAP1/STXBP1/EXOC4/MGLL/GUCY1B1/CASK/CAR2/PRKACA/KIT/ITGB1/ACE/CALB1/GLUL/PRKCE/CFL1/NEFH/PRKAR2B/PVALB/DNM1/STAT3/SYT1/EPHB2/RAB8A/CDH11/CTBP2/NCSTN/NPY/ABAT/YWHAG/RAB11A/RAC1/PAFAH1B1/RAB3A/VAMP2/MAPK1/PPP3CA/YWHAH/DLG3/ITPR3/PDLIM4/WNK1/CTNNB1/BCHE/NF1/PLCL1/CDKL5/TBC1D24/ARHGAP44/ADIPOQ/MME/HRAS/ERBB4/SYP/SH3GL1/MAPK3/SYN2/PTPRD/GIT1/NPR2/SCRIB/RAB3GAP1/DLG1/PXK/STON2/ANAPC2/LNPE…	105
BP	GO:0098916	anterograde trans-synaptic signaling	105/2046	271/7502	1.92585e-05	0.000614521	0.000484546	DLGAP4/GLS/SYNGAP1/STXBP1/EXOC4/MGLL/GUCY1B1/CASK/CAR2/PRKACA/KIT/ITGB1/ACE/CALB1/GLUL/PRKCE/CFL1/NEFH/PRKAR2B/PVALB/DNM1/STAT3/SYT1/EPHB2/RAB8A/CDH11/CTBP2/NCSTN/NPY/ABAT/YWHAG/RAB11A/RAC1/PAFAH1B1/RAB3A/VAMP2/MAPK1/PPP3CA/YWHAH/DLG3/ITPR3/PDLIM4/WNK1/CTNNB1/BCHE/NF1/PLCL1/CDKL5/TBC1D24/ARHGAP44/ADIPOQ/MME/HRAS/ERBB4/SYP/SH3GL1/MAPK3/SYN2/PTPRD/GIT1/NPR2/SCRIB/RAB3GAP1/DLG1/PXK/STON2/ANAPC2/LNPE…	105
BP	GO:0030041	actin filament polymerization	53/2046	117/7502	1.93936e-05	0.000614534	0.000484556	ARFGEF1/BIN1/DIAPH1/CAPN1/MYADM/NCK2/GSN/PRKCE/CFL1/PRKCD/CAPZA2/CAPZB/ARPC4/ARF6/RAC1/VASP/PECAM1/COBL/CYFIP2/SSH2/CTTN/SCIN/CARMIL1/KANK4/RICTOR/FHOD3/DAAM2/DLG1/BAG4/SSH3/SVIL/SNX9/CYRIB/ESAM/ACTR3/PSTPIP2/NCK1/ARPC5/COTL1/BAIAP2L1/PYCARD/FLII/PFN2/HIP1R/ARPC3/RHOA/DBN1/ADD2/NPHS1/MYO1C/ARPC1B/DMTN/KANK3	53
BP	GO:0072089	stem cell proliferation	29/2046	53/7502	2.12742e-05	0.000669478	0.000527879	MKI67/SETD1A/BYSL/SFN/ABCB1B/ACE/ABCB1A/XRCC5/SEPTIN4/HMGB2/PBX1/NF2/HMGA2/CEBPA/NFIB/CTNNB1/EIF2AK2/NF1/FBLN1/CTC1/KAT7/CD34/NES/LIG4/FERMT2/AGO3/EPCAM/SART3/ARIH2	29
BP	GO:0034220	monoatomic ion transmembrane transport	118/2046	312/7502	2.20126e-05	0.000687971	0.00054246	SLC9A6/PTPN3/ABCC3/ATP2B1/BIN1/BAK1/DIAPH1/GSTO1/KCNJ1/SLC6A18/TCN2/CYTB/THY1/SLC4A1/ABCB1B/ITGB1/CALM2/CALM1/CALM3/ITPR1/UCP1/ATP1B1/ANXA6/PRKCE/HSPA2/HK1/CFL1/ABCB1A/LYN/SLC6A13/AKT1/ITGAV/PPP3CB/SLC25A4/CAV1/PLCB3/EPHB2/SLC12A3/YWHAE/GNB5/VAMP2/PPP3CA/YWHAQ/YWHAH/TRPV5/ITPR3/STIM1/WNK1/ANO9/ATP1B3/G6PDX/PDE4D/FXYD2/TMEM109/GPD1L/SLC9A2/PLCH1/SLC5A6/VDAC2/PML/SLC9A1/SNTA1/PRKD1/NDUFA4/ATP7A/ATP…	118
BP	GO:0006814	sodium ion transport	46/2046	98/7502	2.23485e-05	0.000689029	0.000543295	SLC9A6/PTPN3/KCNJ1/SLC6A18/ATP1B1/SLC6A13/AKT1/SLC12A3/YWHAH/SLC10A2/WNK1/ATP1B3/FXYD2/GPD1L/SLC9A2/SLC38A10/SLC5A10/SLC5A6/AKT2/SLC9A1/SNTA1/PON3/ATP4A/CAMK2D/ATP1A2/GNAS/TRPM4/NEDD4L/SLC6A8/SLC6A20A/ATP1A1/SLC5A9/ATP6V1B1/GRIP1/TPCN1/SLC13A2/TESC/SLC5A3/ATP1A4/SGK1/SLC22A5/P2RX7/ATP12A/STK39/SLC23A1/SLC22A4	46
BP	GO:0043270	positive regulation of monoatomic ion transport	46/2046	98/7502	2.23485e-05	0.000689029	0.000543295	ATP2B1/BAK1/GSTO1/CASK/THY1/ABCB1B/CALM2/CALM1/CALM3/ITPR1/ATP1B1/HSPA2/CFL1/ABCB1A/AKT1/PPP3CB/CAV1/EPHB2/WFS1/PPP3CA/STIM1/WNK1/ATP1B3/G6PDX/GPD1L/AKT2/SLC9A1/NDUFA4/ATP7A/GNAS/GSTM7/DLG1/ASPH/FLNA/ORAI1/ANK2/NEDD4L/PLCG2/CLDN16/MYO5A/TESC/CASR/SGK1/P2RX7/STK39/HOMER1	46
BP	GO:0007160	cell-matrix adhesion	57/2046	129/7502	2.36e-05	0.000722729	0.000569867	ITGB4/SDC4/SLK/ILK/CASK/ADAM15/ACTN3/THY1/PLAU/ITGB1/RRAS/ITGA5/CFL1/PIK3R1/PTPN11/BCL6/ITGAV/CDH11/RAC1/ACTG1/ROCK1/NRP1/SIRPA/CTNNB1/JUP/TEK/NF1/PECAM1/ITGB8/ITGA1/CTTN/ITGA6/POSTN/ITGA3/ZYX/CD34/PTPRJ/VCL/ACTN1/PIK3CB/SMAD3/STON1/PPM1F/FERMT2/MYH9/NPNT/TRPM7/RIN2/TSC1/IQGAP1/MINK1/RHOA/BCAM/GSK3B/DMTN/ITGB6/PDPK1	57
BP	GO:0120193	tight junction organization	24/2046	41/7502	2.43862e-05	0.000741828	0.000584926	CLDN4/PRKACA/ITGB1/GJA1/TJP1/EPHB2/CDH5/ACTN4/ACTG1/ROCK1/PECAM1/MARVELD2/DLG1/ILDR1/NEDD4L/ESAM/CLDN16/PKP2/RAB13/PLEC/MYO1C/PDCD6IP/CLDN10/CLDN7	24
BP	GO:0010810	regulation of cell-substrate adhesion	58/2046	132/7502	2.45675e-05	0.000742394	0.000585373	NEDD9/MYADM/SDC4/SLK/ILK/TESK1/CASK/ADAM15/THY1/PLAU/ITGB1/RRAS/SPP1/ITGA5/PRKCE/CFL1/PIK3R1/PTPN11/BCL6/NPY/ACTN4/RAC1/ACTG1/ROCK1/NRP1/JUP/TEK/NF1/RAC2/FBLN1/FZD4/FZD7/ITGA6/POSTN/PDPN/ITGA3/PTPRJ/VCL/CARMIL1/TACSTD2/PIK3CB/FLNA/SMAD3/DOCK1/SMOC2/PPM1F/FERMT2/MYH9/NPNT/PKP2/RIN2/TSC1/IQGAP1/MINK1/RHOA/DBN1/GSK3B/DMTN	58
BP	GO:0030048	actin filament-based movement	32/2046	61/7502	2.54065e-05	0.000758871	0.000598365	DSP/MYO1E/BIN1/DSG2/GSN/CAV1/ACTN4/ROCK1/PDE4D/JUP/GPD1L/MYO1D/MYL6/SNTA1/MYH10/PDPN/CAMK2D/ATP1A2/CCDC88C/TRPM4/DLG1/SUN2/FLNA/ANK2/NEDD4L/MYH9/ATP1A1/MYO5A/PKP2/PARVA/DBN1/MYO1C	32
BP	GO:0006942	regulation of striated muscle contraction	21/2046	34/7502	2.54454e-05	0.000758871	0.000598365	DSP/BIN1/ARG2/DSG2/ACTN3/CALM2/CALM1/CALM3/ATP1B1/CAV1/PDE4D/JUP/SLC9A1/ATP1A2/TRPM4/DLG1/ANK2/ATP1A1/SMTN/GRK2/PKP2	21
BP	GO:0009259	ribonucleotide metabolic process	126/2046	338/7502	2.58155e-05	0.000764909	0.000603125	ACNAT1/UPRT/CAD/ACACB/HK2/GTPBP1/AMPD3/ATPIF1/GUCY1B1/ACOT1/PGAM2/PAPSS2/ACTN3/COX2/ATP8/SLC4A1/ALDOC/PRKACA/PGK1/NUDT11/NUDT10/PFKL/UMPS/GPD1/ATP1B1/INSR/ENO1B/ENO1/HK1/NPR1/FASN/ENO3/ADSSL1/MAP2K1/PDHA1/ACSL1/STAT3/ADSS/PFKM/ADCY9/PKM/UPP1/ADSL/ENTPD1/ATP5E/ACOT8/RAN/PFKFB1/CTPS2/CTPS/XDH/HMGCR/ATP5K/ACOT6/HK3/NDUFB6/MCCC2/PRKAA1/FAM20C/PFAS/ACACA/OGDH/PAPSS1/PDE1A/ATP7A/GUK1/GIT1/ENPP3/ATP1A2/…	126
BP	GO:0090257	regulation of muscle system process	53/2046	118/7502	2.60036e-05	0.000765514	0.000603602	DSP/ATP2B1/BIN1/ARG2/DSG2/PARP2/ACTN3/KIT/PRKG1/CALM2/CALM1/CALM3/ATP1B1/ANXA6/ENO1B/ENO1/PTGS1/MAP2K1/LMNA/SLC25A4/CAV1/FOXP1/ABAT/PPP3CA/ROCK1/G6PDX/PDE4D/JUP/GSK3A/ECE1/CTTN/SLC9A1/CAMK2D/ATP1A2/TRPM4/DLG1/SMAD3/ANK2/TRIP10/ATP1A1/NPNT/FDPS/SMTN/GRK2/PKP2/GLRX3/GUCY1A1/PI16/RHOA/DBN1/CALCRL/IRAG1/GSK3B	53
BP	GO:0001508	action potential	26/2046	46/7502	2.64456e-05	0.000773534	0.000609926	PTPN3/DSP/BIN1/DSG2/CALM1/CALM3/GNA11/GNAQ/HNRNPA1/CAV1/FOXP1/YWHAH/JUP/GPD1L/SLC9A1/SNTA1/CAMK2D/NPR2/TRPM4/DLG1/FLNA/ANK2/NEDD4L/PKP2/P2RX7/MECP2	26
BP	GO:0006883	intracellular sodium ion homeostasis	11/2046	13/7502	2.68023e-05	0.000778973	0.000614215	SPP1/ATP1B1/ATP1B3/SLC9A1/ATP4A/ATP1A2/ATP1A1/TESC/ATP1A4/SGK1/ATP12A	11
BP	GO:0099173	postsynapse organization	54/2046	121/7502	2.73276e-05	0.000789213	0.000622289	PTPRF/KALRN/SYNGAP1/FARP1/EEF2K/NUMBL/NEDD9/NRP2/CRIPT/CASK/GAP43/ITGB1/INSR/CFL1/EZR/MARCKS/AKT1/EPHB3/EPHB2/ACTR2/ARF6/RAC1/PAFAH1B1/NRP1/NF1/TANC1/SORBS2/CDKL5/ARHGAP44/CTTN/MYH10/ITGA3/PTPRD/MFN2/DNM3/RPS6KA5/MYO9A/NGEF/PDLIM5/DNM1L/ABHD17C/STK38/DTNBP1/PRMT3/ABHD17A/ACTR3/MESD/ARHGEF7/HIP1R/ASAP1/DBN1/ITSN1/HDAC6/HOMER1	54
BP	GO:0032409	regulation of transporter activity	55/2046	124/7502	2.86098e-05	0.000821046	0.000647389	PTPN3/GSTO1/KCNJ1/ABCB1B/ITGB1/CALM2/CALM1/CALM3/ATP1B1/INSR/HSPA2/HK1/CFL1/ABCB1A/GJA1/PRKCD/PPP3CB/SLC25A4/CAV1/PON1/EPHB2/YWHAE/GNB5/VAMP2/PPP3CA/YWHAH/STIM1/ANO9/ATP1B3/PDE4D/FXYD2/GPD1L/ADIPOQ/SLC9A1/NDUFA4/ATP7A/CAMK2D/ATP1A2/GSTM7/DAPK1/DLG1/ASPH/ANK2/NEDD4L/PLCG2/UBQLN1/GRIP1/MYO5A/DYSF/CLTRN/TESC/SLC5A3/MINK1/STK39/HOMER1	55
BP	GO:0070830	bicellular tight junction assembly	20/2046	32/7502	3.10384e-05	0.000882651	0.000695964	CLDN4/PRKACA/ITGB1/GJA1/TJP1/CDH5/ACTN4/ROCK1/PECAM1/MARVELD2/DLG1/NEDD4L/ESAM/CLDN16/PKP2/RAB13/MYO1C/PDCD6IP/CLDN10/CLDN7	20
BP	GO:1902904	negative regulation of supramolecular fiber organization	51/2046	113/7502	3.13052e-05	0.000882651	0.000695964	SHROOM2/ARFGEF1/S1PR1/CAPN1/MYADM/GSN/MAP1B/CFL1/CRYAB/PIK3R1/PRKCD/FKBP4/TJP1/CAPZA2/CAPZB/CDH5/INPP5J/PECAM1/ARAP1/SSH2/SCIN/ARHGEF2/MAPRE1/CARMIL1/KANK4/ARHGEF18/FHOD3/EML2/MFN2/KATNB1/TACSTD2/RHPN2/KANK2/WDR47/SSH3/SVIL/CYRIB/LIMA1/ARHGEF7/DYSF/FLII/PFN2/HIP1R/HDGFL3/DBN1/ADD2/CORO1B/DMTN/SGK1/KANK3/HDAC6	51
BP	GO:0051223	regulation of protein transport	117/2046	311/7502	3.14149e-05	0.000882651	0.000695964	LRP2/ICE1/RAP1GDS1/ATPIF1/EXOC4/SP100/GNAZ/SFN/VAMP4/CASK/SORL1/EGF/PRKACA/ANXA1/ITPR1/PFKL/GLUL/PRKCE/BSG/GNAO1/GNA11/GNAQ/GJA1/EZR/GLUD1/PIK3R1/KIF3A/PRKCD/PTPN11/PFKM/ANXA5/PPP3CB/RAB8A/ERP29/B3GAT3/ISL1/ABAT/YWHAE/ARF6/RAB11A/RAN/RAC1/VAMP2/MAPK1/DYNLL1/PPP3CA/STIM1/ERBB2/NEO1/HMGCR/PRKCQ/JUP/NUCB1/TEK/NF1/GSK3A/LLGL2/SVIP/PRKAA1/ARHGAP44/AKT2/ADIPOQ/TSG101/TFAP2B/HRAS/MYH10/PRKD1/PTPN14/TRIM…	117
BP	GO:0006972	hyperosmotic response	12/2046	15/7502	3.17236e-05	0.000882651	0.000695964	CYTB/XRCC5/AKR1B3/RAC1/PKN1/AQP1/RCSD1/SLC25A23/TRIP10/MICU1/EFHD1/PDPK1	12
BP	GO:0086004	regulation of cardiac muscle cell contraction	12/2046	15/7502	3.17236e-05	0.000882651	0.000695964	DSP/BIN1/DSG2/CAV1/PDE4D/JUP/ATP1A2/TRPM4/DLG1/ANK2/ATP1A1/PKP2	12
BP	GO:0032272	negative regulation of protein polymerization	31/2046	59/7502	3.2553e-05	0.00090024	0.000709833	ARFGEF1/CAPN1/MYADM/GSN/CFL1/PRKCD/FKBP4/CAPZA2/CAPZB/CDH5/INPP5J/PECAM1/SSH2/SCIN/VDAC2/MAPRE1/CARMIL1/KANK4/FHOD3/EML2/SSH3/SVIL/CYRIB/ARHGEF7/FLII/PFN2/HIP1R/ADD2/DMTN/SGK1/KANK3	31
BP	GO:0006936	muscle contraction	52/2046	116/7502	3.29942e-05	0.000906943	0.000715118	DSP/RAP1GDS1/ATP2B1/BIN1/ARG2/MAP2K3/DSG2/PGAM2/ACTN3/KIT/PRKG1/CALM2/CALM1/CALM3/GSN/ATP1B1/ANXA6/ENO1B/ENO1/PTGS1/MAP2K1/CAV1/ABAT/GAA/SMAD5/PDE4D/JUP/GPD1L/RCSD1/CTTN/MYL6/SLC9A1/SNTA1/CAMK2D/ATP1A2/SYNM/TRPM4/DLG1/FLNA/ANK2/NEDD4L/ATP1A1/NPNT/SMTN/GRK2/PKP2/GUCY1A1/RHOA/DBN1/CALCRL/IRAG1/HOMER1	52
BP	GO:0086002	cardiac muscle cell action potential involved in contraction	13/2046	17/7502	3.35629e-05	0.00091705	0.000723088	DSP/BIN1/DSG2/CAV1/JUP/GPD1L/SNTA1/TRPM4/DLG1/FLNA/ANK2/NEDD4L/PKP2	13
BP	GO:0050767	regulation of neurogenesis	79/2046	195/7502	3.45919e-05	0.00093954	0.000740821	PTPRF/LRP2/KALRN/SYNGAP1/BIN1/EEF2K/NUMBL/ILK/CASK/SORL1/THY1/KIT/ANXA2/ITGB1/ACE/CSF1R/MAP1B/VIM/TGM2/LYN/CTNNA1/MARCKS/MAN2A1/XRCC5/HMGB2/MAP2K1/RAB21/NF2/HMGA2/EPHB2/ACTR2/PAFAH1B1/PPP3CA/YWHAH/KIFAP3/PLXNA1/DAB1/NRP1/CTNNB1/RELA/NF1/DIP2B/ANKRD27/CDKL5/TBC1D24/ARHGEF2/FZD4/MME/PRKCI/SEMA4B/MAP2K2/PTPRD/SMARCD3/MAP6/DAAM2/MFN2/DIXDC1/NRD1/LIG4/ANAPC2/PLXNB1/DNM1L/APPL2/SPART/SIRT2/TRF/GRIP1/AC…	79
BP	GO:0051592	response to calcium ion	34/2046	67/7502	3.555e-05	0.00095985	0.000756835	CYTB/CALM2/CALM1/CALM3/JUND/SYT1/PLA2G4A/ANXA5/CAV1/NCSTN/CPNE2/PPP3CA/ITPR3/STIM1/WNK1/ANXA11/PRKAA1/SLC25A23/RASA4/SLC25A12/SLC25A24/PRKAA2/ASPH/CPNE3/CPNE1/PLCG2/PLCD1/S100A16/CPNE8/IQGAP1/CASR/DMTN/P2RX7/HOMER1	34
BP	GO:0051962	positive regulation of nervous system development	62/2046	145/7502	3.61388e-05	0.000970007	0.000764844	PTPRF/LRP2/KALRN/BIN1/EEF2K/NUMBL/ILK/CASK/KIT/ITGB1/ACE/CSF1R/MAP1B/VIM/TGM2/LYN/PIK3R1/MARCKS/MAN2A1/XRCC5/MAP2K1/RAB21/EPHB3/EPHB2/ACTR2/PAFAH1B1/PLXNA1/NRP1/CTNNB1/RELA/ANKRD27/CDKL5/TBC1D24/FZD4/MME/PRKCI/MAP2K2/PTPRD/SMARCD3/MAP6/MFN2/DIXDC1/NRD1/LIG4/ANAPC2/PLXNB1/DNM1L/TRF/GRIP1/ACTR3/RTN4/UBE2V2/CLSTN1/DBN1/QKI/SPINT1/GSK3B/SGK1/ADNP/SLC7A5/MECP2/STK25	62
BP	GO:0034763	negative regulation of transmembrane transport	37/2046	75/7502	3.63816e-05	0.000970814	0.00076548	BIN1/GSTO1/ACE/CALM2/CALM1/CALM3/PRKCE/AKT1/PPP3CB/CAV1/EPHB2/YWHAE/GNB5/PPP3CA/YWHAQ/ANO9/FXYD2/FABP5/GSK3A/GRB10/AKT2/PEA15A/ATP7A/CAMK2D/ATP1A2/SESTD1/GSTM7/SLC43A1/NEDD4L/SLC43A2/APPL2/UBQLN1/ARL6IP5/GRIP1/GRK2/DYSF/STK39	37
BP	GO:0060491	regulation of cell projection assembly	55/2046	125/7502	3.77314e-05	0.000996138	0.000785448	RAP1GAP/ODF2/IFT140/SH3YL1/TESK1/KIT/GAP43/CFL1/PIK3R1/MAP4/PRKCD/GPM6A/CAPZB/CAV1/EPHB2/ACTR2/ARF6/RAC1/DYNLL1/RALA/RHOG/NRP1/AQP1/PRKCQ/RAC2/CDKL5/ARAP1/COBL/ARHGAP44/CTTN/HRAS/FSCN1/ATP7A/CEP135/SYNE1/CCP110/CYLD/DAAM2/SEPTIN9/TACSTD2/DNM3/CROCC/PLCE1/EPS8L1/ARHGAP35/ACTR3/ESPN/BIN3/PFN2/DBN1/PODXL/PLEK2/GSK3B/DMTN/P2RX7	55
BP	GO:0050708	regulation of protein secretion	64/2046	151/7502	3.77672e-05	0.000996138	0.000785448	RAP1GDS1/GNAZ/CASK/EGF/PRKACA/ANXA1/ITPR1/PFKL/GLUL/PRKCE/BSG/GNAO1/GNA11/GNAQ/GJA1/EZR/GLUD1/PTPN11/PFKM/ANXA5/PPP3CB/ERP29/ISL1/ABAT/ARF6/RAC1/DYNLL1/PPP3CA/STIM1/NEO1/HMGCR/PRKCQ/LLGL2/TFAP2B/MYH10/PTPMT1/PTPN23/GNAS/TRPM4/LLGL1/PCK2/ANO1/ARRB1/ORAI1/SFRP1/SIDT2/CYP51/DNM1L/GOLPH3L/EXOC1/MYH9/UQCC2/PPID/GOLPH3/OXCT1/PRKAR1A/HMGN3/CD2AP/MYO18A/ACSL4/CASR/SYTL4/BMAL1/P2RX7	64
BP	GO:0000165	MAPK cascade	129/2046	350/7502	3.8531e-05	0.00101044	0.000796726	PKHD1/RAP1GDS1/SYNGAP1/MAP3K4/MAP2K3/COPS5/ILK/SORL1/PDE8A/C3/EGF/KIT/REN1/CSF1R/RRAS/LMNB1/INSR/PRKCE/MYD88/CRYAB/NFKB1/LYN/EZR/PRKCD/AKT1/MAP2K1/PTPN11/FLT4/ITGAV/NF2/CAV1/EPHB2/PSCA/ERP29/NPY/FGF1/YWHAE/RAC1/PAFAH1B1/MAPK1/HMGB1/ROCK1/SMAD1/ERBB2/NRP1/DOK1/SIRPA/XDH/HMGCR/CTNNB1/TEK/EIF2AK2/NF1/HGF/FBLN1/GAREM1/DAB2IP/NDST1/PAK6/ITGA1/ECE1/WWC1/GRB10/ADIPOQ/MAP3K3/FZD4/KSR1/PRDX2/HRAS/ERBB4/PE…	129
BP	GO:1902075	cellular response to salt	38/2046	78/7502	4.09231e-05	0.00106704	0.000841354	MT1/FABP4/HSP90B1/ITPR1/JUND/GNA11/GNAQ/TGM2/SYT1/HNRNPA1/CEBPA/NCSTN/CPNE2/STIM1/WNK1/GSK3A/SORBS2/PRKAA1/PPP1R1B/SLC25A23/RASA4/TRPM4/SLC25A24/PRKAA2/ASPH/CPNE3/ORAI1/CPNE1/PLCG2/CPNE8/SLC13A2/IQGAP1/KCNJ10/PLEC/DMTN/MAPK13/STK39/MECP2	38
BP	GO:0099177	regulation of trans-synaptic signaling	85/2046	214/7502	4.18664e-05	0.00108543	0.000855858	DLGAP4/SYNGAP1/STXBP1/MGLL/CASK/CAR2/PRKACA/KIT/ITGB1/ACE/CALB1/GLUL/PRKCE/CFL1/NEFH/PRKAR2B/DNM1/STAT3/SYT1/EPHB2/RAB8A/CDH11/NCSTN/NPY/YWHAG/RAB11A/RAC1/PAFAH1B1/RAB3A/VAMP2/MAPK1/PPP3CA/YWHAH/ITPR3/WNK1/BCHE/NF1/FABP5/PLCL1/CDKL5/TBC1D24/ARHGAP44/ADIPOQ/MME/HRAS/ERBB4/SYP/SH3GL1/MAPK3/PTPRD/GIT1/RAB3GAP1/PXK/ANAPC2/LNPEP/SYNPO/DNM1L/FBXO45/DTNBP1/GRIP1/MYO5A/GRK2/RTN4/RETN/TUBB2B/FBXL20/CLSTN1…	85
BP	GO:0070252	actin-mediated cell contraction	24/2046	42/7502	4.22743e-05	0.00108982	0.000859313	DSP/BIN1/DSG2/GSN/CAV1/ROCK1/PDE4D/JUP/GPD1L/MYL6/SNTA1/PDPN/CAMK2D/ATP1A2/CCDC88C/TRPM4/DLG1/FLNA/ANK2/NEDD4L/ATP1A1/PKP2/PARVA/DBN1	24
BP	GO:0006812	monoatomic cation transport	142/2046	392/7502	4.27422e-05	0.00109569	0.000863944	SLC9A6/PTPN3/LRP2/FLVCR1/ATP2B1/BIN1/BAK1/DIAPH1/GSTO1/CASK/KCNJ1/SLC6A18/TCN2/CYTB/EGF/THY1/ITGB1/ACE/FTH1/CALM2/CALM1/CALM3/ITPR1/UCP1/ATP1B1/ANXA6/PRKCE/HSPA2/GNAO1/GNAQ/GJA1/LYN/FKBP4/SLC6A13/AKT1/ITGAV/PPP3CB/SLC25A4/CAV1/PLCB3/WFS1/SLC12A3/YWHAE/GNB5/VAMP2/PPP3CA/YWHAH/TRPV5/SLC10A2/ITPR3/STIM1/WNK1/ATP1B3/G6PDX/PDE4D/AQP1/CTNNB1/FXYD2/CNNM2/GPD1L/SLC9A2/PLCH1/SLC38A10/SLC5A10/SLC5A6/AKT2/P…	142
BP	GO:0048814	regulation of dendrite morphogenesis	28/2046	52/7502	4.35627e-05	0.00110585	0.000871957	PTPRF/KALRN/EEF2K/NUMBL/ILK/CASK/MARCKS/RAB21/EPHB2/ACTR2/PAFAH1B1/PPP3CA/YWHAH/ANKRD27/CDKL5/TBC1D24/FZD4/PTPRD/MFN2/RAP2A/ANAPC2/NEDD4L/DNM1L/GRIP1/ACTR3/DBN1/GSK3B/SGK1	28
BP	GO:0007507	heart development	109/2046	288/7502	4.36234e-05	0.00110585	0.000871957	SH3PXD2B/LRP2/IFT140/ACACB/DSP/S1PR1/NRP2/DSG2/ILK/PDLIM3/PDLIM1/FZD1/FHL2/PARP2/ADAM15/ITGB1/ACE/INSR/GNA11/GNAQ/GJA1/KIF3A/MAP2K1/MMP2/PTPN11/ACADM/PPP3CB/LMNA/SLC25A4/EFNB2/EPHB4/FOXP1/FGF1/ISL1/RAC1/MAPK1/NFIX/PDLIM4/SMAD1/ERBB2/CASP3/GAA/NRP1/CASP7/G6PDX/CTNNB1/TEK/NF1/GSK3A/PDLIM7/SMARCA4/NDST1/TBC1D32/SORBS2/ECE1/TMEM65/FZD7/SLC9A1/ERBB3/ERBB4/PDCD4/MYH10/PDPN/ALDH1A2/ATM/SMAD2/MAPK3/MAP2K…	109
BP	GO:1901890	positive regulation of cell junction assembly	26/2046	47/7502	4.39386e-05	0.00110769	0.000873406	EEF2K/SDC4/THY1/CFL1/PIK3R1/PTPN11/CAV1/EPHB3/EPHB2/RAC1/ROCK1/NRP1/TEK/PTPRJ/PTPRD/SMAD3/PPM1F/FERMT2/MYH9/ACTR3/UBE2V2/TSC1/CLSTN1/IQGAP1/GSK3B/ADNP	26
BP	GO:0000910	cytokinesis	47/2046	103/7502	4.50551e-05	0.00112107	0.000883959	EXOC6B/EXOC7/EXOC4/CALM2/CALM1/CALM3/PRKCE/CFL1/SEPTIN4/SEPTIN2/SEPTIN2/ACTR2/RAB11A/ROCK1/ANXA11/EXOC5/SNX33/MYH10/GIT1/EXOC3/EXOC8/RAB35/CCP110/KLHL13/SEPTIN9/RAB11FIP4/PKN2/RTKN/SEPTIN8/SPART/EXOC1/MYH9/SNX9/ACTR3/EXOC2/CHMP5/CHMP4B/BIN3/RHOA/PLEC/DSTN/CETN2/SEPTIN6/PDCD6IP/GIPC1/SEPTIN5/UNC119	47
BP	GO:1901888	regulation of cell junction assembly	47/2046	103/7502	4.50551e-05	0.00112107	0.000883959	FARP1/EEF2K/NUMBL/SDC4/SLK/CRIPT/FZD1/THY1/PRKACA/ACE/CFL1/GJA1/PIK3R1/PTPN11/TJP1/CAV1/EPHB3/EPHB2/ARF6/RAC1/ACTG1/ROCK1/NRP1/CTNNB1/TEK/PTPRJ/PTPRD/VCL/NEGR1/RAP2A/SMAD3/NEDD4L/PPM1F/PDLIM5/FERMT2/MYH9/ACTR3/PKP2/UBE2V2/TSC1/CLSTN1/IQGAP1/NECTIN1/MYO1C/GSK3B/DMTN/ADNP	47
BP	GO:0086003	cardiac muscle cell contraction	18/2046	28/7502	4.52065e-05	0.00112107	0.000883959	DSP/BIN1/DSG2/GSN/CAV1/PDE4D/JUP/GPD1L/SNTA1/CAMK2D/ATP1A2/TRPM4/DLG1/FLNA/ANK2/NEDD4L/ATP1A1/PKP2	18
BP	GO:0120032	regulation of plasma membrane bounded cell projection assembly	54/2046	123/7502	4.76819e-05	0.00117607	0.000927322	RAP1GAP/ODF2/IFT140/SH3YL1/TESK1/KIT/GAP43/CFL1/PIK3R1/MAP4/PRKCD/GPM6A/CAPZB/CAV1/EPHB2/ACTR2/ARF6/RAC1/DYNLL1/RALA/RHOG/NRP1/AQP1/PRKCQ/RAC2/CDKL5/ARAP1/COBL/ARHGAP44/HRAS/FSCN1/ATP7A/CEP135/SYNE1/CCP110/CYLD/DAAM2/SEPTIN9/TACSTD2/DNM3/CROCC/PLCE1/EPS8L1/ARHGAP35/ACTR3/ESPN/BIN3/PFN2/DBN1/PODXL/PLEK2/GSK3B/DMTN/P2RX7	54
BP	GO:0015749	monosaccharide transmembrane transport	31/2046	60/7502	4.9923e-05	0.00122472	0.000965687	HK2/C3/ACE/SLC2A4/INSR/SLC2A1/PRKCD/AKT1/PTPN11/FABP5/GSK3A/SLC27A1/GRB10/AKT2/ADIPOQ/ERBB3/ERBB4/PEA15A/PRKCI/SORT1/C2CD5/MFN2/APPL2/APPL1/SLC27A4/RAB4B/GRK2/TSC1/AK1/SLC2A5/SLC23A1	31
BP	GO:0022604	regulation of cell morphogenesis	68/2046	164/7502	5.08087e-05	0.00123979	0.000977563	PTPRF/FMNL2/KALRN/PDZD8/EEF2K/DIAPH1/NUMBL/CLDN4/ILK/EPB41L2/CASK/CFDP1/WDR1/KIT/CSF1R/ANXA1/CFL1/EZR/MARCKS/KIF3A/RAB21/SYT1/NF2/CAPZB/EPHB2/ACTR2/RAC1/PAFAH1B1/PLXNA1/RHOG/S100A13/MYL12B/ANKRD27/CDKL5/TBC1D24/SYNE3/ARAP1/FZD4/MYH10/PDPN/PTPRD/ARHGEF18/FMNL3/FBLIM1/MFN2/DLG1/PAKAP/ANAPC2/MYO9A/NEDD4L/FERMT2/PLXNB1/DNM1L/SH3KBP1/MYH9/ARHGAP35/FGD4/GRIP1/ACTR3/ARHGDIA/PARVA/LIMD1/DBN1/MAPK9/CORO1B…	68
BP	GO:0046879	hormone secretion	69/2046	167/7502	5.12906e-05	0.00124489	0.000981586	LRP2/KALRN/RAB11FIP2/GNAZ/CASK/PRKACA/REN1/ANXA1/SPP1/ITPR1/PFKL/GLUL/PRKCE/GNAO1/GNA11/GNAQ/GJA1/LYN/GLUD1/PTPN11/PFKM/ANXA5/PPP3CB/HMGA2/RAB8B/ISL1/ABAT/RAC1/RAB3A/VAMP2/DYNLL1/PPP3CA/STIM1/HMGCR/AQP1/CYB5R4/SLC16A10/ADIPOQ/FZD4/TFAP2B/SMAD2/PTPMT1/GNAS/TRPM4/UBE2Q1/MFN2/PCK2/ANO1/ARRB1/ORAI1/SFRP1/CCDC186/ILDR1/SIDT2/NIBAN2/MYH9/MYO5A/RETN/UQCC2/OXCT1/PRKAR1A/HMGN3/ARHGEF7/CLTRN/ACSL4/CASR/SYT…	69
BP	GO:0050773	regulation of dendrite development	37/2046	76/7502	5.24824e-05	0.00126631	0.000998476	PTPRF/KALRN/EEF2K/NUMBL/ILK/CASK/MARCKS/RAB21/EPHB2/ACTR2/ARF6/PAFAH1B1/PPP3CA/YWHAH/GSK3A/DAB2IP/ANKRD27/CDKL5/TBC1D24/COBL/FZD4/PTPRD/MFN2/RAP2A/ANAPC2/NEDD4L/DNM1L/MGARP/CLIP1/GRIP1/ACTR3/IQGAP1/RHOA/DBN1/GSK3B/SGK1/CARM1	37
BP	GO:0006874	intracellular calcium ion homeostasis	57/2046	132/7502	5.27282e-05	0.00126631	0.000998476	PDZD8/PKHD1/RAP1GDS1/ATP2B1/BAK1/DIAPH1/GSTO1/THY1/CALM2/CALM1/CALM3/SPP1/ITPR1/CALB1/ATP1B1/ANXA6/PRKCE/TGM2/LYN/ITGAV/CAV1/PLCB3/CDH5/WFS1/NPY/YWHAE/TRPV5/STIM1/PDE4D/PLCH1/PML/PRKD1/ATP7B/ATP2A3/SLC25A23/CAMK2D/MFN2/GSTM7/ATP2C1/ASPH/PIK3CB/FLNA/ANK2/IMMT/SYNPO/PLCG2/AFG3L2/PLCE1/ERO1A/PLCD1/MICU1/MYO5A/CLSTN1/CASR/PYGM/P2RX7/ITPR2	57
BP	GO:0032411	positive regulation of transporter activity	29/2046	55/7502	5.34616e-05	0.0012772	0.00100706	GSTO1/ABCB1B/CALM2/CALM1/CALM3/ATP1B1/HSPA2/CFL1/ABCB1A/PRKCD/PPP3CB/SLC25A4/PON1/EPHB2/PPP3CA/STIM1/ATP1B3/ADIPOQ/SLC9A1/NDUFA4/ATP7A/GSTM7/ASPH/ANK2/NEDD4L/PLCG2/MYO5A/TESC/STK39	29
BP	GO:1900077	negative regulation of cellular response to insulin stimulus	20/2046	33/7502	5.86678e-05	0.00139428	0.00109938	PTPRF/PIP4K2A/PRKCD/PRKCQ/RELA/GSK3A/PRKAA1/GRB10/PTPRJ/INPPL1/PIP4K2B/TNS2/APPL2/SLC27A4/NCOA5/PIP4K2C/NCK1/GRK2/GRB14/GSK3B	20
BP	GO:0005975	carbohydrate metabolic process	124/2046	337/7502	5.93353e-05	0.00139971	0.00110366	FGGY/ACACB/HK2/GSTO1/SCARB2/PGAM2/ACTN3/EGF/SLC4A1/ALDOC/PRKACA/GOT1/CBR2/PGK1/SLC3A2/PFKL/GPD1/INSR/PRKCE/ENO1B/ENO1/HK1/PHKA1/ENO3/CAR5A/NFKB1/PIK3R1/MAN2A1/AKT1/PDHA1/MAN1A2/STAT3/AKR1B3/ACADM/PLA2G4A/PFKM/RPIA/PKM/B3GAT3/GULO/WDR5/PPP1CB/HMGB1/PFKFB1/EXT2/FBP2/GAA/GCLC/G6PDX/FABP5/GSK3A/HK3/NDST1/GPD1L/PRKAA1/OGDH/GRB10/AKT2/ADIPOQ/TFAP2B/GIT1/MYOF/INPPL1/FCSK/CASD1/INPP5A/PGM2/PDK1/GPT2/PCK2…	124
BP	GO:0050714	positive regulation of protein secretion	42/2046	90/7502	5.95099e-05	0.00139971	0.00110366	CASK/PRKACA/ITPR1/GLUL/PRKCE/BSG/GNA11/GNAQ/GJA1/EZR/GLUD1/PFKM/PPP3CB/ISL1/ABAT/ARF6/RAC1/DYNLL1/STIM1/PRKCQ/MYH10/PTPN23/GNAS/TRPM4/PCK2/ANO1/ARRB1/ORAI1/DNM1L/GOLPH3L/EXOC1/MYH9/PPID/GOLPH3/OXCT1/PRKAR1A/CD2AP/MYO18A/ACSL4/CASR/SYTL4/P2RX7	42
BP	GO:0010977	negative regulation of neuron projection development	35/2046	71/7502	5.99168e-05	0.00140205	0.00110551	SYNGAP1/THY1/VIM/EFNB2/EPHB2/INPP5J/ARF6/PAFAH1B1/DAB1/NRP1/CRMP1/NEO1/GSK3A/DIP2B/RAP1GAP2/SEMA4B/INPPL1/EFEMP1/FLNA/DNM3/NGEF/BAG5/SPART/CSPG4/MGARP/ITM2C/DTNBP1/ACTR3/RTN4/TSC1/RHOA/DGUOK/GSK3B/CARM1/SNAPIN	35
BP	GO:0071407	cellular response to organic cyclic compound	87/2046	222/7502	6.09549e-05	0.00141907	0.00111892	CASP6/DIAPH1/GNAZ/HSP90B1/ALPL/ANXA1/SPP1/ITPR1/GPD1/GNAO1/GNA11/GNAQ/ABCB4/TGM2/CES1C/NFKB1/EZR/CTNNA1/FKBP4/AKT1/MMP2/STAT3/STAT5A/CAV1/HMGA2/CEBPA/NCSTN/FOXP1/ISL1/GNB5/MAPK1/YWHAH/ITPR3/SMAD1/CASP3/SMAD5/CASP7/GABPA/PDE4D/AQP1/CTNNB1/JUP/PADI2/GSK3A/STING1/SMARCA4/AKT2/PPP1R1B/ADIPOQ/SLC9A1/MAPK3/TRIM24/ATP1A2/RIGI/GNAS/NPR2/TRPM4/GRAMD1B/GSTM7/PCK2/RBFOX2/FLNA/KANK2/SFRP1/RAE1/SLC26A6/ARL6IP…	87
BP	GO:0030007	intracellular potassium ion homeostasis	9/2046	10/7502	6.22483e-05	0.00143766	0.00113359	ATP1B1/ATP1B3/ATP4A/CAMK2D/ATP1A2/ATP1A1/BSND/ATP1A4/ATP12A	9
BP	GO:0050804	modulation of chemical synaptic transmission	84/2046	213/7502	6.26326e-05	0.00143766	0.00113359	DLGAP4/SYNGAP1/STXBP1/MGLL/CASK/CAR2/PRKACA/KIT/ITGB1/ACE/CALB1/GLUL/PRKCE/CFL1/NEFH/PRKAR2B/DNM1/STAT3/SYT1/EPHB2/RAB8A/CDH11/NCSTN/NPY/YWHAG/RAB11A/RAC1/PAFAH1B1/RAB3A/VAMP2/MAPK1/PPP3CA/YWHAH/ITPR3/WNK1/BCHE/NF1/PLCL1/CDKL5/TBC1D24/ARHGAP44/ADIPOQ/MME/HRAS/ERBB4/SYP/SH3GL1/MAPK3/PTPRD/GIT1/RAB3GAP1/PXK/ANAPC2/LNPEP/SYNPO/DNM1L/FBXO45/DTNBP1/GRIP1/MYO5A/GRK2/RTN4/RETN/TUBB2B/FBXL20/CLSTN1/PFN2/…	84
BP	GO:0086001	cardiac muscle cell action potential	16/2046	24/7502	6.31899e-05	0.00143766	0.00113359	DSP/BIN1/DSG2/CALM1/CALM3/CAV1/JUP/GPD1L/SNTA1/CAMK2D/TRPM4/DLG1/FLNA/ANK2/NEDD4L/PKP2	16
BP	GO:0070201	regulation of establishment of protein localization	121/2046	328/7502	6.391e-05	0.00143766	0.00113359	LRP2/ICE1/RAP1GDS1/ATPIF1/EXOC4/SP100/GNAZ/SFN/VAMP4/CASK/SORL1/EGF/PRKACA/ANXA1/ITPR1/TCP1/PFKL/GLUL/PRKCE/BSG/GNAO1/GNA11/GNAQ/GJA1/EZR/GLUD1/PIK3R1/KIF3A/PRKCD/PTPN11/PFKM/ANXA5/PPP3CB/RAB8A/ERP29/B3GAT3/ISL1/ABAT/YWHAE/ARF6/RAB11A/RAN/RAC1/VAMP2/MAPK1/DYNLL1/PPP3CA/STIM1/ERBB2/CCT3/NEO1/HMGCR/PRKCQ/JUP/NUCB1/TEK/NF1/GSK3A/LLGL2/SVIP/PRKAA1/ARHGAP44/AKT2/ADIPOQ/TSG101/TFAP2B/HRAS/MYH10/PRKD1/P…	121
BP	GO:0008645	hexose transmembrane transport	30/2046	58/7502	6.40742e-05	0.00143766	0.00113359	HK2/C3/ACE/SLC2A4/INSR/SLC2A1/PRKCD/AKT1/PTPN11/FABP5/GSK3A/SLC27A1/GRB10/AKT2/ADIPOQ/ERBB3/ERBB4/PEA15A/PRKCI/SORT1/C2CD5/MFN2/APPL2/APPL1/SLC27A4/RAB4B/GRK2/TSC1/AK1/SLC2A5	30
BP	GO:1904659	glucose transmembrane transport	30/2046	58/7502	6.40742e-05	0.00143766	0.00113359	HK2/C3/ACE/SLC2A4/INSR/SLC2A1/PRKCD/AKT1/PTPN11/FABP5/GSK3A/SLC27A1/GRB10/AKT2/ADIPOQ/ERBB3/ERBB4/PEA15A/PRKCI/SORT1/C2CD5/MFN2/APPL2/APPL1/SLC27A4/RAB4B/GRK2/TSC1/AK1/SLC2A5	30
BP	GO:1903825	organic acid transmembrane transport	39/2046	82/7502	6.42742e-05	0.00143766	0.00113359	LRP2/ARG2/ABCC1/SLC16A7/SLC6A18/ABCB1B/ITGB1/SLC3A2/SLC2A1/SLC7A2/ABCB1A/EMB/PRKCD/SLC6A13/AKT1/ACSL1/SEPTIN2/SEPTIN2/SLC38A10/SLC5A6/SLC27A1/AKT2/SLC25A12/SLC43A1/SLC43A2/ACSL5/ARL6IP5/SLC6A8/SLC6A20A/SFXN3/SFXN2/SLC13A2/CLTRN/KCNJ10/SLC7A9/SLC7A8/SLC7A5/SLC23A1/SLC22A4	39
BP	GO:1905039	carboxylic acid transmembrane transport	39/2046	82/7502	6.42742e-05	0.00143766	0.00113359	LRP2/ARG2/ABCC1/SLC16A7/SLC6A18/ABCB1B/ITGB1/SLC3A2/SLC2A1/SLC7A2/ABCB1A/EMB/PRKCD/SLC6A13/AKT1/ACSL1/SEPTIN2/SEPTIN2/SLC38A10/SLC5A6/SLC27A1/AKT2/SLC25A12/SLC43A1/SLC43A2/ACSL5/ARL6IP5/SLC6A8/SLC6A20A/SFXN3/SFXN2/SLC13A2/CLTRN/KCNJ10/SLC7A9/SLC7A8/SLC7A5/SLC23A1/SLC22A4	39
BP	GO:0010959	regulation of metal ion transport	73/2046	180/7502	6.52221e-05	0.00145175	0.00114469	PTPN3/ATP2B1/BIN1/BAK1/DIAPH1/GSTO1/CASK/KCNJ1/EGF/THY1/ITGB1/ACE/CALM2/CALM1/CALM3/ITPR1/ATP1B1/PRKCE/HSPA2/GNAO1/GNAQ/GJA1/LYN/AKT1/PPP3CB/CAV1/WFS1/YWHAE/GNB5/VAMP2/PPP3CA/YWHAH/STIM1/WNK1/ATP1B3/G6PDX/PDE4D/CTNNB1/FXYD2/GPD1L/AKT2/PML/SLC9A1/SNTA1/PRKD1/ATP7A/CAMK2D/ATP1A2/GNAS/SESTD1/GSTM7/DLG1/ASPH/FLNA/ORAI1/ANK2/NEDD4L/PLCG2/UBQLN1/ATP1A1/TRF/CLDN16/GRIP1/MYO5A/PACSIN3/DYSF/TESC/RHOA/CASR…	73
BP	GO:0060048	cardiac muscle contraction	28/2046	53/7502	6.85258e-05	0.00151788	0.00119684	DSP/BIN1/MAP2K3/DSG2/CALM2/CALM1/CALM3/GSN/ATP1B1/CAV1/GAA/SMAD5/PDE4D/JUP/GPD1L/SLC9A1/SNTA1/CAMK2D/ATP1A2/TRPM4/DLG1/FLNA/ANK2/NEDD4L/ATP1A1/SMTN/GRK2/PKP2	28
BP	GO:0032787	monocarboxylic acid metabolic process	145/2046	405/7502	6.89316e-05	0.00151949	0.00119811	ACNAT1/ACACB/CYP2C23/HK2/PTGIS/GSTM6/MGLL/CYP4A14/RDH16/ACOT1/PGAM2/ACTN3/C3/FABP4/SLC4A1/ALDOC/PRKACA/KIT/PGK1/ANXA1/GSTM1/FABP3/PFKL/FABP1/SCD1/GPD1/INSR/GSTM2/PRKCE/LDHB/ENO1B/ENO1/HK1/FASN/ENO3/PTGS1/CES1C/PRKAR2B/AKT1/CYP2F2/PDHA1/ACSL1/ECI1/STAT3/ACADM/PLA2G4A/PFKM/CAV1/ACADVL/PKM/UCP3/ACOT8/ABAT/PFKFB1/UGT1A2/RBP1/FABP5/ACOT6/HK3/PRKAA1/ACACA/OGDH/SLC27A1/AKT2/LTC4S/ADIPOQ/PHGDH/PDPN/PON3/…	145
BP	GO:0010035	response to inorganic substance	102/2046	269/7502	7.00573e-05	0.00153591	0.00121105	DDI2/CASP6/CAPN1/PGAM2/KCNJ1/PDE8A/CYTB/MT2/MT1/FABP4/SLC4A1/ALPL/CALM2/CALM1/CALM3/ANXA1/FABP1/GSN/JUND/CFL1/NEFH/PCGF2/CRYAB/GLUD1/APEX1/PRKCD/AKT1/MMP2/ITGAV/AKR1B3/SYT1/PLA2G4A/ANXA5/HNRNPA1/CAV1/PON1/CEBPA/UCP3/NCSTN/LOXL2/FOXP1/CPNE2/SLC12A3/ABAT/MAPK1/CRIP1/PPP3CA/ITPR3/STIM1/CASP3/WNK1/ANXA11/SIRPA/XDH/AQP1/RELA/HGF/GSK3A/HK3/PRKAA1/PRDX2/ATRX/MAPK3/ATP7A/ATP7B/SLC25A23/RASA4/SLC25A12/SLC…	102
BP	GO:0001666	response to hypoxia	50/2046	113/7502	7.03495e-05	0.00153591	0.00121105	PTGIS/PLAU/PGK1/ITPR1/FABP1/ATP1B1/SLC2A4/PRKCE/ENO1B/ENO1/CRYAB/DPP4/AKT1/MAP2K1/MMP2/CAV1/UCP3/LOXL2/ABAT/GNB1/AQP1/TEK/NF1/HP1BP3/ECE1/PML/FZD4/SLC9A1/ATM/ENG/CD34/ADO/CAMK2D/PDK1/HIF1AN/PIK3CB/SMAD3/ACAA2/UBQLN1/SIRT2/MGARP/RTN4/FAM162A/HIGD1A/LIMD1/ACOT2/PYGM/MECP2/BNIP3L/ITPR2	50
BP	GO:0006904	vesicle docking involved in exocytosis	19/2046	31/7502	7.24032e-05	0.00157322	0.00124047	EXOC6B/STXBP1/EXOC7/EXOC4/GNAO1/RAB8A/CTBP2/RAB8B/RAB3A/VAMP2/EXOC5/EXOC3/EXOC8/EXOC1/YKT6/RAB3B/EXOC2/RAB13/SEPTIN5	19
BP	GO:0051955	regulation of amino acid transport	15/2046	22/7502	7.30165e-05	0.00157902	0.00124505	DPYSL2/STXBP1/ARG2/ITGB1/SEPTIN2/SEPTIN2/ABAT/RAB3GAP1/SLC43A1/SLC43A2/ARL6IP5/DTNBP1/CLTRN/SLC7A5/P2RX7	15
BP	GO:0055074	calcium ion homeostasis	61/2046	145/7502	7.40584e-05	0.001594	0.00125686	PDZD8/PKHD1/RAP1GDS1/ATP2B1/BAK1/DIAPH1/GSTO1/THY1/ALPL/CALM2/CALM1/CALM3/SPP1/ITPR1/CALB1/ATP1B1/ANXA6/PRKCE/TGM2/LYN/ITGAV/CAV1/PLCB3/CDH5/WFS1/NPY/YWHAE/TRPV5/STIM1/PDE4D/PLCH1/PML/PRKD1/TRIM24/ATP7B/ATP2A3/SLC25A23/CAMK2D/GNAS/MFN2/GSTM7/ATP2C1/ASPH/PIK3CB/FLNA/ANK2/IMMT/SYNPO/PLCG2/AFG3L2/PLCE1/ERO1A/PLCD1/MICU1/ATP6V1B1/MYO5A/CLSTN1/CASR/PYGM/P2RX7/ITPR2	61
BP	GO:0048813	dendrite morphogenesis	46/2046	102/7502	7.72226e-05	0.00165041	0.00130134	PTPRF/KALRN/FARP1/EEF2K/NUMBL/ILK/CASK/ITGB1/CFL1/MARCKS/RAB21/EPHB3/EPHB2/ACTR2/RAC1/PAFAH1B1/PPP3CA/YWHAH/NRP1/PREX2/ANKRD27/CDKL5/TBC1D24/ARHGAP44/FZD4/ATP7A/PTPRD/MAP6/MFN2/RAP2A/RBFOX2/DNM3/ANAPC2/NEDD4L/NGEF/PDLIM5/DNM1L/DTNBP1/PRMT3/GRIP1/ACTR3/MINK1/DBN1/GSK3B/SGK1/HDAC6	46
BP	GO:0035592	establishment of protein localization to extracellular region	82/2046	208/7502	7.74024e-05	0.00165041	0.00130134	RAP1GDS1/RAB11FIP2/CAVIN1/GNAZ/CASK/AFM/EGF/PRKACA/ANXA1/ITPR1/PFKL/GLUL/PRKCE/BSG/GNAO1/GNA11/GNAQ/AP1G1/GJA1/M6PR/EZR/GLUD1/PTPN11/PFKM/ANXA5/PPP3CB/RAB8A/ERP29/RAB8B/ISL1/ABAT/ARF6/RAC1/PAFAH1B1/RAB3A/DYNLL1/PPP3CA/STIM1/NEO1/HMGCR/PRKCQ/CYB5R4/LLGL2/TFAP2B/MYH10/SMAD2/PTPMT1/PTPN23/GNAS/TRPM4/UBE2Q1/LLGL1/PCK2/ANO1/ARRB1/ORAI1/SFRP1/CCDC186/SIDT2/CYP51/DNM1L/GOLPH3L/EXOC1/MYH9/MYO5A/UQCC2/PPI…	82
BP	GO:0034765	regulation of monoatomic ion transmembrane transport	70/2046	172/7502	8.03924e-05	0.00169874	0.00133945	PTPN3/BIN1/BAK1/DIAPH1/GSTO1/KCNJ1/THY1/ABCB1B/ITGB1/CALM2/CALM1/CALM3/ATP1B1/PRKCE/HSPA2/HK1/CFL1/ABCB1A/LYN/AKT1/PPP3CB/SLC25A4/CAV1/EPHB2/YWHAE/GNB5/VAMP2/PPP3CA/YWHAQ/YWHAH/STIM1/WNK1/ANO9/ATP1B3/G6PDX/PDE4D/FXYD2/TMEM109/GPD1L/PML/SLC9A1/SNTA1/PRKD1/NDUFA4/ATP7A/ATP4A/CAMK2D/ATP1A2/SESTD1/GSTM7/DLG1/CLIC6/ASPH/FLNA/ANK2/NEDD4L/PLCG2/UBQLN1/GRIP1/MYO5A/TPCN1/DYSF/TESC/KCNJ10/CLCNKB/CLCNKA/P2R…	70
BP	GO:0051222	positive regulation of protein transport	75/2046	187/7502	8.04139e-05	0.00169874	0.00133945	LRP2/ICE1/SFN/CASK/SORL1/PRKACA/ITPR1/GLUL/PRKCE/BSG/GNA11/GNAQ/GJA1/EZR/GLUD1/PIK3R1/KIF3A/PRKCD/PFKM/PPP3CB/B3GAT3/ISL1/ABAT/YWHAE/ARF6/RAN/RAC1/VAMP2/MAPK1/DYNLL1/STIM1/ERBB2/PRKCQ/JUP/TEK/GSK3A/PRKAA1/AKT2/TSG101/HRAS/MYH10/PRKD1/TRIM28/RIPOR1/PTPN23/GNAS/TRPM4/C2CD5/ATP2C1/PCK2/ANO1/IPO5/ASPH/FLNA/ARRB1/ORAI1/DNM1L/GOLPH3L/EXOC1/MAVS/MYH9/PDCD10/ACTR3/PPID/GOLPH3/OXCT1/PRKAR1A/CD2AP/MYO18A/A…	75
BP	GO:0051954	positive regulation of amine transport	14/2046	20/7502	8.25465e-05	0.00173576	0.00136863	DPYSL2/STXBP1/ITGB1/SYT1/ABAT/RAB3GAP1/PLCD1/DTNBP1/GRK2/RTN4/RAB3B/CLTRN/SLC7A5/P2RX7	14
BP	GO:0072073	kidney epithelium development	27/2046	51/7502	8.78475e-05	0.00183875	0.00144984	MYO1E/ARG2/ILK/CALB1/POU3F3/PBX1/EFNB2/FGF1/SMAD1/SMAD5/AQP1/CTNNB1/ADIPOQ/SIM1/TFAP2B/SMAD2/DLG1/TACSTD2/SMAD3/KANK2/SFRP1/HS2ST1/NPNT/BASP1/EPCAM/AMPD2/SPRY1	27
BP	GO:0046627	negative regulation of insulin receptor signaling pathway	18/2046	29/7502	8.88867e-05	0.00184359	0.00145366	PTPRF/PIP4K2A/PRKCD/PRKCQ/RELA/GSK3A/PRKAA1/GRB10/PTPRJ/INPPL1/PIP4K2B/TNS2/SLC27A4/NCOA5/PIP4K2C/NCK1/GRB14/GSK3B	18
BP	GO:0055117	regulation of cardiac muscle contraction	18/2046	29/7502	8.88867e-05	0.00184359	0.00145366	DSP/BIN1/DSG2/CALM2/CALM1/CALM3/ATP1B1/CAV1/PDE4D/JUP/SLC9A1/ATP1A2/TRPM4/DLG1/ANK2/ATP1A1/SMTN/PKP2	18
BP	GO:0060047	heart contraction	39/2046	83/7502	8.97392e-05	0.00185285	0.00146096	DSP/BIN1/MAP2K3/DSG2/ACE/CALM2/CALM1/CALM3/GSN/ATP1B1/GNAO1/GJA1/PIK3R1/CAV1/ISL1/EXT2/GAA/SMAD5/PDE4D/JUP/GSK3A/GPD1L/TMEM65/SLC9A1/SNTA1/CAMK2D/ATP1A2/TRPM4/DLG1/FLNA/ANK2/NEDD4L/DNM1L/ATP1A1/SMTN/GRK2/PKP2/GLRX3/RPS6KA2	39
BP	GO:0045597	positive regulation of cell differentiation	140/2046	391/7502	9.15303e-05	0.00188132	0.00148341	PTPRF/SH3PXD2B/LRP2/KALRN/BIN1/LGALS9/EEF2K/NUMBL/NEDD9/ILK/SFN/CASK/PARP2/ACTN3/CAR2/KIT/ITGB1/ACE/CSF1R/ANXA1/RRAS/MAP1B/JUND/VIM/TGM2/GJA1/LYN/PIK3R1/MARCKS/MAN2A1/XRCC5/HMGB2/AKT1/MAP2K1/RAB21/BCL6/STAT3/STAT5A/NF2/LMNA/SLC25A4/EFNB2/CEBPA/EPHB2/CDH5/LOXL2/ACTR2/ISL1/PAFAH1B1/HMGB1/PPP3CA/PLXNA1/SMAD1/NCOA1/DAB1/NRP1/SMAD5/CMKLR1/CDS1/CTNNB1/RELA/PDLIM7/SMARCA4/ANKRD27/CDKL5/TBC1D24/FAM20C/KA…	140
BP	GO:0051403	stress-activated MAPK cascade	50/2046	114/7502	9.2613e-05	0.00189504	0.00149422	MAP3K4/MAP2K3/COPS5/LMNB1/MYD88/CRYAB/NFKB1/EZR/AKT1/MAP2K1/FLT4/PAFAH1B1/MAPK1/HMGB1/SIRPA/XDH/HMGCR/EIF2AK2/HGF/DAB2IP/MAP3K3/HRAS/MAPK3/MAP2K2/CYLD/DIXDC1/RAP2A/DLG1/SMAD3/TAOK3/AIDA/SFRP1/PHLPP1/RELL1/IRAK4/ARL6IP5/PDCD10/FGD4/TLR3/PYCARD/MAGI3/MAP3K20/STK3/MINK1/CASR/NPHS1/MAPK9/MAPK13/STK39/STK25	50
BP	GO:0071692	protein localization to extracellular region	82/2046	209/7502	9.39656e-05	0.00190775	0.00150425	RAP1GDS1/RAB11FIP2/CAVIN1/GNAZ/CASK/AFM/EGF/PRKACA/ANXA1/ITPR1/PFKL/GLUL/PRKCE/BSG/GNAO1/GNA11/GNAQ/AP1G1/GJA1/M6PR/EZR/GLUD1/PTPN11/PFKM/ANXA5/PPP3CB/RAB8A/ERP29/RAB8B/ISL1/ABAT/ARF6/RAC1/PAFAH1B1/RAB3A/DYNLL1/PPP3CA/STIM1/NEO1/HMGCR/PRKCQ/CYB5R4/LLGL2/TFAP2B/MYH10/SMAD2/PTPMT1/PTPN23/GNAS/TRPM4/UBE2Q1/LLGL1/PCK2/ANO1/ARRB1/ORAI1/SFRP1/CCDC186/SIDT2/CYP51/DNM1L/GOLPH3L/EXOC1/MYH9/MYO5A/UQCC2/PPI…	82
BP	GO:0099171	presynaptic modulation of chemical synaptic transmission	11/2046	14/7502	9.40705e-05	0.00190775	0.00150425	PRKCE/RAB3A/YWHAH/GIT1/FBXL20/PFN2/GIT2/CYTH1/GSK3B/GIPC1/P2RX7	11
BP	GO:0036293	response to decreased oxygen levels	51/2046	117/7502	9.59962e-05	0.00193492	0.00152567	PTGIS/PLAU/PGK1/ITPR1/FABP1/ATP1B1/SLC2A4/PRKCE/ENO1B/ENO1/CRYAB/DPP4/AKT1/MAP2K1/MMP2/CAV1/UCP3/LOXL2/ABAT/GNB1/AQP1/TEK/NF1/HP1BP3/ECE1/PML/FZD4/SLC9A1/ATM/ENG/CD34/ADO/CAMK2D/PDK1/HIF1AN/PIK3CB/SMAD3/ACAA2/UBQLN1/SIRT2/MGARP/RTN4/FAM162A/TSC1/HIGD1A/LIMD1/ACOT2/PYGM/MECP2/BNIP3L/ITPR2	51
BP	GO:0060537	muscle tissue development	79/2046	200/7502	9.64054e-05	0.00193492	0.00152567	LRP2/DSP/S1PR1/DSG2/FHL2/PARP2/ACTN3/ITGB1/GJA1/HOXD10/NR2F2/ACADM/PPP3CB/LMNA/SLC25A4/CAV1/EFNB2/FOXP1/FGF1/COPS2/ISL1/MAPK1/PPP3CA/ACTA1/NFIX/SMAD1/CSRP1/G6PDX/HMGCR/CTNNB1/NF1/GSK3A/SORBS2/PRKAA1/MYL6/FZD7/SLC9A1/TFAP2B/ERBB3/ERBB4/MYH10/ALDH1A2/ENG/CAMK2D/NPR2/FHOD3/CCNT2/FLNB/DLG1/SMAD3/POGLUT1/PGM5/HDAC7/PDLIM5/TRIP10/SVIL/GTF3C5/PTCD2/SIRT2/FDPS/PKP2/UQCC2/CBY1/PRKAR1A/NEBL/TSC1/DYSF/PI16/…	79
BP	GO:0032273	positive regulation of protein polymerization	30/2046	59/7502	9.66824e-05	0.00193492	0.00152567	BIN1/DCTN1/NCK2/MAP1B/PRKCE/CAV1/ARF6/RAC1/VASP/CTTN/MAPRE1/GIT1/CARMIL1/RICTOR/TPPP/DLG1/SLAIN2/BAG4/SNX9/CLIP1/ACTR3/NCK1/TPPP3/BAIAP2L1/PYCARD/PFN2/RHOA/NPHS1/MYO1C/MECP2	30
BP	GO:0010631	epithelial cell migration	72/2046	179/7502	9.95763e-05	0.00197551	0.00155767	MAP2K3/ANXA3/SP100/TESK1/EGF/KIT/ITGB1/ANXA1/RRAS/GLUL/PRKCE/BSG/PTPRM/DPP4/AKT1/PTPN11/FLT4/STAT5A/NR2F2/ITGAV/EFNB2/EPHB4/SH3BP1/CDH5/ACTN4/LOXL2/FOXP1/FGF1/ARF6/RAB11A/RAC1/HMGB1/PKN1/ROCK1/NRP1/AQP1/JUP/TEK/NF1/PECAM1/DAB2IP/MAP3K3/PRKD1/FSTL1/ITGA3/PTPN23/DAAM2/TACSTD2/PIK3CB/DOCK1/PKN2/KANK2/HDAC7/SMOC2/PPM1F/PLCG2/MYH9/PDCD10/ADIPOR1/RTN4/GLIPR2/RIN2/TMIGD1/RAB13/PFN2/RHOA/RAB25/CORO1B/GIP…	72
BP	GO:0090132	epithelium migration	72/2046	179/7502	9.95763e-05	0.00197551	0.00155767	MAP2K3/ANXA3/SP100/TESK1/EGF/KIT/ITGB1/ANXA1/RRAS/GLUL/PRKCE/BSG/PTPRM/DPP4/AKT1/PTPN11/FLT4/STAT5A/NR2F2/ITGAV/EFNB2/EPHB4/SH3BP1/CDH5/ACTN4/LOXL2/FOXP1/FGF1/ARF6/RAB11A/RAC1/HMGB1/PKN1/ROCK1/NRP1/AQP1/JUP/TEK/NF1/PECAM1/DAB2IP/MAP3K3/PRKD1/FSTL1/ITGA3/PTPN23/DAAM2/TACSTD2/PIK3CB/DOCK1/PKN2/KANK2/HDAC7/SMOC2/PPM1F/PLCG2/MYH9/PDCD10/ADIPOR1/RTN4/GLIPR2/RIN2/TMIGD1/RAB13/PFN2/RHOA/RAB25/CORO1B/GIP…	72
BP	GO:0071248	cellular response to metal ion	37/2046	78/7502	0.000105368	0.00208136	0.00164114	KCNJ1/MT2/MT1/FABP4/GSN/JUND/AKT1/SYT1/HNRNPA1/CEBPA/NCSTN/CPNE2/MAPK1/WNK1/AQP1/GSK3A/PRKAA1/MAPK3/ATP7A/ATP7B/SLC25A23/RASA4/SLC25A24/PRKAA2/ASPH/CPNE3/CPNE1/PLCG2/TRF/CPNE8/SLC13A2/IQGAP1/KCNJ10/MAPK9/DMTN/STK39/MECP2	37
BP	GO:0071867	response to monoamine	17/2046	27/7502	0.000108417	0.00209622	0.00165285	GNAZ/GNAO1/GNA11/GNAQ/TGM2/NCSTN/GNB5/MAPK1/GABPA/PDE4D/ADIPOQ/SLC9A1/MAPK3/GNAS/FLNA/SIRT2/DTNBP1	17
BP	GO:0071868	cellular response to monoamine stimulus	17/2046	27/7502	0.000108417	0.00209622	0.00165285	GNAZ/GNAO1/GNA11/GNAQ/TGM2/NCSTN/GNB5/MAPK1/GABPA/PDE4D/ADIPOQ/SLC9A1/MAPK3/GNAS/FLNA/SIRT2/DTNBP1	17
BP	GO:0071869	response to catecholamine	17/2046	27/7502	0.000108417	0.00209622	0.00165285	GNAZ/GNAO1/GNA11/GNAQ/TGM2/NCSTN/GNB5/MAPK1/GABPA/PDE4D/ADIPOQ/SLC9A1/MAPK3/GNAS/FLNA/SIRT2/DTNBP1	17
BP	GO:0071870	cellular response to catecholamine stimulus	17/2046	27/7502	0.000108417	0.00209622	0.00165285	GNAZ/GNAO1/GNA11/GNAQ/TGM2/NCSTN/GNB5/MAPK1/GABPA/PDE4D/ADIPOQ/SLC9A1/MAPK3/GNAS/FLNA/SIRT2/DTNBP1	17
BP	GO:0098900	regulation of action potential	17/2046	27/7502	0.000108417	0.00209622	0.00165285	DSP/BIN1/DSG2/CALM1/CALM3/HNRNPA1/CAV1/FOXP1/JUP/SLC9A1/CAMK2D/TRPM4/DLG1/FLNA/ANK2/PKP2/MECP2	17
BP	GO:0006112	energy reserve metabolic process	26/2046	49/7502	0.000112635	0.00216858	0.00170991	ADGRF5/INSR/PHKA1/AKT1/ACADM/PFKM/PPP1CB/HMGB1/GAA/GSK3A/GRB10/AKT2/GNAS/PGM2/PHKA2/PYGB/EPM2AIP1/PRKAG2/GBE1/PHKG2/PPP1R1A/PYGL/GYG/PYGM/GSK3B/GYS1	26
BP	GO:0050769	positive regulation of neurogenesis	58/2046	138/7502	0.000113925	0.0021842	0.00172223	PTPRF/LRP2/KALRN/BIN1/EEF2K/NUMBL/ILK/CASK/KIT/ITGB1/ACE/CSF1R/MAP1B/VIM/TGM2/LYN/MARCKS/MAN2A1/XRCC5/MAP2K1/RAB21/EPHB2/ACTR2/PAFAH1B1/PLXNA1/NRP1/CTNNB1/RELA/ANKRD27/CDKL5/TBC1D24/FZD4/MME/PRKCI/MAP2K2/PTPRD/SMARCD3/MAP6/MFN2/DIXDC1/NRD1/LIG4/ANAPC2/PLXNB1/DNM1L/TRF/GRIP1/ACTR3/RTN4/DBN1/QKI/SPINT1/GSK3B/SGK1/ADNP/SLC7A5/MECP2/STK25	58
BP	GO:0009306	protein secretion	81/2046	207/7502	0.000114942	0.00219448	0.00173033	RAP1GDS1/RAB11FIP2/CAVIN1/GNAZ/CASK/EGF/PRKACA/ANXA1/ITPR1/PFKL/GLUL/PRKCE/BSG/GNAO1/GNA11/GNAQ/AP1G1/GJA1/M6PR/EZR/GLUD1/PTPN11/PFKM/ANXA5/PPP3CB/RAB8A/ERP29/RAB8B/ISL1/ABAT/ARF6/RAC1/PAFAH1B1/RAB3A/DYNLL1/PPP3CA/STIM1/NEO1/HMGCR/PRKCQ/CYB5R4/LLGL2/TFAP2B/MYH10/SMAD2/PTPMT1/PTPN23/GNAS/TRPM4/UBE2Q1/LLGL1/PCK2/ANO1/ARRB1/ORAI1/SFRP1/CCDC186/SIDT2/CYP51/DNM1L/GOLPH3L/EXOC1/MYH9/MYO5A/UQCC2/PPID/GO…	81
BP	GO:0030072	peptide hormone secretion	59/2046	141/7502	0.000115665	0.00219909	0.00173397	KALRN/RAB11FIP2/GNAZ/CASK/PRKACA/ANXA1/ITPR1/PFKL/GLUL/PRKCE/GNAO1/GNA11/GNAQ/GJA1/GLUD1/PTPN11/PFKM/ANXA5/PPP3CB/HMGA2/RAB8B/ISL1/ABAT/RAC1/RAB3A/DYNLL1/PPP3CA/STIM1/HMGCR/AQP1/CYB5R4/SLC16A10/TFAP2B/SMAD2/PTPMT1/GNAS/TRPM4/UBE2Q1/PCK2/ANO1/ARRB1/ORAI1/SFRP1/CCDC186/ILDR1/SIDT2/MYH9/MYO5A/UQCC2/OXCT1/PRKAR1A/HMGN3/ARHGEF7/CLTRN/ACSL4/CASR/SYTL4/BMAL1/ITSN1	59
BP	GO:0009611	response to wounding	101/2046	269/7502	0.000118265	0.00223919	0.00176559	ITGB4/PTPRF/TUBB1/DSP/ARFGEF1/STXBP1/CLDN4/CELSR1/SDC4/ENTPD2/CASK/PAPSS2/C3/SLC4A1/GAP43/PLAU/ANXA2/ITGB1/PRKG1/ANXA1/ANXA6/THBD/PRKCE/NEFH/GNAQ/GJA1/LYN/PRKCD/MAP2K1/MMP2/CD9/PLA2G4A/ANXA5/CAV1/EPHB2/ENTPD1/VPS33B/FGF1/RAP2B/ABAT/RAB3A/HMGB1/ACTG1/NFIX/ERBB2/CASP3/NRP1/NEO1/NFIB/CASP7/HMGCR/AQP1/PRKCQ/NF1/CNN2/PECAM1/FBLN1/MERTK/FZD7/PRDX2/HRAS/FKBP10/MYH10/PDPN/MAP2K2/ENG/CD34/ATP7A/PTPRJ/RIPO…	101
BP	GO:0022898	regulation of transmembrane transporter activity	50/2046	115/7502	0.00012111	0.00228358	0.00180059	PTPN3/GSTO1/KCNJ1/ABCB1B/ITGB1/CALM2/CALM1/CALM3/ATP1B1/HSPA2/HK1/CFL1/ABCB1A/GJA1/PPP3CB/SLC25A4/CAV1/EPHB2/YWHAE/GNB5/VAMP2/PPP3CA/YWHAH/STIM1/ANO9/ATP1B3/PDE4D/FXYD2/GPD1L/SLC9A1/NDUFA4/ATP7A/CAMK2D/ATP1A2/GSTM7/DAPK1/DLG1/ASPH/ANK2/NEDD4L/PLCG2/UBQLN1/GRIP1/MYO5A/DYSF/CLTRN/TESC/MINK1/STK39/HOMER1	50
BP	GO:0090130	tissue migration	72/2046	180/7502	0.000122479	0.00229988	0.00181344	MAP2K3/ANXA3/SP100/TESK1/EGF/KIT/ITGB1/ANXA1/RRAS/GLUL/PRKCE/BSG/PTPRM/DPP4/AKT1/PTPN11/FLT4/STAT5A/NR2F2/ITGAV/EFNB2/EPHB4/SH3BP1/CDH5/ACTN4/LOXL2/FOXP1/FGF1/ARF6/RAB11A/RAC1/HMGB1/PKN1/ROCK1/NRP1/AQP1/JUP/TEK/NF1/PECAM1/DAB2IP/MAP3K3/PRKD1/FSTL1/ITGA3/PTPN23/DAAM2/TACSTD2/PIK3CB/DOCK1/PKN2/KANK2/HDAC7/SMOC2/PPM1F/PLCG2/MYH9/PDCD10/ADIPOR1/RTN4/GLIPR2/RIN2/TMIGD1/RAB13/PFN2/RHOA/RAB25/CORO1B/GIP…	72
BP	GO:0042063	gliogenesis	68/2046	168/7502	0.000123129	0.00230262	0.0018156	ITGB4/LRP2/BIN1/EXOC4/ILK/WDR1/GAP43/CSF1R/ANXA1/RRAS/CNP/VIM/MYD88/LYN/AKT1/MAP2K1/PTPN11/CD9/STAT3/NF2/HMGA2/NCSTN/PAFAH1B1/MAPK1/NFIX/ERBB2/DAB1/NFIB/CTNNB1/RELA/NF1/EMX1/SMARCA4/DAB2IP/AKT2/ERBB3/PHGDH/PRKCI/MAPK3/PTPRJ/TPPP/DAAM2/MFN2/SCRIB/ANO1/SUN2/EFEMP1/ARHGEF10/WDR47/SIRT2/CSPG4/HDAC11/NDUFS2/TRF/ACTR3/GRK2/RTN4/SUN1/MXRA8/ARHGEF7/KCNJ10/RHOA/PLEC/QKI/SPINT1/LAMC3/SLC7A5/MECP2	68
BP	GO:0009185	ribonucleoside diphosphate metabolic process	39/2046	84/7502	0.000124002	0.00230947	0.001821	CAD/HK2/AMPD3/ENTPD2/PGAM2/ACTN3/SLC4A1/ALDOC/PRKACA/RRM1/PGK1/PFKL/UMPS/GPD1/INSR/ENO1B/ENO1/HK1/ENO3/STAT3/PFKM/PKM/ENTPD1/PFKFB1/HK3/PRKAA1/OGDH/GUK1/GIT1/PRKAA2/GALE/CANT1/HKDC1/PRKAG2/MPI/PGAM1/AK1/PFKP/P2RX7	39
BP	GO:0051653	spindle localization	19/2046	32/7502	0.000132859	0.00245729	0.00193755	PKHD1/DCTN1/ITGB1/CFL1/MAP4/ACTR2/PAFAH1B1/KPNB1/UBXN2B/LLGL2/ARHGEF2/MAPRE1/LLGL1/MYH9/ACTR3/MISP/DYNC1H1/SPRY1/MAD2L1	19
BP	GO:0006090	pyruvate metabolic process	40/2046	87/7502	0.000133016	0.00245729	0.00193755	HK2/PGAM2/ACTN3/SLC4A1/ALDOC/PRKACA/PGK1/PFKL/GPD1/INSR/LDHB/ENO1B/ENO1/HK1/ENO3/PDHA1/STAT3/PFKM/PKM/PFKFB1/HK3/PRKAA1/OGDH/GIT1/PDK1/PCK2/ME3/DLAT/PRKAA2/GALE/HKDC1/PRKAG2/MPI/ME2/PDHB/PGAM1/PDK2/PFKP/P2RX7/PCK1	40
BP	GO:0044264	cellular polysaccharide metabolic process	27/2046	52/7502	0.000135675	0.00249631	0.00196833	INSR/PHKA1/AKT1/ACADM/PFKM/PPP1CB/HMGB1/EXT2/GAA/GSK3A/NDST1/GRB10/AKT2/PGM2/PHKA2/PYGB/HS2ST1/EPM2AIP1/PRKAG2/GBE1/PHKG2/PPP1R1A/PYGL/GYG/PYGM/GSK3B/GYS1	27
BP	GO:1904951	positive regulation of establishment of protein localization	78/2046	199/7502	0.000143435	0.00262848	0.00207254	LRP2/ICE1/SFN/CASK/SORL1/PRKACA/ITPR1/TCP1/GLUL/PRKCE/BSG/GNA11/GNAQ/GJA1/EZR/GLUD1/PIK3R1/KIF3A/PRKCD/PFKM/PPP3CB/B3GAT3/ISL1/ABAT/YWHAE/ARF6/RAN/RAC1/VAMP2/MAPK1/DYNLL1/STIM1/ERBB2/CCT3/PRKCQ/JUP/TEK/GSK3A/PRKAA1/AKT2/TSG101/HRAS/MYH10/PRKD1/TRIM28/RIPOR1/CEP135/PTPN23/GNAS/TRPM4/C2CD5/ATP2C1/PCK2/ANO1/IPO5/ASPH/FLNA/ARRB1/ORAI1/DNM1L/GOLPH3L/EXOC1/MAVS/MYH9/PDCD10/ACTR3/PPID/GOLPH3/OXCT1/PRKAR…	78
BP	GO:0007156	homophilic cell adhesion via plasma membrane adhesion molecules	21/2046	37/7502	0.000145591	0.00263532	0.00207793	PTPRF/CDHR2/CELSR1/DSG2/CDH16/EMB/PTPRM/NECTIN2/CDH5/CDH11/CDH6/PECAM1/PTPN23/NEXN/CADM2/PIK3CB/ESAM/CEACAM2/CLSTN1/PALLD/NECTIN1	21
BP	GO:0006935	chemotaxis	90/2046	236/7502	0.000145916	0.00263532	0.00207793	LRP2/KALRN/S1PR1/DPYSL2/LGALS9/NEDD9/NRP2/ABCC1/KIT/GAP43/CSF1R/ANXA1/SPP1/BSG/EMB/LYN/PTPRM/DPP4/PRKCD/HMGB2/MMP2/ITGAV/EFNB1/EFNB2/EPHB3/EPHB2/FOXP1/RIN3/FGF1/ISL1/RAC1/MAPK1/HMGB1/PLXNA1/ERBB2/VASP/WNK1/RHOG/NRP1/CRMP1/CMKLR1/NEO1/NFIB/PDE4D/PRKCQ/ENAH/RAC2/HGF/PADI2/ITGA1/ECE1/CRPPA/CYFIP2/CTTN/AKT2/ALCAM/MYH10/PRKD1/SEMA4B/MAPK3/ENG/PTPRJ/TRPM4/NEXN/MACO1/SCRIB/MEGF9/ELMO2/SMAD3/SMOC2/PPM1F/…	90
BP	GO:0042330	taxis	90/2046	236/7502	0.000145916	0.00263532	0.00207793	LRP2/KALRN/S1PR1/DPYSL2/LGALS9/NEDD9/NRP2/ABCC1/KIT/GAP43/CSF1R/ANXA1/SPP1/BSG/EMB/LYN/PTPRM/DPP4/PRKCD/HMGB2/MMP2/ITGAV/EFNB1/EFNB2/EPHB3/EPHB2/FOXP1/RIN3/FGF1/ISL1/RAC1/MAPK1/HMGB1/PLXNA1/ERBB2/VASP/WNK1/RHOG/NRP1/CRMP1/CMKLR1/NEO1/NFIB/PDE4D/PRKCQ/ENAH/RAC2/HGF/PADI2/ITGA1/ECE1/CRPPA/CYFIP2/CTTN/AKT2/ALCAM/MYH10/PRKD1/SEMA4B/MAPK3/ENG/PTPRJ/TRPM4/NEXN/MACO1/SCRIB/MEGF9/ELMO2/SMAD3/SMOC2/PPM1F/…	90
BP	GO:0098660	inorganic ion transmembrane transport	106/2046	286/7502	0.000146118	0.00263532	0.00207793	SLC9A6/PTPN3/ATP2B1/BIN1/BAK1/DIAPH1/GSTO1/KCNJ1/SLC6A18/TCN2/CYTB/THY1/SLC4A1/ITGB1/CALM2/CALM1/CALM3/ITPR1/UCP1/ATP1B1/PRKCE/HSPA2/LYN/SLC6A13/AKT1/ITGAV/PPP3CB/SLC25A4/CAV1/PLCB3/SLC12A3/YWHAE/GNB5/VAMP2/PPP3CA/YWHAH/TRPV5/ITPR3/STIM1/WNK1/ANO9/ATP1B3/G6PDX/PDE4D/AQP1/FXYD2/GPD1L/SLC9A2/PLCH1/SLC5A6/PML/SLC9A1/SNTA1/PRKD1/NDUFA4/ATP7A/ATP4A/ATP7B/ATP2A3/SLC25A23/CAMK2D/ATP1A2/TRPM4/ATP6V0D2/SE…	106
BP	GO:0071214	cellular response to abiotic stimulus	60/2046	145/7502	0.000147668	0.00264238	0.0020835	BAK1/GOT1/ERCC1/SLC2A4/PCNA/GNA11/GJA1/CRYAB/PIK3R1/XRCC5/PRKCD/AKT1/MMP2/PTPN11/AKR1B3/CAV1/POLD1/TNKS1BP1/GNB5/RAC1/CRIP1/CASP3/AQP1/CTNNB1/CNN2/CUL4A/TMEM109/RCSD1/AKT2/SERPINB6A/SLC9A1/MME/HRAS/ATM/SLC25A23/NIPBL/ATP1A2/LIG4/SFRP1/TMEM150C/FBXO4/MICU1/ATP1A1/PDE2A/ARHGDIA/PPID/EFHD1/PYCARD/DYSF/MAP3K20/PLEC/RDH11/EIF2AK4/ERCC4/MAPK9/GSK3B/ITGB6/MAPK13/STK39/PCK1	60
BP	GO:0104004	cellular response to environmental stimulus	60/2046	145/7502	0.000147668	0.00264238	0.0020835	BAK1/GOT1/ERCC1/SLC2A4/PCNA/GNA11/GJA1/CRYAB/PIK3R1/XRCC5/PRKCD/AKT1/MMP2/PTPN11/AKR1B3/CAV1/POLD1/TNKS1BP1/GNB5/RAC1/CRIP1/CASP3/AQP1/CTNNB1/CNN2/CUL4A/TMEM109/RCSD1/AKT2/SERPINB6A/SLC9A1/MME/HRAS/ATM/SLC25A23/NIPBL/ATP1A2/LIG4/SFRP1/TMEM150C/FBXO4/MICU1/ATP1A1/PDE2A/ARHGDIA/PPID/EFHD1/PYCARD/DYSF/MAP3K20/PLEC/RDH11/EIF2AK4/ERCC4/MAPK9/GSK3B/ITGB6/MAPK13/STK39/PCK1	60
BP	GO:0015833	peptide transport	61/2046	148/7502	0.000148945	0.00265484	0.00209332	KALRN/RAB11FIP2/GNAZ/CASK/CAR2/PRKACA/ANXA1/ITPR1/PFKL/GLUL/PRKCE/GNAO1/GNA11/GNAQ/GJA1/GLUD1/PTPN11/PFKM/ANXA5/PPP3CB/HMGA2/RAB8B/ISL1/ABAT/RAC1/RAB3A/DYNLL1/PPP3CA/STIM1/HMGCR/AQP1/CYB5R4/SLC16A10/TFAP2B/SMAD2/PTPMT1/GNAS/TRPM4/UBE2Q1/PCK2/ANO1/ARRB1/ORAI1/SFRP1/CCDC186/ILDR1/SIDT2/SLC26A6/MYH9/MYO5A/UQCC2/OXCT1/PRKAR1A/HMGN3/ARHGEF7/CLTRN/ACSL4/CASR/SYTL4/BMAL1/ITSN1	61
BP	GO:0009150	purine ribonucleotide metabolic process	117/2046	321/7502	0.000150605	0.00267398	0.00210841	ACNAT1/ACACB/HK2/GTPBP1/AMPD3/ATPIF1/GUCY1B1/ACOT1/PGAM2/PAPSS2/ACTN3/COX2/ATP8/SLC4A1/ALDOC/PRKACA/PGK1/NUDT11/NUDT10/PFKL/GPD1/ATP1B1/INSR/ENO1B/ENO1/HK1/NPR1/FASN/ENO3/ADSSL1/MAP2K1/PDHA1/ACSL1/STAT3/ADSS/PFKM/ADCY9/PKM/ADSL/ENTPD1/ATP5E/ACOT8/RAN/PFKFB1/XDH/HMGCR/ATP5K/ACOT6/HK3/NDUFB6/MCCC2/PRKAA1/FAM20C/PFAS/ACACA/OGDH/PAPSS1/PDE1A/ATP7A/GUK1/GIT1/ENPP3/ATP1A2/NPR2/PANK4/PDK1/ACNAT2/SLC25A1…	117
BP	GO:0003012	muscle system process	70/2046	175/7502	0.000151386	0.00267741	0.00211112	DSP/RAP1GDS1/ATP2B1/BIN1/ARG2/MAP2K3/DSG2/PGAM2/PARP2/ACTN3/KIT/PRKG1/CALM2/CALM1/CALM3/GSN/ATP1B1/ANXA6/ENO1B/ENO1/PTGS1/MAP2K1/LMNA/SLC25A4/CAV1/FOXP1/ABAT/PPP3CA/ROCK1/GAA/SMAD5/G6PDX/PDE4D/JUP/GSK3A/GPD1L/SORBS2/RCSD1/ECE1/CTTN/MYL6/SLC9A1/SNTA1/CAMK2D/ATP1A2/SYNM/TRPM4/DLG1/FLNA/SMAD3/ANK2/NEDD4L/PDLIM5/TRIP10/ATP1A1/NPNT/FDPS/SMTN/GRK2/PKP2/GLRX3/GATM/GUCY1A1/PI16/RHOA/DBN1/CALCRL/IRAG1/GSK…	70
BP	GO:0061615	glycolytic process through fructose-6-phosphate	15/2046	23/7502	0.000157047	0.00276681	0.00218161	PGAM2/SLC4A1/PRKACA/PGK1/PFKL/ENO1B/ENO1/HK1/ENO3/PFKM/PKM/PFKFB1/GALE/MPI/PFKP	15
BP	GO:0042060	wound healing	84/2046	218/7502	0.000160535	0.00281739	0.00222149	TUBB1/DSP/ARFGEF1/STXBP1/CLDN4/CELSR1/SDC4/ENTPD2/CASK/PAPSS2/C3/SLC4A1/PLAU/ANXA2/ITGB1/PRKG1/ANXA1/ANXA6/THBD/PRKCE/GNAQ/GJA1/LYN/PRKCD/CD9/PLA2G4A/ANXA5/CAV1/EPHB2/ENTPD1/VPS33B/FGF1/RAP2B/ABAT/RAB3A/HMGB1/ACTG1/ERBB2/CASP7/HMGCR/AQP1/PRKCQ/NF1/CNN2/PECAM1/FBLN1/MERTK/FZD7/PRDX2/HRAS/FKBP10/MYH10/PDPN/ENG/CD34/PTPRJ/MYOF/GNAS/NPR2/NBEAL2/SCRIB/TSPAN9/PTK7/PIK3CB/ENPP4/FLNA/SMAD3/SMOC2/FERMT2/T…	84
BP	GO:0051051	negative regulation of transport	93/2046	246/7502	0.000164059	0.0028682	0.00226156	KALRN/BIN1/LGALS9/GSTO1/SP100/ATP9A/GNAZ/EGF/ACE/CALM2/CALM1/CALM3/ANXA1/PFKL/MAP1B/INSR/PRKCE/GNAO1/GNAQ/PTGS1/CRYAB/AKT1/PTPN11/ITGAV/ANXA5/PPP3CB/CAV1/EPHB2/ENTPD1/ERP29/RIN3/ABAT/YWHAE/GNB5/HMGB1/PPP3CA/YWHAQ/WNK1/ANO9/ANPEP/SIRPA/NEO1/HMGCR/FXYD2/NF1/FABP5/CNN2/GSK3A/ANKRD27/PROM2/SVIP/SNX33/GRB10/AKT2/ADIPOQ/ERBB3/PEA15A/ATP7A/PTPMT1/CAMK2D/ATP1A2/GNAS/SESTD1/ANKRD13A/GSTM7/SLC43A1/MAOB/PXK…	93
BP	GO:0006006	glucose metabolic process	54/2046	128/7502	0.000172393	0.00300241	0.00236738	ACACB/HK2/PGAM2/ACTN3/ALDOC/PRKACA/GOT1/CBR2/PGK1/PFKL/GPD1/INSR/ENO1B/ENO1/HK1/ENO3/CAR5A/PIK3R1/AKT1/PDHA1/ACADM/PFKM/PKM/WDR5/HMGB1/PFKFB1/FBP2/G6PDX/FABP5/HK3/PRKAA1/AKT2/ADIPOQ/TFAP2B/INPPL1/PGM2/PDK1/GPT2/PCK2/SLC25A12/DLAT/PGM2L1/GALM/EPM2AIP1/ADIPOR1/FAM3C/HKDC1/PDHB/DUSP12/OMA1/PGAM1/PDK2/PFKP/PCK1	54
BP	GO:0070482	response to oxygen levels	55/2046	131/7502	0.000175308	0.00304156	0.00239825	PTGIS/GUCY1B1/PLAU/PGK1/ITPR1/FABP1/ATP1B1/SLC2A4/PRKCE/ENO1B/ENO1/CRYAB/DPP4/AKT1/MAP2K1/MMP2/CAV1/UCP3/LOXL2/ABAT/GNB1/AQP1/TEK/NF1/HP1BP3/ECE1/PML/FZD4/SLC9A1/PDPN/ATM/ENG/CD34/ADO/CAMK2D/PDK1/HIF1AN/PIK3CB/SMAD3/ACAA2/UBQLN1/SIRT2/MGARP/NDUFS2/RTN4/FAM162A/TSC1/GUCY1A1/HIGD1A/LIMD1/ACOT2/PYGM/MECP2/BNIP3L/ITPR2	55
BP	GO:0071241	cellular response to inorganic substance	40/2046	88/7502	0.000180518	0.00312009	0.00246017	DDI2/KCNJ1/MT2/MT1/FABP4/GSN/JUND/AKT1/SYT1/HNRNPA1/CEBPA/NCSTN/CPNE2/SLC12A3/MAPK1/WNK1/AQP1/GSK3A/PRKAA1/ATRX/MAPK3/ATP7A/ATP7B/SLC25A23/RASA4/SLC25A24/PRKAA2/ASPH/CPNE3/CPNE1/PLCG2/TRF/CPNE8/SLC13A2/IQGAP1/KCNJ10/MAPK9/DMTN/STK39/MECP2	40
BP	GO:0002790	peptide secretion	59/2046	143/7502	0.000183787	0.00314167	0.00247719	KALRN/RAB11FIP2/GNAZ/CASK/PRKACA/ANXA1/ITPR1/PFKL/GLUL/PRKCE/GNAO1/GNA11/GNAQ/GJA1/GLUD1/PTPN11/PFKM/ANXA5/PPP3CB/HMGA2/RAB8B/ISL1/ABAT/RAC1/RAB3A/DYNLL1/PPP3CA/STIM1/HMGCR/AQP1/CYB5R4/SLC16A10/TFAP2B/SMAD2/PTPMT1/GNAS/TRPM4/UBE2Q1/PCK2/ANO1/ARRB1/ORAI1/SFRP1/CCDC186/ILDR1/SIDT2/MYH9/MYO5A/UQCC2/OXCT1/PRKAR1A/HMGN3/ARHGEF7/CLTRN/ACSL4/CASR/SYTL4/BMAL1/ITSN1	59
BP	GO:0051208	sequestering of calcium ion	29/2046	58/7502	0.000184419	0.00314167	0.00247719	DIAPH1/GSTO1/THY1/CALM2/CALM1/CALM3/ITPR1/ANXA6/PRKCE/LYN/ITGAV/PLCB3/PDE4D/PLCH1/PRKD1/ATP7B/SLC25A23/CAMK2D/GSTM7/ASPH/FLNA/ANK2/PLCG2/PLCE1/ERO1A/PLCD1/MYO5A/P2RX7/ITPR2	29
BP	GO:0034637	cellular carbohydrate biosynthetic process	20/2046	35/7502	0.000184521	0.00314167	0.00247719	GOT1/INSR/AKT1/AKR1B3/ACADM/PPP1CB/EXT2/FBP2/NDST1/GRB10/AKT2/PCK2/HS2ST1/EPM2AIP1/GBE1/PHKG2/ISYNA1/GYG/GYS1/PCK1	20
BP	GO:0051489	regulation of filopodium assembly	20/2046	35/7502	0.000184521	0.00314167	0.00247719	GAP43/PIK3R1/PRKCD/GPM6A/CAPZB/EPHB2/ARF6/RAC1/RALA/NRP1/PRKCQ/ARAP1/ARHGAP44/FSCN1/DAAM2/DNM3/ACTR3/ESPN/DBN1/DMTN	20
BP	GO:0032412	regulation of monoatomic ion transmembrane transporter activity	47/2046	108/7502	0.000186516	0.00316384	0.00249467	PTPN3/GSTO1/KCNJ1/ABCB1B/ITGB1/CALM2/CALM1/CALM3/ATP1B1/HSPA2/HK1/CFL1/ABCB1A/PPP3CB/CAV1/EPHB2/YWHAE/GNB5/VAMP2/PPP3CA/YWHAH/STIM1/ANO9/ATP1B3/PDE4D/FXYD2/GPD1L/SLC9A1/NDUFA4/ATP7A/CAMK2D/ATP1A2/GSTM7/DAPK1/DLG1/ASPH/ANK2/NEDD4L/PLCG2/UBQLN1/GRIP1/MYO5A/DYSF/TESC/MINK1/STK39/HOMER1	47
BP	GO:0042692	muscle cell differentiation	80/2046	207/7502	0.000203783	0.00343235	0.00270638	CAPN2/BIN1/FHL2/WDR1/PARP2/ACTN3/C3/CFD/KIT/ITGB1/CSF1R/AKT1/CD9/ACADM/PPP3CB/LMNA/SLC25A4/EFNB2/ACTN4/FOXP1/ISL1/ACTG1/PPP3CA/ACTA1/STIM1/SMAD1/H3F3B/H3F3A/CSRP1/NEO1/G6PDX/CTNNB1/TANC1/GSK3A/SMARCA4/SORBS2/FZD7/SLC9A1/PDCD4/MYH10/ENG/MYOF/SMARCD3/SORT1/CAMK2D/SYNE1/FHOD3/ACTN1/CCNT2/MFN2/DOCK1/PGM5/ANK2/PDLIM5/TRIP10/AFG3L2/TMEM119/PTCD2/CTH/MYH9/FLNC/NPNT/FDPS/MYL9/CBY1/PRKAR1A/NEBL/TSC1/DYSF/…	80
BP	GO:0046626	regulation of insulin receptor signaling pathway	27/2046	53/7502	0.000205407	0.00343235	0.00270638	PTPRF/PIP4K2A/SORL1/PIK3R1/MARCKS/PRKCD/CCND3/PTPN11/PRKCQ/RELA/GSK3A/PRKAA1/GRB10/PTPRJ/INPPL1/MFN2/PIP4K2B/TNS2/SLC27A4/ADIPOR1/NCOA5/PIP4K2C/NCK1/SNX5/BAIAP2L1/GRB14/GSK3B	27
BP	GO:0089718	amino acid import across plasma membrane	17/2046	28/7502	0.000206106	0.00343235	0.00270638	ARG2/ITGB1/SLC3A2/SLC7A2/PRKCD/SLC6A13/SEPTIN2/SEPTIN2/SLC43A1/SLC43A2/ARL6IP5/SLC6A20A/CLTRN/KCNJ10/SLC7A8/SLC7A5/SLC22A4	17
BP	GO:0150117	positive regulation of cell-substrate junction organization	17/2046	28/7502	0.000206106	0.00343235	0.00270638	SDC4/THY1/CFL1/PIK3R1/PTPN11/ARF6/RAC1/ROCK1/NRP1/TEK/PTPRJ/SMAD3/PPM1F/FERMT2/MYH9/TSC1/IQGAP1	17
BP	GO:1903170	negative regulation of calcium ion transmembrane transport	17/2046	28/7502	0.000206106	0.00343235	0.00270638	BIN1/GSTO1/CALM2/CALM1/CALM3/PRKCE/AKT1/PPP3CB/CAV1/YWHAE/GNB5/PPP3CA/ATP1A2/SESTD1/GSTM7/UBQLN1/DYSF	17
BP	GO:0070302	regulation of stress-activated protein kinase signaling cascade	43/2046	97/7502	0.000210342	0.00349015	0.00275196	MAP3K4/COPS5/RNF13/LMNB1/MYD88/LYN/EZR/AKT1/MAP2K1/FLT4/PAFAH1B1/MAPK1/HMGB1/SIRPA/XDH/HMGCR/EIF2AK2/HGF/DAB2IP/MAP3K3/HRAS/MAPK3/MAP2K2/CYLD/DIXDC1/RAP2A/DLG1/TAOK3/AIDA/SFRP1/PHLPP1/RELL1/ARL6IP5/PDCD10/FGD4/TLR3/PYCARD/MAGI3/STK3/MINK1/MAPK9/STK39/STK25	43
BP	GO:0046394	carboxylic acid biosynthetic process	76/2046	195/7502	0.000214294	0.00354284	0.00279351	CAD/GLS/ACACB/CYP2C23/GSTO1/PTGIS/BHMT1B/BHMT/GSTM6/MGLL/CYP4A14/BCAT2/RDH16/GOT1/ANXA1/GSTM1/SCD1/GLUL/GSTM2/LDHB/FASN/PTGS1/CES1C/LTA4H/AKR1B3/PLA2G4A/SHMT1/ACADVL/PKM/GULO/ABAT/RBP1/FABP5/PRKAA1/ACACA/LTC4S/ASNS/PHGDH/ALDH1A2/DCAF5/GSTM7/ERLIN2/ENOPH1/SLC25A12/PRKAA2/KLHL25/GSTM4/CTH/AKR1D1/ACOT7/ACLY/ACSM1/PRKAG2/BAAT/FADS1/MTHFD1/PRMT3/PYCR2/CEACAM2/MYO5A/PSAT1/PSPH/ACSS1/NANP/MGST3/KYNU/GAT…	76
BP	GO:0003382	epithelial cell morphogenesis	13/2046	19/7502	0.000215158	0.00354428	0.00279464	SIPA1L3/ST14/RAC1/ROCK1/PECAM1/JMJD1C/CCDC88C/SCRIB/FLNB/PALLD/RILPL1/PLOD3/RAB25	13
BP	GO:0051495	positive regulation of cytoskeleton organization	54/2046	129/7502	0.000219126	0.00359667	0.00283595	SH3PXD2B/BIN1/DCTN1/SDC4/NCK2/TESK1/WDR1/GSN/MAP1B/PRKCE/CFL1/NF2/CAV1/ARF6/RAC1/PDLIM4/VASP/NRP1/PRKCQ/TEK/CTTN/SCIN/MAPRE1/HRAS/GIT1/CARMIL1/NES/RICTOR/DAAM2/DLG1/KATNB1/FLNA/SMAD3/ARHGEF10/SYNPO/PPM1F/SLAIN2/BAG4/FERMT2/SNX9/CLIP1/ACTR3/NCK1/BAIAP2L1/TSC1/PYCARD/DYNC1H1/PFN2/RHOA/NPHS1/DSTN/MYO1C/P2RX7/MECP2	54
BP	GO:0032890	regulation of organic acid transport	25/2046	48/7502	0.000224066	0.00366457	0.00288949	DPYSL2/STXBP1/ARG2/CYP4A14/ITGB1/FABP3/CES1C/AKT1/ACSL1/SEPTIN2/SEPTIN2/PLA2G4A/ABAT/AKT2/RAB3GAP1/SLC43A1/SLC43A2/ACSL5/ARL6IP5/DTNBP1/CLTRN/ACSL4/MAPK9/SLC7A5/P2RX7	25
BP	GO:0005996	monosaccharide metabolic process	68/2046	171/7502	0.000229352	0.00373761	0.00294708	FGGY/ACACB/HK2/GSTO1/PGAM2/ACTN3/ALDOC/PRKACA/GOT1/CBR2/PGK1/PFKL/GPD1/INSR/ENO1B/ENO1/HK1/ENO3/CAR5A/PIK3R1/MAN2A1/AKT1/PDHA1/AKR1B3/ACADM/PFKM/RPIA/PKM/GULO/WDR5/HMGB1/PFKFB1/FBP2/GCLC/G6PDX/FABP5/HK3/PRKAA1/AKT2/ADIPOQ/TFAP2B/INPPL1/PGM2/PDK1/GPT2/PCK2/SLC25A12/B3GLCT/DLAT/MAN2A2/PGM2L1/GALM/GALE/EPM2AIP1/ADIPOR1/FAM3C/HKDC1/UXS1/MPI/PDHB/DUSP12/OMA1/DHDH/PGAM1/PDK2/PFKP/PMM2/PCK1	68
BP	GO:0051282	regulation of sequestering of calcium ion	28/2046	56/7502	0.00023719	0.00384112	0.0030287	DIAPH1/GSTO1/THY1/CALM2/CALM1/CALM3/ITPR1/ANXA6/PRKCE/LYN/ITGAV/PLCB3/PDE4D/PLCH1/PRKD1/SLC25A23/CAMK2D/GSTM7/ASPH/FLNA/ANK2/PLCG2/PLCE1/ERO1A/PLCD1/MYO5A/P2RX7/ITPR2	28
BP	GO:0030155	regulation of cell adhesion	135/2046	382/7502	0.000237387	0.00384112	0.0030287	RAP1GAP/S1PR1/LGALS9/ARG2/NEDD9/CAPN1/MYADM/SDC4/SLK/NCK2/CD59A/ILK/TESK1/CASK/ADAM15/THY1/SLC4A1/PLAU/ITGB1/PRKG1/ANXA1/RRAS/SPP1/ITGA5/GSN/PRKCE/CFL1/TGM2/LYN/PIK3R1/DPP4/PRKCD/AKT1/MAP2K1/MMP2/PTPN11/TJP1/CD9/BCL6/STAT5A/ITGAV/NF2/CAV1/EFNB1/EFNB2/EPHB3/EPHB4/EPHB2/NPY/ACTN4/VPS33B/ABAT/PPP1CB/RAC1/HMGB1/ACTG1/PPP3CA/KIFAP3/PLXNA1/ROCK1/ERBB2/CASP3/WNK1/DAB1/NRP1/SIRPA/PDE4D/PRKCQ/JUP/TEK/RELA…	135
BP	GO:0009135	purine nucleoside diphosphate metabolic process	35/2046	75/7502	0.000240104	0.00385594	0.00304038	HK2/AMPD3/ENTPD2/PGAM2/ACTN3/SLC4A1/ALDOC/PRKACA/PGK1/PFKL/GPD1/INSR/ENO1B/ENO1/HK1/ENO3/STAT3/PFKM/PKM/ENTPD1/PFKFB1/HK3/PRKAA1/OGDH/GUK1/GIT1/PRKAA2/GALE/HKDC1/PRKAG2/MPI/PGAM1/AK1/PFKP/P2RX7	35
BP	GO:0009179	purine ribonucleoside diphosphate metabolic process	35/2046	75/7502	0.000240104	0.00385594	0.00304038	HK2/AMPD3/ENTPD2/PGAM2/ACTN3/SLC4A1/ALDOC/PRKACA/PGK1/PFKL/GPD1/INSR/ENO1B/ENO1/HK1/ENO3/STAT3/PFKM/PKM/ENTPD1/PFKFB1/HK3/PRKAA1/OGDH/GUK1/GIT1/PRKAA2/GALE/HKDC1/PRKAG2/MPI/PGAM1/AK1/PFKP/P2RX7	35
BP	GO:0030865	cortical cytoskeleton organization	21/2046	38/7502	0.000242397	0.00385594	0.00304038	FMNL2/EPB41L2/WDR1/EZR/ARF6/RAC1/PAFAH1B1/ROCK1/RHOG/LLGL2/PLS1/FMNL3/FHOD3/ACTN1/LLGL1/DLG1/RTKN/SYNPO/RAB13/PLEC/PDCD6IP	21
BP	GO:0150105	protein localization to cell-cell junction	12/2046	17/7502	0.000243373	0.00385594	0.00304038	DSP/TJP1/CDH5/ACTN4/ACTG1/PECAM1/VCL/ARHGEF18/SCRIB/FLNA/ILDR1/MAPK9	12
BP	GO:1900744	regulation of p38MAPK cascade	12/2046	17/7502	0.000243373	0.00385594	0.00304038	MAP3K4/EZR/XDH/HGF/DAB2IP/MAP3K3/CYLD/DLG1/PHLPP1/RELL1/MINK1/STK39	12
BP	GO:1901028	regulation of mitochondrial outer membrane permeabilization involved in apoptotic signaling pathway	12/2046	17/7502	0.000243373	0.00385594	0.00304038	BAK1/CASP6/ATPIF1/SLC25A4/SLC25A5/GCLC/GSK3A/SLC25A31/ACAA2/MPV17L/HIP1R/GSK3B	12
BP	GO:0014070	response to organic cyclic compound	119/2046	331/7502	0.000253386	0.00400069	0.00315451	ACACB/CASP6/DIAPH1/GNAZ/REN1/HSP90B1/ALPL/ANXA1/GSTA2/SLC3A2/SPP1/ITPR1/GPD1/PRKCE/GNAO1/GNA11/GNAQ/ABCB4/TGM2/CES1C/NFKB1/EZR/CTNNA1/PIK3R1/FKBP4/HMGB2/AKT1/MAP2K1/MMP2/STAT3/STAT5A/CAV1/HMGA2/CEBPA/NCSTN/FOXP1/SLC12A3/ISL1/ABAT/GNB5/MAPK1/HMGB1/YWHAH/ITPR3/SMAD1/NCOA1/CASP3/SMAD5/CASP7/GABPA/PDE4D/AQP1/CTNNB1/JUP/BCHE/EIF2AK2/PADI2/GSK3A/STING1/SMARCA4/SDK1/PRKAA1/ACACA/AKT2/PPP1R1B/ADIPOQ/SLC9…	119
BP	GO:0051924	regulation of calcium ion transport	50/2046	118/7502	0.000260619	0.00408661	0.00322227	ATP2B1/BIN1/BAK1/DIAPH1/GSTO1/CASK/EGF/THY1/ACE/CALM2/CALM1/CALM3/ITPR1/ATP1B1/PRKCE/HSPA2/GNAO1/GJA1/LYN/AKT1/PPP3CB/CAV1/WFS1/YWHAE/GNB5/PPP3CA/STIM1/G6PDX/PDE4D/CTNNB1/PML/SLC9A1/PRKD1/CAMK2D/ATP1A2/SESTD1/GSTM7/ASPH/ORAI1/ANK2/PLCG2/UBQLN1/CLDN16/MYO5A/PACSIN3/DYSF/RHOA/CASR/P2RX7/HOMER1	50
BP	GO:0090087	regulation of peptide transport	50/2046	118/7502	0.000260619	0.00408661	0.00322227	KALRN/GNAZ/CASK/CAR2/PRKACA/ITPR1/PFKL/GLUL/PRKCE/GNAO1/GNA11/GNAQ/GJA1/GLUD1/PTPN11/PFKM/ANXA5/PPP3CB/HMGA2/RAB8B/ISL1/ABAT/RAC1/DYNLL1/PPP3CA/STIM1/HMGCR/TFAP2B/PTPMT1/GNAS/TRPM4/PCK2/ANO1/ARRB1/ORAI1/SFRP1/ILDR1/SIDT2/SLC26A6/MYH9/UQCC2/OXCT1/PRKAR1A/HMGN3/ARHGEF7/ACSL4/CASR/SYTL4/BMAL1/ITSN1	50
BP	GO:0042759	long-chain fatty acid biosynthetic process	11/2046	15/7502	0.000265525	0.00414928	0.00327168	GSTM6/GSTM1/GSTM2/LTC4S/GSTM7/GSTM4/ACOT7/FADS1/MYO5A/ASAH2/QKI	11
BP	GO:0008217	regulation of blood pressure	42/2046	95/7502	0.000266537	0.00415088	0.00327294	ATP2B1/REN1/ACE/KLK1/NPR1/GNA11/GNAQ/PTGS1/GJA1/PIK3R1/NR2F2/PLCB3/HSD11B2/NPY/ABAT/EXT2/WNK1/G6PDX/GSK3A/ECE1/ADIPOQ/POSTN/ENG/CD34/ATP1A2/GNAS/SMAD3/LNPEP/NEDD4L/ARHGEF12/RNPEP/ATP1A1/NCALD/SMTN/SNX5/ERAP1/GUCY1A1/RHOA/RPS6KA2/SLC2A5/STK39/MECP2	42
BP	GO:0005976	polysaccharide metabolic process	29/2046	59/7502	0.000269231	0.00417857	0.00329477	EGF/INSR/PHKA1/NFKB1/AKT1/ACADM/PFKM/PPP1CB/HMGB1/EXT2/GAA/GSK3A/NDST1/GRB10/AKT2/PGM2/PHKA2/PYGB/HS2ST1/EPM2AIP1/PRKAG2/GBE1/PHKG2/PPP1R1A/PYGL/GYG/PYGM/GSK3B/GYS1	29
BP	GO:0046031	ADP metabolic process	33/2046	70/7502	0.000283504	0.00438518	0.00345768	HK2/AMPD3/PGAM2/ACTN3/SLC4A1/ALDOC/PRKACA/PGK1/PFKL/GPD1/INSR/ENO1B/ENO1/HK1/ENO3/STAT3/PFKM/PKM/ENTPD1/PFKFB1/HK3/PRKAA1/OGDH/GIT1/PRKAA2/GALE/HKDC1/PRKAG2/MPI/PGAM1/AK1/PFKP/P2RX7	33
BP	GO:0099003	vesicle-mediated transport in synapse	62/2046	154/7502	0.000287212	0.00439675	0.0034668	BIN1/STXBP1/DIAPH1/VAMP4/CASK/DDC/CTBP1/PRKACA/SLC2A4/DNM1/SYT1/PPP3CB/EFNB2/RAB8A/CTBP2/NPY/DNAJC5/ARF6/RAB11A/RAB3A/VAMP2/ACTG1/RALA/ROCK1/CTNNB1/AAK1/TBC1D24/ABCA13/SYP/SH3GL1/SYN2/GIT1/AMPH/SCRIB/RAB3GAP1/AP3S2/STON2/DNM3/STON1/SYN3/DNM1L/FBXO45/AP3M2/GRIPAP1/SIRT2/SNX9/DTNBP1/ATP6V1B1/GRIP1/PLS3/RAB27B/ARHGDIA/SCRN1/RAB3B/FBXL20/CLSTN1/PFN2/GIT2/ITSN1/P2RX7/SNAPIN/SEPTIN5	62
BP	GO:0005977	glycogen metabolic process	24/2046	46/7502	0.000288106	0.00439675	0.0034668	INSR/PHKA1/AKT1/ACADM/PFKM/PPP1CB/HMGB1/GAA/GSK3A/GRB10/AKT2/PGM2/PHKA2/PYGB/EPM2AIP1/PRKAG2/GBE1/PHKG2/PPP1R1A/PYGL/GYG/PYGM/GSK3B/GYS1	24
BP	GO:0006073	cellular glucan metabolic process	24/2046	46/7502	0.000288106	0.00439675	0.0034668	INSR/PHKA1/AKT1/ACADM/PFKM/PPP1CB/HMGB1/GAA/GSK3A/GRB10/AKT2/PGM2/PHKA2/PYGB/EPM2AIP1/PRKAG2/GBE1/PHKG2/PPP1R1A/PYGL/GYG/PYGM/GSK3B/GYS1	24
BP	GO:0044042	glucan metabolic process	24/2046	46/7502	0.000288106	0.00439675	0.0034668	INSR/PHKA1/AKT1/ACADM/PFKM/PPP1CB/HMGB1/GAA/GSK3A/GRB10/AKT2/PGM2/PHKA2/PYGB/EPM2AIP1/PRKAG2/GBE1/PHKG2/PPP1R1A/PYGL/GYG/PYGM/GSK3B/GYS1	24
BP	GO:0010638	positive regulation of organelle organization	114/2046	316/7502	0.000291398	0.00443216	0.00349473	SH3PXD2B/BIN1/MAP3K4/BAK1/DCTN1/ATPIF1/SDC4/NCK2/TESK1/PIP4K2A/WDR1/EGF/ERCC1/ANXA1/TCP1/GSN/MAP1B/INSR/PRKCE/CFL1/GJA1/XRCC5/SYT1/NF2/PLA2G4A/SLC25A4/CAV1/SLC25A5/ARF6/RAC1/MAPK1/DYNLL1/RALA/PDLIM4/VASP/CCT3/NRP1/PRKCQ/CTNNB1/TEK/GSK3A/CTTN/SCIN/AKT2/PML/MAPRE1/HRAS/FSCN1/ATRX/TRIM28/ATM/MAPK3/GIT1/MORC2A/CARMIL1/CEP135/NES/RICTOR/NPR2/C2CD5/CCP110/ATF7IP/DAAM2/CLEC16A/SEPTIN9/RAB3GAP1/PIP4K2B/D…	114
BP	GO:0051301	cell division	108/2046	297/7502	0.000296866	0.00450033	0.00354848	EXOC6B/TOPAZ1/DCTN1/NUMBL/NEDD9/EXOC7/EXOC4/NUDC/EPB41L2/SFN/KIT/CALM2/CALM1/CALM3/PRKCE/CFL1/MAP4/SEPTIN4/KIF2A/CCND3/POU3F3/SEPTIN2/SEPTIN2/HMGA2/ANAPC1/DYNLT3/FGF1/ACTR2/WDR5/PPP1CB/ARF6/RAB11A/RAN/PAFAH1B1/UBE2I/RALA/ROCK1/ANXA11/LLGL2/EXOC5/GAREM1/PDS5B/SNX33/ARHGEF2/FZD7/MAPRE1/TSG101/MYH10/GIT1/EXOC3/EXOC8/RAB35/TPPP/CCNT2/CCP110/LATS2/KLHL13/SEPTIN9/TTC28/DIXDC1/KATNB1/TXNIP/RAB11FIP4/LIG…	108
BP	GO:0006096	glycolytic process	30/2046	62/7502	0.000301133	0.00451996	0.00356396	HK2/PGAM2/ACTN3/SLC4A1/ALDOC/PRKACA/PGK1/PFKL/GPD1/INSR/ENO1B/ENO1/HK1/ENO3/STAT3/PFKM/PKM/PFKFB1/HK3/PRKAA1/OGDH/GIT1/PRKAA2/GALE/HKDC1/PRKAG2/MPI/PGAM1/PFKP/P2RX7	30
BP	GO:0006757	ATP generation from ADP	30/2046	62/7502	0.000301133	0.00451996	0.00356396	HK2/PGAM2/ACTN3/SLC4A1/ALDOC/PRKACA/PGK1/PFKL/GPD1/INSR/ENO1B/ENO1/HK1/ENO3/STAT3/PFKM/PKM/PFKFB1/HK3/PRKAA1/OGDH/GIT1/PRKAA2/GALE/HKDC1/PRKAG2/MPI/PGAM1/PFKP/P2RX7	30
BP	GO:0008016	regulation of heart contraction	30/2046	62/7502	0.000301133	0.00451996	0.00356396	DSP/BIN1/DSG2/CALM2/CALM1/CALM3/ATP1B1/GNAO1/GJA1/PIK3R1/CAV1/ISL1/GAA/PDE4D/JUP/GSK3A/GPD1L/TMEM65/SLC9A1/SNTA1/ATP1A2/TRPM4/DLG1/FLNA/ANK2/ATP1A1/SMTN/GRK2/PKP2/GLRX3	30
BP	GO:0030032	lamellipodium assembly	27/2046	54/7502	0.000305188	0.00456581	0.00360011	S1PR1/NCK2/KIT/ITGB1/CFL1/PIK3R1/CAPZB/ACTR2/RAC1/AQP1/RAC2/VAV2/FSCN1/ATP7A/VCL/CARMIL1/ABLIM1/ARHGEF6/PLCE1/SH2B1/FGD4/ACTR3/NCK1/GOLPH3/ARHGEF7/BIN3/DMTN	27
BP	GO:0016053	organic acid biosynthetic process	76/2046	197/7502	0.000310384	0.00462837	0.00364944	CAD/GLS/ACACB/CYP2C23/GSTO1/PTGIS/BHMT1B/BHMT/GSTM6/MGLL/CYP4A14/BCAT2/RDH16/GOT1/ANXA1/GSTM1/SCD1/GLUL/GSTM2/LDHB/FASN/PTGS1/CES1C/LTA4H/AKR1B3/PLA2G4A/SHMT1/ACADVL/PKM/GULO/ABAT/RBP1/FABP5/PRKAA1/ACACA/LTC4S/ASNS/PHGDH/ALDH1A2/DCAF5/GSTM7/ERLIN2/ENOPH1/SLC25A12/PRKAA2/KLHL25/GSTM4/CTH/AKR1D1/ACOT7/ACLY/ACSM1/PRKAG2/BAAT/FADS1/MTHFD1/PRMT3/PYCR2/CEACAM2/MYO5A/PSAT1/PSPH/ACSS1/NANP/MGST3/KYNU/GAT…	76
BP	GO:0051894	positive regulation of focal adhesion assembly	15/2046	24/7502	0.000313474	0.00465923	0.00367377	SDC4/THY1/CFL1/PTPN11/RAC1/ROCK1/NRP1/TEK/PTPRJ/SMAD3/PPM1F/FERMT2/MYH9/TSC1/IQGAP1	15
BP	GO:0036465	synaptic vesicle recycling	31/2046	65/7502	0.000332555	0.00492678	0.00388474	BIN1/DIAPH1/VAMP4/CTBP1/SLC2A4/DNM1/SYT1/PPP3CB/ARF6/RAB3A/VAMP2/ACTG1/ROCK1/TBC1D24/ABCA13/SYP/SH3GL1/GIT1/AMPH/SCRIB/AP3S2/STON2/DNM3/STON1/DNM1L/AP3M2/GRIPAP1/SNX9/RAB27B/GIT2/ITSN1	31
BP	GO:0032414	positive regulation of ion transmembrane transporter activity	25/2046	49/7502	0.000340141	0.0050147	0.00395406	GSTO1/ABCB1B/CALM2/CALM1/CALM3/ATP1B1/HSPA2/CFL1/ABCB1A/PPP3CB/EPHB2/PPP3CA/STIM1/ATP1B3/SLC9A1/NDUFA4/ATP7A/GSTM7/ASPH/ANK2/NEDD4L/PLCG2/MYO5A/TESC/STK39	25
BP	GO:0016358	dendrite development	68/2046	173/7502	0.000340688	0.0050147	0.00395406	SLC9A6/PTPRF/KALRN/SYNGAP1/FARP1/EEF2K/NUMBL/NCK2/ILK/CASK/ITGB1/PRKG1/MAP1B/CFL1/MARCKS/RAB21/EPHB3/EPHB2/ACTR2/ARF6/RAC1/PAFAH1B1/PPP3CA/YWHAH/DAB1/NRP1/GSK3A/PREX2/SDK1/DAB2IP/ANKRD27/CDKL5/TBC1D24/COBL/ARHGAP44/FZD4/ATP7A/PTPRD/GIT1/MAP6/MFN2/RAP2A/RBFOX2/DNM3/ANAPC2/UBA6/NEDD4L/NGEF/PDLIM5/DNM1L/MGARP/DTNBP1/PRMT3/CLIP1/GRIP1/ACTR3/IQGAP1/MINK1/RHOA/ACSL4/ASAP1/DBN1/GSK3B/SGK1/CARM1/ITSN1/ME…	68
BP	GO:0043408	regulation of MAPK cascade	113/2046	314/7502	0.000345055	0.00506215	0.00399147	PKHD1/RAP1GDS1/SYNGAP1/MAP3K4/MAP2K3/COPS5/ILK/SORL1/PDE8A/C3/EGF/KIT/REN1/CSF1R/RRAS/LMNB1/INSR/PRKCE/MYD88/LYN/EZR/PRKCD/AKT1/MAP2K1/PTPN11/FLT4/NF2/CAV1/EPHB2/PSCA/ERP29/NPY/FGF1/RAC1/PAFAH1B1/MAPK1/HMGB1/ROCK1/ERBB2/NRP1/DOK1/SIRPA/XDH/HMGCR/CTNNB1/TEK/EIF2AK2/NF1/HGF/FBLN1/GAREM1/DAB2IP/NDST1/PAK6/ITGA1/ECE1/WWC1/ADIPOQ/MAP3K3/FZD4/KSR1/PRDX2/HRAS/ERBB4/MAPK3/MAP2K2/PTPRJ/INPPL1/CAMK2D/DSTYK…	113
BP	GO:0035725	sodium ion transmembrane transport	28/2046	57/7502	0.00034624	0.00506215	0.00399147	SLC9A6/PTPN3/SLC6A18/ATP1B1/SLC6A13/SLC12A3/YWHAH/WNK1/ATP1B3/FXYD2/GPD1L/SLC9A2/SLC9A1/SNTA1/ATP4A/CAMK2D/ATP1A2/TRPM4/NEDD4L/SLC6A8/SLC6A20A/ATP1A1/GRIP1/TPCN1/TESC/ATP1A4/ATP12A/STK39	28
BP	GO:0043087	regulation of GTPase activity	80/2046	210/7502	0.000348217	0.00506215	0.00399147	RAP1GAP/RABGAP1/KALRN/RALGAPA2/TBC1D2/RAP1GDS1/SYNGAP1/SIPA1L3/ARFGEF1/RAB11FIP2/S1PR1/BIN1/NEDD9/THY1/ITGB1/PRKG1/GNAO1/MAP2K1/BCL6/EPHB3/SH3BP1/LRCH1/GNB5/PAFAH1B1/PLXNA1/ERBB2/WNK1/RHOG/SOS2/NF1/PECAM1/TBC1D2B/DAB2IP/IQGAP2/CDKL5/PROM2/ARAP1/ARHGAP44/RAP1GAP2/TBC1D9B/RASA3/AKT2/VAV2/HRAS/ITGA6/RIPOR1/OCRL/GAPVD1/RASA4/RICTOR/GNAS/ASAP2/AMPH/SCRIB/RAB3GAP1/ELMOD2/ARRB1/ARHGEF10/ARHGAP12/DOCK8/M…	80
BP	GO:0099504	synaptic vesicle cycle	54/2046	131/7502	0.000348348	0.00506215	0.00399147	BIN1/STXBP1/DIAPH1/VAMP4/CASK/DDC/CTBP1/PRKACA/SLC2A4/DNM1/SYT1/PPP3CB/CTBP2/NPY/DNAJC5/ARF6/RAB3A/VAMP2/ACTG1/ROCK1/CTNNB1/TBC1D24/ABCA13/SYP/SH3GL1/SYN2/GIT1/AMPH/SCRIB/RAB3GAP1/AP3S2/STON2/DNM3/STON1/SYN3/DNM1L/FBXO45/AP3M2/GRIPAP1/SNX9/DTNBP1/ATP6V1B1/PLS3/RAB27B/ARHGDIA/SCRN1/RAB3B/FBXL20/PFN2/GIT2/ITSN1/P2RX7/SNAPIN/SEPTIN5	54
BP	GO:1903522	regulation of blood circulation	42/2046	96/7502	0.000350759	0.00508099	0.00400632	DSP/ATP2B1/BIN1/MGLL/DSG2/ACE/CALM2/CALM1/CALM3/ATP1B1/GNAO1/PTGS1/GJA1/PIK3R1/AKT1/MAP2K1/MMP2/CAV1/ISL1/GAA/PDE4D/HMGCR/JUP/GSK3A/GPD1L/TMEM65/SLC9A1/SNTA1/DBH/ATP1A2/TRPM4/DLG1/WDR35/FLNA/ANK2/ATP1A1/SMTN/GRK2/PKP2/GLRX3/RHOA/CASR	42
BP	GO:0010817	regulation of hormone levels	95/2046	257/7502	0.00035412	0.00511345	0.00403192	TUBB1/LRP2/KALRN/RAB11FIP2/BCAT2/RDH16/GNAZ/CASK/PAPSS2/PRKACA/REN1/HSP90B1/ACE/ANXA1/SLC3A2/SPP1/ITPR1/PFKL/GLUL/PRKCE/GNAO1/GNA11/GNAQ/FURIN/GJA1/NFKB1/LYN/GLUD1/PTPN11/PFKM/ANXA5/PPP3CB/HMGA2/RAB8B/ISL1/ABAT/RAC1/RAB3A/VAMP2/DYNLL1/PPP3CA/STIM1/RBP1/HMGCR/AQP1/CYB5R4/SLC16A10/ECE1/ADIPOQ/FZD4/TFAP2B/MME/HSD3B4/HSD3B8/ALDH1A2/SMAD2/PTPMT1/GNAS/TRPM4/UBE2Q1/MFN2/PCK2/ANO1/ARRB1/ORAI1/SFRP1/CCDC1…	95
BP	GO:0009887	animal organ morphogenesis	137/2046	392/7502	0.00037147	0.00532351	0.00419755	ITGB4/SH3PXD2B/TPRN/SHROOM2/LRP2/FLVCR1/WDR72/MKI67/IFT140/PKHD1/DSP/S1PR1/BAK1/CASP6/CELSR1/CAPN1/NRP2/EXOC4/ILK/FZD1/FHL2/ADAM15/ACTN3/THY1/PLAU/HOXB6/ALPL/ITPR1/CALB1/ANXA6/INSR/RPS6KA1/SERPINH1/TGM2/GJA1/HOXD8/PCGF2/POU2F1/NFKB1/MAN2A1/HOXD10/KIF3A/PTPRM/CTNND1/MAP2K1/MMP2/PBX1/STAT3/STAT5A/ITGAV/NF2/CAV1/EFNB2/HMGA2/EPHB4/EPHB2/FGF1/ISL1/RAC1/PAFAH1B1/MAPK1/PPP3CA/PLXNA1/NFIX/STIM1/EXT2/GAA/…	137
BP	GO:0051293	establishment of spindle localization	17/2046	29/7502	0.000372167	0.00532351	0.00419755	PKHD1/DCTN1/ITGB1/CFL1/MAP4/PAFAH1B1/KPNB1/UBXN2B/LLGL2/ARHGEF2/MAPRE1/LLGL1/MYH9/MISP/DYNC1H1/SPRY1/MAD2L1	17
BP	GO:0140115	export across plasma membrane	17/2046	29/7502	0.000372167	0.00532351	0.00419755	ABCC4/ATP2B1/ABCC1/ABCB1B/CALM2/ATP1B1/ABCB1A/GJA1/YWHAE/ATP1B3/SLC27A1/ATP4A/ATP1A2/DLG1/ATP1A1/ATP1A4/ATP12A	17
BP	GO:0021761	limbic system development	21/2046	39/7502	0.000391319	0.00556259	0.00438606	NRP2/CSF1R/KIF3A/NF2/YWHAE/PAFAH1B1/PLXNA1/NFIX/DAB1/NRP1/CTNNB1/NF1/OGDH/HSD3B4/DCLK2/ATP1A2/RAB3GAP1/UBA6/UQCRQ/TSC1/GSK3B	21
BP	GO:1901019	regulation of calcium ion transmembrane transporter activity	21/2046	39/7502	0.000391319	0.00556259	0.00438606	GSTO1/CALM2/CALM1/CALM3/ATP1B1/HSPA2/PPP3CB/YWHAE/GNB5/PPP3CA/STIM1/PDE4D/SLC9A1/ATP1A2/GSTM7/ASPH/ANK2/PLCG2/UBQLN1/MYO5A/DYSF	21
BP	GO:0001823	mesonephros development	19/2046	34/7502	0.000394947	0.00559672	0.00441297	ARG2/ILK/REN1/CALB1/PBX1/FGF1/SMAD1/SMAD5/CTNNB1/SIM1/SMAD2/DLG1/TACSTD2/SMAD3/SFRP1/HS2ST1/NPNT/EPCAM/SPRY1	19
BP	GO:0090276	regulation of peptide hormone secretion	48/2046	114/7502	0.000409235	0.00577973	0.00455728	KALRN/GNAZ/CASK/PRKACA/ITPR1/PFKL/GLUL/PRKCE/GNAO1/GNA11/GNAQ/GJA1/GLUD1/PTPN11/PFKM/ANXA5/PPP3CB/HMGA2/RAB8B/ISL1/ABAT/RAC1/DYNLL1/PPP3CA/STIM1/HMGCR/TFAP2B/PTPMT1/GNAS/TRPM4/PCK2/ANO1/ARRB1/ORAI1/SFRP1/ILDR1/SIDT2/MYH9/UQCC2/OXCT1/PRKAR1A/HMGN3/ARHGEF7/ACSL4/CASR/SYTL4/BMAL1/ITSN1	48
BP	GO:0008286	insulin receptor signaling pathway	39/2046	88/7502	0.000410395	0.00577973	0.00455728	PTPRF/PIP4K2A/SORL1/INSR/PIK3R1/MARCKS/PRKCD/CCND3/AKT1/MAP2K1/PTPN11/MAPK1/PRKCQ/SOS2/RELA/GSK3A/PRKAA1/GRB10/AKT2/HRAS/MAPK3/PTPRJ/INPPL1/C2CD5/MFN2/PIP4K2B/TNS2/APPL1/SLC27A4/ADIPOR1/NCOA5/PIP4K2C/NCK1/SNX5/BAIAP2L1/PDK2/GRB14/GSK3B/PDPK1	39
BP	GO:1902414	protein localization to cell junction	34/2046	74/7502	0.000421285	0.00591484	0.00466382	KALRN/DSP/KIF3A/MAP2K1/TJP1/RAB8A/CDH5/ACTN4/RAB11A/VAMP2/ACTG1/ERBB2/PECAM1/ARHGAP44/HRAS/ERBB4/VCL/GIT1/ARHGEF18/SCRIB/DLG1/FLNA/ILDR1/FERMT2/GRIPAP1/GRIP1/RAB27B/CLSTN1/NBEA/NECTIN1/NPHS1/MAPK9/GSK3B/HOMER1	34
BP	GO:0061640	cytoskeleton-dependent cytokinesis	30/2046	63/7502	0.000426742	0.00595481	0.00469533	EXOC6B/EXOC7/EXOC4/CFL1/SEPTIN4/SEPTIN2/SEPTIN2/ACTR2/ROCK1/EXOC5/SNX33/MYH10/EXOC3/EXOC8/RAB35/SEPTIN9/RTKN/SEPTIN8/EXOC1/SNX9/ACTR3/EXOC2/CHMP5/CHMP4B/RHOA/PLEC/SEPTIN6/PDCD6IP/SEPTIN5/UNC119	30
BP	GO:0120034	positive regulation of plasma membrane bounded cell projection assembly	30/2046	63/7502	0.000426742	0.00595481	0.00469533	KIT/CFL1/PIK3R1/GPM6A/ACTR2/RAC1/DYNLL1/RALA/NRP1/AQP1/PRKCQ/RAC2/ARAP1/COBL/HRAS/FSCN1/ATP7A/CEP135/CCP110/SEPTIN9/DNM3/CROCC/PLCE1/EPS8L1/ARHGAP35/ACTR3/ESPN/PLEK2/GSK3B/P2RX7	30
BP	GO:0008284	positive regulation of cell population proliferation	140/2046	403/7502	0.000431959	0.00600923	0.00473824	LRP2/SETD1A/PKHD1/ABCC4/NCCRP1/S1PR1/NCK2/CD59A/ILK/EGF/FABP4/SLC4A1/PRKACA/KIT/PLAU/ANXA2/ITGB1/CSF1R/ANXA1/ITPR1/GLUL/INSR/VIM/GNAQ/TGM2/MYD88/LYN/KIF3A/DPP4/CCND3/HMGB2/POU3F3/AKT1/MMP2/FLT4/TJP1/BCL6/PBX1/STAT3/STAT5A/PURA/LIFR/ITGAV/AKR1B3/PLA2G4A/CAV1/SLC25A5/EFNB1/EFNB2/HMGA2/EPHB2/NPY/FOXP1/PAXBP1/FGF1/ISL1/TSC22D1/MAPK1/HMGB1/PPP3CA/ERBB2/S100A13/PDE4D/HMGCR/AQP1/PRKCQ/CTNNB1/RELA/NF1/RA…	140
BP	GO:0003015	heart process	41/2046	94/7502	0.000443394	0.00613093	0.0048342	DSP/RAP1GDS1/BIN1/MAP2K3/DSG2/ACE/CALM2/CALM1/CALM3/GSN/ATP1B1/GNAO1/GJA1/PIK3R1/CAV1/ISL1/RAC1/EXT2/GAA/SMAD5/PDE4D/JUP/GSK3A/GPD1L/TMEM65/SLC9A1/SNTA1/CAMK2D/ATP1A2/TRPM4/DLG1/FLNA/ANK2/NEDD4L/DNM1L/ATP1A1/SMTN/GRK2/PKP2/GLRX3/RPS6KA2	41
BP	GO:0032872	regulation of stress-activated MAPK cascade	41/2046	94/7502	0.000443394	0.00613093	0.0048342	MAP3K4/COPS5/LMNB1/MYD88/EZR/AKT1/MAP2K1/FLT4/PAFAH1B1/MAPK1/HMGB1/SIRPA/XDH/HMGCR/EIF2AK2/HGF/DAB2IP/MAP3K3/HRAS/MAPK3/MAP2K2/CYLD/DIXDC1/RAP2A/DLG1/TAOK3/AIDA/SFRP1/PHLPP1/RELL1/ARL6IP5/PDCD10/FGD4/TLR3/PYCARD/MAGI3/STK3/MINK1/MAPK9/STK39/STK25	41
BP	GO:0051283	negative regulation of sequestering of calcium ion	27/2046	55/7502	0.000445457	0.00614085	0.00484202	DIAPH1/GSTO1/THY1/CALM2/CALM1/CALM3/ITPR1/ANXA6/PRKCE/LYN/ITGAV/PLCB3/PDE4D/PLCH1/PRKD1/CAMK2D/GSTM7/ASPH/FLNA/ANK2/PLCG2/PLCE1/ERO1A/PLCD1/MYO5A/P2RX7/ITPR2	27
BP	GO:0010720	positive regulation of cell development	83/2046	221/7502	0.000462075	0.00635075	0.00500752	PTPRF/LRP2/KALRN/BIN1/LGALS9/EEF2K/NUMBL/NEDD9/ILK/CASK/ACTN3/CAR2/KIT/ITGB1/ACE/CSF1R/ANXA1/MAP1B/VIM/TGM2/GJA1/LYN/MARCKS/MAN2A1/XRCC5/MAP2K1/RAB21/BCL6/STAT5A/EPHB2/CDH5/ACTR2/PAFAH1B1/HMGB1/PPP3CA/PLXNA1/NRP1/CTNNB1/RELA/SMARCA4/ANKRD27/CDKL5/TBC1D24/ADIPOQ/FZD4/MME/PRKCI/MAP2K2/PTPRD/SMARCD3/GNAS/MAP6/CYLD/MFN2/DIXDC1/PCID2/NRD1/LIG4/ANAPC2/PLXNB1/CYP51/DNM1L/KLHL25/SIRT2/TRF/GRIP1/ACTR3/RTN…	83
BP	GO:0097581	lamellipodium organization	31/2046	66/7502	0.000465389	0.00637708	0.00502829	S1PR1/NCK2/KIT/ITGB1/CFL1/PIK3R1/CAPZB/ACTR2/RAC1/AQP1/RAC2/CTTN/VAV2/FSCN1/PDPN/ATP7A/VCL/CARMIL1/ABLIM1/ARHGEF6/PLCE1/SH2B1/FGD4/ACTR3/NCK1/ARPC5/GOLPH3/ARHGEF7/BIN3/CORO1B/DMTN	31
BP	GO:2000177	regulation of neural precursor cell proliferation	22/2046	42/7502	0.000476926	0.00651561	0.00513752	LRP2/SETD1A/ILK/EGF/ITGB1/LYN/CTNNA1/NF2/KIFAP3/CTNNB1/NF1/EMX1/NES/SMARCD3/GNG5/FLNA/APPL2/SIRT2/TRF/CEND1/RHOA/SPINT1	22
BP	GO:0002064	epithelial cell development	45/2046	106/7502	0.000494205	0.00671147	0.00529195	MYO1E/SIPA1L3/MYADM/SFN/ABCB1B/FASN/VIM/MYD88/GJA1/EZR/TJP1/AKR1B3/CEBPA/CDH5/ST14/RAC1/ROCK1/PDE4D/PECAM1/SMARCA4/TFCP2L1/MARVELD2/ADIPOQ/ATRX/VCL/JMJD1C/CCDC88C/SCRIB/HYDIN/FLNB/YIPF6/FLNA/FNDC3A/SIDT2/PDE2A/TMIGD1/AMPD2/RAB13/PALLD/RILPL1/PLEC/PLOD3/RAB25/BMAL1/PDPK1	45
BP	GO:0055001	muscle cell development	45/2046	106/7502	0.000494205	0.00671147	0.00529195	BIN1/FHL2/WDR1/PARP2/ACTN3/ITGB1/PPP3CB/LMNA/SLC25A4/ACTN4/FOXP1/ISL1/ACTG1/PPP3CA/ACTA1/CSRP1/G6PDX/GSK3A/SORBS2/MYH10/ENG/MYOF/CAMK2D/FHOD3/ACTN1/MFN2/PGM5/ANK2/PDLIM5/TRIP10/AFG3L2/PTCD2/FLNC/FDPS/MYL9/PRKAR1A/NEBL/DYSF/PI16/BIN3/FLII/LDB3/PLEC/GSK3B/HOMER1	45
BP	GO:0030838	positive regulation of actin filament polymerization	20/2046	37/7502	0.000502282	0.00680093	0.00536248	BIN1/NCK2/PRKCE/ARF6/RAC1/VASP/CTTN/CARMIL1/RICTOR/DLG1/BAG4/SNX9/ACTR3/NCK1/BAIAP2L1/PYCARD/PFN2/RHOA/NPHS1/MYO1C	20
BP	GO:0006163	purine nucleotide metabolic process	134/2046	385/7502	0.000522414	0.00705258	0.00556091	ACNAT1/ACACB/HK2/GTPBP1/AMPD3/ATPIF1/GUCY1B1/ACOT1/PGAM2/PAPSS2/ACTN3/FHIT/COX2/ATP8/SLC4A1/ALDOC/PRKACA/PGK1/NUDT11/NUDT10/PFKL/GPD1/ATP1B1/INSR/LDHB/ENO1B/ENO1/HK1/NPR1/FASN/ENO3/ADSSL1/MAP2K1/PDHA1/TKT/ACSL1/STAT3/ADSS/PFKM/RPIA/ADCY9/PKM/ADSL/ENTPD1/ATP5E/ACOT8/RAN/PFKFB1/IDH3G/XDH/G6PDX/HMGCR/ATP5K/ACOT6/CYB5R4/HK3/NDUFB6/MCCC2/GPD1L/PRKAA1/FAM20C/PFAS/ACACA/OGDH/SAMHD1/PAPSS1/PDE1A/FDXR/ATP…	134
BP	GO:0030073	insulin secretion	49/2046	118/7502	0.000525861	0.00707818	0.0055811	RAB11FIP2/GNAZ/CASK/PRKACA/ANXA1/ITPR1/PFKL/GLUL/PRKCE/GNAO1/GNA11/GNAQ/GJA1/GLUD1/PTPN11/PFKM/PPP3CB/ISL1/ABAT/RAC1/RAB3A/DYNLL1/PPP3CA/STIM1/HMGCR/CYB5R4/TFAP2B/SMAD2/PTPMT1/GNAS/TRPM4/PCK2/ANO1/ARRB1/ORAI1/SFRP1/CCDC186/SIDT2/MYH9/MYO5A/UQCC2/OXCT1/PRKAR1A/HMGN3/CLTRN/ACSL4/CASR/SYTL4/BMAL1	49
BP	GO:0001822	kidney development	58/2046	145/7502	0.000540777	0.00723742	0.00570666	LRP2/PKHD1/MYO1E/ARG2/CYP4A14/ILK/KCNJ1/REN1/ACE/SPP1/CALB1/KIF3A/CTNND1/POU3F3/PBX1/AKR1B3/EFNB2/WFS1/ACTN4/FGF1/PPP3CA/SMAD1/NRP1/ANXA4/SMAD5/AQP1/CTNNB1/TEK/NF1/TBC1D32/ADIPOQ/SIM1/TFAP2B/ERBB4/SMAD2/ITGA3/DLG1/TACSTD2/PTK7/SMAD3/KANK2/SFRP1/TNS2/PLCE1/HS2ST1/PTCD2/NPNT/BASP1/EPCAM/BICC1/IFT27/IFT25/AMPD2/TSC1/RHOA/SPRY1/COL4A4/CLCNKA	58
BP	GO:0007517	muscle organ development	53/2046	130/7502	0.000540864	0.00723742	0.00570666	LRP2/DSP/S1PR1/CHKB/FZD1/ACTN3/ITGB1/GJA1/CRYAB/HOXD10/DES/NR2F2/PPP3CB/LMNA/CAV1/FOXP1/PAXBP1/COPS2/ISL1/PPP3CA/ACTA1/NFIX/HMGCR/CTNNB1/NF1/PRKAA1/MYL6/ERBB3/ENG/CCNT2/FLNB/SMAD3/HDAC7/SVIL/GTF3C5/PTCD2/SIRT2/DTNBP1/UNC45A/PKP2/UQCC2/DYSF/BIN3/SFMBT1/RHOA/PSMA6/PLEC/NPHS1/BMAL1/MTM1/VAMP5/HDAC6/HOMER1	53
BP	GO:1901020	negative regulation of calcium ion transmembrane transporter activity	12/2046	18/7502	0.000548964	0.00732434	0.00577519	GSTO1/CALM2/CALM1/CALM3/PPP3CB/YWHAE/GNB5/PPP3CA/ATP1A2/GSTM7/UBQLN1/DYSF	12
BP	GO:0030837	negative regulation of actin filament polymerization	23/2046	45/7502	0.000564365	0.00750786	0.0059199	ARFGEF1/CAPN1/MYADM/GSN/CFL1/PRKCD/CAPZA2/CAPZB/PECAM1/SSH2/SCIN/CARMIL1/KANK4/FHOD3/SSH3/SVIL/CYRIB/FLII/PFN2/HIP1R/ADD2/DMTN/KANK3	23
BP	GO:0070848	response to growth factor	110/2046	308/7502	0.000569229	0.00755056	0.00595356	SLC9A6/SMURF2/PTPRF/RAP1GAP/LRP2/MAP2K3/NRP2/CD59A/ILK/FZD1/CASK/SORL1/PDE8A/STK16/GOT1/ANXA1/INSR/PRKCE/CFL1/FURIN/NFKB1/AKT1/PTPN11/PTPN12/FLT4/STAT3/CAV1/CDH5/FGF1/ARF6/MAPK1/NFIX/ROCK1/SMAD1/ERBB2/EXT2/CASP3/NRP1/SMAD5/NEO1/XDH/CTNNB1/TEK/RELA/HGF/ITGB8/GAREM1/DAB2IP/NDST1/FAM20C/CYFIP2/FAM83G/GRB10/PML/FZD4/TFAP2B/ERBB4/PDCD4/PRKD1/FSTL1/SMAD2/ITGA3/ZYX/MAPK3/ENG/ATP7A/GIT1/MYOF/PPP2R5B/DYNC…	110
BP	GO:0009612	response to mechanical stimulus	26/2046	53/7502	0.000573361	0.00758332	0.0059794	GOT1/KIT/GSN/NFKB1/AKT1/MMP2/PTPN11/CAV1/RAC1/AQP1/CTNNB1/JUP/RELA/CNN2/SLC9A1/ATP1A2/TMEM150C/AU040320/ATP1A1/PDE2A/KRT5/ABHD12/ARHGDIA/PLEC/GSK3B/P2RX7	26
BP	GO:0051235	maintenance of location	70/2046	182/7502	0.000583304	0.00769253	0.00606551	ACACB/MORC3/HK2/LGALS9/DIAPH1/GSTO1/SP100/SORL1/C3/THY1/ALB/FTH1/CALM2/CALM1/CALM3/ANXA1/ITPR1/GSN/ANXA6/PRKCE/HK1/GJA1/CES1C/LYN/AKT1/STAT5A/ITGAV/CAV1/PLCB3/SQLE/PAFAH1B1/GAA/MPRIP/CDS1/PDE4D/MYZAP/PLCH1/SCIN/PML/SOAT1/PRKD1/ATP7B/SLC25A23/POLR2M/CAMK2D/SYNE1/GSTM7/FTO/SUN2/ASPH/FLNA/VPS13C/ANK2/PLCG2/PLCE1/ERO1A/PLCD1/MYO5A/GRK2/YWHAB/GOLPH3/SUN1/PLIN3/DYSF/CCDC22/DBN1/PLOD3/RBCK1/P2RX7/ITPR2	70
BP	GO:0007200	phospholipase C-activating G protein-coupled receptor signaling pathway	15/2046	25/7502	0.000586937	0.00769595	0.00606821	S1PR1/ITPR1/GNA11/GNAQ/TGM2/GNB1/STIM1/CMKLR1/ANO1/BICD1/ORAI1/PLCE1/PLCD1/MYH9/CASR	15
BP	GO:0097345	mitochondrial outer membrane permeabilization	15/2046	25/7502	0.000586937	0.00769595	0.00606821	BAK1/CASP6/ATPIF1/SLC25A4/SLC25A5/GCLC/GSK3A/SLC25A31/VDAC2/ACAA2/MPV17L/BLOC1S2/HIP1R/GSK3B/BNIP3L	15
BP	GO:0098662	inorganic cation transmembrane transport	98/2046	270/7502	0.000599858	0.00784285	0.00618403	SLC9A6/PTPN3/ATP2B1/BIN1/BAK1/DIAPH1/GSTO1/KCNJ1/SLC6A18/TCN2/CYTB/THY1/ITGB1/CALM2/CALM1/CALM3/ITPR1/UCP1/ATP1B1/PRKCE/HSPA2/LYN/SLC6A13/AKT1/ITGAV/PPP3CB/SLC25A4/CAV1/PLCB3/SLC12A3/YWHAE/GNB5/VAMP2/PPP3CA/YWHAH/TRPV5/ITPR3/STIM1/WNK1/ATP1B3/G6PDX/PDE4D/AQP1/FXYD2/GPD1L/SLC9A2/PLCH1/PML/SLC9A1/SNTA1/PRKD1/NDUFA4/ATP7A/ATP4A/ATP7B/ATP2A3/SLC25A23/CAMK2D/ATP1A2/TRPM4/ATP6V0D2/SESTD1/GSTM7/ATP2C1/D…	98
BP	GO:0044262	cellular carbohydrate metabolic process	67/2046	173/7502	0.00060828	0.00792674	0.00625018	FGGY/ACACB/HK2/SCARB2/ACTN3/SLC4A1/PRKACA/GOT1/INSR/PRKCE/HK1/PHKA1/AKT1/STAT3/AKR1B3/ACADM/PLA2G4A/PFKM/WDR5/PPP1CB/HMGB1/PFKFB1/EXT2/FBP2/GAA/GSK3A/HK3/NDST1/GRB10/AKT2/ADIPOQ/GIT1/MYOF/FCSK/INPP5A/PGM2/PDK1/GPT2/PCK2/SLC25A12/PHKA2/PYGB/PLCD1/HS2ST1/MYH9/EPM2AIP1/IMPA2/ADIPOR1/FAM3C/HKDC1/PRKAG2/DUSP12/SHPK/GBE1/PHKG2/PPP1R1A/DYSF/PYGL/ISYNA1/PDK2/SLC5A3/GYG/PYGM/GSK3B/GYS1/MECP2/PCK1	67
BP	GO:0019725	cellular homeostasis	144/2046	419/7502	0.000609749	0.00792674	0.00625018	SLC9A6/FGGY/PDZD8/GLS/PKHD1/RAP1GDS1/RAB11FIP2/ATP2B1/HK2/BAK1/DCTN1/DIAPH1/GSTO1/CAR2/THY1/MT2/MT1/SLC4A1/PRKACA/ALPL/FTH1/CALM2/CALM1/CALM3/SPP1/ITPR1/CALB1/ATP1B1/ANXA6/PRKCE/LAMP2/HK1/TGM2/LYN/PIK3R1/APEX1/ITGAV/PFKM/PPP3CB/CAV1/PLCB3/AQP4/CDH5/WFS1/NPY/SLC12A3/YWHAE/RAC1/MAPK1/DYNLL1/PPP3CA/TRPV5/STIM1/GAA/WNK1/ATP1B3/GCLC/NEO1/PDE4D/HMGCR/AQP1/SMARCA4/HK3/SLC9A2/PLCH1/PRKAA1/PML/SLC9A1/PRDX…	144
BP	GO:0051928	positive regulation of calcium ion transport	27/2046	56/7502	0.00063936	0.0082739	0.00652392	ATP2B1/BAK1/GSTO1/CASK/THY1/CALM2/CALM1/CALM3/ITPR1/ATP1B1/HSPA2/PPP3CB/CAV1/WFS1/PPP3CA/STIM1/G6PDX/SLC9A1/GSTM7/ASPH/ORAI1/ANK2/PLCG2/CLDN16/CASR/P2RX7/HOMER1	27
BP	GO:0086009	membrane repolarization	11/2046	16/7502	0.000640081	0.0082739	0.00652392	WDR1/ATP1B1/GJA1/CAV1/YWHAE/ATP1B3/SNTA1/FLNA/ANK2/NEDD4L/ATP1A1	11
BP	GO:0003014	renal system process	31/2046	67/7502	0.000642926	0.0082872	0.0065344	MYO1E/ADGRF5/CLDN4/AQP7/KCNJ1/SLC6A18/SLC4A1/REN1/ACE/GSN/GJA1/AKR1B3/HSD11B2/AQP4/WFS1/PPP3CA/TRPV5/PKN1/ANPEP/G6PDX/AQP1/ADIPOQ/PON3/ITGA3/SLC25A23/GNAS/RHPN2/ATP6V1B1/AMN/SNX5/RHOA	31
BP	GO:0046324	regulation of glucose import	19/2046	35/7502	0.000644828	0.00828831	0.00653528	HK2/ACE/INSR/PRKCD/AKT1/PTPN11/GSK3A/GRB10/AKT2/ADIPOQ/ERBB3/ERBB4/PEA15A/PRKCI/C2CD5/MFN2/APPL2/APPL1/GRK2	19
BP	GO:0019318	hexose metabolic process	61/2046	155/7502	0.000649257	0.0083218	0.00656168	ACACB/HK2/PGAM2/ACTN3/ALDOC/PRKACA/GOT1/CBR2/PGK1/PFKL/GPD1/INSR/ENO1B/ENO1/HK1/ENO3/CAR5A/PIK3R1/MAN2A1/AKT1/PDHA1/AKR1B3/ACADM/PFKM/PKM/WDR5/HMGB1/PFKFB1/FBP2/G6PDX/FABP5/HK3/PRKAA1/AKT2/ADIPOQ/TFAP2B/INPPL1/PGM2/PDK1/GPT2/PCK2/SLC25A12/B3GLCT/DLAT/MAN2A2/PGM2L1/GALM/GALE/EPM2AIP1/ADIPOR1/FAM3C/HKDC1/MPI/PDHB/DUSP12/OMA1/PGAM1/PDK2/PFKP/PMM2/PCK1	61
BP	GO:0009064	glutamine family amino acid metabolic process	24/2046	48/7502	0.000651969	0.00833315	0.00657064	AGMAT/CAD/GLS/ARG2/GOT1/GLUL/GLUD1/OAT/FPGS/CTPS2/CTPS/GCLC/FH1/PFAS/ASNS/PHGDH/SLC25A12/ASRGL1/PRODH2/PYCR2/AMDHD1/AADAT/ALDH18A1/MECP2	24
BP	GO:0002791	regulation of peptide secretion	48/2046	116/7502	0.000655808	0.0083588	0.00659086	KALRN/GNAZ/CASK/PRKACA/ITPR1/PFKL/GLUL/PRKCE/GNAO1/GNA11/GNAQ/GJA1/GLUD1/PTPN11/PFKM/ANXA5/PPP3CB/HMGA2/RAB8B/ISL1/ABAT/RAC1/DYNLL1/PPP3CA/STIM1/HMGCR/TFAP2B/PTPMT1/GNAS/TRPM4/PCK2/ANO1/ARRB1/ORAI1/SFRP1/ILDR1/SIDT2/MYH9/UQCC2/OXCT1/PRKAR1A/HMGN3/ARHGEF7/ACSL4/CASR/SYTL4/BMAL1/ITSN1	48
BP	GO:0051146	striated muscle cell differentiation	57/2046	143/7502	0.000666399	0.00847014	0.00667865	CAPN2/FHL2/WDR1/PARP2/ACTN3/ITGB1/CSF1R/AKT1/CD9/ACADM/PPP3CB/LMNA/SLC25A4/EFNB2/FOXP1/ISL1/ACTG1/PPP3CA/ACTA1/STIM1/CSRP1/NEO1/G6PDX/TANC1/GSK3A/SORBS2/FZD7/SLC9A1/MYH10/MYOF/SORT1/CAMK2D/FHOD3/MFN2/DOCK1/PGM5/PDLIM5/TRIP10/TMEM119/MYH9/FLNC/FDPS/MYL9/CBY1/PRKAR1A/NEBL/TSC1/DYSF/PI16/BIN3/FLII/LDB3/PLEC/NPHS1/GSK3B/HDAC6/HOMER1	57
BP	GO:0046883	regulation of hormone secretion	54/2046	134/7502	0.000671667	0.00851338	0.00671275	KALRN/GNAZ/CASK/PRKACA/REN1/ANXA1/SPP1/ITPR1/PFKL/GLUL/PRKCE/GNAO1/GNA11/GNAQ/GJA1/GLUD1/PTPN11/PFKM/ANXA5/PPP3CB/HMGA2/RAB8B/ISL1/ABAT/RAC1/DYNLL1/PPP3CA/STIM1/HMGCR/ADIPOQ/TFAP2B/PTPMT1/GNAS/TRPM4/MFN2/PCK2/ANO1/ARRB1/ORAI1/SFRP1/ILDR1/SIDT2/MYH9/RETN/UQCC2/OXCT1/PRKAR1A/HMGN3/ARHGEF7/ACSL4/CASR/SYTL4/BMAL1/ITSN1	54
BP	GO:0010811	positive regulation of cell-substrate adhesion	38/2046	87/7502	0.000684722	0.00858349	0.00676802	NEDD9/MYADM/SDC4/ILK/TESK1/THY1/ITGB1/RRAS/SPP1/ITGA5/PRKCE/CFL1/PTPN11/NPY/RAC1/ROCK1/NRP1/JUP/TEK/FBLN1/ITGA6/ITGA3/PTPRJ/CARMIL1/FLNA/SMAD3/DOCK1/SMOC2/PPM1F/FERMT2/MYH9/NPNT/RIN2/TSC1/IQGAP1/DBN1/GSK3B/DMTN	38
BP	GO:0033865	nucleoside bisphosphate metabolic process	38/2046	87/7502	0.000684722	0.00858349	0.00676802	ACNAT1/ACACB/ACOT1/PAPSS2/FASN/PDHA1/ACSL1/ACOT8/HMGCR/ACOT6/MCCC2/ACACA/OGDH/PAPSS1/PANK4/PDK1/ACNAT2/DCAKD/DLAT/ACAA2/ACSL5/ACOT7/ACLY/ACSM1/BAAT/ACSS1/KYNU/CS/PDHB/PMVK/ACADSB/EHHADH/PDK2/ACSL4/SULT1B1/ACOT3/ACOT2/SUCLA2	38
BP	GO:0033875	ribonucleoside bisphosphate metabolic process	38/2046	87/7502	0.000684722	0.00858349	0.00676802	ACNAT1/ACACB/ACOT1/PAPSS2/FASN/PDHA1/ACSL1/ACOT8/HMGCR/ACOT6/MCCC2/ACACA/OGDH/PAPSS1/PANK4/PDK1/ACNAT2/DCAKD/DLAT/ACAA2/ACSL5/ACOT7/ACLY/ACSM1/BAAT/ACSS1/KYNU/CS/PDHB/PMVK/ACADSB/EHHADH/PDK2/ACSL4/SULT1B1/ACOT3/ACOT2/SUCLA2	38
BP	GO:0034032	purine nucleoside bisphosphate metabolic process	38/2046	87/7502	0.000684722	0.00858349	0.00676802	ACNAT1/ACACB/ACOT1/PAPSS2/FASN/PDHA1/ACSL1/ACOT8/HMGCR/ACOT6/MCCC2/ACACA/OGDH/PAPSS1/PANK4/PDK1/ACNAT2/DCAKD/DLAT/ACAA2/ACSL5/ACOT7/ACLY/ACSM1/BAAT/ACSS1/KYNU/CS/PDHB/PMVK/ACADSB/EHHADH/PDK2/ACSL4/SULT1B1/ACOT3/ACOT2/SUCLA2	38
BP	GO:0006165	nucleoside diphosphate phosphorylation	32/2046	70/7502	0.000687008	0.00858855	0.00677201	HK2/PGAM2/ACTN3/SLC4A1/ALDOC/PRKACA/PGK1/PFKL/GPD1/INSR/ENO1B/ENO1/HK1/ENO3/STAT3/PFKM/PKM/PFKFB1/HK3/CMPK2/PRKAA1/OGDH/GIT1/PRKAA2/GALE/HKDC1/PRKAG2/MPI/PGAM1/AK1/PFKP/P2RX7	32
BP	GO:0046939	nucleotide phosphorylation	33/2046	73/7502	0.000728462	0.00908189	0.00716101	HK2/PGAM2/ACTN3/SLC4A1/ALDOC/PRKACA/PGK1/PFKL/GPD1/INSR/ENO1B/ENO1/HK1/ENO3/STAT3/PFKM/PKM/PFKFB1/HK3/CMPK2/PRKAA1/OGDH/GUK1/GIT1/PRKAA2/GALE/HKDC1/PRKAG2/MPI/PGAM1/AK1/PFKP/P2RX7	33
BP	GO:0036010	protein localization to endosome	14/2046	23/7502	0.000732797	0.00908628	0.00716447	SORL1/EGF/EZR/NF2/ARF6/NRP1/RCSD1/RAB35/SCRIB/ANKRD13A/ABHD17C/ABHD17A/TOLLIP/PACSIN2	14
BP	GO:0038066	p38MAPK cascade	14/2046	23/7502	0.000732797	0.00908628	0.00716447	MAP3K4/MAP2K3/EZR/XDH/HGF/DAB2IP/MAP3K3/CYLD/DLG1/PHLPP1/RELL1/MAP3K20/MINK1/STK39	14
BP	GO:0050796	regulation of insulin secretion	41/2046	96/7502	0.00074683	0.00923519	0.00728189	GNAZ/CASK/PRKACA/ITPR1/PFKL/GLUL/PRKCE/GNAO1/GNA11/GNAQ/GJA1/GLUD1/PTPN11/PFKM/PPP3CB/ISL1/ABAT/RAC1/DYNLL1/PPP3CA/STIM1/HMGCR/TFAP2B/PTPMT1/GNAS/TRPM4/PCK2/ANO1/ARRB1/ORAI1/SFRP1/SIDT2/MYH9/UQCC2/OXCT1/PRKAR1A/HMGN3/ACSL4/CASR/SYTL4/BMAL1	41
BP	GO:0035239	tube morphogenesis	148/2046	434/7502	0.0007521	0.00927522	0.00731345	LRP2/BRPF1/PKHD1/MYO1E/ADGRF5/HK2/S1PR1/BAK1/PTGIS/CELSR1/NRP2/ANXA3/SP100/SDC4/CD59A/ILK/FZD1/ADAM15/C3/EGF/THY1/PRKACA/PLAU/ANXA2/ITGB1/PGK1/ACE/ANXA1/RRAS/ITGA5/GLUL/BSG/CFL1/TGM2/GJA1/KIF3A/PTPRM/AKT1/MMP2/FLT4/TJP1/PBX1/STAT3/NR2F2/ITGAV/CAV1/PKM/EFNB2/HMGA2/EPHB3/EPHB4/EPHB2/CDH5/ST14/LOXL2/FOXP1/FGF1/ISL1/HMGB1/ACTG1/RALA/PRKACB/STIM1/ROCK1/SMAD1/VASP/CASP3/NRP1/ANPEP/SMAD5/NFIB/XDH/AQP1/C…	148
BP	GO:0006892	post-Golgi vesicle-mediated transport	34/2046	76/7502	0.000767149	0.00943531	0.00743968	ARFGEF2/EXOC6B/EXOC4/VAMP4/SORL1/AP1G2/KRT18/LAMP1/AP1G1/PLCB3/VAMP2/EXOC5/DOP1B/EXOC8/SORT1/CCDC93/ATP2C1/LLGL1/GGA3/AP3S2/STEAP2/ARFRP1/GOLPH3L/GGA1/EXOC1/RAB14/MYO5A/AMN/GOLPH3/EXOC2/RP2/NBEA/CCDC22/VAMP5	34
BP	GO:0098771	inorganic ion homeostasis	94/2046	259/7502	0.000771783	0.00946679	0.0074645	PDZD8/PKHD1/RAP1GDS1/ATP2B1/BAK1/DIAPH1/GSTO1/THY1/MT2/MT1/ALPL/ACE/FTH1/CALM2/CALM1/CALM3/SPP1/ITPR1/CALB1/ATP1B1/ANXA6/PRKCE/TGM2/LYN/ITGAV/CAV1/PLCB3/CDH5/WFS1/NPY/SLC12A3/YWHAE/TRPV5/STIM1/EXT2/WNK1/ATP1B3/ANPEP/NEO1/PDE4D/CNNM3/CNNM2/PLCH1/PML/SLC9A1/PRKD1/TRIM24/ATP7A/ATP4A/ATP7B/ATP2A3/CNNM4/ENPP3/SLC25A23/CAMK2D/ATP1A2/GNAS/MFN2/GSTM7/ATP2C1/ASPH/PIK3CB/FLNA/STEAP2/ANK2/IMMT/SYNPO/PLCG2/A…	94
BP	GO:0086091	regulation of heart rate by cardiac conduction	9/2046	12/7502	0.00078375	0.0095878	0.00755992	DSP/BIN1/DSG2/CAV1/ISL1/JUP/TRPM4/ANK2/PKP2	9
BP	GO:0098655	monoatomic cation transmembrane transport	98/2046	272/7502	0.00079925	0.00975128	0.00768882	SLC9A6/PTPN3/ATP2B1/BIN1/BAK1/DIAPH1/GSTO1/KCNJ1/SLC6A18/TCN2/CYTB/THY1/ITGB1/CALM2/CALM1/CALM3/ITPR1/UCP1/ATP1B1/PRKCE/HSPA2/LYN/SLC6A13/AKT1/ITGAV/PPP3CB/SLC25A4/CAV1/PLCB3/SLC12A3/YWHAE/GNB5/VAMP2/PPP3CA/YWHAH/TRPV5/ITPR3/STIM1/WNK1/ATP1B3/G6PDX/PDE4D/FXYD2/GPD1L/SLC9A2/PLCH1/PML/SLC9A1/SNTA1/PRKD1/NDUFA4/ATP7A/ATP4A/ATP7B/ATP2A3/SLC25A23/CAMK2D/ATP1A2/TRPM4/ATP6V0D2/SESTD1/GSTM7/ATP2C1/DLG1/A…	98
BP	GO:1903169	regulation of calcium ion transmembrane transport	35/2046	79/7502	0.000802988	0.00977075	0.00770417	BIN1/BAK1/DIAPH1/GSTO1/THY1/CALM2/CALM1/CALM3/ATP1B1/PRKCE/HSPA2/LYN/AKT1/PPP3CB/CAV1/YWHAE/GNB5/PPP3CA/STIM1/G6PDX/PDE4D/PML/SLC9A1/PRKD1/CAMK2D/ATP1A2/SESTD1/GSTM7/ASPH/ANK2/PLCG2/UBQLN1/MYO5A/DYSF/P2RX7	35
BP	GO:0055082	intracellular chemical homeostasis	124/2046	356/7502	0.000808897	0.00981305	0.00773753	SLC9A6/PDZD8/GLS/PKHD1/RAP1GDS1/RAB11FIP2/ATP2B1/HK2/BAK1/DIAPH1/GSTO1/CAR2/THY1/MT2/MT1/SLC4A1/PRKACA/FTH1/CALM2/CALM1/CALM3/SPP1/ITPR1/CALB1/ATP1B1/ANXA6/PRKCE/HK1/TGM2/LYN/PIK3R1/ITGAV/PPP3CB/CAV1/PLCB3/AQP4/CDH5/WFS1/NPY/YWHAE/RAC1/MAPK1/DYNLL1/PPP3CA/TRPV5/STIM1/WNK1/ATP1B3/NEO1/PDE4D/HMGCR/AQP1/SMARCA4/HK3/SLC9A2/PLCH1/PRKAA1/PML/SLC9A1/PRKD1/MAPK3/ATP7A/ATP4A/ATP7B/ATP2A3/PTPMT1/SLC25A23/C…	124
BP	GO:0003018	vascular process in circulatory system	47/2046	114/7502	0.000817201	0.00981305	0.00773753	RAP1GDS1/ATP2B1/CAPN1/ABCC1/MGLL/ABCB1B/ACE/PRKG1/SLC2A1/ABCB1A/PTGS1/GJA1/PTPRM/AKT1/MAP2K1/MMP2/TJP1/CAV1/CDH5/ROCK1/EXT2/GCLC/G6PDX/HMGCR/ITGA1/ECE1/SLC5A6/SLC27A1/SNTA1/DBH/PTPRJ/ATP1A2/TRPM4/WDR35/FERMT2/SLC27A4/ARHGAP35/PDE2A/GRK2/GUCY1A1/RHOA/PLEC/CASR/PLOD3/AKAP12/IRAG1/SLC22A5	47
BP	GO:0002027	regulation of heart rate	16/2046	28/7502	0.000817505	0.00981305	0.00773753	DSP/BIN1/DSG2/CALM2/CALM1/CALM3/PIK3R1/CAV1/ISL1/PDE4D/JUP/GPD1L/SNTA1/TRPM4/ANK2/PKP2	16
BP	GO:0048168	regulation of neuronal synaptic plasticity	16/2046	28/7502	0.000817505	0.00981305	0.00773753	SYNGAP1/KIT/EPHB2/RAB8A/RAB11A/RAC1/RAB3A/NF1/HRAS/SYP/RAB3GAP1/LNPEP/SYNPO/KCNJ10/GSK3B/NCDN	16
BP	GO:0051209	release of sequestered calcium ion into cytosol	26/2046	54/7502	0.000822378	0.00981305	0.00773753	DIAPH1/GSTO1/THY1/CALM2/CALM1/CALM3/ITPR1/PRKCE/LYN/ITGAV/PLCB3/PDE4D/PLCH1/PRKD1/CAMK2D/GSTM7/ASPH/FLNA/ANK2/PLCG2/PLCE1/ERO1A/PLCD1/MYO5A/P2RX7/ITPR2	26
BP	GO:0010001	glial cell differentiation	48/2046	117/7502	0.000822827	0.00981305	0.00773753	ITGB4/BIN1/EXOC4/ILK/WDR1/GAP43/CSF1R/CNP/VIM/MYD88/AKT1/MAP2K1/PTPN11/STAT3/HMGA2/NCSTN/MAPK1/NFIX/ERBB2/DAB1/NFIB/CTNNB1/RELA/NF1/EMX1/SMARCA4/AKT2/ERBB3/PHGDH/MAPK3/PTPRJ/TPPP/DAAM2/ANO1/ARHGEF10/SIRT2/HDAC11/ACTR3/GRK2/RTN4/MXRA8/KCNJ10/RHOA/PLEC/QKI/SPINT1/LAMC3/MECP2	48
BP	GO:1902905	positive regulation of supramolecular fiber organization	49/2046	120/7502	0.000826937	0.00981305	0.00773753	SH3PXD2B/BIN1/DCTN1/SDC4/NCK2/TESK1/WDR1/GSN/MAP1B/PRKCE/CFL1/NF2/CAV1/ARF6/RAC1/PDLIM4/VASP/NRP1/PRKCQ/CTTN/SCIN/MAPRE1/GIT1/CARMIL1/RICTOR/DLG1/KATNB1/FLNA/SMAD3/ARHGEF10/SYNPO/PPM1F/SLAIN2/BAG4/FERMT2/COLGALT1/SNX9/CLIP1/ACTR3/NCK1/BAIAP2L1/TSC1/PYCARD/PFN2/RHOA/NPHS1/DSTN/MYO1C/MECP2	49
BP	GO:0001657	ureteric bud development	18/2046	33/7502	0.00082797	0.00981305	0.00773753	ARG2/ILK/CALB1/PBX1/FGF1/SMAD1/SMAD5/CTNNB1/SIM1/SMAD2/DLG1/TACSTD2/SMAD3/SFRP1/HS2ST1/NPNT/EPCAM/SPRY1	18
BP	GO:0072163	mesonephric epithelium development	18/2046	33/7502	0.00082797	0.00981305	0.00773753	ARG2/ILK/CALB1/PBX1/FGF1/SMAD1/SMAD5/CTNNB1/SIM1/SMAD2/DLG1/TACSTD2/SMAD3/SFRP1/HS2ST1/NPNT/EPCAM/SPRY1	18
BP	GO:0072164	mesonephric tubule development	18/2046	33/7502	0.00082797	0.00981305	0.00773753	ARG2/ILK/CALB1/PBX1/FGF1/SMAD1/SMAD5/CTNNB1/SIM1/SMAD2/DLG1/TACSTD2/SMAD3/SFRP1/HS2ST1/NPNT/EPCAM/SPRY1	18
BP	GO:0003333	amino acid transmembrane transport	23/2046	46/7502	0.000840624	0.00993722	0.00783543	ARG2/SLC6A18/ITGB1/SLC3A2/SLC7A2/PRKCD/SLC6A13/SEPTIN2/SEPTIN2/SLC38A10/SLC25A12/SLC43A1/SLC43A2/ARL6IP5/SLC6A20A/SFXN3/SFXN2/CLTRN/KCNJ10/SLC7A9/SLC7A8/SLC7A5/SLC22A4	23
BP	GO:0007411	axon guidance	38/2046	88/7502	0.000893211	0.0105044	0.00828268	LRP2/KALRN/DPYSL2/NRP2/GAP43/CSF1R/BSG/EMB/PTPRM/EFNB1/EFNB2/EPHB3/EPHB2/FOXP1/ISL1/RAC1/PLXNA1/ERBB2/VASP/NRP1/CRMP1/NEO1/NFIB/ENAH/ECE1/CRPPA/CYFIP2/ALCAM/MYH10/SEMA4B/NEXN/MEGF9/PLXNB1/ABLIM1/CHN1/ARHGAP35/TUBB2B/NECTIN1	38
BP	GO:0097485	neuron projection guidance	38/2046	88/7502	0.000893211	0.0105044	0.00828268	LRP2/KALRN/DPYSL2/NRP2/GAP43/CSF1R/BSG/EMB/PTPRM/EFNB1/EFNB2/EPHB3/EPHB2/FOXP1/ISL1/RAC1/PLXNA1/ERBB2/VASP/NRP1/CRMP1/NEO1/NFIB/ENAH/ECE1/CRPPA/CYFIP2/ALCAM/MYH10/SEMA4B/NEXN/MEGF9/PLXNB1/ABLIM1/CHN1/ARHGAP35/TUBB2B/NECTIN1	38
BP	GO:0048488	synaptic vesicle endocytosis	27/2046	57/7502	0.000903169	0.0105638	0.00832949	BIN1/DIAPH1/VAMP4/CTBP1/SLC2A4/DNM1/SYT1/PPP3CB/ARF6/VAMP2/ACTG1/ROCK1/TBC1D24/ABCA13/SYP/SH3GL1/AMPH/SCRIB/AP3S2/STON2/DNM3/STON1/DNM1L/AP3M2/SNX9/RAB27B/ITSN1	27
BP	GO:0055075	potassium ion homeostasis	13/2046	21/7502	0.000909835	0.0105638	0.00832949	ATP1B1/SLC12A3/WNK1/ATP1B3/ATP4A/CAMK2D/ATP1A2/ATP1A1/BSND/ATP6V1B1/KCNJ10/ATP1A4/ATP12A	13
BP	GO:1903350	response to dopamine	13/2046	21/7502	0.000909835	0.0105638	0.00832949	GNAZ/GNAO1/GNA11/GNAQ/TGM2/NCSTN/GNB5/MAPK1/GABPA/MAPK3/GNAS/FLNA/DTNBP1	13
BP	GO:1903351	cellular response to dopamine	13/2046	21/7502	0.000909835	0.0105638	0.00832949	GNAZ/GNAO1/GNA11/GNAQ/TGM2/NCSTN/GNB5/MAPK1/GABPA/MAPK3/GNAS/FLNA/DTNBP1	13
BP	GO:1990573	potassium ion import across plasma membrane	13/2046	21/7502	0.000909835	0.0105638	0.00832949	KCNJ1/ATP1B1/SLC12A3/WNK1/ATP1B3/ATP4A/ATP1A2/DLG1/ATP1A1/KCNJ10/ATP1A4/ATP12A/KCNJ16	13
BP	GO:0097553	calcium ion transmembrane import into cytosol	32/2046	71/7502	0.00092837	0.0107517	0.0084776	BAK1/DIAPH1/GSTO1/THY1/CALM2/CALM1/CALM3/ITPR1/PRKCE/LYN/ITGAV/PPP3CB/CAV1/PLCB3/PPP3CA/TRPV5/PDE4D/PLCH1/PML/PRKD1/CAMK2D/GSTM7/ASPH/FLNA/ANK2/PLCG2/PLCE1/ERO1A/PLCD1/MYO5A/P2RX7/ITPR2	32
BP	GO:0051058	negative regulation of small GTPase mediated signal transduction	21/2046	41/7502	0.000938645	0.0108231	0.00853393	SYNGAP1/ITGB1/BCL6/EPHB2/SH3BP1/NF1/DAB2IP/ARHGAP44/RASA3/ITGA3/RIPOR1/GIT1/RASA4/MFN2/MAPKAP1/ARHGAP12/SCAI/ARHGAP35/CYRIB/CD2AP/SPRY1	21
BP	GO:0009132	nucleoside diphosphate metabolic process	40/2046	94/7502	0.000939282	0.0108231	0.00853393	CAD/HK2/AMPD3/ENTPD2/PGAM2/ACTN3/SLC4A1/ALDOC/PRKACA/RRM1/PGK1/PFKL/UMPS/GPD1/INSR/ENO1B/ENO1/HK1/ENO3/STAT3/PFKM/PKM/ENTPD1/PFKFB1/HK3/CMPK2/PRKAA1/OGDH/GUK1/GIT1/PRKAA2/GALE/CANT1/HKDC1/PRKAG2/MPI/PGAM1/AK1/PFKP/P2RX7	40
BP	GO:0030100	regulation of endocytosis	59/2046	151/7502	0.000974077	0.0111958	0.00882778	LRP2/BIN1/EEF2K/VAMP4/C3/EGF/ANXA2/ITGB1/INSR/KIF3A/RAB21/DNM1/ITGAV/PPP3CB/CAV1/EFNB2/RAB4A/ACTN4/RIN3/RAB5B/ACTG1/RALA/PPP3CA/ROCK1/AAK1/PROM2/SNX33/ABCA13/ADIPOQ/TSG101/SH3GL1/AMPH/SCRIB/ANKRD13A/BICD1/ARRB1/STON2/STON1/NEDD4L/EPN2/PLCG2/DNM1L/APPL2/APPL1/MYH9/SIRT2/SNX9/DTNBP1/RAB4B/TRF/PACSIN3/EHD4/HIP1R/CD2AP/NEU3/WDR54/PACSIN2/ITSN1/UNC119	59
BP	GO:0140238	presynaptic endocytosis	28/2046	60/7502	0.000980046	0.0112361	0.00885955	BIN1/DIAPH1/VAMP4/CTBP1/SLC2A4/DNM1/SYT1/PPP3CB/ARF6/VAMP2/ACTG1/ROCK1/AAK1/TBC1D24/ABCA13/SYP/SH3GL1/AMPH/SCRIB/AP3S2/STON2/DNM3/STON1/DNM1L/AP3M2/SNX9/RAB27B/ITSN1	28
BP	GO:0072521	purine-containing compound metabolic process	139/2046	407/7502	0.00101001	0.0115506	0.00910758	ACNAT1/ACACB/HK2/GTPBP1/AMPD3/ATPIF1/GUCY1B1/ACOT1/PGAM2/PAPSS2/ACTN3/FHIT/COX2/ATP8/SLC4A1/ALDOC/PRKACA/PGK1/NUDT11/NUDT10/SPP1/PFKL/GPD1/ATP1B1/INSR/LDHB/ENO1B/ENO1/HK1/NPR1/FASN/ENO3/ADSSL1/MAP2K1/PDHA1/TKT/ACSL1/STAT3/ADSS/PFKM/RPIA/SHMT1/ADCY9/PKM/ADSL/ENTPD1/ATP5E/ACOT8/RAN/PFKFB1/IDH3G/XDH/G6PDX/HMGCR/ATP5K/ACOT6/CYB5R4/HK3/NDUFB6/MCCC2/GPD1L/PRKAA1/FAM20C/PFAS/ACACA/OGDH/SAMHD1/PAPSS1/PDE…	139
BP	GO:0048588	developmental cell growth	53/2046	133/7502	0.00102046	0.0116409	0.00917877	SLC9A6/DPYSL2/NRP2/MGLL/ILK/PARP2/ITGB1/CSF1R/PRKG1/MAP1B/RAB21/SYT1/SLC25A4/FOXP1/PAFAH1B1/PLXNA1/NFIX/NRP1/G6PDX/CTNNB1/EMX1/GSK3A/DIP2B/PAK6/SORBS2/CDKL5/COBL/CYFIP2/CTTN/POSTN/SEMA4B/VCL/CAMK2D/NPR2/ANAPC2/CPNE1/NEDD4L/PDLIM5/TRIP10/SPART/FDPS/ACTR3/RTN4/SPACDR/PI16/IQGAP1/DBN1/EIF2AK4/GSK3B/ADNP/ARIH2/MECP2/HDAC6	53
BP	GO:0032892	positive regulation of organic acid transport	15/2046	26/7502	0.00103962	0.0118005	0.00930459	DPYSL2/STXBP1/CYP4A14/ITGB1/FABP3/ACSL1/PLA2G4A/ABAT/RAB3GAP1/ACSL5/DTNBP1/CLTRN/MAPK9/SLC7A5/P2RX7	15
BP	GO:1902110	positive regulation of mitochondrial membrane permeability involved in apoptotic process	15/2046	26/7502	0.00103962	0.0118005	0.00930459	BAK1/CASP6/ATPIF1/SLC25A4/SLC25A5/GCLC/GSK3A/SLC25A31/VDAC2/ACAA2/MPV17L/BLOC1S2/HIP1R/GSK3B/BNIP3L	15
BP	GO:0001676	long-chain fatty acid metabolic process	29/2046	63/7502	0.00105251	0.0119172	0.00939661	CYP2C23/GSTM6/MGLL/CYP4A14/ACOT1/GSTM1/GSTM2/PTGS1/CYP2F2/ACSL1/PLA2G4A/SLC27A1/LTC4S/GSTM7/ACSL5/GSTM4/ACOT7/SLC27A4/FADS1/MYO5A/CYP4F18/EPHX1/CYP2S1/CYP4F14/ASAH2/ACSL4/HACL1/ACOT3/QKI	29
BP	GO:0140029	exocytic process	25/2046	52/7502	0.00105825	0.0119525	0.00942445	EXOC6B/STXBP1/EXOC7/EXOC4/GNAO1/LYN/SYT1/RAB8A/CTBP2/RAB8B/RAB3A/VAMP2/EXOC5/EXOC3/EXOC8/SCRIB/RAB3GAP1/EXOC1/YKT6/RAB3B/EXOC2/RAB13/DMTN/SNAPIN/SEPTIN5	25
BP	GO:0010827	regulation of glucose transmembrane transport	22/2046	44/7502	0.00108458	0.0121895	0.00961137	HK2/C3/ACE/INSR/PRKCD/AKT1/PTPN11/FABP5/GSK3A/GRB10/AKT2/ADIPOQ/ERBB3/ERBB4/PEA15A/PRKCI/C2CD5/MFN2/APPL2/APPL1/GRK2/AK1	22
BP	GO:0046683	response to organophosphorus	22/2046	44/7502	0.00108458	0.0121895	0.00961137	REN1/HSP90B1/ITPR1/GPD1/EZR/PIK3R1/ITPR3/PDE4D/AQP1/ADIPOQ/NPR2/TRPM4/CRLS1/ASPH/PLCG2/SLC26A6/PDE2A/PYGM/DMTN/CARM1/P2RX7/ITPR2	22
BP	GO:0106027	neuron projection organization	30/2046	66/7502	0.00112023	0.0125593	0.0099029	KALRN/DCTN1/EEF2K/NEDD9/CASK/INSR/CFL1/MARCKS/EPHB3/EPHB2/ACTR2/PAFAH1B1/TANC1/PLS1/ARHGAP44/CTTN/ITGA3/KIFBP/MFN2/DNM3/NGEF/PDLIM5/DNM1L/DTNBP1/PRMT3/ACTR3/DBN1/GSK3B/HDAC6/HOMER1	30
BP	GO:0072001	renal system development	60/2046	155/7502	0.00116185	0.0129939	0.0102456	LRP2/PKHD1/MYO1E/ARG2/CYP4A14/ILK/KCNJ1/REN1/ACE/SPP1/CALB1/KIF3A/CTNND1/POU3F3/PBX1/AKR1B3/EFNB2/WFS1/ACTN4/FGF1/PPP3CA/SMAD1/NRP1/ANXA4/SMAD5/AQP1/CTNNB1/TEK/NF1/TBC1D32/ADIPOQ/SIM1/TFAP2B/ERBB4/ALDH1A2/SMAD2/ITGA3/NPR2/DLG1/TACSTD2/PTK7/SMAD3/KANK2/SFRP1/TNS2/PLCE1/HS2ST1/PTCD2/NPNT/BASP1/EPCAM/BICC1/IFT27/IFT25/AMPD2/TSC1/RHOA/SPRY1/COL4A4/CLCNKA	60
BP	GO:0044283	small molecule biosynthetic process	120/2046	346/7502	0.00117017	0.013055	0.0102938	CAD/GLS/ACACB/CYP2C23/GSTO1/PTGIS/BHMT1B/BHMT/GSTM6/MGLL/CYP4A14/BCAT2/RDH16/PGAM2/ALDOC/PRKACA/GOT1/PGK1/ANXA1/GSTM1/SPP1/SCD1/GPD1/GLUL/GSTM2/LDHB/ENO1/FASN/PTGS1/CAR5A/CES1C/LTA4H/NFKB1/AKR1B3/ACADM/PLA2G4A/SHMT1/ACADVL/PKM/FDFT1/GULO/FGF1/ABAT/WDR5/PFKFB1/FBP2/G6PDX/RBP1/HMGCR/FABP5/PRKAA1/ACACA/LTC4S/COQ8A/ADIPOQ/ASNS/FDXR/PHGDH/ALDH1A2/DBH/PGM2/IPMK/DCAF5/GSTM7/ERLIN2/ENOPH1/GPT2/PCK2/SLC25…	120
BP	GO:0060284	regulation of cell development	130/2046	379/7502	0.00120836	0.0134482	0.0106038	PTPRF/LRP2/KALRN/BRPF1/SETD1A/SYNGAP1/BIN1/LGALS9/EEF2K/NUMBL/NEDD9/ILK/CASK/SORL1/ACTN3/CAR2/THY1/KIT/ANXA2/ITGB1/ACE/CSF1R/ANXA1/MAP1B/VIM/TGM2/GJA1/LYN/CTNNA1/PIK3R1/MARCKS/MAN2A1/XRCC5/HMGB2/MAP2K1/RAB21/BCL6/STAT3/STAT5A/NF2/HMGA2/CEBPA/EPHB2/CDH5/FOXP1/ACTR2/RAC1/PAFAH1B1/HMGB1/PPP3CA/YWHAH/KIFAP3/PLXNA1/ROCK1/ERBB2/DAB1/NRP1/GABPA/RBP1/CTNNB1/SOS2/RELA/NF1/CUL4A/SMARCA4/DIP2B/ANKRD27/CDKL5…	130
BP	GO:0051926	negative regulation of calcium ion transport	20/2046	39/7502	0.0012118	0.0134537	0.0106081	BIN1/GSTO1/ACE/CALM2/CALM1/CALM3/PRKCE/GNAO1/AKT1/PPP3CB/CAV1/YWHAE/GNB5/PPP3CA/ATP1A2/SESTD1/GSTM7/UBQLN1/PACSIN3/DYSF	20
BP	GO:0071363	cellular response to growth factor stimulus	106/2046	301/7502	0.00124351	0.0137722	0.0108593	SLC9A6/SMURF2/PTPRF/RAP1GAP/LRP2/MAP2K3/NRP2/CD59A/ILK/FZD1/CASK/SORL1/PDE8A/STK16/GOT1/ANXA1/INSR/PRKCE/CFL1/FURIN/NFKB1/AKT1/PTPN11/PTPN12/FLT4/STAT3/CAV1/CDH5/FGF1/ARF6/NFIX/SMAD1/ERBB2/EXT2/CASP3/NRP1/SMAD5/NEO1/XDH/CTNNB1/TEK/RELA/HGF/ITGB8/GAREM1/DAB2IP/NDST1/FAM20C/CYFIP2/FAM83G/GRB10/PML/FZD4/TFAP2B/ERBB4/PDCD4/PRKD1/FSTL1/SMAD2/ITGA3/ZYX/MAPK3/ENG/ATP7A/GIT1/MYOF/PPP2R5B/DYNC1LI2/RAB35/S…	106
BP	GO:0071805	potassium ion transmembrane transport	27/2046	58/7502	0.00125669	0.0138702	0.0109366	SLC9A6/BIN1/KCNJ1/ITGB1/ATP1B1/CAV1/SLC12A3/YWHAE/VAMP2/WNK1/ATP1B3/FXYD2/SLC9A2/SLC9A1/ATP4A/ATP1A2/DLG1/FLNA/ANK2/NEDD4L/ATP1A1/GRIP1/KCNJ10/ATP1A4/ATP12A/STK39/KCNJ16	27
BP	GO:0007548	sex differentiation	44/2046	107/7502	0.00125844	0.0138702	0.0109366	LRP2/BAK1/KIT/REN1/ERCC1/ACE/INSR/NEFH/GJA1/FKBP4/HMGB2/MMP2/PTPN11/PBX1/STAT5A/NR2F2/ITGAV/PLA2G4A/HMGA2/RAC1/H3F3B/SMAD5/CTNNB1/ERMP1/MERTK/SERPINB6A/FZD4/ATRX/ATM/JMJD1C/NIPBL/NPR2/MFN2/WDR48/FLNA/ARRB1/FNDC3A/SFRP1/MYH9/GRK2/RETN/RAB13/TESC/DACH1	44
BP	GO:0031334	positive regulation of protein-containing complex assembly	48/2046	119/7502	0.00127332	0.0140004	0.0110392	ICE1/BIN1/BAK1/DCTN1/NCK2/MAP1B/PRKCE/MYD88/CAV1/CDH5/ARF6/RAC1/VASP/DAB2IP/CTTN/MAPRE1/FSCN1/PRKD1/ATM/ISG15/GIT1/CARMIL1/PPP2R5B/GNL3L/RICTOR/CAND1/TPPP/DLG1/SLAIN2/BAG4/FERMT2/PLCG2/MAVS/SNX9/CLIP1/ACTR3/NCK1/TPPP3/BAIAP2L1/PYCARD/PFN2/HIP1R/RHOA/NPHS1/MYO1C/MAPK9/GSK3B/MECP2	48
BP	GO:0008285	negative regulation of cell population proliferation	109/2046	311/7502	0.00128909	0.0141176	0.0111316	PTPRF/RAP1GAP/MORC3/LGALS9/ARG2/BAK1/ATPIF1/SDC4/ILK/SFN/CASK/ITGB1/FTH1/CSF1R/PRKG1/NPR1/GJA1/LYN/CTNNA1/PIK3R1/SEPTIN4/PTPRM/MAP2K1/CD9/BCL6/STAT3/NR2F2/NF2/LMNA/CAV1/RIDA/EFNB2/CEBPA/CDH5/ISL1/KIFAP3/PKN1/SMAD1/ERBB2/CASP3/NFIB/XDH/CTNNB1/BCHE/EIF2AK2/FXYD2/NF1/SCGB1A1/CNN1/FBLN1/DAB2IP/ITGA1/PDS5B/SCIN/ZBTB17/PML/ADIPOQ/PPP2R5C/TSG101/TFAP2B/HRAS/ERBB4/PDCD4/OGN/PDPN/PTPN14/ALDH1A2/ATM/SMAD2/…	109
BP	GO:0001952	regulation of cell-matrix adhesion	33/2046	75/7502	0.00129326	0.0141176	0.0111316	SDC4/SLK/ILK/CASK/ADAM15/THY1/PLAU/RRAS/CFL1/PIK3R1/PTPN11/BCL6/RAC1/ACTG1/ROCK1/NRP1/JUP/TEK/NF1/POSTN/PTPRJ/VCL/PIK3CB/SMAD3/PPM1F/FERMT2/MYH9/RIN2/TSC1/IQGAP1/MINK1/GSK3B/DMTN	33
BP	GO:0043271	negative regulation of monoatomic ion transport	33/2046	75/7502	0.00129326	0.0141176	0.0111316	BIN1/GSTO1/ACE/CALM2/CALM1/CALM3/PRKCE/GNAO1/GNAQ/AKT1/PPP3CB/CAV1/EPHB2/YWHAE/GNB5/PPP3CA/YWHAQ/WNK1/ANO9/FXYD2/ATP7A/CAMK2D/ATP1A2/SESTD1/GSTM7/MAOB/PXK/NEDD4L/UBQLN1/GRIP1/PACSIN3/DYSF/STK39	33
BP	GO:0046390	ribose phosphate biosynthetic process	64/2046	168/7502	0.00130857	0.0142506	0.0112365	UPRT/CAD/ACACB/AMPD3/GUCY1B1/PAPSS2/COX2/ATP8/UMPS/ENO1B/ENO1/NPR1/ADSSL1/MAP2K1/PDHA1/TKT/ACSL1/STAT3/ADSS/ADCY9/PKM/UPP1/ADSL/ENTPD1/ATP5E/CTPS2/CTPS/G6PDX/ATP5K/NDUFB6/PFAS/PAPSS1/GUK1/NPR2/PANK4/PDK1/SLC25A12/DCAKD/DLAT/RFK/ACSL5/PRPSAP2/ACOT7/ACLY/NDUFS1/NDUFS2/MTHFD1/ACSS1/UCK2/NDUFB9/ATP5PB/NDUFA6/PRPS2/ATIC/PDHB/PRPS1/AMPD2/NDUFA8/GUCY1A1/PYGL/PDK2/ACSL4/DGUOK/AK1	64
BP	GO:1901021	positive regulation of calcium ion transmembrane transporter activity	14/2046	24/7502	0.00131985	0.0143392	0.0113064	GSTO1/CALM2/CALM1/CALM3/ATP1B1/HSPA2/PPP3CB/PPP3CA/STIM1/SLC9A1/GSTM7/ASPH/ANK2/PLCG2	14
BP	GO:0015800	acidic amino acid transport	16/2046	29/7502	0.00136561	0.0147154	0.011603	DPYSL2/STXBP1/ITGB1/GJA1/SLC6A13/SEPTIN2/SEPTIN2/ABAT/NF1/RAB3GAP1/SLC25A12/ARL6IP5/DTNBP1/KCNJ10/GIPC1/P2RX7	16
BP	GO:0006907	pinocytosis	11/2046	17/7502	0.00136738	0.0147154	0.011603	CAV1/ACTN4/MAPKAPK3/PROM2/SNX33/CARMIL1/APPL2/APPL1/SNX5/PYCARD/EHD4	11
BP	GO:0009409	response to cold	11/2046	17/7502	0.00136738	0.0147154	0.011603	PRKACA/UCP1/ACADM/ACADVL/UCP3/PRKAA1/SLC27A1/PLIN1/APPL2/DNAJC3/EIF2AK4	11
BP	GO:0061620	glycolytic process through glucose-6-phosphate	11/2046	17/7502	0.00136738	0.0147154	0.011603	PGAM2/PGK1/PFKL/ENO1B/ENO1/HK1/ENO3/PFKM/PKM/GALE/PFKP	11
BP	GO:0061351	neural precursor cell proliferation	35/2046	81/7502	0.00138337	0.014835	0.0116973	LRP2/SETD1A/NUMBL/ILK/EGF/ITGB1/LYN/CTNNA1/KIF3A/POU3F3/NF2/HMGA2/PAFAH1B1/KIFAP3/NFIX/NFIB/CTNNB1/NF1/EMX1/EML1/ARHGEF2/NES/SMARCD3/GNG5/DIXDC1/FLNA/WDR47/APPL2/SIRT2/NDUFS2/TRF/CEND1/RHOA/DBN1/SPINT1	35
BP	GO:0006631	fatty acid metabolic process	98/2046	276/7502	0.00138499	0.014835	0.0116973	ACNAT1/ACACB/CYP2C23/PTGIS/GSTM6/MGLL/CYP4A14/ACOT1/C3/FABP4/ANXA1/GSTM1/FABP3/FABP1/SCD1/GSTM2/FASN/PTGS1/CES1C/PRKAR2B/AKT1/CYP2F2/ACSL1/ECI1/ACADM/PLA2G4A/CAV1/ACADVL/UCP3/ACOT8/FABP5/ACOT6/PRKAA1/ACACA/SLC27A1/AKT2/LTC4S/ADIPOQ/PDPN/SLC22A13/ECI3/DCAF5/GSTM7/PDK1/ERLIN2/ACNAT2/PCK2/MBLAC2/HADHA/PRKAA2/ACAA2/ACSL5/AKR1C18/APPL2/CES2A/KLHL25/GSTM4/HPGD/ACSF2/PLA2G15/ACOT7/ACLY/ACSM1/SLC27A4/ADI…	98
BP	GO:1904062	regulation of monoatomic cation transmembrane transport	56/2046	144/7502	0.00147293	0.01574	0.0124109	PTPN3/BIN1/BAK1/DIAPH1/GSTO1/KCNJ1/THY1/ITGB1/CALM2/CALM1/CALM3/ATP1B1/PRKCE/HSPA2/LYN/AKT1/PPP3CB/SLC25A4/CAV1/YWHAE/GNB5/VAMP2/PPP3CA/YWHAH/STIM1/WNK1/ATP1B3/G6PDX/PDE4D/FXYD2/GPD1L/PML/SLC9A1/SNTA1/PRKD1/NDUFA4/ATP7A/ATP4A/CAMK2D/ATP1A2/SESTD1/GSTM7/DLG1/ASPH/FLNA/ANK2/NEDD4L/PLCG2/UBQLN1/GRIP1/MYO5A/DYSF/TESC/P2RX7/STK39/HOMER1	56
BP	GO:0017157	regulation of exocytosis	45/2046	111/7502	0.00157631	0.0168054	0.0132509	LGALS9/STXBP1/SDC4/ATP9A/CASK/ANXA2/ANXA1/LAMP1/AP1G1/LYN/SEPTIN4/RAB21/SEPTIN2/SEPTIN2/SYT1/RAB8A/NPY/RAB8B/RAB3A/VAMP2/RALA/RAC2/TSG101/SYP/GIT1/RAB3GAP1/DNM1L/FBXO45/DTNBP1/MYO5A/RAB27B/SNF8/RAB3B/FBXL20/EXOC2/RAB13/RAB27A/PFN2/GIT2/SYTL4/PDCD6IP/P2RX7/SNAPIN/PDPK1/SEPTIN5	45
BP	GO:0034767	positive regulation of monoatomic ion transmembrane transport	32/2046	73/7502	0.00164045	0.017273	0.0136196	BAK1/GSTO1/THY1/ABCB1B/CALM2/CALM1/CALM3/ATP1B1/HSPA2/CFL1/ABCB1A/PPP3CB/CAV1/EPHB2/PPP3CA/STIM1/WNK1/ATP1B3/G6PDX/SLC9A1/NDUFA4/ATP7A/GSTM7/ASPH/FLNA/ANK2/NEDD4L/PLCG2/MYO5A/TESC/P2RX7/STK39	32
BP	GO:0060996	dendritic spine development	32/2046	73/7502	0.00164045	0.017273	0.0136196	SLC9A6/KALRN/EEF2K/NCK2/CASK/CFL1/MARCKS/EPHB3/EPHB2/ACTR2/ARF6/RAC1/PAFAH1B1/SDK1/CDKL5/ARHGAP44/GIT1/MFN2/DNM3/UBA6/NGEF/PDLIM5/DNM1L/DTNBP1/PRMT3/ACTR3/ACSL4/ASAP1/DBN1/ITSN1/MECP2/HDAC6	32
BP	GO:0150115	cell-substrate junction organization	32/2046	73/7502	0.00164045	0.017273	0.0136196	ITGB4/SDC4/SLK/ACTN3/THY1/ITGA5/CFL1/PIK3R1/PTPN11/ITGAV/CDH11/RAB8B/ARF6/RAC1/ACTG1/ROCK1/NRP1/TEK/CTTN/PTPRJ/VCL/ACTN1/SMAD3/STON1/PPM1F/FERMT2/MYH9/TSC1/IQGAP1/PLEC/DMTN/PDPK1	32
BP	GO:0006735	NADH regeneration	10/2046	15/7502	0.00164288	0.017273	0.0136196	PGAM2/PGK1/PFKL/ENO1B/ENO1/HK1/ENO3/PFKM/PKM/PFKP	10
BP	GO:0061621	canonical glycolysis	10/2046	15/7502	0.00164288	0.017273	0.0136196	PGAM2/PGK1/PFKL/ENO1B/ENO1/HK1/ENO3/PFKM/PKM/PFKP	10
BP	GO:0061718	glucose catabolic process to pyruvate	10/2046	15/7502	0.00164288	0.017273	0.0136196	PGAM2/PGK1/PFKL/ENO1B/ENO1/HK1/ENO3/PFKM/PKM/PFKP	10
BP	GO:0045332	phospholipid translocation	13/2046	22/7502	0.00167177	0.0174961	0.0137955	ABCC1/ATP9A/SLC4A1/ABCB1B/ABCB4/ABCB1A/PRKCD/ATP8A1/ANO9/ATP11B/PLSCR2/PLSCR1/P2RX7	13
BP	GO:0061842	microtubule organizing center localization	13/2046	22/7502	0.00167177	0.0174961	0.0137955	TMEM201/EZR/PAFAH1B1/DYNC1LI2/SYNE1/DLG1/SUN2/BICD2/ARPC5/PARD3B/MISP/SUN1/MAD2L1	13
BP	GO:0042391	regulation of membrane potential	59/2046	154/7502	0.0016972	0.0177215	0.0139733	PTPN3/DSP/BIN1/BAK1/ATPIF1/DSG2/WDR1/GOT1/CALM1/CALM3/ATP1B1/PRKCE/GNA11/GNAQ/GJA1/AKT1/HNRNPA1/CAV1/FOXP1/ABAT/YWHAE/DYNLL1/PPP3CA/YWHAH/ATP1B3/GCLC/JUP/GPD1L/TBC1D24/AKT2/SLC9A1/SNTA1/SH3GL1/CAMK2D/NPR2/TRPM4/MFN2/RAB3GAP1/DLG1/ANO1/TSPAN9/FLNA/ANK2/NEDD4L/SPART/ARL6IP5/ATP1A1/NDUFS1/GRK2/PKP2/SLC29A1/KCNJ10/DBN1/ATP1A4/MPP2/GSK3B/P2RX7/MECP2/BNIP3L	59
BP	GO:0032024	positive regulation of insulin secretion	27/2046	59/7502	0.00172366	0.0179568	0.0141588	CASK/PRKACA/ITPR1/GLUL/PRKCE/GNA11/GNAQ/GJA1/GLUD1/PFKM/PPP3CB/ISL1/ABAT/RAC1/DYNLL1/STIM1/GNAS/TRPM4/PCK2/ANO1/ARRB1/ORAI1/MYH9/OXCT1/PRKAR1A/ACSL4/CASR	27
BP	GO:0099563	modification of synaptic structure	15/2046	27/7502	0.00175398	0.018231	0.014375	KALRN/CTTNBP2/PGRMC1/CFL1/MARCKS/NF1/ARHGAP44/CTTN/MYH10/SYNPO/GRIPAP1/PFN2/RHOA/GSK3B/ITSN1	15
BP	GO:0018209	peptidyl-serine modification	65/2046	173/7502	0.00180809	0.0187507	0.0147848	MORC3/POGLUT3/BAK1/NCK2/ILK/PRKACA/PRKCE/HK1/BGN/PRKCD/AKT1/CAV1/TNKS1BP1/INPP5J/MAPK1/PRKACB/PKN1/ROCK1/WNK1/PDE4D/PRKCQ/TEK/CAB39/HGF/GSK3A/GPD1L/MAPKAPK3/PRKAA1/AKT2/PRKCI/PRKD1/ATM/MAPK3/MAP2K2/GALNT2/DCLK2/CAMK2D/RICTOR/LATS2/PDK1/STK32A/MAPKAP1/CSNK1G2/ARRB1/DCLK3/PKN2/POGLUT1/PPM1F/BAG4/PDCD10/STK38/NCK1/GRK2/PFN2/PDK2/MAPK9/RPS6KA2/GSK3B/DMTN/SGK1/MAPK13/STK39/PDPK1/PCK1/HDAC6	65
BP	GO:0009165	nucleotide biosynthetic process	72/2046	195/7502	0.0018199	0.0188304	0.0148476	UPRT/CAD/ACACB/AMPD3/GUCY1B1/PAPSS2/COX2/ATP8/TYMS/RRM1/UMPS/ENO1B/ENO1/NPR1/ADSSL1/MAP2K1/PDHA1/ACSL1/STAT3/ADSS/SHMT1/ADCY9/PKM/UPP1/ADSL/ENTPD1/ATP5E/MAPK1/CTPS2/CTPS/G6PDX/ATP5K/CMPK2/NDUFB6/PFAS/PAPSS1/GUK1/NPR2/FCSK/PANK4/PDK1/SLC25A12/DCAKD/DLAT/RFK/ACSL5/IDO2/FLAD1/PRPSAP2/ACOT7/ACLY/NDUFS1/NDUFS2/MTHFD1/KARS/ACSS1/UCK2/NDUFB9/ATP5PB/NDUFA6/PRPS2/ATIC/KYNU/PDHB/PRPS1/AMPD2/NDUFA8/GUCY1A1/…	72
BP	GO:0030003	intracellular monoatomic cation homeostasis	88/2046	246/7502	0.00185026	0.0191012	0.0150611	SLC9A6/PDZD8/PKHD1/RAP1GDS1/ATP2B1/BAK1/DIAPH1/GSTO1/CAR2/THY1/MT2/MT1/SLC4A1/FTH1/CALM2/CALM1/CALM3/SPP1/ITPR1/CALB1/ATP1B1/ANXA6/PRKCE/TGM2/LYN/ITGAV/CAV1/PLCB3/CDH5/WFS1/NPY/YWHAE/MAPK1/TRPV5/STIM1/ATP1B3/NEO1/PDE4D/SLC9A2/PLCH1/PML/SLC9A1/PRKD1/MAPK3/ATP7A/ATP4A/ATP7B/ATP2A3/SLC25A23/CAMK2D/ATP1A2/ATP6V0D2/MFN2/GSTM7/ATP2C1/ASPH/PIK3CB/FLNA/STEAP2/ANK2/IMMT/SYNPO/PLCG2/SLC26A6/AFG3L2/PLCE1/ER…	88
BP	GO:1903034	regulation of response to wounding	37/2046	88/7502	0.00186125	0.0191713	0.0151164	PTPRF/ARFGEF1/CLDN4/CASK/PLAU/ANXA2/ITGB1/PRKG1/ANXA1/THBD/PRKCE/GJA1/PRKCD/MAP2K1/CD9/ANXA5/CAV1/EPHB2/ABAT/HMGB1/ACTG1/NEO1/HMGCR/PRDX2/HRAS/MAP2K2/CD34/ATP7A/GIT1/ENPP4/FLNA/SMAD3/SMOC2/FERMT2/TSPAN8/STK24/DMTN	37
BP	GO:0015718	monocarboxylic acid transport	38/2046	91/7502	0.00188815	0.0194046	0.0153004	ABCC3/ABCC4/ABCC1/CYP4A14/SLC16A7/FABP4/ACE/ANXA1/FABP3/FABP1/SLC2A1/ABCB4/EMB/CES1C/PMP2/SLC6A13/AKT1/ACSL1/PLA2G4A/SLC10A2/RBP1/FABP5/SLC5A6/SLC27A1/AKT2/SLC22A13/SLC26A6/ACSL5/SLC16A4/SLC6A8/SLC27A4/CPT1B/CEACAM2/SLCO2A1/ACSL4/CASR/MAPK9/P2RX7	38
BP	GO:0140056	organelle localization by membrane tethering	24/2046	51/7502	0.00191718	0.0196586	0.0155007	EXOC6B/PDZD8/STXBP1/EXOC7/EXOC4/CALM1/GNAO1/SYT1/RAB8A/CTBP2/RAB8B/RAB3A/VAMP2/EXOC5/ESYT2/ESYT1/EXOC3/EXOC8/EXOC1/YKT6/RAB3B/EXOC2/RAB13/SEPTIN5	24
BP	GO:0010165	response to X-ray	9/2046	13/7502	0.00193016	0.0196592	0.0155011	LRP2/ERCC1/ANXA1/XRCC5/ATM/NIPBL/LIG4/SFRP1/KARS	9
BP	GO:0010958	regulation of amino acid import across plasma membrane	9/2046	13/7502	0.00193016	0.0196592	0.0155011	ARG2/ITGB1/SEPTIN2/SEPTIN2/SLC43A1/SLC43A2/ARL6IP5/CLTRN/SLC7A5	9
BP	GO:1903789	regulation of amino acid transmembrane transport	9/2046	13/7502	0.00193016	0.0196592	0.0155011	ARG2/ITGB1/SEPTIN2/SEPTIN2/SLC43A1/SLC43A2/ARL6IP5/CLTRN/SLC7A5	9
BP	GO:0055080	monoatomic cation homeostasis	103/2046	295/7502	0.0019933	0.0202571	0.0159726	SLC9A6/PDZD8/PKHD1/RAP1GDS1/ATP2B1/BAK1/DIAPH1/GSTO1/CAR2/THY1/MT2/MT1/SLC4A1/ALPL/ACE/FTH1/CALM2/CALM1/CALM3/SPP1/ITPR1/CALB1/ATP1B1/ANXA6/PRKCE/TGM2/LYN/ITGAV/CAV1/PLCB3/CDH5/WFS1/NPY/SLC12A3/YWHAE/MAPK1/TRPV5/STIM1/EXT2/WNK1/ATP1B3/ANPEP/NEO1/PDE4D/CNNM3/CNNM2/SLC9A2/PLCH1/PML/SLC9A1/PRKD1/MAPK3/TRIM24/ATP7A/ATP4A/ATP7B/ATP2A3/CNNM4/SLC25A23/CAMK2D/ATP1A2/GNAS/ATP6V0D2/MFN2/GSTM7/ATP2C1/ASPH/P…	103
BP	GO:0006873	intracellular monoatomic ion homeostasis	90/2046	253/7502	0.00200173	0.0202975	0.0160044	SLC9A6/PDZD8/PKHD1/RAP1GDS1/ATP2B1/BAK1/DIAPH1/GSTO1/CAR2/THY1/MT2/MT1/SLC4A1/FTH1/CALM2/CALM1/CALM3/SPP1/ITPR1/CALB1/ATP1B1/ANXA6/PRKCE/TGM2/LYN/ITGAV/CAV1/PLCB3/CDH5/WFS1/NPY/YWHAE/MAPK1/TRPV5/STIM1/WNK1/ATP1B3/NEO1/PDE4D/SLC9A2/PLCH1/PML/SLC9A1/PRKD1/MAPK3/ATP7A/ATP4A/ATP7B/ATP2A3/SLC25A23/CAMK2D/ATP1A2/ATP6V0D2/MFN2/GSTM7/ATP2C1/ASPH/PIK3CB/FLNA/STEAP2/ANK2/IMMT/SYNPO/PLCG2/SLC26A6/AFG3L2/PLC…	90
BP	GO:0072091	regulation of stem cell proliferation	18/2046	35/7502	0.00202484	0.0204864	0.0161534	SETD1A/SFN/ACE/SEPTIN4/HMGB2/PBX1/NF2/HMGA2/CEBPA/NFIB/CTNNB1/EIF2AK2/NF1/FBLN1/KAT7/FERMT2/AGO3/EPCAM	18
BP	GO:0090277	positive regulation of peptide hormone secretion	31/2046	71/7502	0.0020801	0.0209989	0.0165575	CASK/PRKACA/ITPR1/GLUL/PRKCE/GNA11/GNAQ/GJA1/GLUD1/PFKM/PPP3CB/RAB8B/ISL1/ABAT/RAC1/DYNLL1/STIM1/GNAS/TRPM4/PCK2/ANO1/ARRB1/ORAI1/ILDR1/MYH9/OXCT1/PRKAR1A/ARHGEF7/ACSL4/CASR/ITSN1	31
BP	GO:0006007	glucose catabolic process	12/2046	20/7502	0.00211086	0.0212155	0.0167283	PGAM2/ACTN3/PGK1/PFKL/ENO1B/ENO1/HK1/ENO3/PFKM/PKM/SLC25A12/PFKP	12
BP	GO:0045109	intermediate filament organization	12/2046	20/7502	0.00211086	0.0212155	0.0167283	DSP/NEFH/VIM/DES/KRT80/KRT14/KRT5/KRT23/PKP2/KRT7/PLEC/MTM1	12
BP	GO:1901293	nucleoside phosphate biosynthetic process	72/2046	196/7502	0.00212497	0.0213104	0.0168031	UPRT/CAD/ACACB/AMPD3/GUCY1B1/PAPSS2/COX2/ATP8/TYMS/RRM1/UMPS/ENO1B/ENO1/NPR1/ADSSL1/MAP2K1/PDHA1/ACSL1/STAT3/ADSS/SHMT1/ADCY9/PKM/UPP1/ADSL/ENTPD1/ATP5E/MAPK1/CTPS2/CTPS/G6PDX/ATP5K/CMPK2/NDUFB6/PFAS/PAPSS1/GUK1/NPR2/FCSK/PANK4/PDK1/SLC25A12/DCAKD/DLAT/RFK/ACSL5/IDO2/FLAD1/PRPSAP2/ACOT7/ACLY/NDUFS1/NDUFS2/MTHFD1/KARS/ACSS1/UCK2/NDUFB9/ATP5PB/NDUFA6/PRPS2/ATIC/KYNU/PDHB/PRPS1/AMPD2/NDUFA8/GUCY1A1/…	72
BP	GO:0006470	protein dephosphorylation	55/2046	143/7502	0.0021624	0.0215618	0.0170013	PTPRF/PTPN3/HSP90B1/CALM2/CALM1/CALM3/PTPRM/PRKCD/PTPN11/PTPN12/PPP3CB/CDH5/PPP1CB/YWHAE/PPP3CA/ROCK1/MPRIP/PPP1R7/PDP1/PPM1H/ITGA1/SSH2/PPP1R1B/PPP2R5C/PPP2R5E/PTPN18/PTPN14/PTP4A1/PTP4A1/PTPRJ/PTPRD/PTPMT1/DUSP23/PTPN23/PPP2R5A/PPP2R5B/PPP2R1A/TIPRL/PPM1L/NCEH1/DUSP28/PPM1F/TNS2/PHLPP1/SSH3/ILKAP/RPRD1A/NCK1/YWHAB/RPRD1B/DUSP12/PHPT1/PPP1R12A/TSC1/MTM1	55
BP	GO:0010880	regulation of release of sequestered calcium ion into cytosol by sarcoplasmic reticulum	8/2046	11/7502	0.00218817	0.0215618	0.0170013	GSTO1/CALM2/CALM1/CALM3/PDE4D/CAMK2D/GSTM7/ANK2	8
BP	GO:0014047	glutamate secretion	8/2046	11/7502	0.00218817	0.0215618	0.0170013	DPYSL2/STXBP1/GJA1/NF1/RAB3GAP1/DTNBP1/GIPC1/P2RX7	8
BP	GO:0014808	release of sequestered calcium ion into cytosol by sarcoplasmic reticulum	8/2046	11/7502	0.00218817	0.0215618	0.0170013	GSTO1/CALM2/CALM1/CALM3/PDE4D/CAMK2D/GSTM7/ANK2	8
BP	GO:1903514	release of sequestered calcium ion into cytosol by endoplasmic reticulum	8/2046	11/7502	0.00218817	0.0215618	0.0170013	GSTO1/CALM2/CALM1/CALM3/PDE4D/CAMK2D/GSTM7/ANK2	8
BP	GO:2000178	negative regulation of neural precursor cell proliferation	8/2046	11/7502	0.00218817	0.0215618	0.0170013	ILK/CTNNA1/KIFAP3/NF1/APPL2/SIRT2/CEND1/SPINT1	8
BP	GO:1990778	protein localization to cell periphery	82/2046	228/7502	0.00219083	0.0215618	0.0170013	KALRN/DENND4C/WDR72/RAB11FIP2/STXBP1/MYADM/PGRMC1/EPB41L2/VAMP4/CASK/SORL1/SLC4A1/KRT18/ANXA2/ITGB1/ATP1B1/BSG/EZR/PIK3R1/AKT1/MAP2K1/EPHB2/RAB8A/RAB8B/ARF6/RAB11A/RAC1/RAB3A/VAMP2/ROCK1/ERBB2/RHOG/ATP1B3/JUP/EXOC5/PLS1/ARHGAP44/AKT2/ADIPOQ/HRAS/ERBB4/PRKCI/ITGA3/GIT1/PPP2R5A/CAMK2D/C2CD5/SCRIB/ATP2C1/RAP2A/DLG1/GGA3/CNPY4/FLNA/ARFRP1/HYCC2/ANK2/BAG4/LIN7A/PACS1/APPL1/GOLPH3L/GGA1/ARL6IP5/GRIPAP1…	82
BP	GO:0035794	positive regulation of mitochondrial membrane permeability	16/2046	30/7502	0.00219256	0.0215618	0.0170013	BAK1/CASP6/ATPIF1/SLC25A4/SLC25A5/GCLC/GSK3A/SLC25A31/VDAC2/SLC9A1/ACAA2/MPV17L/BLOC1S2/HIP1R/GSK3B/BNIP3L	16
BP	GO:0043407	negative regulation of MAP kinase activity	16/2046	30/7502	0.00219256	0.0215618	0.0170013	SORL1/LYN/PRKCD/CAV1/HMGCR/NF1/DAB2IP/ADIPOQ/PTPRJ/INPPL1/PIK3CB/AIDA/SFRP1/STK38/SPRY1/GSK3B	16
BP	GO:0034766	negative regulation of monoatomic ion transmembrane transport	26/2046	57/7502	0.00220613	0.0216021	0.0170331	BIN1/GSTO1/CALM2/CALM1/CALM3/PRKCE/AKT1/PPP3CB/CAV1/EPHB2/YWHAE/GNB5/PPP3CA/YWHAQ/ANO9/FXYD2/ATP7A/CAMK2D/ATP1A2/SESTD1/GSTM7/NEDD4L/UBQLN1/GRIP1/DYSF/STK39	26
BP	GO:0097061	dendritic spine organization	26/2046	57/7502	0.00220613	0.0216021	0.0170331	KALRN/EEF2K/NEDD9/CASK/INSR/CFL1/MARCKS/EPHB3/EPHB2/ACTR2/PAFAH1B1/TANC1/ARHGAP44/CTTN/ITGA3/MFN2/DNM3/NGEF/PDLIM5/DNM1L/DTNBP1/PRMT3/ACTR3/DBN1/HDAC6/HOMER1	26
BP	GO:0061337	cardiac conduction	14/2046	25/7502	0.00225264	0.0220103	0.017355	DSP/BIN1/DSG2/GJA1/CAV1/ISL1/PDE4D/JUP/TMEM65/SLC9A1/TRPM4/FLNA/ANK2/PKP2	14
BP	GO:0006893	Golgi to plasma membrane transport	22/2046	46/7502	0.00226195	0.022054	0.0173894	ARFGEF2/EXOC6B/EXOC4/VAMP4/KRT18/VAMP2/EXOC5/EXOC8/CCDC93/ATP2C1/LLGL1/GGA3/STEAP2/ARFRP1/GOLPH3L/GGA1/EXOC1/AMN/GOLPH3/EXOC2/CCDC22/VAMP5	22
BP	GO:0046887	positive regulation of hormone secretion	35/2046	83/7502	0.00229871	0.0223647	0.0176344	CASK/PRKACA/SPP1/ITPR1/GLUL/PRKCE/GNA11/GNAQ/GJA1/GLUD1/PTPN11/PFKM/PPP3CB/RAB8B/ISL1/ABAT/RAC1/DYNLL1/STIM1/GNAS/TRPM4/MFN2/PCK2/ANO1/ARRB1/ORAI1/ILDR1/MYH9/RETN/OXCT1/PRKAR1A/ARHGEF7/ACSL4/CASR/ITSN1	35
BP	GO:0060560	developmental growth involved in morphogenesis	49/2046	125/7502	0.00233145	0.022635	0.0178475	SLC9A6/S1PR1/DPYSL2/NRP2/MGLL/ILK/ITGB1/CSF1R/PRKG1/MAP1B/CFL1/RAB21/SYT1/FGF1/PAFAH1B1/PLXNA1/NFIX/NRP1/CTNNB1/EMX1/DIP2B/PAK6/CDKL5/COBL/CYFIP2/CTTN/POSTN/SEMA4B/TRIM28/VCL/NPR2/PTK7/ANAPC2/CPNE1/SFRP1/NEDD4L/SPART/ACTR3/RTN4/SPACDR/BIN3/IQGAP1/DBN1/SPRY1/EIF2AK4/GSK3B/ADNP/MECP2/HDAC6	49
BP	GO:0016311	dephosphorylation	74/2046	203/7502	0.00235024	0.0227689	0.0179531	PTPRF/PTPN3/HSP90B1/ALPL/CALM2/CALM1/CALM3/PTPRM/PRKCD/PTPN11/PTPN12/PPP3CB/CDH5/INPP5J/PPP1CB/YWHAE/PPP3CA/ROCK1/MPRIP/PPP1R7/PDP1/PPM1H/ITGA1/SSH2/PPP1R1B/PPP2R5C/PPP2R5E/PTPN18/PTPN14/PTP4A1/PTP4A1/PTPRJ/PTPRD/PTPMT1/DUSP23/OCRL/INPPL1/PTPN23/PPP2R5A/PPP2R5B/PPP2R1A/INPP5A/TIPRL/PXYLP1/PPM1L/NCEH1/DUSP28/SMAD3/PPM1F/TNS2/PHLPP1/BAG4/SSH3/ILKAP/RPRD1A/MTMR6/IMPA2/NPNT/PSPH/NCK1/NANP/YWHAB/RPRD1…	74
BP	GO:0070507	regulation of microtubule cytoskeleton organization	38/2046	92/7502	0.00238607	0.023067	0.0181882	DCTN1/MAP1B/FKBP4/CAV1/CDH5/INPP5J/RAC1/PAFAH1B1/ROCK1/PRKAA1/ARHGEF2/MAPRE1/GIT1/PHLDB1/EML2/TPPP/MAP6/CYLD/DIXDC1/KATNB1/BICD1/PRKAA2/RAE1/WDR47/SLAIN2/BICD2/CLIP1/CHMP5/CHMP4B/ARHGEF7/DYSF/DYNC1H1/HDGFL3/RHOA/GSK3B/SGK1/MECP2/HDAC6	38
BP	GO:0016052	carbohydrate catabolic process	43/2046	107/7502	0.00241939	0.0233397	0.0184032	HK2/SCARB2/PGAM2/ACTN3/SLC4A1/ALDOC/PRKACA/PGK1/PFKL/GPD1/INSR/ENO1B/ENO1/HK1/ENO3/STAT3/PFKM/PKM/PPP1CB/HMGB1/PFKFB1/GAA/HK3/PRKAA1/OGDH/GIT1/PGM2/SLC25A12/PRKAA2/PYGB/GALM/GALE/HKDC1/PRKAG2/MPI/PHKG2/DHDH/PGAM1/PYGL/NEU3/PFKP/PYGM/P2RX7	43
BP	GO:0007264	small GTPase mediated signal transduction	88/2046	248/7502	0.00242731	0.0233667	0.0184245	ARFGEF2/RAP1GAP/RALGAPA2/DENND4C/ARHGAP31/SYNGAP1/SIPA1L3/ARFGEF1/MRAS/CELSR1/CTNNAL1/ITGB1/MAP2K1/RAB21/BCL6/ITGAV/EPHB2/SH3BP1/RAB4A/RAP2B/ARF6/RAC1/RALA/YWHAQ/KPNB1/NFIX/ROCK1/ERBB2/RHOG/DAB1/NRP1/DOK1/SOS2/NUCB1/NF1/RAC2/PECAM1/DAB2IP/PHACTR4/ARHGAP44/RAP1GAP2/RASA3/ARHGEF2/VAV2/KSR1/HRAS/PDPN/ITGA3/RIPOR1/GIT1/ARHGEF18/RASA4/RAB35/CAMK2D/CCDC88C/MFN2/RAP2A/MAPKAP1/PIK3CB/DOCK1/ARRB1/KANK2/RH…	88
BP	GO:0034097	response to cytokine	143/2046	429/7502	0.00255599	0.0245537	0.0193604	PTPRF/OTUD4/TUT4/HK2/STXBP1/CASP6/RO60/NUMBL/MRAS/NRP2/BCAT2/SP100/SLK/ENTPD2/ILK/VAMP4/FABP4/KIT/KRT18/CSF1R/ANXA1/SPP1/GSN/GPD1/SLC2A4/INSR/ENO1/CFL1/FASN/NEFH/VIM/MYD88/NFKB1/LYN/XRCC5/AKT1/ACSL1/STAT3/STAT5A/LIFR/PPP3CB/CAV1/SHMT1/SLC25A5/CEBPA/AQP4/CTBP2/USP25/ACTN4/ACTR2/LRCH1/PAFAH1B1/MAPK1/HMGB1/ACTG1/WNK1/DOK1/SIRPA/CTNNB1/ENAH/EIF2AK2/RELA/SCGB1A1/PRLR/PADI2/GSK3A/STING1/TTLL12/DAB2IP/M…	143
BP	GO:0071277	cellular response to calcium ion	17/2046	33/7502	0.00262123	0.0250678	0.0197658	JUND/SYT1/NCSTN/CPNE2/WNK1/PRKAA1/SLC25A23/RASA4/SLC25A24/PRKAA2/ASPH/CPNE3/CPNE1/PLCG2/CPNE8/IQGAP1/DMTN	17
BP	GO:0097306	cellular response to alcohol	17/2046	33/7502	0.00262123	0.0250678	0.0197658	ADAM15/PRKCE/CES1C/CTNNA1/AKT1/CTNNB1/JUP/PRKAA1/ACACA/GNAS/GRAMD1B/PRKAA2/GRIP1/GOLPH3/LANCL2/SGK1/ITPR2	17
BP	GO:0051648	vesicle localization	54/2046	141/7502	0.00263127	0.0250678	0.0197658	SHROOM2/EXOC6B/MYO1E/DPYSL2/DCTN1/KIF1C/EXOC7/EXOC4/COPS5/SDC4/TESK1/ATP9A/CTBP1/SLC2A4/MAP2K1/DNM1/ACTN4/VPS33B/RAB11A/PAFAH1B1/RAB3A/CTNNB1/TRAPPC10/EXOC5/MYO1D/TSG101/SYN2/EXOC3/EXOC8/SCRIB/RAB3GAP1/AP3S2/DNM3/CCDC186/SYN3/LIN7A/AP3M2/EXOC1/FYCO1/DTNBP1/MYO5A/YKT6/BLOC1S2/5730455P16RIK/SNF8/TRAPPC6B/EXOC2/RAB27A/DYNC1H1/KIFC1/MYO1C/PDCD6IP/SNAPIN/MECP2	54
BP	GO:0032413	negative regulation of ion transmembrane transporter activity	20/2046	41/7502	0.00263898	0.0250678	0.0197658	GSTO1/CALM2/CALM1/CALM3/PPP3CB/CAV1/EPHB2/YWHAE/GNB5/PPP3CA/ANO9/FXYD2/CAMK2D/ATP1A2/GSTM7/NEDD4L/UBQLN1/GRIP1/DYSF/STK39	20
BP	GO:0048278	vesicle docking	20/2046	41/7502	0.00263898	0.0250678	0.0197658	EXOC6B/STXBP1/EXOC7/EXOC4/GNAO1/SYT1/RAB8A/CTBP2/RAB8B/RAB3A/VAMP2/EXOC5/EXOC3/EXOC8/EXOC1/YKT6/RAB3B/EXOC2/RAB13/SEPTIN5	20
BP	GO:0014074	response to purine-containing compound	24/2046	52/7502	0.0026534	0.0250678	0.0197658	REN1/HSP90B1/ITPR1/GPD1/EZR/PIK3R1/ITPR3/PDE4D/AQP1/PRKAA1/ADIPOQ/NPR2/TRPM4/GSTM7/PRKAA2/ASPH/PLCG2/SLC26A6/PDE2A/PYGM/DMTN/CARM1/P2RX7/ITPR2	24
BP	GO:2001257	regulation of cation channel activity	24/2046	52/7502	0.0026534	0.0250678	0.0197658	GSTO1/KCNJ1/ITGB1/CALM2/CALM1/CALM3/PPP3CB/CAV1/GNB5/VAMP2/PPP3CA/STIM1/PDE4D/GSTM7/DLG1/ASPH/ANK2/NEDD4L/PLCG2/UBQLN1/GRIP1/MYO5A/DYSF/HOMER1	24
BP	GO:0021872	forebrain generation of neurons	11/2046	18/7502	0.00265346	0.0250678	0.0197658	NRP2/CSF1R/GNAQ/PLXNA1/NFIX/NRP1/OGDH/ATP7A/DCLK2/UQCRQ/RHOA	11
BP	GO:0033500	carbohydrate homeostasis	53/2046	138/7502	0.00267296	0.0251479	0.0198289	RAB11FIP2/ADGRF5/HK2/PRKACA/SLC2A4/INSR/PRKCE/HK1/PIK3R1/AKT1/MAP2K1/PTPN11/STAT3/PFKM/PPP3CB/CEBPA/AQP4/WFS1/RAC1/DYNLL1/PPP3CA/HMGCR/FABP5/CYB5R4/SMARCA4/HK3/PRKAA1/ADIPOQ/DBH/PTPRJ/PTPMT1/TRPM4/PCK2/ANO1/PRKAA2/ARRB1/CCDC186/SIDT2/APPL2/ERO1B/MYH9/ADIPOR1/NCOA5/HKDC1/GRK2/OXCT1/HMGN3/SPACDR/CLTRN/PYGL/PDK2/SMARCB1/PCK1	53
BP	GO:0042593	glucose homeostasis	53/2046	138/7502	0.00267296	0.0251479	0.0198289	RAB11FIP2/ADGRF5/HK2/PRKACA/SLC2A4/INSR/PRKCE/HK1/PIK3R1/AKT1/MAP2K1/PTPN11/STAT3/PFKM/PPP3CB/CEBPA/AQP4/WFS1/RAC1/DYNLL1/PPP3CA/HMGCR/FABP5/CYB5R4/SMARCA4/HK3/PRKAA1/ADIPOQ/DBH/PTPRJ/PTPMT1/TRPM4/PCK2/ANO1/PRKAA2/ARRB1/CCDC186/SIDT2/APPL2/ERO1B/MYH9/ADIPOR1/NCOA5/HKDC1/GRK2/OXCT1/HMGN3/SPACDR/CLTRN/PYGL/PDK2/SMARCB1/PCK1	53
BP	GO:0002793	positive regulation of peptide secretion	31/2046	72/7502	0.00271478	0.0254888	0.0200977	CASK/PRKACA/ITPR1/GLUL/PRKCE/GNA11/GNAQ/GJA1/GLUD1/PFKM/PPP3CB/RAB8B/ISL1/ABAT/RAC1/DYNLL1/STIM1/GNAS/TRPM4/PCK2/ANO1/ARRB1/ORAI1/ILDR1/MYH9/OXCT1/PRKAR1A/ARHGEF7/ACSL4/CASR/ITSN1	31
BP	GO:0018105	peptidyl-serine phosphorylation	61/2046	163/7502	0.00273881	0.0256616	0.020234	MORC3/BAK1/NCK2/ILK/PRKACA/PRKCE/HK1/PRKCD/AKT1/CAV1/TNKS1BP1/INPP5J/MAPK1/PRKACB/PKN1/ROCK1/WNK1/PDE4D/PRKCQ/TEK/CAB39/HGF/GSK3A/GPD1L/MAPKAPK3/PRKAA1/AKT2/PRKCI/PRKD1/ATM/MAPK3/MAP2K2/DCLK2/CAMK2D/RICTOR/LATS2/PDK1/STK32A/MAPKAP1/CSNK1G2/ARRB1/DCLK3/PKN2/PPM1F/BAG4/PDCD10/STK38/NCK1/GRK2/PFN2/PDK2/MAPK9/RPS6KA2/GSK3B/DMTN/SGK1/MAPK13/STK39/PDPK1/PCK1/HDAC6	61
BP	GO:0043648	dicarboxylic acid metabolic process	32/2046	75/7502	0.00278221	0.0260148	0.0205125	GLS/GOT1/GLUL/GLUD1/ADSSL1/OAT/ADSS/FPGS/SHMT1/ACOT8/IDH3G/GCLC/FH1/OGDH/KYAT3/GPT2/PCK2/SLC25A12/ME3/PRODH2/ACLY/MTHFD1/ME2/ATIC/KYNU/CS/IDH3A/AMDHD1/AADAT/ALDH18A1/SUCLA2/PCK1	32
BP	GO:0051650	establishment of vesicle localization	50/2046	129/7502	0.00278955	0.02603	0.0205245	SHROOM2/EXOC6B/MYO1E/DPYSL2/DCTN1/KIF1C/EXOC7/EXOC4/COPS5/SDC4/TESK1/ATP9A/SLC2A4/MAP2K1/DNM1/ACTN4/RAB11A/PAFAH1B1/RAB3A/CTNNB1/TRAPPC10/EXOC5/MYO1D/TSG101/EXOC3/EXOC8/SCRIB/RAB3GAP1/AP3S2/DNM3/CCDC186/LIN7A/AP3M2/EXOC1/FYCO1/DTNBP1/MYO5A/YKT6/BLOC1S2/5730455P16RIK/SNF8/TRAPPC6B/EXOC2/RAB27A/DYNC1H1/KIFC1/MYO1C/PDCD6IP/SNAPIN/MECP2	50
BP	GO:1902108	regulation of mitochondrial membrane permeability involved in apoptotic process	15/2046	28/7502	0.00283452	0.0263338	0.020764	BAK1/CASP6/ATPIF1/SLC25A4/SLC25A5/GCLC/GSK3A/SLC25A31/VDAC2/ACAA2/MPV17L/BLOC1S2/HIP1R/GSK3B/BNIP3L	15
BP	GO:1902686	mitochondrial outer membrane permeabilization involved in programmed cell death	15/2046	28/7502	0.00283452	0.0263338	0.020764	BAK1/CASP6/ATPIF1/SLC25A4/SLC25A5/GCLC/GSK3A/SLC25A31/VDAC2/ACAA2/MPV17L/BLOC1S2/HIP1R/GSK3B/BNIP3L	15
BP	GO:0099175	regulation of postsynapse organization	33/2046	78/7502	0.00283941	0.0263338	0.020764	PTPRF/KALRN/EEF2K/NUMBL/NEDD9/NRP2/CRIPT/CASK/CFL1/MARCKS/AKT1/EPHB2/ACTR2/PAFAH1B1/NF1/TANC1/CDKL5/ARHGAP44/PTPRD/MFN2/DNM3/RPS6KA5/NGEF/PDLIM5/DNM1L/ABHD17C/DTNBP1/ABHD17A/ACTR3/ASAP1/DBN1/ITSN1/HOMER1	33
BP	GO:0034204	lipid translocation	13/2046	23/7502	0.00289244	0.0267712	0.0211089	ABCC1/ATP9A/SLC4A1/ABCB1B/ABCB4/ABCB1A/PRKCD/ATP8A1/ANO9/ATP11B/PLSCR2/PLSCR1/P2RX7	13
BP	GO:0001503	ossification	58/2046	154/7502	0.0029133	0.0268915	0.0212038	SH3PXD2B/ATP2B1/S1PR1/ILK/FZD1/FHL2/ACTN3/PRKACA/ALPL/CSF1R/SPP1/JUND/GJA1/AKT1/MMP2/PTPN11/PBX1/LMNA/CEBPA/MAPK1/PPP3CA/NFIX/SMAD1/EXT2/H3F3B/H3F3A/SMAD5/BMP1/CTNNB1/NF1/PDLIM7/FAM20C/PRKD1/MAPK3/ISG15/GIT1/NIPBL/INPPL1/ATRAID/SORT1/GNAS/NPR2/TRPM4/SMAD3/HDAC7/SFRP1/FERMT2/PLXNB1/TMEM119/NPNT/ATP6V1B1/ASPN/MESD/RHOA/LIMD1/CASR/GSK3B/P2RX7	58
BP	GO:0045833	negative regulation of lipid metabolic process	21/2046	44/7502	0.00291723	0.0268915	0.0212038	ACACB/PIP4K2A/SORL1/NFKB1/AKT1/ACADVL/LPCAT1/DAB2IP/PRKAA1/SLC27A1/SLC22A13/PPP2R5A/DCAF5/PIP4K2B/ERLIN2/APPL2/KLHL25/ATP1A1/PIP4K2C/PRMT3/CEACAM2	21
BP	GO:0007423	sensory organ development	76/2046	211/7502	0.00298115	0.0274254	0.0216247	SH3PXD2B/TPRN/SHROOM2/IFT140/SIPA1L3/BAK1/CASP6/CELSR1/CRYGS/SDC4/C3/THY1/CFD/CALB1/BSG/VIM/GJA1/CRYAB/POU2F1/MAN2A1/KIF3A/PTPRM/PTPN11/GPM6A/PBX1/STAT3/NF2/CEBPA/EPHB2/GNB1/RAC1/PAFAH1B1/MAPK1/HMGB1/NFIX/NRP1/NFIB/AQP1/CTNNB1/NF1/RCN1/LPCAT1/SMARCA4/TBC1D32/ESRP1/PLS1/ECE1/PDS5B/PHACTR4/MERTK/FZD4/TFAP2B/IGFBP7/MYH10/PRKCI/ALDH1A2/MAPK3/NIPBL/SMCHD1/SMARCD3/MFN2/SCRIB/RAB3GAP1/CRB2/DLG1/PTK7/BNC…	76
BP	GO:0050878	regulation of body fluid levels	64/2046	173/7502	0.00301018	0.0276367	0.0217914	TUBB1/KALRN/STXBP1/AQP7/ENTPD2/PAPSS2/C3/SLC4A1/PLAU/ANXA2/PRKG1/THBD/PRKCE/GNAQ/GJA1/LYN/PRKCD/CD9/STAT5A/AKR1B3/PLA2G4A/ANXA5/CAV1/HSD11B2/EPHB2/AQP4/ENTPD1/WFS1/VPS33B/RAP2B/ABAT/PPP3CA/TRPV5/EXT2/WNK1/XDH/AQP1/PRKCQ/PRLR/FBLN1/MERTK/PRDX2/ERBB4/PDPN/CD34/ATP7B/PTPRJ/GNAS/NBEAL2/ANO1/TSPAN9/PIK3CB/ENPP4/FLNA/COPA/TSPAN8/RAB14/DTNBP1/ATP6V1B1/PRL8A8/RAB27A/CLCNKA/DMTN/STK39	64
BP	GO:0009124	nucleoside monophosphate biosynthetic process	18/2046	36/7502	0.00303005	0.0277076	0.0218473	UPRT/CAD/AMPD3/TYMS/UMPS/ADSSL1/ADSS/SHMT1/UPP1/ADSL/PFAS/RFK/UCK2/PRPS2/ATIC/PRPS1/AMPD2/DGUOK	18
BP	GO:1903078	positive regulation of protein localization to plasma membrane	18/2046	36/7502	0.00303005	0.0277076	0.0218473	RAB11FIP2/PGRMC1/ITGB1/EZR/AKT1/EPHB2/ARF6/RAB11A/RHOG/PLS1/PRKCI/ITGA3/ATP2C1/DLG1/CNPY4/GRIP1/MYO5A/ACTR3	18
BP	GO:0062197	cellular response to chemical stress	74/2046	205/7502	0.0031496	0.0287432	0.0226638	CAPN1/FZD1/PDE8A/ANXA1/UCP1/FABP1/SLC2A4/CFL1/PCGF2/XRCC5/APEX1/PRKCD/AKT1/MMP2/AKR1B3/CAV1/FOXP1/MAPK1/CASP3/SIRPA/G6PDX/AQP1/CTNNB1/RELA/HGF/HK3/TBC1D24/ERMP1/RCSD1/OXR1/PRKAA1/SERPINB6A/PML/PRDX2/PRKD1/ATM/MAPK3/ATP7A/NCOA7/SLC25A23/DAPK1/PDK1/MAPKAP1/SLC25A24/PRKAA2/AIFM2/BAG5/MEAK7/PNPT1/UBQLN1/ARL6IP5/MICU1/SIRT2/PDCD10/MGST1/PYCR2/STK26/STK24/MPV17L/EFHD1/TMIGD1/TSC1/PYCARD/DYSF/PDK2/PLEC/…	74
BP	GO:0120162	positive regulation of cold-induced thermogenesis	22/2046	47/7502	0.00317318	0.028843	0.0227425	FABP4/ALPL/UCP1/SCD1/GJA1/ACSL1/CAV1/CMKLR1/FH1/FABP5/PRLR/SMARCA4/GRB10/ADIPOQ/DBH/GNAS/MFN2/APPL2/ADIPOR1/OMA1/GATM/DYNC1H1	22
BP	GO:1904063	negative regulation of cation transmembrane transport	22/2046	47/7502	0.00317318	0.028843	0.0227425	BIN1/GSTO1/CALM2/CALM1/CALM3/PRKCE/AKT1/PPP3CB/CAV1/YWHAE/GNB5/PPP3CA/FXYD2/ATP7A/CAMK2D/ATP1A2/SESTD1/GSTM7/NEDD4L/UBQLN1/DYSF/STK39	22
BP	GO:0007417	central nervous system development	133/2046	398/7502	0.00322104	0.0292199	0.0230397	SHROOM2/LRP2/KALRN/SETD1A/S1PR1/BIN1/DPYSL2/DCTN1/DIAPH1/NUMBL/NRP2/EXOC4/WDR1/C3/EGF/ABCB1B/GAP43/ITGB1/CSF1R/PRKG1/GSN/CNP/SLC2A1/NEFH/VIM/GNAQ/MYD88/MARCKS/HOXD10/SEPTIN4/KIF3A/POU3F3/AKT1/MAP2K1/PTPN11/PBX1/STAT3/NR2F2/NF2/HMGA2/EPHB3/EPHB2/CDH11/COX7B/NCSTN/FOXP1/ISL1/YWHAE/RAC1/PAFAH1B1/MAPK1/PLXNA1/NFIX/SMAD1/ERBB2/DAB1/NRP1/NFIB/AQP1/CTNNB1/NF1/EMX1/EML1/SHROOM4/SMARCA4/DAB2IP/NDST1/VPS51…	133
BP	GO:0048589	developmental growth	117/2046	345/7502	0.00322865	0.0292308	0.0230483	SLC9A6/SH3PXD2B/FLVCR1/ACACB/S1PR1/DPYSL2/NRP2/MGLL/ILK/PARP2/ACTN3/C3/GAP43/PLAU/ERCC1/ITGB1/CSF1R/PRKG1/ANXA1/ANXA6/MAP1B/INSR/CFL1/GJA1/EZR/AKT1/PTPN11/RAB21/CD9/STAT3/STAT5A/SYT1/SLC25A4/PKM/HMGA2/FOXP1/FGF1/COPS2/PAFAH1B1/MAPK1/PLXNA1/NFIX/SMAD1/H3F3B/H3F3A/NRP1/G6PDX/PDE4D/CTNNB1/EMX1/PRLR/GSK3A/LLGL2/SMARCA4/DIP2B/PAK6/SORBS2/CDKL5/PLS1/COBL/CYFIP2/CTC1/WWC1/CTTN/FZD7/ERBB4/ATRX/MYH10/POST…	117
BP	GO:0008038	neuron recognition	10/2046	16/7502	0.00331422	0.0297693	0.0234729	CASP6/GAP43/EMB/EPHB3/EPHB2/CASP3/NRP1/NEXN/ARHGAP35/RTN4	10
BP	GO:0051480	regulation of cytosolic calcium ion concentration	10/2046	16/7502	0.00331422	0.0297693	0.0234729	ATP2B1/ITPR1/CALB1/CAV1/NPY/YWHAE/ASPH/SYNPO/PLCD1/MYO5A	10
BP	GO:0051965	positive regulation of synapse assembly	10/2046	16/7502	0.00331422	0.0297693	0.0234729	EEF2K/PIK3R1/EPHB3/EPHB2/PTPRD/ACTR3/UBE2V2/CLSTN1/GSK3B/ADNP	10
BP	GO:1990776	response to angiotensin	10/2046	16/7502	0.00331422	0.0297693	0.0234729	RAP1GDS1/CAPN1/CAR2/NFKB1/PRKCD/CAV1/RAC1/ROCK1/RELA/SLC26A6	10
BP	GO:0000271	polysaccharide biosynthetic process	16/2046	31/7502	0.00339713	0.0302946	0.0238871	EGF/INSR/NFKB1/AKT1/ACADM/PPP1CB/EXT2/NDST1/GRB10/AKT2/HS2ST1/EPM2AIP1/GBE1/PHKG2/GYG/GYS1	16
BP	GO:0045669	positive regulation of osteoblast differentiation	16/2046	31/7502	0.00339713	0.0302946	0.0238871	ILK/JUND/LMNA/CEBPA/PPP3CA/SMAD1/SMAD5/CTNNB1/PDLIM7/FAM20C/PRKD1/ATRAID/GNAS/FERMT2/TMEM119/NPNT	16
BP	GO:1905710	positive regulation of membrane permeability	16/2046	31/7502	0.00339713	0.0302946	0.0238871	BAK1/CASP6/ATPIF1/SLC25A4/SLC25A5/GCLC/GSK3A/SLC25A31/VDAC2/SLC9A1/ACAA2/MPV17L/BLOC1S2/HIP1R/GSK3B/BNIP3L	16
BP	GO:0006970	response to osmotic stress	23/2046	50/7502	0.00340591	0.0302946	0.0238871	CYTB/ABCB1B/SLC2A4/ABCB1A/XRCC5/AKR1B3/RAC1/PKN1/CASP3/AQP1/RCSD1/SERPINB6A/SLC25A23/NEDD4L/TRIP10/MICU1/EFHD1/PYCARD/SPACDR/DYSF/MAPK13/STK39/PDPK1	23
BP	GO:0062014	negative regulation of small molecule metabolic process	23/2046	50/7502	0.00340591	0.0302946	0.0238871	ACACB/ACTN3/SLC4A1/PRKACA/NFKB1/AKT1/STAT3/ACADVL/ENTPD1/PFKFB1/ADIPOQ/GIT1/SLC22A13/DCAF5/ERLIN2/SLC25A12/APPL2/KLHL25/SLC27A4/FAM3C/PRMT3/CEACAM2/ISYNA1	23
BP	GO:0071345	cellular response to cytokine stimulus	125/2046	372/7502	0.00341708	0.0303349	0.0239189	PTPRF/OTUD4/TUT4/HK2/STXBP1/RO60/NUMBL/MRAS/NRP2/BCAT2/SLK/ENTPD2/ILK/VAMP4/FABP4/KIT/KRT18/CSF1R/SPP1/GSN/GPD1/SLC2A4/ENO1/CFL1/FASN/NEFH/VIM/MYD88/NFKB1/LYN/XRCC5/AKT1/ACSL1/STAT3/STAT5A/LIFR/CAV1/SHMT1/SLC25A5/CEBPA/AQP4/CTBP2/USP25/ACTN4/ACTR2/LRCH1/PAFAH1B1/MAPK1/HMGB1/ACTG1/WNK1/DOK1/SIRPA/ENAH/RELA/PRLR/PADI2/GSK3A/STING1/TTLL12/DAB2IP/SAMHD1/SLC27A1/PML/ADIPOQ/CDC37/FZD4/GBP3/MME/PCOLCE/Z…	125
BP	GO:0007416	synapse assembly	30/2046	70/7502	0.00343105	0.0303998	0.02397	FARP1/EEF2K/NUMBL/CRIPT/FZD1/GAP43/PIK3R1/GPM6A/EFNB1/EFNB2/EPHB3/EPHB2/ARF6/CTNNB1/ERBB4/PTPRD/NEGR1/RAP2A/DNM3/PDLIM5/PLXNB1/FBXO45/ACTR3/UBE2V2/CLSTN1/NECTIN1/ADD2/GSK3B/ADNP/MECP2	30
BP	GO:0050801	monoatomic ion homeostasis	104/2046	303/7502	0.00351774	0.0311074	0.024528	SLC9A6/PDZD8/PKHD1/RAP1GDS1/ATP2B1/BAK1/DIAPH1/GSTO1/CAR2/THY1/MT2/MT1/SLC4A1/ALPL/ACE/FTH1/CALM2/CALM1/CALM3/SPP1/ITPR1/CALB1/ATP1B1/ANXA6/PRKCE/TGM2/LYN/ITGAV/CAV1/PLCB3/CDH5/WFS1/NPY/SLC12A3/YWHAE/MAPK1/TRPV5/STIM1/EXT2/WNK1/ATP1B3/ANPEP/NEO1/PDE4D/CNNM3/CNNM2/SLC9A2/PLCH1/PML/SLC9A1/PRKD1/MAPK3/TRIM24/ATP7A/ATP4A/ATP7B/ATP2A3/CNNM4/SLC25A23/CAMK2D/ATP1A2/GNAS/ATP6V0D2/MFN2/GSTM7/ATP2C1/ASPH/P…	104
BP	GO:0051241	negative regulation of multicellular organismal process	159/2046	486/7502	0.00353727	0.0312197	0.0246165	RAP1GAP/SYNGAP1/ATP2B1/ADGRF5/BIN1/LGALS9/ARG2/SP100/SDC4/CD59A/SORL1/ACTN3/THY1/PLAU/ANXA2/PGK1/ACE/PRKG1/ANXA1/INSR/THBD/FURIN/GJA1/NFKB1/LYN/EZR/CTNNA1/PIK3R1/PTPRM/PRKCD/MMP2/PTPN11/CD9/BCL6/NR2F2/NF2/ANXA5/LMNA/EPX/HMGA2/CEBPA/EPHB2/AQP4/LOXL2/FOXP1/ABAT/RAC1/HMGB1/PPP3CA/YWHAH/KIFAP3/PKN1/ROCK1/ERBB2/CASP3/WNK1/DAB1/NRP1/ANXA4/ANPEP/CMKLR1/GCLC/SIRPA/NFIB/G6PDX/PDE4D/HMGCR/CTNNB1/JUP/TEK/NF…	159
BP	GO:0000226	microtubule cytoskeleton organization	107/2046	313/7502	0.00358032	0.0315386	0.024868	MAP7D1/TUBB1/ODF2/PKHD1/CEP350/TUBGCP6/DCTN1/CAPN6/NUDC/SLK/CRIPT/ITGB1/MAP1B/CNP/CFL1/NEFH/CRYAB/EZR/MAP4/KIF2A/KIF3A/FKBP4/LMNA/CAV1/CDH5/INPP5J/RAB11A/GTF2B/RAC1/PAFAH1B1/TUBA1C/KPNB1/ROCK1/CRMP1/CTNNB1/EML1/UBXN2B/CCDC69/LLGL2/TBC1D32/CCNL1/PRKAA1/ARHGEF2/MAPRE1/ATRX/GIT1/CEP135/XPO1/PHLDB1/DYNC1LI2/DCLK2/CCDC88C/KIFBP/NINL/PPP2R1A/EML2/TPPP/CCP110/MAP6/CYLD/HYDIN/LLGL1/DIXDC1/DLG1/KATNB1/HOO…	107
BP	GO:0030216	keratinocyte differentiation	24/2046	53/7502	0.00361523	0.0317848	0.0250621	DSP/SFN/ANXA1/PTGS1/MAP2K1/ST14/PPP3CA/ROCK1/CASP3/KRT80/SMARCA4/TSG101/KRT14/LATS2/FLNB/TXNIP/KRT5/EVPL/KRT7/SCEL/PALLD/PLEC/MACROH2A1/ASAH1	24
BP	GO:0031952	regulation of protein autophosphorylation	14/2046	26/7502	0.00366784	0.0321235	0.0253292	EEF2K/TESK1/ACE/CTNND1/CAV1/TNKS1BP1/RAP2B/PRLR/ADIPOQ/ENG/PPP2R5B/RAP2A/TOM1L1/IQGAP1	14
BP	GO:0033692	cellular polysaccharide biosynthetic process	14/2046	26/7502	0.00366784	0.0321235	0.0253292	INSR/AKT1/ACADM/PPP1CB/EXT2/NDST1/GRB10/AKT2/HS2ST1/EPM2AIP1/GBE1/PHKG2/GYG/GYS1	14
BP	GO:0072659	protein localization to plasma membrane	68/2046	187/7502	0.00370008	0.0322031	0.025392	DENND4C/WDR72/RAB11FIP2/STXBP1/PGRMC1/VAMP4/CASK/SORL1/SLC4A1/KRT18/ANXA2/ITGB1/ATP1B1/BSG/EZR/PIK3R1/AKT1/EPHB2/RAB8A/RAB8B/ARF6/RAB11A/RAC1/RAB3A/VAMP2/ROCK1/RHOG/ATP1B3/JUP/EXOC5/PLS1/ARHGAP44/AKT2/ADIPOQ/PRKCI/ITGA3/PPP2R5A/CAMK2D/C2CD5/SCRIB/ATP2C1/RAP2A/DLG1/GGA3/CNPY4/FLNA/ARFRP1/HYCC2/ANK2/BAG4/PACS1/APPL1/GOLPH3L/GGA1/ARL6IP5/GRIPAP1/GRIP1/MYO5A/AMN/ACTR3/PKP2/GOLPH3/RAB3B/RAB13/EHD4/RIL…	68
BP	GO:0006536	glutamate metabolic process	12/2046	21/7502	0.00371222	0.0322031	0.025392	GLS/GOT1/GLUL/GLUD1/OAT/FPGS/GCLC/SLC25A12/PRODH2/AMDHD1/AADAT/ALDH18A1	12
BP	GO:0015804	neutral amino acid transport	12/2046	21/7502	0.00371222	0.0322031	0.025392	SLC6A18/SLC3A2/LLGL2/SLC43A1/SLC43A2/SLC6A20A/SFXN3/SFXN2/CLTRN/SLC7A9/SLC7A8/SLC7A5	12
BP	GO:0051642	centrosome localization	12/2046	21/7502	0.00371222	0.0322031	0.025392	TMEM201/EZR/PAFAH1B1/DYNC1LI2/SYNE1/DLG1/SUN2/BICD2/PARD3B/MISP/SUN1/MAD2L1	12
BP	GO:0071526	semaphorin-plexin signaling pathway	12/2046	21/7502	0.00371222	0.0322031	0.025392	NRP2/SH3BP1/RAC1/PLXNA1/NRP1/CRMP1/ECE1/SEMA4B/FLNA/PLXNB1/FARP2/ARHGDIA	12
BP	GO:0050877	nervous system process	119/2046	353/7502	0.00374902	0.0324607	0.0255951	TPRN/LRP2/KALRN/DLGAP4/GLS/SYNGAP1/DCTN1/DIAPH1/SCARB2/NEDD9/CRYGS/MGLL/PGRMC1/WDR1/ACTN3/KIT/ITGB1/ACE/ITGA5/ITPR1/CALB1/SLC2A4/PTGS1/HOXD10/PRKAR2B/TJP1/EPHB2/AQP4/WFS1/NCSTN/ABAT/GNB1/PAFAH1B1/RAB3A/MAPK1/PPP3CA/LXN/ITPR3/NFIX/CASP3/GAA/ATP8A1/PDE4D/HMGCR/AQP1/BCHE/NF1/FABP5/HGF/TANC1/SHROOM4/RIC8A/DOP1B/PAK6/TBC1D24/RCSD1/MARVELD2/SPECC1/PPP1R1B/SERPINB6A/FZD4/SLC9A1/MME/MYH10/SH3GL1/ITGA3/MA…	119
BP	GO:0051963	regulation of synapse assembly	20/2046	42/7502	0.003765	0.0325373	0.0256554	FARP1/EEF2K/NUMBL/CRIPT/FZD1/PIK3R1/EPHB3/EPHB2/ARF6/CTNNB1/PTPRD/NEGR1/RAP2A/PDLIM5/ACTR3/UBE2V2/CLSTN1/NECTIN1/GSK3B/ADNP	20
BP	GO:0010562	positive regulation of phosphorus metabolic process	140/2046	423/7502	0.00379308	0.0325446	0.0256612	ADGRF5/CAPN2/LGALS9/MAP3K4/MAP2K3/NEDD9/SDC4/ILK/TESK1/FZD1/PDE8A/COX2/C3/EGF/KIT/ANXA2/ITGB1/ACE/CSF1R/CALM2/CALM1/CALM3/FABP3/ITGA5/GPD1/INSR/HSPA2/ENO1B/ENO1/LYN/PIK3R1/MARCKS/XRCC5/PRKCD/CCND3/CTNND1/AKT1/MAP2K1/PTPN11/FLT4/ACSL1/STAT3/CAV1/HMGA2/EPHB4/CDH5/ERP29/TNKS1BP1/FGF1/RAP2B/ISL1/RAC1/MAPK1/HMGB1/DLG3/PFKFB1/ROCK1/ERBB2/DAB1/NRP1/MPRIP/PDE4D/TEK/CAB39/HGF/PECAM1/PRLR/GSK3A/DAB2IP/PPP1…	140
BP	GO:0045937	positive regulation of phosphate metabolic process	140/2046	423/7502	0.00379308	0.0325446	0.0256612	ADGRF5/CAPN2/LGALS9/MAP3K4/MAP2K3/NEDD9/SDC4/ILK/TESK1/FZD1/PDE8A/COX2/C3/EGF/KIT/ANXA2/ITGB1/ACE/CSF1R/CALM2/CALM1/CALM3/FABP3/ITGA5/GPD1/INSR/HSPA2/ENO1B/ENO1/LYN/PIK3R1/MARCKS/XRCC5/PRKCD/CCND3/CTNND1/AKT1/MAP2K1/PTPN11/FLT4/ACSL1/STAT3/CAV1/HMGA2/EPHB4/CDH5/ERP29/TNKS1BP1/FGF1/RAP2B/ISL1/RAC1/MAPK1/HMGB1/DLG3/PFKFB1/ROCK1/ERBB2/DAB1/NRP1/MPRIP/PDE4D/TEK/CAB39/HGF/PECAM1/PRLR/GSK3A/DAB2IP/PPP1…	140
BP	GO:0002040	sprouting angiogenesis	25/2046	56/7502	0.0038015	0.0325446	0.0256612	ITGB1/ANXA1/ITGA5/GLUL/AKT1/FLT4/TJP1/PKM/EFNB2/EPHB4/LOXL2/FGF1/HMGB1/SMAD1/NRP1/TEK/MAP3K3/PIK3CB/HDAC7/EPN2/PDCD10/RTN4/PARVA/RHOA/RECK	25
BP	GO:0008037	cell recognition	25/2046	56/7502	0.0038015	0.0325446	0.0256612	CASP6/NEDD9/NCK2/C3/GAP43/CFP/TCP1/EMB/CD9/MBL2/EPHB3/EPHB2/CASP3/CCT3/NRP1/SIRPA/MASP1/VDAC2/GIT1/NEXN/DLG1/DOCK8/ARHGAP35/RTN4/MYO18A	25
BP	GO:0022406	membrane docking	25/2046	56/7502	0.0038015	0.0325446	0.0256612	EXOC6B/PDZD8/STXBP1/EXOC7/EXOC4/CALM1/GNAO1/SYT1/RAB8A/CTBP2/RAB8B/RAB3A/VAMP2/ROCK1/EXOC5/ESYT2/ESYT1/EXOC3/EXOC8/EXOC1/YKT6/RAB3B/EXOC2/RAB13/SEPTIN5	25
BP	GO:0000003	reproduction	162/2046	497/7502	0.00383314	0.032754	0.0258263	SMURF2/ITGB4/SH3PXD2B/LRP2/KALRN/ODF2/TUT4/TOPAZ1/MKI67/RABL2/TUBGCP6/LGALS9/STXBP1/MAP3K4/BAK1/PTGIS/PARP2/C3/PRKACA/KIT/REN1/PLAU/ERCC1/ITGB1/ALPL/ACE/ANXA1/LAMP1/TCP1/INSR/THBD/HSPA2/BSG/NEFH/GNAQ/GJA1/HOXD10/SEPTIN4/FKBP4/HMGB2/AKT1/NECTIN2/MMP2/PTPN11/CD9/BCL6/PBX1/SEPTIN2/SEPTIN2/STAT3/STAT5A/NR2F2/ITGAV/PLA2G4A/ANXA5/CAST/HSD11B2/HMGA2/ST14/ACTR2/ABAT/GTF2B/RAC1/PAFAH1B1/RAB3A/MAPK1/PRKACB…	162
BP	GO:0062237	protein localization to postsynapse	17/2046	34/7502	0.00392734	0.0334337	0.0263622	KALRN/MAP2K1/RAB8A/RAB11A/VAMP2/ERBB2/ARHGAP44/HRAS/ERBB4/GIT1/SCRIB/DLG1/GRIPAP1/GRIP1/CLSTN1/NBEA/GSK3B	17
BP	GO:1903539	protein localization to postsynaptic membrane	17/2046	34/7502	0.00392734	0.0334337	0.0263622	KALRN/MAP2K1/RAB8A/RAB11A/VAMP2/ERBB2/ARHGAP44/HRAS/ERBB4/GIT1/SCRIB/DLG1/GRIPAP1/GRIP1/CLSTN1/NBEA/GSK3B	17
BP	GO:0002028	regulation of sodium ion transport	21/2046	45/7502	0.00408539	0.0344543	0.027167	PTPN3/ATP1B1/AKT1/YWHAH/WNK1/ATP1B3/FXYD2/GPD1L/AKT2/SLC9A1/SNTA1/CAMK2D/ATP1A2/GNAS/NEDD4L/ATP1A1/GRIP1/TESC/SGK1/P2RX7/STK39	21
BP	GO:0005980	glycogen catabolic process	9/2046	14/7502	0.00410009	0.0344543	0.027167	PFKM/PPP1CB/HMGB1/GAA/PGM2/PYGB/PHKG2/PYGL/PYGM	9
BP	GO:0009187	cyclic nucleotide metabolic process	9/2046	14/7502	0.00410009	0.0344543	0.027167	GUCY1B1/CNP/NPR1/ADCY9/PDE1A/NPR2/PDE2A/AMPD2/GUCY1A1	9
BP	GO:0009251	glucan catabolic process	9/2046	14/7502	0.00410009	0.0344543	0.027167	PFKM/PPP1CB/HMGB1/GAA/PGM2/PYGB/PHKG2/PYGL/PYGM	9
BP	GO:0051957	positive regulation of amino acid transport	9/2046	14/7502	0.00410009	0.0344543	0.027167	DPYSL2/STXBP1/ITGB1/ABAT/RAB3GAP1/DTNBP1/CLTRN/SLC7A5/P2RX7	9
BP	GO:0098885	modification of postsynaptic actin cytoskeleton	9/2046	14/7502	0.00410009	0.0344543	0.027167	KALRN/CTTNBP2/CFL1/MARCKS/CTTN/MYH10/PFN2/RHOA/ITSN1	9
BP	GO:1904385	cellular response to angiotensin	9/2046	14/7502	0.00410009	0.0344543	0.027167	RAP1GDS1/CAR2/NFKB1/PRKCD/CAV1/RAC1/ROCK1/RELA/SLC26A6	9
BP	GO:0048880	sensory system development	56/2046	150/7502	0.00423991	0.0355638	0.0280418	SH3PXD2B/SHROOM2/IFT140/SIPA1L3/BAK1/CASP6/CRYGS/C3/THY1/CFD/CALB1/BSG/VIM/GJA1/CRYAB/POU2F1/MAN2A1/PTPRM/GPM6A/PBX1/STAT3/NF2/EPHB2/ISL1/GNB1/HMGB1/NFIX/NRP1/NFIB/AQP1/CTNNB1/NF1/RCN1/LPCAT1/SMARCA4/TBC1D32/PDS5B/PHACTR4/MERTK/FZD4/MYH10/PRKCI/ALDH1A2/NIPBL/SMARCD3/MFN2/SCRIB/RAB3GAP1/CRB2/DLG1/SMAD3/RDH13/ARHGAP35/NECTIN1/SPRY1/LAMC3	56
BP	GO:0001525	angiogenesis	90/2046	259/7502	0.00432963	0.0362187	0.0285582	HK2/S1PR1/PTGIS/NRP2/ANXA3/SP100/CD59A/ADAM15/C3/EGF/THY1/PLAU/ANXA2/ITGB1/PGK1/ACE/ANXA1/RRAS/ITGA5/GLUL/BSG/PTPRM/AKT1/MMP2/FLT4/TJP1/STAT3/ITGAV/CAV1/PKM/EFNB2/HMGA2/EPHB3/EPHB4/EPHB2/CDH5/LOXL2/FGF1/ISL1/HMGB1/ACTG1/STIM1/ROCK1/SMAD1/NRP1/ANPEP/SMAD5/AQP1/CTNNB1/JUP/TEK/NF1/HGF/PECAM1/ITGB8/DAB2IP/CEMIP2/PML/VAV2/MAP3K3/FZD4/TNFAIP2/PRKD1/ENG/CD34/NPR2/FMNL3/PIK3CB/FLNA/HDAC7/SMOC2/EPN2/AGO2/…	90
BP	GO:0007044	cell-substrate junction assembly	29/2046	68/7502	0.00433386	0.0362187	0.0285582	ITGB4/SDC4/SLK/ACTN3/THY1/ITGA5/CFL1/PTPN11/ITGAV/CDH11/RAC1/ACTG1/ROCK1/NRP1/TEK/CTTN/PTPRJ/VCL/ACTN1/SMAD3/STON1/PPM1F/FERMT2/MYH9/TSC1/IQGAP1/PLEC/DMTN/PDPK1	29
BP	GO:0019320	hexose catabolic process	15/2046	29/7502	0.00440835	0.0367739	0.028996	PGAM2/ACTN3/PGK1/PFKL/ENO1B/ENO1/HK1/ENO3/PFKM/PKM/SLC25A12/GALM/GALE/MPI/PFKP	15
BP	GO:0044272	sulfur compound biosynthetic process	30/2046	71/7502	0.00441956	0.0367765	0.028998	ACACB/BHMT1B/BHMT/GSTM6/PAPSS2/GSTM1/GSTM2/PDHA1/ACSL1/TM9SF2/B3GAT3/EXT2/CTNNB1/NDST1/PAPSS1/PDK1/ENOPH1/PXYLP1/DLAT/ACSL5/HS2ST1/CTH/ACLY/MAT1A/MTHFD1/ACSS1/PDHB/PDK2/ACSL4/APIP	30
BP	GO:0071900	regulation of protein serine/threonine kinase activity	61/2046	166/7502	0.00442478	0.0367765	0.028998	MAP3K4/ILK/TESK1/SFN/SORL1/EGF/THY1/KIT/CSF1R/INSR/LYN/MARCKS/PRKCD/CCND3/PRKAR2B/AKT1/MAP2K1/ACSL1/NR2F2/CAV1/HMGA2/ERP29/FGF1/ERBB2/CASP3/HMGCR/NF1/CAB39/DAB2IP/CCNL1/SLC27A1/ADIPOQ/FZD4/KSR1/TSG101/HRAS/MAP2K2/PTPRJ/INPPL1/LATS2/PIK3CB/TAOK3/AIDA/SFRP1/FERMT2/PDCD10/STK38/PRKAG2/DTNBP1/FGD4/PRKAR1A/TELO2/PYCARD/MAGI3/IQGAP1/HIGD1A/RHOA/SPRY1/MACROH2A1/GSK3B/P2RX7	61
BP	GO:0006637	acyl-CoA metabolic process	31/2046	74/7502	0.0044888	0.0370773	0.0292352	ACNAT1/ACACB/ACOT1/FASN/PDHA1/ACSL1/ACOT8/ACOT6/ACACA/OGDH/PDK1/ACNAT2/DLAT/ACAA2/ACSL5/ACOT7/ACLY/ACSM1/BAAT/ACSS1/KYNU/CS/PDHB/PMVK/ACADSB/EHHADH/PDK2/ACSL4/ACOT3/ACOT2/SUCLA2	31
BP	GO:0007519	skeletal muscle tissue development	31/2046	74/7502	0.0044888	0.0370773	0.0292352	ACTN3/HOXD10/NR2F2/PPP3CB/CAV1/FOXP1/COPS2/PPP3CA/ACTA1/NFIX/HMGCR/CTNNB1/NF1/PRKAA1/MYL6/CCNT2/FLNB/SVIL/GTF3C5/UQCC2/DYSF/BIN3/RHOA/PSMA6/PLEC/NPHS1/BMAL1/MTM1/VAMP5/HDAC6/HOMER1	31
BP	GO:0035383	thioester metabolic process	31/2046	74/7502	0.0044888	0.0370773	0.0292352	ACNAT1/ACACB/ACOT1/FASN/PDHA1/ACSL1/ACOT8/ACOT6/ACACA/OGDH/PDK1/ACNAT2/DLAT/ACAA2/ACSL5/ACOT7/ACLY/ACSM1/BAAT/ACSS1/KYNU/CS/PDHB/PMVK/ACADSB/EHHADH/PDK2/ACSL4/ACOT3/ACOT2/SUCLA2	31
BP	GO:0001944	vasculature development	126/2046	378/7502	0.00449348	0.0370773	0.0292352	LRP2/BRPF1/FLVCR1/MYO1E/ADGRF5/HK2/S1PR1/BAK1/PTGIS/NRP2/ANXA3/SP100/CD59A/ADAM15/C3/EGF/THY1/CFD/KIT/PLAU/ANXA2/ITGB1/PGK1/ACE/ANXA1/RRAS/ITGA5/GLUL/BSG/GJA1/PTPRM/AKT1/MAP2K1/MMP2/FLT4/TJP1/STAT3/NR2F2/ITGAV/PPP3CB/CAV1/PKM/EFNB2/HMGA2/EPHB3/EPHB4/EPHB2/CDH5/LOXL2/FGF1/ISL1/MAPK1/HMGB1/ACTG1/STIM1/ROCK1/SMAD1/NRP1/ANPEP/SMAD5/XDH/AQP1/CTNNB1/JUP/TEK/NF1/HGF/PECAM1/ITGB8/RIC8A/LLGL2/SMARCA4/DAB2…	126
BP	GO:0050900	leukocyte migration	60/2046	163/7502	0.00453481	0.0370823	0.0292391	S1PR1/LGALS9/NEDD9/CAPN1/WDR1/THY1/KIT/ITGB1/CSF1R/ANXA1/SPP1/BSG/MYD88/LYN/PIK3R1/DPP4/AKT1/MMP2/CD9/EPX/RIN3/LRCH1/RAC1/PAFAH1B1/MAPK1/HMGB1/ROCK1/WNK1/CMKLR1/SIRPA/PDE4D/NF1/RAC2/CNN2/PECAM1/PADI2/ITGA1/ITGA6/ITGA3/MAPK3/DBH/CD34/PTPRJ/TRPM4/LYVE1/DOCK8/DNM1L/IRAK4/DAPK2/RTN4/GOLPH3/PYCARD/DYSF/RHOA/PLEC/ADD2/RIPK3/PODXL/THBS4/STK39	60
BP	GO:0001649	osteoblast differentiation	32/2046	77/7502	0.00454284	0.0370823	0.0292391	SH3PXD2B/ILK/FZD1/FHL2/PRKACA/SPP1/JUND/GJA1/AKT1/LMNA/CEBPA/PPP3CA/SMAD1/H3F3B/H3F3A/SMAD5/CTNNB1/NF1/PDLIM7/FAM20C/PRKD1/ATRAID/GNAS/TRPM4/SMAD3/HDAC7/SFRP1/FERMT2/TMEM119/NPNT/LIMD1/GSK3B	32
BP	GO:0030038	contractile actin filament bundle assembly	32/2046	77/7502	0.00454284	0.0370823	0.0292391	SH3PXD2B/S1PR1/SDC4/TESK1/PDLIM1/PIK3R1/TJP1/NF2/RAC1/ACTG1/PDLIM4/NRP1/PRKCQ/ARAP1/ZYX/CARMIL1/KANK4/ARHGEF18/TACSTD2/SMAD3/ARRB1/RHPN2/KANK2/ARHGEF10/SYNPO/PPM1F/BAG4/FERMT2/TSC1/PFN2/RHOA/KANK3	32
BP	GO:0043149	stress fiber assembly	32/2046	77/7502	0.00454284	0.0370823	0.0292391	SH3PXD2B/S1PR1/SDC4/TESK1/PDLIM1/PIK3R1/TJP1/NF2/RAC1/ACTG1/PDLIM4/NRP1/PRKCQ/ARAP1/ZYX/CARMIL1/KANK4/ARHGEF18/TACSTD2/SMAD3/ARRB1/RHPN2/KANK2/ARHGEF10/SYNPO/PPM1F/BAG4/FERMT2/TSC1/PFN2/RHOA/KANK3	32
BP	GO:0051321	meiotic cell cycle	32/2046	77/7502	0.00454284	0.0370823	0.0292391	MKI67/TUBGCP6/PRKACA/INSR/HSPA2/GJA1/HMGA2/ACTR2/GTF2B/PRKACB/BC005624/SLC25A31/SPIN1/ATRX/ATM/TOP2B/NPR2/PPP2R1A/TDRKH/MARF1/SUN2/MYH9/SIRT2/ACTR3/SMC3/SUN1/FOXJ2/GRB14/ERCC4/RPS6KA2/BUB3/PSMD13	32
BP	GO:0060538	skeletal muscle organ development	32/2046	77/7502	0.00454284	0.0370823	0.0292391	ACTN3/HOXD10/DES/NR2F2/PPP3CB/CAV1/FOXP1/COPS2/PPP3CA/ACTA1/NFIX/HMGCR/CTNNB1/NF1/PRKAA1/MYL6/CCNT2/FLNB/SVIL/GTF3C5/UQCC2/DYSF/BIN3/RHOA/PSMA6/PLEC/NPHS1/BMAL1/MTM1/VAMP5/HDAC6/HOMER1	32
BP	GO:0045667	regulation of osteoblast differentiation	23/2046	51/7502	0.00462879	0.0377164	0.0297391	ILK/PRKACA/JUND/LMNA/CEBPA/PPP3CA/SMAD1/SMAD5/CTNNB1/PDLIM7/FAM20C/PRKD1/ATRAID/GNAS/TRPM4/SMAD3/HDAC7/SFRP1/FERMT2/TMEM119/NPNT/LIMD1/GSK3B	23
BP	GO:0099010	modification of postsynaptic structure	13/2046	24/7502	0.00475096	0.0383768	0.0302599	KALRN/CTTNBP2/CFL1/MARCKS/NF1/ARHGAP44/CTTN/MYH10/SYNPO/PFN2/RHOA/GSK3B/ITSN1	13
BP	GO:1901016	regulation of potassium ion transmembrane transporter activity	13/2046	24/7502	0.00475096	0.0383768	0.0302599	KCNJ1/ITGB1/ATP1B1/CAV1/YWHAE/VAMP2/ATP1B3/FXYD2/DLG1/ANK2/NEDD4L/GRIP1/STK39	13
BP	GO:0048169	regulation of long-term neuronal synaptic plasticity	11/2046	19/7502	0.0047603	0.0383768	0.0302599	SYNGAP1/KIT/EPHB2/RAB8A/RAB11A/NF1/HRAS/SYP/LNPEP/SYNPO/KCNJ10	11
BP	GO:0050432	catecholamine secretion	11/2046	19/7502	0.0047603	0.0383768	0.0302599	PTGS1/SYT1/ENTPD1/ABAT/RAB3A/PLCD1/DTNBP1/MYO5A/GRK2/RTN4/MECP2	11
BP	GO:0061003	positive regulation of dendritic spine morphogenesis	11/2046	19/7502	0.0047603	0.0383768	0.0302599	KALRN/EEF2K/CASK/MARCKS/EPHB2/ACTR2/PAFAH1B1/MFN2/DNM1L/ACTR3/DBN1	11
BP	GO:0090042	tubulin deacetylation	11/2046	19/7502	0.0047603	0.0383768	0.0302599	FRY/WDR5/PRKAA1/TPPP/PRKAA2/FLNA/SIRT2/SGF29/DYSF/NEK3/HDAC6	11
BP	GO:0048514	blood vessel morphogenesis	105/2046	309/7502	0.00477962	0.0384646	0.0303291	LRP2/BRPF1/MYO1E/ADGRF5/HK2/S1PR1/BAK1/PTGIS/NRP2/ANXA3/SP100/CD59A/ADAM15/C3/EGF/THY1/PLAU/ANXA2/ITGB1/PGK1/ACE/ANXA1/RRAS/ITGA5/GLUL/BSG/GJA1/PTPRM/AKT1/MMP2/FLT4/TJP1/STAT3/NR2F2/ITGAV/CAV1/PKM/EFNB2/HMGA2/EPHB3/EPHB4/EPHB2/CDH5/LOXL2/FGF1/ISL1/HMGB1/ACTG1/STIM1/ROCK1/SMAD1/NRP1/ANPEP/SMAD5/XDH/AQP1/CTNNB1/JUP/TEK/NF1/HGF/PECAM1/ITGB8/SMARCA4/DAB2IP/CEMIP2/PML/VAV2/MAP3K3/FZD4/TFAP2B/TNFAIP2/F…	105
BP	GO:0009416	response to light stimulus	50/2046	132/7502	0.00479261	0.0385012	0.0303579	SYNGAP1/MAP3K4/BAK1/RO60/KIT/ERCC1/ITGB1/PCNA/PIK3R1/PRKCD/AKT1/MMP2/POLD1/MSH6/PPP1CB/GNB1/GNB5/CRIP1/CASP3/CASP7/HMGCR/AQP1/RELA/NF1/TANC1/CUL4A/RIC8A/PRKAA1/AKT2/PPP1R1B/PML/MME/DBH/ATP1A2/DDHD2/ARRB1/SYNPO/RDH13/CCAR2/CPT1B/MAP4K3/PPID/MAP3K20/RDH11/EIF2AK4/ERCC4/MAPK9/SGK1/MAPK13/MECP2	50
BP	GO:0051056	regulation of small GTPase mediated signal transduction	49/2046	129/7502	0.00488227	0.0390907	0.0308228	ARFGEF2/RAP1GAP/RALGAPA2/DENND4C/SYNGAP1/SIPA1L3/ARFGEF1/ITGB1/MAP2K1/BCL6/ITGAV/EPHB2/SH3BP1/ARF6/ERBB2/NRP1/SOS2/NF1/DAB2IP/ARHGAP44/RAP1GAP2/RASA3/ARHGEF2/HRAS/ITGA3/RIPOR1/GIT1/ARHGEF18/RASA4/CAMK2D/MFN2/MAPKAP1/PIK3CB/ARRB1/KANK2/ARHGEF10/ARHGAP12/SCAI/PLCE1/EPS8L1/CHN1/ARHGAP35/CYRIB/RTN4/ARHGDIA/CD2AP/GIT2/CYTH1/SPRY1	49
BP	GO:0022414	reproductive process	160/2046	493/7502	0.00488313	0.0390907	0.0308228	SMURF2/ITGB4/SH3PXD2B/LRP2/KALRN/ODF2/TUT4/TOPAZ1/MKI67/RABL2/TUBGCP6/LGALS9/STXBP1/MAP3K4/BAK1/PTGIS/PARP2/C3/PRKACA/KIT/REN1/PLAU/ERCC1/ITGB1/ALPL/ACE/ANXA1/LAMP1/TCP1/INSR/THBD/HSPA2/BSG/NEFH/GNAQ/GJA1/HOXD10/SEPTIN4/FKBP4/HMGB2/AKT1/NECTIN2/MMP2/PTPN11/CD9/BCL6/PBX1/SEPTIN2/SEPTIN2/STAT5A/NR2F2/ITGAV/PLA2G4A/ANXA5/CAST/HSD11B2/HMGA2/ST14/ACTR2/ABAT/GTF2B/RAC1/PAFAH1B1/RAB3A/MAPK1/PRKACB/SMAD1…	160
BP	GO:0009593	detection of chemical stimulus	8/2046	12/7502	0.004997	0.0398624	0.0314313	CALM2/CALM1/CALM3/ITGAV/SYT1/STIM1/ENG/CASR	8
BP	GO:0021884	forebrain neuron development	8/2046	12/7502	0.004997	0.0398624	0.0314313	NRP2/GNAQ/PLXNA1/NRP1/OGDH/ATP7A/DCLK2/UQCRQ	8
BP	GO:0071901	negative regulation of protein serine/threonine kinase activity	25/2046	57/7502	0.00504789	0.0401981	0.0316959	TESK1/SORL1/LYN/PRKCD/PRKAR2B/NR2F2/CAV1/CASP3/HMGCR/NF1/DAB2IP/ADIPOQ/PTPRJ/INPPL1/LATS2/PIK3CB/AIDA/SFRP1/STK38/DTNBP1/PRKAR1A/PYCARD/SPRY1/MACROH2A1/GSK3B	25
BP	GO:0035088	establishment or maintenance of apical/basal cell polarity	16/2046	32/7502	0.00509684	0.0404301	0.0318788	ILK/WDR1/EZR/SH3BP1/DLG3/FSCN1/PRKCI/SCRIB/LLGL1/CRB2/PTK7/MYO9A/LIN7A/PARD3B/RHOA/PDCD6IP	16
BP	GO:0061245	establishment or maintenance of bipolar cell polarity	16/2046	32/7502	0.00509684	0.0404301	0.0318788	ILK/WDR1/EZR/SH3BP1/DLG3/FSCN1/PRKCI/SCRIB/LLGL1/CRB2/PTK7/MYO9A/LIN7A/PARD3B/RHOA/PDCD6IP	16
BP	GO:0001654	eye development	55/2046	148/7502	0.0051036	0.0404301	0.0318788	SH3PXD2B/SHROOM2/IFT140/SIPA1L3/BAK1/CASP6/CRYGS/C3/THY1/CFD/CALB1/BSG/VIM/GJA1/CRYAB/POU2F1/MAN2A1/PTPRM/GPM6A/PBX1/STAT3/NF2/EPHB2/GNB1/HMGB1/NFIX/NRP1/NFIB/AQP1/CTNNB1/NF1/RCN1/LPCAT1/SMARCA4/TBC1D32/PDS5B/PHACTR4/MERTK/FZD4/MYH10/PRKCI/ALDH1A2/NIPBL/SMARCD3/MFN2/SCRIB/RAB3GAP1/CRB2/DLG1/SMAD3/RDH13/ARHGAP35/NECTIN1/SPRY1/LAMC3	55
BP	GO:0014706	striated muscle tissue development	46/2046	120/7502	0.00514076	0.0406539	0.0320553	LRP2/DSP/S1PR1/DSG2/FHL2/PARP2/ITGB1/GJA1/ACADM/LMNA/SLC25A4/EFNB2/FOXP1/FGF1/ISL1/MAPK1/SMAD1/G6PDX/CTNNB1/GSK3A/SORBS2/FZD7/SLC9A1/ERBB3/ERBB4/MYH10/ALDH1A2/ENG/CAMK2D/FHOD3/SMAD3/PGM5/HDAC7/PDLIM5/TRIP10/PTCD2/SIRT2/FDPS/PKP2/CBY1/PRKAR1A/NEBL/TSC1/PI16/PLEC/GSK3B	46
BP	GO:0048041	focal adhesion assembly	26/2046	60/7502	0.0052145	0.0410946	0.0324028	SDC4/SLK/ACTN3/THY1/CFL1/PTPN11/ITGAV/CDH11/RAC1/ACTG1/ROCK1/NRP1/TEK/CTTN/PTPRJ/VCL/ACTN1/SMAD3/STON1/PPM1F/FERMT2/MYH9/TSC1/IQGAP1/DMTN/PDPK1	26
BP	GO:0071456	cellular response to hypoxia	26/2046	60/7502	0.0052145	0.0410946	0.0324028	PTGIS/PGK1/FABP1/SLC2A4/PRKCE/ENO1B/ENO1/AKT1/MAP2K1/GNB1/AQP1/HP1BP3/SLC9A1/CD34/ADO/PDK1/HIF1AN/PIK3CB/ACAA2/UBQLN1/SIRT2/MGARP/RTN4/FAM162A/HIGD1A/BNIP3L	26
BP	GO:0060997	dendritic spine morphogenesis	20/2046	43/7502	0.00526278	0.0414035	0.0326464	KALRN/EEF2K/CASK/CFL1/MARCKS/EPHB3/EPHB2/ACTR2/PAFAH1B1/ARHGAP44/MFN2/DNM3/NGEF/PDLIM5/DNM1L/DTNBP1/PRMT3/ACTR3/DBN1/HDAC6	20
BP	GO:0036294	cellular response to decreased oxygen levels	27/2046	63/7502	0.00535488	0.0420557	0.0331606	PTGIS/PGK1/FABP1/SLC2A4/PRKCE/ENO1B/ENO1/AKT1/MAP2K1/GNB1/AQP1/HP1BP3/SLC9A1/CD34/ADO/PDK1/HIF1AN/PIK3CB/ACAA2/UBQLN1/SIRT2/MGARP/RTN4/FAM162A/TSC1/HIGD1A/BNIP3L	27
BP	GO:0016051	carbohydrate biosynthetic process	43/2046	111/7502	0.00537448	0.042137	0.0332248	GSTO1/PGAM2/EGF/ALDOC/PRKACA/GOT1/PGK1/GPD1/INSR/ENO1/CAR5A/NFKB1/AKT1/AKR1B3/ACADM/GULO/WDR5/PPP1CB/PFKFB1/EXT2/FBP2/G6PDX/NDST1/GRB10/AKT2/ADIPOQ/GPT2/PCK2/PLCD1/HS2ST1/MYH9/EPM2AIP1/FAM3C/B3GALNT1/MGAT2/GBE1/PHKG2/PGAM1/ISYNA1/PDK2/GYG/GYS1/PCK1	43
BP	GO:0007612	learning	29/2046	69/7502	0.00556441	0.0435513	0.0343399	KALRN/SYNGAP1/PGRMC1/KIT/ITGB1/PTGS1/PRKAR2B/EPHB2/NFIX/ATP8A1/HMGCR/BCHE/NF1/TANC1/RIC8A/PAK6/SPECC1/PPP1R1B/DBH/GIT1/ATP1A2/AMPH/DDHD2/UBA6/SYNPO/TSC1/EIF2AK4/SGK1/MECP2	29
BP	GO:0007188	adenylate cyclase-modulating G protein-coupled receptor signaling pathway	21/2046	46/7502	0.00561708	0.0438132	0.0345464	ADGRF5/S1PR1/GNAZ/PRKACA/GNAO1/GNA11/GNAQ/ADCY9/PRKACB/GSK3A/RIC8A/GNAS/FLNA/GRK5/PDE2A/ADGRL4/GRK2/PRKAR1A/CASR/CALCRL/AKAP12	21
BP	GO:0032410	negative regulation of transporter activity	21/2046	46/7502	0.00561708	0.0438132	0.0345464	GSTO1/CALM2/CALM1/CALM3/INSR/PPP3CB/CAV1/EPHB2/YWHAE/GNB5/PPP3CA/ANO9/FXYD2/CAMK2D/ATP1A2/GSTM7/NEDD4L/UBQLN1/GRIP1/DYSF/STK39	21
BP	GO:0006813	potassium ion transport	30/2046	72/7502	0.00563725	0.0438207	0.0345524	SLC9A6/BIN1/KCNJ1/ITGB1/ATP1B1/GNAQ/CAV1/SLC12A3/YWHAE/VAMP2/WNK1/ATP1B3/AQP1/FXYD2/SLC9A2/SLC9A1/ATP4A/ATP1A2/DLG1/FLNA/ANK2/NEDD4L/ATP1A1/GRIP1/TSC1/KCNJ10/ATP1A4/ATP12A/STK39/KCNJ16	30
BP	GO:0009913	epidermal cell differentiation	30/2046	72/7502	0.00563725	0.0438207	0.0345524	TPRN/DSP/SFN/ANXA1/PTGS1/MAP2K1/ST14/RAC1/PAFAH1B1/PPP3CA/ROCK1/CASP3/KRT80/SMARCA4/ESRP1/PLS1/TSG101/KRT14/LATS2/SCRIB/FLNB/TXNIP/KRT5/EVPL/KRT7/SCEL/PALLD/PLEC/MACROH2A1/ASAH1	30
BP	GO:2000278	regulation of DNA biosynthetic process	31/2046	75/7502	0.00569117	0.0441375	0.0348021	PARP4/MAP3K4/EGF/TCP1/PCNA/GJA1/XRCC5/MAPK1/CCT3/PRKCQ/CTNNB1/HGF/CTC1/KAT7/PML/ADIPOQ/ATM/MAPK3/GNL3L/CAMK2D/HMBOX1/SMOC2/FBXO4/STN1/NIBAN2/SH2B1/PARM1/RFC4/RFC5/DACH1/GSK3B	31
BP	GO:0007265	Ras protein signal transduction	68/2046	190/7502	0.00569734	0.0441375	0.0348021	ARFGEF2/RALGAPA2/DENND4C/SYNGAP1/ARFGEF1/MRAS/CELSR1/CTNNAL1/ITGB1/MAP2K1/RAB21/BCL6/EPHB2/SH3BP1/RAB4A/RAP2B/ARF6/RAC1/RALA/KPNB1/NFIX/ROCK1/ERBB2/RHOG/NRP1/DOK1/SOS2/NF1/PECAM1/DAB2IP/PHACTR4/ARHGAP44/RASA3/ARHGEF2/KSR1/HRAS/PDPN/ITGA3/RIPOR1/GIT1/ARHGEF18/RASA4/RAB35/CAMK2D/MFN2/RAP2A/MAPKAP1/PIK3CB/ARRB1/KANK2/ARHGEF10/RTKN/SCAI/PLCE1/ARHGEF12/EPS8L1/FARP2/ARHGAP35/SRGAP1/RAB4B/RTN4/ARHGDIA/N…	68
BP	GO:0046580	negative regulation of Ras protein signal transduction	17/2046	35/7502	0.00572415	0.0442319	0.0348765	SYNGAP1/ITGB1/BCL6/EPHB2/NF1/DAB2IP/ARHGAP44/RASA3/ITGA3/RIPOR1/GIT1/RASA4/MFN2/MAPKAP1/SCAI/ARHGAP35/SPRY1	17
BP	GO:0031111	negative regulation of microtubule polymerization or depolymerization	14/2046	27/7502	0.00572891	0.0442319	0.0348765	MAP1B/FKBP4/CDH5/INPP5J/ARHGEF2/MAPRE1/EML2/KATNB1/WDR47/ARHGEF7/DYSF/HDGFL3/SGK1/HDAC6	14
BP	GO:0006836	neurotransmitter transport	35/2046	87/7502	0.00574962	0.0443167	0.0349435	STXBP1/CASK/DDC/SLC6A18/PRKACA/ITGB1/SLC6A13/SYT1/CTBP2/NPY/RAB3A/VAMP2/NF1/SYP/SYN2/GIT1/ATP1A2/SCRIB/RAB3GAP1/SYN3/LIN7A/DNM1L/FBXO45/ARL6IP5/SLC6A8/DTNBP1/RAB3B/FBXL20/SLC29A1/PFN2/GIT2/KCNJ10/P2RX7/SNAPIN/SEPTIN5	35
BP	GO:0061458	reproductive system development	48/2046	127/7502	0.00592097	0.0452539	0.0356824	LRP2/BAK1/C3/KIT/REN1/ERCC1/ACE/ANXA1/INSR/NEFH/GJA1/FKBP4/HMGB2/MMP2/PTPN11/STAT5A/NR2F2/ITGAV/PLA2G4A/HMGA2/RAC1/H3F3B/CTNNB1/PRLR/ERMP1/MERTK/SERPINB6A/FZD4/ATRX/ATM/JMJD1C/NIPBL/NPR2/UBE2Q1/MFN2/DLG1/WDR48/FLNA/ARRB1/FNDC3A/SFRP1/MYH9/GRK2/ASH1L/RETN/RAB13/TESC/SLC22A5	48
BP	GO:0060998	regulation of dendritic spine development	22/2046	49/7502	0.00592727	0.0452539	0.0356824	KALRN/EEF2K/CASK/CFL1/MARCKS/EPHB2/ACTR2/ARF6/RAC1/PAFAH1B1/SDK1/CDKL5/MFN2/DNM3/NGEF/DNM1L/DTNBP1/ACTR3/ASAP1/DBN1/ITSN1/MECP2	22
BP	GO:0098659	inorganic cation import across plasma membrane	22/2046	49/7502	0.00592727	0.0452539	0.0356824	SLC9A6/KCNJ1/ATP1B1/PPP3CB/CAV1/SLC12A3/PPP3CA/TRPV5/WNK1/ATP1B3/SLC9A2/SLC9A1/ATP4A/ATP1A2/TRPM4/DLG1/STEAP2/ATP1A1/KCNJ10/ATP1A4/ATP12A/KCNJ16	22
BP	GO:0099587	inorganic ion import across plasma membrane	22/2046	49/7502	0.00592727	0.0452539	0.0356824	SLC9A6/KCNJ1/ATP1B1/PPP3CB/CAV1/SLC12A3/PPP3CA/TRPV5/WNK1/ATP1B3/SLC9A2/SLC9A1/ATP4A/ATP1A2/TRPM4/DLG1/STEAP2/ATP1A1/KCNJ10/ATP1A4/ATP12A/KCNJ16	22
BP	GO:0007252	I-kappaB phosphorylation	7/2046	10/7502	0.00594063	0.0452539	0.0356824	AKT1/USP25/SIRPA/DAB2IP/ELP1/PLCG2/TLR3	7
BP	GO:0034505	tooth mineralization	7/2046	10/7502	0.00594063	0.0452539	0.0356824	WDR72/STIM1/FAM20C/CNNM4/ASPN/NECTIN1/ITGB6	7
BP	GO:0060438	trachea development	7/2046	10/7502	0.00594063	0.0452539	0.0356824	MAP2K1/MAPK1/CTNNB1/MAPK3/MAP2K2/HYDIN/ANO1	7
BP	GO:0150063	visual system development	55/2046	149/7502	0.00598894	0.0455459	0.0359126	SH3PXD2B/SHROOM2/IFT140/SIPA1L3/BAK1/CASP6/CRYGS/C3/THY1/CFD/CALB1/BSG/VIM/GJA1/CRYAB/POU2F1/MAN2A1/PTPRM/GPM6A/PBX1/STAT3/NF2/EPHB2/GNB1/HMGB1/NFIX/NRP1/NFIB/AQP1/CTNNB1/NF1/RCN1/LPCAT1/SMARCA4/TBC1D32/PDS5B/PHACTR4/MERTK/FZD4/MYH10/PRKCI/ALDH1A2/NIPBL/SMARCD3/MFN2/SCRIB/RAB3GAP1/CRB2/DLG1/SMAD3/RDH13/ARHGAP35/NECTIN1/SPRY1/LAMC3	55
BP	GO:0042180	cellular ketone metabolic process	47/2046	124/7502	0.0060353	0.0458221	0.0361304	ACACB/RDH16/ANXA1/FABP3/FABP1/GPD1/PRKCE/CES1C/AKT1/AKR1B3/PLA2G4A/CBR1/CAV1/ACADVL/HSD11B2/FH1/HMGCR/FABP5/AKT2/COQ8A/ADIPOQ/FDXR/HSD3B4/HSD3B8/SLC22A13/KYAT3/DCAF5/PDK1/ERLIN2/AIFM2/ACSL5/AKR1C18/CBR3/APPL2/IDO2/KLHL25/PRKAG2/PRMT3/CEACAM2/KYNU/OXCT1/NQO2/PDK2/ACSL4/MAPK9/SLC37A2/AADAT	47
BP	GO:0006221	pyrimidine nucleotide biosynthetic process	10/2046	17/7502	0.00609542	0.0459726	0.0362491	UPRT/CAD/TYMS/UMPS/SHMT1/UPP1/CTPS2/CTPS/CMPK2/UCK2	10
BP	GO:0006541	glutamine metabolic process	10/2046	17/7502	0.00609542	0.0459726	0.0362491	CAD/GLS/GLUL/GLUD1/CTPS2/CTPS/PFAS/ASNS/PHGDH/MECP2	10
BP	GO:0033688	regulation of osteoblast proliferation	10/2046	17/7502	0.00609542	0.0459726	0.0362491	ITGAV/NF2/EIF2AK2/ATRAID/SMAD3/SFRP1/PLXNB1/TMEM119/RHOA/GSK3B	10
BP	GO:0050433	regulation of catecholamine secretion	10/2046	17/7502	0.00609542	0.0459726	0.0362491	PTGS1/SYT1/ENTPD1/ABAT/RAB3A/PLCD1/DTNBP1/MYO5A/GRK2/RTN4	10
BP	GO:0018126	protein hydroxylation	12/2046	22/7502	0.00616076	0.0461601	0.036397	VPS33B/OGFOD1/P4HA1/FKBP10/VIPAS39/HIF1AN/ASPH/P3H2/ERO1A/ERO1B/CRTAP/PLOD3	12
BP	GO:0021675	nerve development	12/2046	22/7502	0.00616076	0.0461601	0.036397	NRP2/ILK/EPHB2/ISL1/PLXNA1/NRP1/CTNNB1/ECE1/ERBB3/NPR2/AFG3L2/FBXO45	12
BP	GO:0021799	cerebral cortex radially oriented cell migration	12/2046	22/7502	0.00616076	0.0461601	0.036397	POU3F3/RAC1/PAFAH1B1/DAB1/CTNNB1/DAB2IP/DIXDC1/SUN2/WDR47/FBXO45/RTN4/SUN1	12
BP	GO:1903649	regulation of cytoplasmic transport	12/2046	22/7502	0.00616076	0.0461601	0.036397	ATP9A/SORL1/EZR/MAP2K1/RAB21/NF2/MAPK1/MAPK3/MAP2K2/PTPN23/DENND10/MECP2	12
BP	GO:1901879	regulation of protein depolymerization	24/2046	55/7502	0.00642425	0.0480555	0.0378914	SHROOM2/WDR1/GSN/MAP1B/CFL1/CAPZA2/CAPZB/SH3BP1/SCIN/ARHGEF2/CARMIL1/NES/KATNB1/ASPH/WDR47/SVIL/LIMA1/DYSF/FLII/HDGFL3/ADD2/DSTN/DMTN/HDAC6	24
BP	GO:0001568	blood vessel development	118/2046	355/7502	0.00647264	0.0483382	0.0381144	LRP2/BRPF1/FLVCR1/MYO1E/ADGRF5/HK2/S1PR1/BAK1/PTGIS/NRP2/ANXA3/SP100/CD59A/ADAM15/C3/EGF/THY1/PLAU/ANXA2/ITGB1/PGK1/ACE/ANXA1/RRAS/ITGA5/GLUL/BSG/GJA1/PTPRM/AKT1/MAP2K1/MMP2/FLT4/TJP1/STAT3/NR2F2/ITGAV/CAV1/PKM/EFNB2/HMGA2/EPHB3/EPHB4/EPHB2/CDH5/LOXL2/FGF1/ISL1/MAPK1/HMGB1/ACTG1/STIM1/ROCK1/SMAD1/NRP1/ANPEP/SMAD5/XDH/AQP1/CTNNB1/JUP/TEK/NF1/HGF/PECAM1/ITGB8/LLGL2/SMARCA4/DAB2IP/NDST1/CEMIP2/PML/V…	118
BP	GO:0009156	ribonucleoside monophosphate biosynthetic process	15/2046	30/7502	0.00662414	0.0493083	0.0388792	UPRT/CAD/AMPD3/UMPS/ADSSL1/ADSS/UPP1/ADSL/PFAS/RFK/UCK2/PRPS2/ATIC/PRPS1/AMPD2	15
BP	GO:0043094	cellular metabolic compound salvage	15/2046	30/7502	0.00662414	0.0493083	0.0388792	AMPD3/BHMT1B/BHMT/ADSSL1/ADSS/UPP1/ADSL/FCSK/PGM2/ENOPH1/PDXK/UCK2/AMPD2/DGUOK/APIP	15
CC	GO:0070161	anchoring junction	171/2068	366/7592	2.54211e-16	1.39816e-13	1.07304e-13	ITGB4/FBF1/FOCAD/SHROOM2/DSP/MYO1E/SIPA1L3/CAPN2/CLDN4/NEDD9/MYADM/SDC4/AQP7/DSG2/ILK/PDLIM3/PDLIM1/CASK/WDR1/ACTN3/SLC4A1/KIT/ABCB1B/ITGB1/ITGA5/GSN/ATP1B1/ANXA6/SLC2A1/CFL1/ABCB4/ABCB1A/GJA1/LYN/EZR/CTNNA1/PIK3R1/PTPRM/DPP4/PRKCD/CTNND1/DES/AKT1/MAP2K1/NECTIN2/TJP1/ITGAV/AKR1B3/NF2/ANXA5/CBR1/CAV1/AQP4/SH3BP1/CDH5/CDH11/ACTN4/TNKS1BP1/RAP2B/MAPK1/ACTG1/RALA/PPP3CA/YWHAH/DLG3/PDLIM4/VASP/CDH6/NR…	171
CC	GO:0005938	cell cortex	99/2068	178/7592	6.62847e-16	1.82283e-13	1.39896e-13	ITGB4/TMEM201/FRMPD1/SHROOM2/EXOC6B/MYO1E/FRY/STXBP1/DCTN1/EXOC7/EXOC4/MYADM/GUCY1B1/EPB41L2/WDR1/CTBP1/ACTN3/SLC4A1/ANXA2/CALB1/FABP1/GSN/ENO1B/ENO1/SLC2A1/CFL1/MARCKS/SEPTIN4/CTNND1/MAP2K1/PVALB/SEPTIN2/SEPTIN2/NF2/CAPZA2/CAPZB/CAV1/SH3BP1/CTBP2/ACTN4/ACTR2/ARF6/RAC1/PAFAH1B1/STIM1/RHOG/CTNNB1/SHROOM4/MYL12B/LLGL2/EXOC5/MYZAP/PLS1/COBL/CTTN/AKT2/MAPRE1/TNFAIP2/LASP1/MYH10/PRKD1/MAP2K2/EXOC3/PHL…	99
CC	GO:0015629	actin cytoskeleton	142/2068	301/7592	3.89687e-14	7.14427e-12	5.48297e-12	SH3PXD2B/SHROOM2/CTTNBP2/MYO1E/SIPA1L3/DIAPH1/MYADM/ILK/PDLIM3/EPB41L2/PDLIM1/WDR1/ACTN3/ANXA2/ANXA1/CALB1/GSN/SLC2A1/CFL1/ABCB4/CRYAB/EZR/CTNNA1/MARCKS/PVALB/PTPN11/PTPN12/SEPTIN2/SEPTIN2/NF2/CAPZA2/CAPZB/ACTN4/ARPC4/ACTR2/RAC1/ACTG1/ACTA1/PDLIM4/CSRP1/CRMP1/MPRIP/JUP/TEK/ENAH/RAC2/CNN2/SHROOM4/MYL12B/LLGL2/PDLIM7/CCDC102A/MYZAP/PLS1/COBL/ACACA/SPECC1/MYO1D/CTTN/SCIN/MYL6/ARHGEF2/FSCN1/LASP1/MYH…	142
CC	GO:0005911	cell-cell junction	134/2068	283/7592	1.4949e-13	2.05549e-11	1.57752e-11	FBF1/SHROOM2/DSP/MYO1E/SIPA1L3/CLDN4/MYADM/AQP7/DSG2/ILK/PDLIM3/PDLIM1/CASK/WDR1/SLC4A1/KIT/ABCB1B/ITGB1/ITGA5/ATP1B1/ANXA6/SLC2A1/CFL1/ABCB4/ABCB1A/GJA1/LYN/EZR/CTNNA1/PIK3R1/PTPRM/DPP4/PRKCD/CTNND1/DES/AKT1/NECTIN2/TJP1/AKR1B3/NF2/ANXA5/CBR1/AQP4/SH3BP1/CDH5/CDH11/ACTN4/TNKS1BP1/RAP2B/ACTG1/PPP3CA/YWHAH/DLG3/PDLIM4/VASP/CDH6/ARVCF/UBA1/CTNNB1/JUP/TEK/PECAM1/SHROOM4/PDLIM7/MARVELD2/TMEM65/ARHGEF…	134
CC	GO:0099512	supramolecular fiber	192/2068	465/7592	9.73552e-12	1.07091e-09	8.21883e-10	ARFGEF2/FBF1/SHROOM2/TUBB1/ODF2/PARP4/DSP/TUBGCP6/BIN1/DPYSL2/DCTN1/DIAPH1/KIF3C/KIF1C/CAPN6/NUDC/SDC4/BYSL/ILK/PDLIM3/PDLIM1/FHL2/ACTN3/SLC4A1/KRT18/CALM2/CALM1/CALM3/ANXA1/TCP1/LMNB1/MAP1B/CNP/SLC2A1/NEFH/VIM/LMNB2/GJA1/CRYAB/EZR/MARCKS/MAP4/KIF2A/KIF3A/FKBP4/DES/MAP2K1/MMP2/DNM1/SEPTIN2/SEPTIN2/ANXA5/PPP3CB/LMNA/DYNLT3/ACTN4/RAB11A/RAC1/PAFAH1B1/DYNLL1/ACTG1/PPP3CA/ACTA1/TUBA1C/KIFAP3/PDLIM4/S…	192
CC	GO:0099081	supramolecular polymer	193/2068	469/7592	1.22716e-11	1.1249e-09	8.63318e-10	ARFGEF2/FBF1/SHROOM2/TUBB1/ODF2/PARP4/DSP/TUBGCP6/BIN1/DPYSL2/DCTN1/DIAPH1/KIF3C/KIF1C/CAPN6/NUDC/SDC4/BYSL/ILK/PDLIM3/PDLIM1/FHL2/ACTN3/SLC4A1/KRT18/CALM2/CALM1/CALM3/ANXA1/TCP1/LMNB1/MAP1B/CNP/SLC2A1/NEFH/VIM/LMNB2/GJA1/CRYAB/EZR/MARCKS/MAP4/KIF2A/KIF3A/FKBP4/DES/MAP2K1/MMP2/DNM1/SEPTIN2/SEPTIN2/ANXA5/PPP3CB/LMNA/DYNLT3/ACTN4/RAB11A/RAC1/PAFAH1B1/DYNLL1/ACTG1/PPP3CA/ACTA1/TUBA1C/KIFAP3/PDLIM4/S…	193
CC	GO:0009925	basal plasma membrane	90/2068	179/7592	3.00707e-11	2.3627e-09	1.81329e-09	ITGB4/ABCC3/ABCC4/DSP/ATP2B1/CLDN4/ABCC1/AQP7/CASK/CDH16/CAR2/SLC4A1/ANXA2/ACE/SLC3A2/ATP1B1/SLC2A1/EZR/SLC6A13/TJP1/CAV1/AQP4/ENTPD1/ST14/ERBB2/ATP1B3/AQP1/CTNNB1/TEK/FXYD2/CD300LG/SHROOM4/CNNM2/SLC16A10/MARVELD2/MYO1D/SLC27A1/SLC9A1/ERBB3/ERBB4/ITGA6/PDPN/ITGA3/CD34/ATP7A/ATP7B/CNNM4/DSTYK/SLC22A27/SCRIB/LLGL1/DLG1/TACSTD2/ARRB1/ORAI1/ANK2/SLC43A2/SLC26A6/LIN7A/ABCA8B/ABCC10/SLC22A19/HPGD/ATP1A…	90
CC	GO:0045178	basal part of cell	93/2068	190/7592	9.40433e-11	6.46548e-09	4.96202e-09	ITGB4/ABCC3/ABCC4/DSP/ATP2B1/CLDN4/ABCC1/AQP7/CASK/CDH16/CAR2/SLC4A1/ANXA2/ACE/SLC3A2/ATP1B1/SLC2A1/EZR/SLC6A13/TJP1/CAV1/AQP4/ENTPD1/ST14/ERBB2/ATP1B3/AQP1/CTNNB1/TEK/FXYD2/CD300LG/SHROOM4/CNNM2/SLC16A10/MARVELD2/ITGA1/MYO1D/SLC27A1/SLC9A1/ERBB3/ERBB4/ITGA6/KRT14/PDPN/ITGA3/CD34/ATP7A/ATP7B/CNNM4/PHLDB1/DSTYK/SLC22A27/SCRIB/LLGL1/DLG1/TACSTD2/ARRB1/ORAI1/ANK2/SLC43A2/SLC26A6/LIN7A/ABCA8B/ABCC10/…	93
CC	GO:0045177	apical part of cell	123/2068	278/7592	4.19419e-10	2.37612e-08	1.82358e-08	SHROOM2/LRP2/PKHD1/ABCC4/CDHR2/SIPA1L3/ATP2B1/ADGRF5/CLDN4/ABCC1/CYP4A14/BYSL/DSG2/SLC6A18/CAR2/THY1/REN1/ABCB1B/ANXA1/SLC3A2/SPP1/FABP1/ATP1B1/ANXA6/KLK1/SLC2A1/ABCB4/ABCB1A/GJA1/EZR/DPP4/TJP1/CD9/NF2/PFKM/CAV1/SLC12A3/ACTG1/TRPV5/SLC10A2/ITPR3/ERBB2/DAB1/ATP1B3/ANXA4/AQP1/CTNNB1/TEK/CD300LG/SHROOM4/MYL12B/PROM2/MARVELD2/PRKAA1/SPECC1/SLC9A1/ERBB3/PDPN/PRKCI/DBH/CD34/ATP7A/ATP4A/ATP7B/SLC22A13/A…	123
CC	GO:0016324	apical plasma membrane	102/2068	219/7592	4.32021e-10	2.37612e-08	1.82358e-08	SHROOM2/LRP2/PKHD1/ABCC4/CDHR2/ATP2B1/CLDN4/ABCC1/CYP4A14/DSG2/SLC6A18/THY1/ABCB1B/ANXA1/SLC3A2/ATP1B1/ANXA6/SLC2A1/ABCB4/ABCB1A/GJA1/EZR/DPP4/TJP1/CD9/PFKM/CAV1/SLC12A3/TRPV5/SLC10A2/ERBB2/ATP1B3/ANXA4/AQP1/CTNNB1/TEK/CD300LG/SHROOM4/PROM2/MARVELD2/PRKAA1/SLC9A1/ERBB3/PDPN/PRKCI/CD34/ATP7A/ATP4A/SLC22A13/DSTYK/ATP6V0D2/SCRIB/CRB2/ANO1/PRKAA2/SLC43A1/TRPM6/SLC26A6/BST2/EXOC1/SLC6A8/SLC6A20A/MYH9/…	102
CC	GO:0032432	actin filament bundle	45/2068	73/7592	6.68442e-10	3.12058e-08	2.39494e-08	SIPA1L3/ILK/PDLIM3/PDLIM1/ANXA2/CFL1/CRYAB/MARCKS/PTPN11/ACTN4/ACTA1/PDLIM4/MPRIP/TEK/ENAH/CNN2/SHROOM4/MYL12B/PDLIM7/PLS1/FSCN1/MYH10/ZYX/VCL/FBLIM1/ACTN1/SEPTIN9/FLNB/LPP/DAAM1/FLNA/PGM5/SYNPO/PDLIM5/FERMT2/ABLIM1/MYH9/PLS3/MYL9/NEBL/LIMA1/PALLD/LDB3/CORO1B/SEPTIN5	45
CC	GO:0030424	axon	140/2068	329/7592	6.80855e-10	3.12058e-08	2.39494e-08	SLC9A6/PTPRF/RAP1GAP/LRP2/CAD/BIN1/DPYSL2/STXBP1/CASP6/DCTN1/GSTO1/KIF3C/KIF1C/EXOC7/NRP2/EXOC4/ANXA3/MGLL/ILK/DDC/CAR2/THY1/ALDOC/GOT1/GAP43/CALM2/CALM1/CALM3/CALB1/MAP1B/GLUL/INSR/ENO1B/ENO1/CFL1/NEFH/VIM/EMB/CRYAB/MARCKS/MAP4/SEPTIN4/KIF3A/FKBP4/CTNND1/MAP2K1/PVALB/GPM6A/DNM1/ACADM/SYT1/ANXA5/ADCY9/EPHB2/NPY/INPP5J/RIN3/YWHAE/PAFAH1B1/RAB3A/MAPK1/DYNLL1/ACTG1/DLG3/STIM1/NRP1/CRMP1/NEO1/NFIB/AQ…	140
CC	GO:0031252	cell leading edge	113/2068	254/7592	1.49018e-09	6.30459e-08	4.83855e-08	ITGB4/ARHGAP31/ATP2B1/SH3YL1/DCTN1/DIAPH1/EXOC4/MYADM/SLK/ILK/THY1/ANXA2/ITGB1/ITGA5/GSN/INSR/CFL1/VIM/EZR/CTNNA1/PTPRM/DPP4/CTNND1/ITGAV/NF2/CAPZB/SH3BP1/INPP5J/ACTR2/ARF6/RAC1/PAFAH1B1/PDLIM4/ROCK1/VASP/CTNNB1/ENAH/RAC2/PECAM1/PDLIM7/AAK1/IQGAP2/CDKL5/PHACTR4/COBL/ARHGAP44/WWC1/MYO1D/CTTN/AKT2/ARHGEF2/CDC37/FSCN1/MYH10/PDPN/PRKCI/ATP7A/PTPRJ/RIPOR1/CARMIL1/INPPL1/EXOC8/RIGI/GNAS/ACTN1/C2CD5/AMP…	113
CC	GO:0016323	basolateral plasma membrane	77/2068	155/7592	1.67634e-09	6.58561e-08	5.05422e-08	ABCC3/ABCC4/DSP/ATP2B1/ABCC1/AQP7/CASK/CDH16/CAR2/SLC4A1/ANXA2/SLC3A2/ATP1B1/SLC2A1/EZR/SLC6A13/TJP1/CAV1/AQP4/ENTPD1/ST14/ERBB2/ATP1B3/AQP1/CTNNB1/TEK/FXYD2/CD300LG/CNNM2/SLC16A10/MARVELD2/MYO1D/SLC9A1/ERBB3/ERBB4/ITGA6/PDPN/ITGA3/ATP7A/ATP7B/CNNM4/DSTYK/SLC22A27/SCRIB/LLGL1/DLG1/ARRB1/ORAI1/ANK2/SLC43A2/SLC26A6/LIN7A/ABCA8B/ABCC10/SLC22A19/HPGD/ATP1A1/SLC14A1/BSND/ATP6V1B1/CEACAM2/EPCAM/GRK2/SL…	77
CC	GO:0043209	myelin sheath	83/2068	173/7592	3.30784e-09	1.21287e-07	9.30838e-08	DPYSL2/STXBP1/GSTO1/EXOC4/CD59A/WDR1/CAR2/THY1/ANXA2/ALB/ITGB1/CALM2/CALM1/CALM3/GSTM1/TCP1/GSN/ATP1B1/GLUL/LDHB/CNP/HSPA2/ENO1/GNAO1/NEFH/CRYAB/PMP2/EZR/SEPTIN4/CKMT1/PDHA1/DNM1/TKT/SEPTIN2/SEPTIN2/AKR1B3/SLC25A4/SLC25A5/PKM/PITPNA/YWHAG/ARF6/GNB1/GNB5/ACTG1/RALA/ITPR3/ERBB2/CCT3/MARVELD2/CNRIP1/MYO1D/VDAC2/PRDX2/FSCN1/PHGDH/PRKCI/SYN2/ATP1A2/TPPP/SCRIB/LLGL1/DLG1/SLC25A12/DLAT/IMMT/SEPTIN8/ATP1…	83
CC	GO:0098857	membrane microdomain	96/2068	210/7592	4.79243e-09	1.5727e-07	1.20699e-07	LRP2/ATP2B1/CAPN2/PTGIS/MYADM/SDC4/CAVIN1/CASK/THY1/PRKACA/ANXA2/ITGB1/PGK1/ITPR1/ATP1B1/SLC2A4/INSR/LDHB/LAMP2/ENO1B/ENO1/HK1/SLC2A1/BSG/SERPINH1/GNAQ/FURIN/GJA1/LYN/EZR/CTNNA1/CTNND1/PRKAR2B/PTPN11/NF2/SLC25A4/CAV1/SLC25A5/EFNB1/RAP2B/MAPK1/HMGB1/TUBA1C/STIM1/ERBB2/CASP3/ATP1B3/AQP1/CTNNB1/TEK/PECAM1/PROM2/USP48/ITGA1/MYO1D/SLC27A1/VDAC2/SLC9A1/MME/ERBB4/PDPN/MAPK3/CAVIN2/ATP7A/VCL/MYOF/RFTN1/A…	96
CC	GO:0099513	polymeric cytoskeletal fiber	147/2068	358/7592	4.86106e-09	1.5727e-07	1.20699e-07	ARFGEF2/FBF1/SHROOM2/TUBB1/ODF2/PARP4/DSP/TUBGCP6/DPYSL2/DCTN1/DIAPH1/KIF3C/KIF1C/CAPN6/NUDC/BYSL/PDLIM3/PDLIM1/KRT18/CALM2/CALM1/CALM3/ANXA1/TCP1/LMNB1/MAP1B/CNP/NEFH/VIM/LMNB2/GJA1/EZR/MARCKS/MAP4/KIF2A/KIF3A/FKBP4/DES/MAP2K1/DNM1/SEPTIN2/SEPTIN2/LMNA/DYNLT3/RAB11A/RAC1/PAFAH1B1/DYNLL1/ACTG1/ACTA1/TUBA1C/KIFAP3/PDLIM4/STIM1/CCT3/NRP1/JUP/TEK/RAC2/EML1/KRT80/SHROOM4/GSK3A/PDLIM7/PBXIP1/IQGAP2/PL…	147
CC	GO:0031674	I band	43/2068	72/7592	6.45472e-09	1.86847e-07	1.43398e-07	BIN1/PDLIM3/PDLIM1/FHL2/ACTN3/SLC4A1/SLC2A1/CRYAB/DES/ANXA5/PPP3CB/ACTN4/PPP3CA/PDLIM4/CSRP1/CTNNB1/JUP/CAB39/MYL12B/PDLIM7/MYZAP/VCL/POLR2M/PPP2R5A/SYNM/ACTN1/NEXN/FLNA/PGM5/ANK2/SYNPO/PDLIM5/MYL9/GLRX3/PPP1R12A/NEBL/PALLD/LDB3/PLEC/GGPS1/PYGM/MTM1/HOMER1	43
CC	GO:0042641	actomyosin	43/2068	72/7592	6.45472e-09	1.86847e-07	1.43398e-07	SIPA1L3/ILK/PDLIM3/PDLIM1/ANXA2/PTPN11/ACTN4/ACTA1/PDLIM4/MPRIP/TEK/ENAH/CNN2/SHROOM4/MYL12B/PDLIM7/FSCN1/MYH10/ZYX/VCL/FBLIM1/ACTN1/CDC42BPB/SEPTIN9/FLNB/LPP/DAAM1/PGM5/SYNPO/PDLIM5/FERMT2/ABLIM1/MYH9/MYO5A/MYL9/NEBL/LIMA1/PALLD/LDB3/MYO18A/PDCD6IP/CORO1B/SEPTIN5	43
CC	GO:0045121	membrane raft	95/2068	209/7592	8.26219e-09	2.2721e-07	1.74376e-07	LRP2/ATP2B1/CAPN2/PTGIS/MYADM/SDC4/CAVIN1/CASK/THY1/PRKACA/ANXA2/ITGB1/PGK1/ITPR1/ATP1B1/SLC2A4/INSR/LDHB/LAMP2/ENO1B/ENO1/HK1/SLC2A1/BSG/SERPINH1/GNAQ/FURIN/GJA1/LYN/EZR/CTNNA1/CTNND1/PRKAR2B/PTPN11/NF2/SLC25A4/CAV1/SLC25A5/EFNB1/RAP2B/MAPK1/HMGB1/TUBA1C/STIM1/ERBB2/CASP3/ATP1B3/AQP1/CTNNB1/TEK/PECAM1/PROM2/USP48/ITGA1/MYO1D/SLC27A1/VDAC2/SLC9A1/MME/ERBB4/PDPN/MAPK3/CAVIN2/ATP7A/VCL/MYOF/RFTN1/A…	95
CC	GO:0043292	contractile fiber	61/2068	118/7592	1.23183e-08	3.22623e-07	2.47602e-07	BIN1/SDC4/ILK/PDLIM3/PDLIM1/FHL2/ACTN3/SLC4A1/CALM2/CALM1/CALM3/SLC2A1/GJA1/CRYAB/DES/MMP2/ANXA5/PPP3CB/ACTN4/ACTG1/PPP3CA/ACTA1/PDLIM4/CSRP1/PDE4D/CTNNB1/JUP/CAB39/PECAM1/MYL12B/PDLIM7/MYZAP/VCL/POLR2M/PPP2R5A/SYNE1/SYNM/FHOD3/DEK/ACTN1/NEXN/FLNA/PGM5/ANK2/SYNPO/PDLIM5/SVIL/NPNT/MYL9/GLRX3/PPP1R12A/NEBL/PALLD/LDB3/PSMA6/PLEC/AK1/GGPS1/PYGM/MTM1/HOMER1	61
CC	GO:0030018	Z disc	40/2068	67/7592	2.21303e-08	5.53257e-07	4.24605e-07	BIN1/PDLIM3/PDLIM1/FHL2/ACTN3/SLC4A1/SLC2A1/CRYAB/DES/ANXA5/PPP3CB/ACTN4/PPP3CA/PDLIM4/CSRP1/CTNNB1/JUP/CAB39/MYL12B/PDLIM7/VCL/PPP2R5A/SYNM/ACTN1/NEXN/FLNA/PGM5/ANK2/SYNPO/PDLIM5/MYL9/GLRX3/PPP1R12A/NEBL/PALLD/LDB3/PLEC/GGPS1/PYGM/HOMER1	40
CC	GO:0098978	glutamatergic synapse	128/2068	309/7592	2.69654e-08	6.01395e-07	4.61549e-07	SLC9A6/ARFGEF2/ITGB4/KALRN/DLGAP4/CTTNBP2/SYNGAP1/FARP1/ATP2B1/BIN1/STXBP1/EEF2K/NUMBL/NRP2/GUCY1B1/CRIPT/SLC16A7/CTBP1/PRKACA/ITGB1/ITGA5/CALB1/PRKCE/CFL1/LYN/MARCKS/CTNND1/PRKAR2B/AKT1/MAP2K1/GPM6A/DNM1/STAT3/PURA/SYT1/PPP3CB/EFNB1/EFNB2/EPHB2/RAB8A/CDH11/CTBP2/YWHAE/ARF6/RAB11A/RAC1/PAFAH1B1/PPP3CA/YWHAH/DLG3/SPARCL1/CDH6/NRP1/CTNNB1/RELA/NF1/TANC1/CDKL5/PPM1H/ARHGAP44/CTTN/PPP1R1B/ARHGEF2/FZD…	128
CC	GO:0001725	stress fiber	39/2068	65/7592	2.73362e-08	6.01395e-07	4.61549e-07	SIPA1L3/ILK/PDLIM3/PDLIM1/ANXA2/PTPN11/ACTN4/ACTA1/PDLIM4/MPRIP/TEK/ENAH/CNN2/SHROOM4/MYL12B/PDLIM7/FSCN1/MYH10/ZYX/VCL/FBLIM1/ACTN1/SEPTIN9/FLNB/LPP/DAAM1/PGM5/SYNPO/PDLIM5/FERMT2/ABLIM1/MYH9/MYL9/NEBL/LIMA1/PALLD/LDB3/CORO1B/SEPTIN5	39
CC	GO:0097517	contractile actin filament bundle	39/2068	65/7592	2.73362e-08	6.01395e-07	4.61549e-07	SIPA1L3/ILK/PDLIM3/PDLIM1/ANXA2/PTPN11/ACTN4/ACTA1/PDLIM4/MPRIP/TEK/ENAH/CNN2/SHROOM4/MYL12B/PDLIM7/FSCN1/MYH10/ZYX/VCL/FBLIM1/ACTN1/SEPTIN9/FLNB/LPP/DAAM1/PGM5/SYNPO/PDLIM5/FERMT2/ABLIM1/MYH9/MYL9/NEBL/LIMA1/PALLD/LDB3/CORO1B/SEPTIN5	39
CC	GO:0030017	sarcomere	52/2068	97/7592	3.03392e-08	6.41791e-07	4.92551e-07	BIN1/PDLIM3/PDLIM1/FHL2/ACTN3/SLC4A1/CALM2/CALM1/CALM3/SLC2A1/CRYAB/DES/MMP2/ANXA5/PPP3CB/ACTN4/PPP3CA/ACTA1/PDLIM4/CSRP1/CTNNB1/JUP/CAB39/MYL12B/PDLIM7/MYZAP/VCL/POLR2M/PPP2R5A/SYNE1/SYNM/FHOD3/ACTN1/NEXN/FLNA/PGM5/ANK2/SYNPO/PDLIM5/MYL9/GLRX3/PPP1R12A/NEBL/PALLD/LDB3/PSMA6/PLEC/AK1/GGPS1/PYGM/MTM1/HOMER1	52
CC	GO:0030016	myofibril	57/2068	110/7592	3.31527e-08	6.75332e-07	5.18293e-07	BIN1/SDC4/ILK/PDLIM3/PDLIM1/FHL2/ACTN3/SLC4A1/CALM2/CALM1/CALM3/SLC2A1/CRYAB/DES/MMP2/ANXA5/PPP3CB/ACTN4/ACTG1/PPP3CA/ACTA1/PDLIM4/CSRP1/PDE4D/CTNNB1/JUP/CAB39/MYL12B/PDLIM7/MYZAP/VCL/POLR2M/PPP2R5A/SYNE1/SYNM/FHOD3/ACTN1/NEXN/FLNA/PGM5/ANK2/SYNPO/PDLIM5/SVIL/MYL9/GLRX3/PPP1R12A/NEBL/PALLD/LDB3/PSMA6/PLEC/AK1/GGPS1/PYGM/MTM1/HOMER1	57
CC	GO:0005925	focal adhesion	58/2068	115/7592	8.78045e-08	1.72473e-06	1.32367e-06	ITGB4/FOCAD/CAPN2/NEDD9/SDC4/ILK/ACTN3/ITGB1/ITGA5/GSN/ANXA6/CFL1/ABCB4/EZR/MAP2K1/ITGAV/CAV1/ACTN4/MAPK1/RALA/VASP/NRP1/ENAH/ITGB8/SHROOM4/PDLIM7/ITGA1/CTTN/MAPRE1/LASP1/ZYX/MAPK3/MAP2K2/VCL/GIT1/FBLIM1/ACTN1/NEXN/FLNB/AFAP1/LPP/CPNE3/PGM5/TNS2/FERMT2/MYH9/MISP/PARVA/AIF1L/LIMA1/ARHGEF7/PALLD/INPP5E/IQGAP1/LIMD1/PLEC/NPHS1/ITGB6	58
CC	GO:0030055	cell-substrate junction	60/2068	121/7592	1.15387e-07	2.18838e-06	1.6795e-06	ITGB4/FOCAD/CAPN2/NEDD9/SDC4/ILK/ACTN3/ITGB1/ITGA5/GSN/ANXA6/CFL1/ABCB4/EZR/MAP2K1/ITGAV/CAV1/ACTN4/MAPK1/RALA/VASP/NRP1/ENAH/ITGB8/SHROOM4/PDLIM7/ITGA1/CTTN/MAPRE1/ITGA6/LASP1/ZYX/MAPK3/MAP2K2/VCL/GIT1/FBLIM1/ACTN1/NEXN/FLNB/AFAP1/LPP/CPNE3/PGM5/TNS2/FERMT2/MYH9/ACTR3/MISP/PARVA/AIF1L/LIMA1/ARHGEF7/PALLD/INPP5E/IQGAP1/LIMD1/PLEC/NPHS1/ITGB6	60
CC	GO:0005903	brush border	49/2068	94/7592	2.39483e-07	4.39052e-06	3.36957e-06	LRP2/MYO1E/CDHR2/DIAPH1/AQP7/SLC6A18/ACTN3/ACE/EZR/CAPZA2/CAPZB/ITPR3/DAB1/ANPEP/AQP1/PLS1/SLC9A2/MYO1D/SLC5A6/SCIN/MYL6/MME/MYH10/PRKCI/ATP7A/ACTN1/FLNB/PIK3CB/FLNA/TRPM6/SLC26A6/DNM1L/MYH9/SLC27A4/AMN/ACTR3/SNX5/LIMA1/CLTRN/ESPN/FLII/CUBN/MYO18A/SLC7A9/PLEC/MYO1C/SLC22A5/GIPC1/SLC23A1	49
CC	GO:0014704	intercalated disc	26/2068	39/7592	3.02278e-07	5.363e-06	4.11591e-06	DSP/DSG2/SLC4A1/ITGB1/ATP1B1/ANXA6/SLC2A1/GJA1/CTNNA1/DES/TJP1/ANXA5/YWHAH/CTNNB1/JUP/TMEM65/SLC9A1/VCL/CAMK2D/ATP1A2/ACTN1/PGM5/ANK2/ATP1A1/PKP2/VAMP5	26
CC	GO:0036477	somatodendritic compartment	182/2068	489/7592	4.0915e-07	7.03227e-06	5.39702e-06	SLC9A6/ARFGEF2/PTPRF/RAP1GAP/SHROOM2/LRP2/KALRN/DLGAP4/CAD/SYNGAP1/FARP1/ATP2B1/CAPN2/BIN1/DPYSL2/CASP6/DCTN1/EEF2K/KIF3C/KIF1C/EXOC4/ANXA3/PGRMC1/ILK/CRIPT/GNAZ/CASK/SORL1/DDC/THY1/PRKACA/RRM1/ITGB1/CSF1R/SLC3A2/LAMP1/ITPR1/CALB1/MAP1B/GLUL/INSR/CFL1/GNAO1/NEFH/GNAQ/HDC/CRYAB/MARCKS/SEPTIN4/KIF3A/CKMT1/FKBP4/CTNND1/PRKAR2B/MAP2K1/PVALB/GPM6A/PURA/CAPZB/ANXA5/ADCY9/EFNB2/EPHB2/RAB8A/ENTPD1/NPY/IN…	182
CC	GO:0000145	exocyst	13/2068	14/7592	4.63166e-07	7.71943e-06	5.92439e-06	EXOC6B/EXOC7/EXOC4/SEPTIN2/SEPTIN2/SH3BP1/EXOC5/TNFAIP2/EXOC3/EXOC8/EXOC1/GRIP1/EXOC2	13
CC	GO:0098862	cluster of actin-based cell projections	55/2068	113/7592	8.34479e-07	1.34989e-05	1.03599e-05	TPRN/LRP2/MYO1E/CDHR2/DIAPH1/AQP7/SLC6A18/ACTN3/ACE/CALB1/EZR/PVALB/CAPZA2/CAPZB/RAC1/PAFAH1B1/ITPR3/DAB1/ANPEP/AQP1/PLS1/SLC9A2/MYO1D/SLC5A6/SCIN/MYL6/MME/MYH10/PRKCI/ATP7A/ACTN1/FLNB/PIK3CB/FLNA/TRPM6/SLC26A6/DNM1L/MYH9/SLC27A4/AMN/ACTR3/PLS3/SNX5/LIMA1/CLTRN/ESPN/FLII/CUBN/MYO18A/SLC7A9/PLEC/MYO1C/SLC22A5/GIPC1/SLC23A1	55
CC	GO:0048471	perinuclear region of cytoplasm	154/2068	406/7592	9.19666e-07	1.44519e-05	1.10913e-05	KALRN/PKHD1/ARFGEF1/CAPN2/STXBP1/CAPN6/COPS5/BYSL/SLK/TESK1/ATP9A/CASK/SORL1/PRKACA/ANXA2/HSP90B1/ITGB1/SPP1/LAMP1/ITPR1/GSN/SLC2A4/ANXA6/MAP1B/PRKCE/CNP/LAMP2/VIM/TGM2/AP1G1/M6PR/LYN/EZR/PIK3R1/APEX1/PTPRM/FKBP4/HMGB2/PRKAR2B/MAP2K1/SEPTIN2/SEPTIN2/AKR1B3/NF2/PLA2G4A/LMNA/CAV1/RAB4A/NPY/ACTN4/VPS33B/RAB8B/PAFAH1B1/RAB3A/VAMP2/PRKACB/ITPR3/PDLIM4/ERBB2/DAB1/S100A13/ANXA4/PDE4D/CTNNB1/TEK/EIF2AK2/…	154
CC	GO:0030864	cortical actin cytoskeleton	33/2068	57/7592	1.0223e-06	1.56184e-05	1.19866e-05	SHROOM2/MYO1E/MYADM/WDR1/ACTN3/CALB1/GSN/SLC2A1/CFL1/PVALB/SEPTIN2/SEPTIN2/NF2/ACTN4/ACTR2/SHROOM4/LLGL2/MYZAP/PLS1/COBL/CTTN/LASP1/ACTN1/LLGL1/RTKN/MYH9/SNX9/COTL1/MISP/LANCL2/IQGAP1/DBN1/DSTN	33
CC	GO:0005912	adherens junction	45/2068	88/7592	1.4884e-06	2.21249e-05	1.69801e-05	SHROOM2/DSP/MYO1E/PDLIM3/PDLIM1/ITGB1/LYN/EZR/CTNNA1/PTPRM/CTNND1/NECTIN2/TJP1/NF2/SH3BP1/CDH5/CDH11/TNKS1BP1/PDLIM4/CDH6/ARVCF/CTNNB1/JUP/SHROOM4/PDLIM7/ITGA6/ZYX/VCL/MAGI1/SCRIB/DLG1/PGM5/PDLIM5/FERMT2/LIN7A/NIBAN2/MYH9/ESAM/CEACAM2/PKP2/PARD3B/TMIGD1/NECTIN1/LDB3/LIMD1	45
CC	GO:0043025	neuronal cell body	128/2068	331/7592	2.49967e-06	3.61795e-05	2.77665e-05	PTPRF/RAP1GAP/SHROOM2/KALRN/DLGAP4/CAD/ATP2B1/CAPN2/DPYSL2/CASP6/DCTN1/KIF3C/EXOC4/ANXA3/PGRMC1/ILK/CRIPT/CASK/SORL1/DDC/THY1/RRM1/CSF1R/SLC3A2/LAMP1/ITPR1/CALB1/MAP1B/GLUL/INSR/CFL1/NEFH/HDC/CRYAB/SEPTIN4/KIF3A/CKMT1/FKBP4/PRKAR2B/MAP2K1/PVALB/GPM6A/PURA/CAPZB/ANXA5/EPHB2/RAB8A/ENTPD1/NPY/RIN3/PAFAH1B1/MAPK1/DLG3/ITPR3/CASP3/DAB1/NRP1/CRMP1/NEO1/AQP1/TANC1/DIP2B/DAB2IP/SORBS2/ITGA1/PRKAA1/COBL/M…	128
CC	GO:0030863	cortical cytoskeleton	39/2068	74/7592	2.82575e-06	3.98504e-05	3.05837e-05	SHROOM2/MYO1E/MYADM/WDR1/ACTN3/SLC4A1/CALB1/GSN/SLC2A1/CFL1/PVALB/SEPTIN2/SEPTIN2/NF2/CAPZA2/CAPZB/ACTN4/ACTR2/SHROOM4/LLGL2/MYZAP/PLS1/COBL/CTTN/MAPRE1/LASP1/ACTN1/LLGL1/FLNA/RTKN/MYH9/SNX9/COTL1/MISP/LANCL2/IQGAP1/DBN1/DSTN/DMTN	39
CC	GO:0044297	cell body	144/2068	382/7592	3.14691e-06	4.327e-05	3.32082e-05	PTPRF/RAP1GAP/SHROOM2/KALRN/DLGAP4/CAD/ATP2B1/CAPN2/DPYSL2/CASP6/DCTN1/GSTO1/KIF3C/EXOC4/ANXA3/PGRMC1/ENTPD2/ILK/CRIPT/GNAZ/CASK/SORL1/DDC/THY1/RRM1/CSF1R/SLC3A2/LAMP1/ITPR1/TCP1/CALB1/MAP1B/GLUL/INSR/CFL1/GNAO1/NEFH/VIM/GNAQ/HDC/CRYAB/EZR/SEPTIN4/KIF3A/CKMT1/FKBP4/PRKAR2B/MAP2K1/PVALB/GPM6A/PURA/NF2/CAPZB/ANXA5/EPHB2/RAB8A/ENTPD1/NPY/RIN3/GNB1/GNB5/PAFAH1B1/MAPK1/DLG3/ITPR3/CASP3/CCT3/DAB1/NRP1/…	144
CC	GO:0001726	ruffle	53/2068	112/7592	3.87029e-06	5.19186e-05	3.98456e-05	SH3YL1/DIAPH1/MYADM/ANXA2/ITGB1/ITGA5/GSN/EZR/ITGAV/NF2/INPP5J/ARF6/RAC1/ROCK1/PECAM1/PDLIM7/CDKL5/COBL/WWC1/CTTN/AKT2/ARHGEF2/CDC37/FSCN1/PDPN/PTPRJ/RIGI/GNAS/ACTN1/C2CD5/PLCG2/ARFIP2/APPL2/APPL1/EPS8L1/MYH9/CSPG4/SH2B1/TRPM7/MYO5A/ACTR3/AIF1L/LIMA1/PALLD/INPP5E/IQGAP1/TESC/HIP1R/CD2AP/RHOA/PODXL/MYO1C/MTM1	53
CC	GO:0044291	cell-cell contact zone	31/2068	55/7592	4.73062e-06	6.19486e-05	4.75434e-05	DSP/DSG2/SLC4A1/ITGB1/ATP1B1/ANXA6/SLC2A1/GJA1/CTNNA1/DES/NECTIN2/TJP1/ANXA5/RAP2B/YWHAH/CTNNB1/JUP/PECAM1/TMEM65/SLC9A1/VCL/CAMK2D/ATP1A2/ACTN1/SCRIB/PGM5/ANK2/ATP1A1/PKP2/NECTIN1/VAMP5	31
CC	GO:0098685	Schaffer collateral - CA1 synapse	38/2068	74/7592	8.48849e-06	0.000108574	8.33264e-05	SLC9A6/EXOC4/SLC16A7/CASK/ITGB1/ITPR1/NEFH/CTNND1/STAT3/CAPZB/EFNB2/CDH11/RAB11A/PAFAH1B1/ACTG1/RALA/PPP3CA/ROCK1/CTNNB1/PRKCI/SYP/SH3GL1/SYN2/PTPRD/RAP2A/MYO9A/SYNPO/DTNBP1/MYO5A/ARHGDIA/TUBB2B/FBXL20/PFN2/AKAP12/MAPK9/MPP2/GSK3B/GIPC1	38
CC	GO:0150034	distal axon	75/2068	178/7592	1.02993e-05	0.000128742	9.88047e-05	SLC9A6/PTPRF/LRP2/CAD/BIN1/DPYSL2/KIF3C/EXOC7/EXOC4/ILK/THY1/GOT1/CALM2/CALM1/CALM3/CALB1/MAP1B/GLUL/ENO1B/ENO1/CFL1/MARCKS/SEPTIN4/FKBP4/CTNND1/GPM6A/ANXA5/NPY/INPP5J/YWHAE/PAFAH1B1/RAB3A/ACTG1/DLG3/STIM1/NRP1/CRMP1/NEO1/AQP1/TANC1/AAK1/CDKL5/COBL/CTTN/FSCN1/MYH10/SYP/ITGA3/DBH/GIT1/AMPH/DIXDC1/KATNB1/FLNA/ORAI1/MYO9A/WDR47/COPA/DTNBP1/GRIP1/ARPC5/TSC1/ARHGEF7/PALLD/IQGAP1/NECTIN1/GIT2/ARPC3/DBN…	75
CC	GO:0005884	actin filament	42/2068	86/7592	1.46804e-05	0.000179427	0.000137703	DIAPH1/PDLIM3/PDLIM1/ANXA1/EZR/RAC1/ACTG1/ACTA1/PDLIM4/TEK/RAC2/SHROOM4/PDLIM7/PLS1/COBL/SPECC1/CTTN/VCL/CARMIL1/ACTN1/AFAP1/FLNA/PDLIM5/MYH9/SMTN/MYO5A/ACTR3/PLS3/PSTPIP2/COTL1/MISP/TSC1/AIF1L/ESPN/PALLD/LDB3/CD2AP/ARPC3/DBN1/MYO1C/CORO1B/DMTN	42
CC	GO:0098793	presynapse	132/2068	356/7592	2.11431e-05	0.000252798	0.000194013	SLC9A6/ARFGEF2/KALRN/CAD/CTTNBP2/ATP2B1/BIN1/DPYSL2/STXBP1/DIAPH1/SYPL/KIF3C/EXOC4/COPS5/GUCY1B1/ILK/VAMP4/CASK/DDC/CTBP1/PRKACA/GOT1/GAP43/CALM2/CALM1/CALM3/LAMP1/ITPR1/CALB1/SLC2A4/GLUL/PRKCE/SLC2A1/MARCKS/SEPTIN4/CTNND1/GPM6A/DNM1/SEPTIN2/SEPTIN2/SYT1/ANXA5/EFNB1/EFNB2/EPHB2/RAB8A/ENTPD1/RAB4A/CTBP2/WFS1/NCSTN/NPY/VPS33B/DNAJC5/RAB5B/RAB8B/RAB6B/YWHAG/ARF6/GNB5/RAB3A/VAMP2/ACTG1/YWHAH/ITPR3/ER…	132
CC	GO:0043296	apical junction complex	43/2068	90/7592	2.31969e-05	0.000271453	0.00020833	FBF1/SHROOM2/CLDN4/CTNNA1/CTNND1/NECTIN2/TJP1/CBR1/SH3BP1/CDH5/RAP2B/ACTG1/DLG3/VASP/CTNNB1/SHROOM4/MARVELD2/ARHGEF2/PRKCI/ATP7B/RIGI/MAGI1/CRB2/DLG1/PKN2/ILDR1/SYNPO/LIN7A/ESAM/CLDN16/EPCAM/ASH1L/PARD3B/MXRA8/RAB13/MAGI3/PARD6B/NECTIN1/RHOA/CYTH1/PDCD6IP/CLDN10/CLDN7	43
CC	GO:0097060	synaptic membrane	68/2068	161/7592	2.40224e-05	0.000275256	0.000211249	ITGB4/PTPRF/FARP1/ATP2B1/STXBP1/NRP2/SLC16A7/CASK/CTBP1/ITGB1/ANXA1/ITGA5/ITPR1/ENO1B/ENO1/CFL1/CRYAB/MARCKS/GPM6A/DNM1/SYT1/EFNB1/EFNB2/EPHB2/ENTPD1/NCSTN/RALA/DLG3/PDLIM4/ERBB2/NRP1/CTNNB1/USP48/SNTA1/ERBB3/ERBB4/SEMA4B/SYP/ITGA3/PTPRD/EXOC3/SYNE1/SCRIB/RAP2A/DLG1/ANO1/ARRB1/DNM3/ANK2/LIN7A/DNM1L/FBXO45/SLC6A8/ABHD17C/GRIPAP1/DTNBP1/PDE2A/GRIP1/ABHD17A/RTN4/CLSTN1/NBEA/NECTIN1/HIP1R/CYTH1/DBN1/…	68
CC	GO:0097729	9+2 motile cilium	28/2068	51/7592	2.64619e-05	0.000297022	0.000227953	ODF2/RABL2/PRKACA/ACE/CALM1/ATP1B1/MARCKS/SEPTIN4/KIF2A/SEPTIN2/SEPTIN2/CAPZB/PFKM/GSTM5/RAN/ATP1B3/VDAC2/PDE1A/SLC26A6/CROCC/ATP1A1/IFT27/PRKAR1A/PGAM1/AK1/CETN2/SEPTIN6/ATP1A4	28
CC	GO:0030425	dendrite	126/2068	342/7592	4.5775e-05	0.000493652	0.00037886	SLC9A6/ARFGEF2/RAP1GAP/LRP2/DLGAP4/SYNGAP1/FARP1/ATP2B1/CAPN2/BIN1/DPYSL2/EEF2K/KIF3C/KIF1C/EXOC4/ANXA3/ILK/CRIPT/GNAZ/CASK/THY1/PRKACA/ITGB1/LAMP1/ITPR1/CALB1/MAP1B/INSR/CFL1/GNAO1/NEFH/GNAQ/HDC/CRYAB/MARCKS/SEPTIN4/CTNND1/PRKAR2B/MAP2K1/PURA/CAPZB/ANXA5/ADCY9/EFNB2/EPHB2/RAB8A/INPP5J/RIN3/GNB1/RAC1/MAPK1/UBE2I/PPP3CA/DLG3/ITPR3/PDLIM4/CRMP1/CTNNB1/NF1/TANC1/DIP2B/SORBS2/CDKL5/PRKAA1/COBL/ARHGAP…	126
CC	GO:0097447	dendritic tree	126/2068	342/7592	4.5775e-05	0.000493652	0.00037886	SLC9A6/ARFGEF2/RAP1GAP/LRP2/DLGAP4/SYNGAP1/FARP1/ATP2B1/CAPN2/BIN1/DPYSL2/EEF2K/KIF3C/KIF1C/EXOC4/ANXA3/ILK/CRIPT/GNAZ/CASK/THY1/PRKACA/ITGB1/LAMP1/ITPR1/CALB1/MAP1B/INSR/CFL1/GNAO1/NEFH/GNAQ/HDC/CRYAB/MARCKS/SEPTIN4/CTNND1/PRKAR2B/MAP2K1/PURA/CAPZB/ANXA5/ADCY9/EFNB2/EPHB2/RAB8A/INPP5J/RIN3/GNB1/RAC1/MAPK1/UBE2I/PPP3CA/DLG3/ITPR3/PDLIM4/CRMP1/CTNNB1/NF1/TANC1/DIP2B/SORBS2/CDKL5/PRKAA1/COBL/ARHGAP…	126
CC	GO:0044853	plasma membrane raft	34/2068	68/7592	5.12939e-05	0.000542532	0.000416374	PTGIS/CAVIN1/PRKACA/ATP1B1/INSR/HK1/SLC2A1/GNAQ/EZR/CTNNA1/CTNND1/PTPN11/CAV1/MAPK1/STIM1/ATP1B3/AQP1/CTNNB1/MYO1D/SLC27A1/ERBB4/MAPK3/CAVIN2/MYOF/ATP1A2/ORAI1/ATP1A1/GRK2/PLPP2/PRKAR1A/ASAH2/ADD2/PACSIN2/HDAC6	34
CC	GO:0032153	cell division site	22/2068	38/7592	6.59045e-05	0.000659162	0.000505883	TUBGCP6/SEPTIN4/ICAM2/SEPTIN2/SEPTIN2/NF2/ARF6/RAB11A/GTF2B/RALA/PKN1/MYH10/SEPTIN9/RAB11FIP4/PKN2/RTKN/SEPTIN8/MYH9/LIMA1/RHOA/SEPTIN6/SEPTIN5	22
CC	GO:0043230	extracellular organelle	33/2068	66/7592	6.59162e-05	0.000659162	0.000505883	XPNPEP2/PKHD1/BHMT1B/BHMT/ADAM15/EGF/ANXA2/ALB/ALPL/ACE/ANXA1/SLC2A4/LAMP2/CD9/RAB4A/SLC12A3/RAB5B/RAP2B/RAB11A/ACTG1/ANPEP/AQP1/PROM2/GBP3/TSG101/AGO2/GBP7/ARRDC1/ASAH2/CUBN/PODXL/PDCD6IP/GBP2	33
CC	GO:0065010	extracellular membrane-bounded organelle	33/2068	66/7592	6.59162e-05	0.000659162	0.000505883	XPNPEP2/PKHD1/BHMT1B/BHMT/ADAM15/EGF/ANXA2/ALB/ALPL/ACE/ANXA1/SLC2A4/LAMP2/CD9/RAB4A/SLC12A3/RAB5B/RAP2B/RAB11A/ACTG1/ANPEP/AQP1/PROM2/GBP3/TSG101/AGO2/GBP7/ARRDC1/ASAH2/CUBN/PODXL/PDCD6IP/GBP2	33
CC	GO:0036126	sperm flagellum	26/2068	49/7592	0.000110223	0.00108015	0.000828975	ODF2/RABL2/PRKACA/ACE/CALM1/ATP1B1/MARCKS/SEPTIN4/KIF2A/SEPTIN2/SEPTIN2/CAPZB/PFKM/GSTM5/RAN/ATP1B3/VDAC2/PDE1A/SLC26A6/ATP1A1/IFT27/PRKAR1A/PGAM1/AK1/SEPTIN6/ATP1A4	26
CC	GO:0005882	intermediate filament	24/2068	44/7592	0.000113906	0.00108015	0.000828975	FBF1/DSP/KRT18/LMNB1/NEFH/VIM/LMNB2/GJA1/DES/LMNA/NRP1/JUP/KRT80/KRT14/NES/SYNM/UPP2/KRT5/MYO5A/KRT23/PKP2/EVPL/KRT7/PLEC	24
CC	GO:0016528	sarcoplasm	24/2068	44/7592	0.000113906	0.00108015	0.000828975	HK2/HSP90B1/FABP3/ITPR1/GSN/SLC2A4/ITPR3/STIM1/XDH/TMEM109/AKT2/MYH10/ATP2A3/GSTM7/ASPH/P3H2/BAG5/FLNC/DTNBP1/PLEC/PYGM/IRAG1/THBS4/ITPR2	24
CC	GO:0031253	cell projection membrane	68/2068	168/7592	0.000118509	0.00110475	0.000847852	LRP2/CDHR2/ATP2B1/SH3YL1/DIAPH1/AQP7/ENTPD2/CASK/SLC6A18/THY1/GAP43/ITGB1/ACE/ITGA5/INSR/EZR/SEPTIN2/SEPTIN2/ITGAV/AQP4/RAB8A/INPP5J/ARF6/GNB1/RAC1/ANPEP/AQP1/CTNNB1/CDKL5/WWC1/MYO1D/SLC5A6/AKT2/ARHGEF2/CDC37/MAPRE1/FSCN1/PDPN/ITGA3/ATP7A/PTPRJ/RAB35/RIGI/C2CD5/DLG1/PIK3CB/PLCG2/TRPM6/SLC26A6/EVC2/APPL2/EPS8L1/SLC27A4/AMN/AIF1L/LIMA1/CLTRN/HIP1R/CUBN/RHOA/SLC7A9/SLC7A8/PODXL/MYO1C/MPP2/DMTN/SLC22…	68
CC	GO:0099503	secretory vesicle	107/2068	291/7592	0.000185345	0.00169899	0.00130391	DENND4C/CTTNBP2/ABCC4/ATP2B1/BIN1/STXBP1/NAPSA/SYPL/KIF3C/EXOC4/ANXA3/COPS5/DDC/PRKACA/KIT/ITGB1/CALM2/CALM1/CALM3/LAMP1/CFP/ITPR1/TCP1/SLC2A4/KLK1/LAMP2/BSG/CTNNA1/SEPTIN4/DNM1/SEPTIN2/SEPTIN2/SYT1/PLA2G4A/ANXA5/CAV1/RAB8A/ENTPD1/RAB4A/WFS1/NCSTN/NPY/VPS33B/DNAJC5/RAB5B/RAB8B/RAB3A/VAMP2/DYNLL1/ITPR3/ATP8A1/ANXA11/AQP1/SCGB1A1/ITGA1/ECE1/AKT2/VDAC2/MME/CLCN4/SYP/DBH/SYN2/ATP7A/ATG9A/EXOC3/RAB35/…	107
CC	GO:0042383	sarcolemma	39/2068	86/7592	0.000223749	0.00198956	0.00152692	BIN1/CD59A/ANXA2/ITGB1/ANXA1/LAMP1/ATP1B1/SLC2A4/ANXA6/PRKCE/SLC2A1/BSG/EZR/BGN/DES/ANXA5/PPP3CB/CAV1/PLCB3/AQP4/NCSTN/AQP1/PRKCQ/SLC9A1/SNTA1/VCL/CAMK2D/ATP1A2/GNAS/SYNM/DLG1/PGM5/ANK2/ATP1A1/FLNC/DTNBP1/DYSF/PLEC/SLC2A5	39
CC	GO:0070382	exocytic vesicle	62/2068	153/7592	0.000224278	0.00198956	0.00152692	CTTNBP2/ATP2B1/BIN1/SYPL/KIF3C/EXOC4/COPS5/DDC/CALM2/CALM1/CALM3/LAMP1/SEPTIN4/DNM1/SEPTIN2/SEPTIN2/SYT1/ANXA5/RAB8A/ENTPD1/RAB4A/WFS1/NCSTN/VPS33B/DNAJC5/RAB5B/RAB8B/RAB3A/VAMP2/ATP8A1/VDAC2/MME/CLCN4/SYP/SYN2/ATG9A/RAB35/AMPH/SYTL5/DLG1/MAL2/SGTA/STON2/STON1/SYN3/SCAMP1/DNM1L/RAB14/DTNBP1/ATP6V1B1/RAB4B/TRPM7/MYO5A/RAB27B/RAB3B/RAB13/RAB27A/SYTL4/SEPTIN6/GIPC1/SNAPIN/SEPTIN5	62
CC	GO:0099571	postsynaptic cytoskeleton	9/2068	11/7592	0.000256245	0.00221168	0.00169738	CTTNBP2/NEFH/MARCKS/ACTG1/CTTN/MYH10/MYO5A/DBN1/ITSN1	9
CC	GO:0030427	site of polarized growth	51/2068	121/7592	0.000257359	0.00221168	0.00169738	PTPRF/LRP2/FRY/DPYSL2/KIF3C/EXOC7/EXOC4/THY1/CALM2/CALM1/CALM3/MAP1B/ENO1B/ENO1/CFL1/MARCKS/FKBP4/CTNND1/GPM6A/INPP5J/YWHAE/PAFAH1B1/DLG3/STIM1/NRP1/CRMP1/NEO1/CDKL5/COBL/CTTN/FSCN1/MYH10/ITGA3/GIT1/KATNB1/FLNA/ORAI1/MYO9A/WDR47/COPA/DTNBP1/ARPC5/COTL1/TSC1/ARHGEF7/PALLD/IQGAP1/NECTIN1/ARPC3/DBN1/GSK3B	51
CC	GO:0030426	growth cone	49/2068	116/7592	0.000316972	0.00268207	0.00205839	PTPRF/LRP2/DPYSL2/KIF3C/EXOC7/EXOC4/THY1/CALM2/CALM1/CALM3/MAP1B/ENO1B/ENO1/CFL1/MARCKS/FKBP4/CTNND1/GPM6A/INPP5J/YWHAE/PAFAH1B1/DLG3/STIM1/NRP1/CRMP1/NEO1/CDKL5/COBL/CTTN/FSCN1/MYH10/ITGA3/GIT1/KATNB1/FLNA/ORAI1/MYO9A/WDR47/COPA/DTNBP1/ARPC5/TSC1/ARHGEF7/PALLD/IQGAP1/NECTIN1/ARPC3/DBN1/GSK3B	49
CC	GO:0008021	synaptic vesicle	59/2068	146/7592	0.000343519	0.00286266	0.00219699	CTTNBP2/ATP2B1/BIN1/SYPL/KIF3C/EXOC4/COPS5/DDC/CALM2/CALM1/CALM3/LAMP1/SEPTIN4/DNM1/SEPTIN2/SEPTIN2/SYT1/ANXA5/RAB8A/ENTPD1/RAB4A/WFS1/NCSTN/VPS33B/DNAJC5/RAB5B/RAB8B/RAB3A/VAMP2/ATP8A1/VDAC2/MME/CLCN4/SYP/SYN2/ATG9A/RAB35/AMPH/DLG1/MAL2/SGTA/STON2/STON1/SYN3/SCAMP1/DNM1L/RAB14/DTNBP1/ATP6V1B1/RAB4B/TRPM7/MYO5A/RAB27B/RAB3B/RAB13/SEPTIN6/GIPC1/SNAPIN/SEPTIN5	59
CC	GO:0043198	dendritic shaft	17/2068	29/7592	0.000366388	0.00300766	0.00230827	SYNGAP1/EXOC4/ILK/CRIPT/PRKAR2B/INPP5J/DLG3/CTNNB1/ARHGEF2/FLNA/GRIP1/GRK2/DBN1/MPP2/GSK3B/GIPC1/HOMER1	17
CC	GO:0031941	filamentous actin	14/2068	22/7592	0.000377127	0.00305029	0.00234099	PDLIM3/PDLIM1/ACTG1/PDLIM4/PDLIM7/SPECC1/CARMIL1/PDLIM5/SMTN/ESPN/LDB3/CD2AP/ARPC3/MYO1C	14
CC	GO:0031514	motile cilium	35/2068	77/7592	0.000437571	0.00348789	0.00267683	ODF2/RABL2/ADAM15/PRKACA/ACE/CALM1/ANXA1/ATP1B1/MARCKS/SEPTIN4/KIF2A/KIF3A/SEPTIN2/SEPTIN2/CAPZB/PFKM/GSTM5/RAN/PAFAH1B1/ATP1B3/SLC25A31/VDAC2/PDE1A/DAAM1/CFAP36/SLC26A6/CROCC/ATP1A1/IFT27/PRKAR1A/PGAM1/AK1/CETN2/SEPTIN6/ATP1A4	35
CC	GO:0030136	clathrin-coated vesicle	33/2068	72/7592	0.000525607	0.00412977	0.00316945	MYO1E/AP1G2/SLC2A4/AP1G1/FURIN/RAB8A/VPS33B/DNAJC5/RAB8B/RAB3A/VAMP2/ECE1/SYP/TGOLN1/ATP7A/OCRL/RAB35/SORT1/PHETA1/GPR107/STEAP2/STON2/STON1/EPN2/SCAMP1/RAB14/SNX9/EPN3/RAB27B/SPG21/RAB13/RAB27A/HIP1R	33
CC	GO:1903561	extracellular vesicle	29/2068	61/7592	0.000536082	0.00415275	0.00318708	XPNPEP2/PKHD1/BHMT1B/BHMT/ADAM15/EGF/ANXA2/ALB/ACE/ANXA1/SLC2A4/LAMP2/CD9/RAB4A/SLC12A3/RAB5B/RAP2B/RAB11A/ACTG1/ANPEP/AQP1/PROM2/TSG101/AGO2/ARRDC1/ASAH2/CUBN/PODXL/PDCD6IP	29
CC	GO:0044309	neuron spine	42/2068	98/7592	0.000577813	0.00441385	0.00338747	SLC9A6/ARFGEF2/ATP2B1/EEF2K/CRIPT/PRKACA/ITGB1/CALB1/CFL1/CRYAB/MARCKS/CTNND1/PRKAR2B/CAPZB/EPHB2/RAB8A/RAC1/PPP3CA/PDLIM4/ARHGAP44/PPP1R1B/MYH10/SYP/ATP1A2/ACTN1/ARRB1/DNM3/SYNPO/DTNBP1/GRIP1/GRK2/CNN3/CLSTN1/HIP1R/RHOA/ASAP1/DBN1/MPP2/GSK3B/GIPC1/ITSN1/HOMER1	42
CC	GO:0016328	lateral plasma membrane	21/2068	40/7592	0.000603398	0.0045289	0.00347577	CLDN4/ABCC1/DSG2/ANXA1/ATP1B1/GJA1/CTNNB1/JUP/ERBB3/PPP2R1A/DLG1/TACSTD2/MYH9/ATP1A1/ATP6V1B1/CEACAM2/EPCAM/RAB13/IQGAP1/MYO1C/CLDN7	21
CC	GO:0098984	neuron to neuron synapse	90/2068	245/7592	0.000609343	0.0045289	0.00347577	ARFGEF2/PTPRF/KALRN/SYNGAP1/EEF2K/EXOC4/NCK2/CRIPT/SLC16A7/CASK/GAP43/ITGB1/ITPR1/CALB1/MAP1B/NEFH/MYD88/CRYAB/LYN/MAP4/CTNND1/MAP2K1/STAT3/PURA/SYT1/CAPZB/CAST/EFNB2/EPHB2/RAB8A/ENTPD1/ACTR2/MAPK1/YWHAH/DLG3/DAB1/CTNNB1/NF1/FABP5/TANC1/PAK6/SORBS2/CDKL5/ARHGAP44/ARHGEF2/ERBB4/SEMA4B/SYP/SH3GL1/SYN2/PTPRD/GIT1/SORT1/SCRIB/DAPK1/DLG1/HNRNPA3/MAL2/ARRB1/DNM3/ANK2/PDLIM5/SYN3/RTN1/FBXO45/ABLIM1/ABHD…	90
CC	GO:0070062	extracellular exosome	27/2068	56/7592	0.000626431	0.00459383	0.0035256	XPNPEP2/PKHD1/BHMT1B/BHMT/ADAM15/EGF/ANXA2/ALB/ACE/ANXA1/SLC2A4/LAMP2/CD9/RAB4A/SLC12A3/RAB5B/RAP2B/RAB11A/ACTG1/ANPEP/AQP1/TSG101/AGO2/ASAH2/CUBN/PODXL/PDCD6IP	27
CC	GO:0098858	actin-based cell projection	52/2068	128/7592	0.000650882	0.00471033	0.00361501	TPRN/MYO1E/CDHR2/EXOC4/CAR2/GAP43/ITGB1/CALB1/CNP/CFL1/EZR/PVALB/ICAM2/GPM6A/ITGAV/AKR1B3/NF2/CBR1/ARF6/PAFAH1B1/SLC10A2/ERBB2/VASP/CTNNB1/TEK/ENAH/IQGAP2/PROM2/PLS1/MYO1D/FSCN1/ITGA6/PDPN/ITGA3/ATP7A/DLG1/SLC27A4/ATP6V1B1/FGD4/MYO5A/PLS3/ESPN/PALLD/DYNC1H1/CUBN/KCNJ10/DBN1/SLC7A8/PODXL/MYO1C/SLC7A5/MTM1	52
CC	GO:0070160	tight junction	35/2068	79/7592	0.000784277	0.00560198	0.00429932	SHROOM2/SIPA1L3/CLDN4/GJA1/CTNND1/TJP1/SH3BP1/CDH5/RAP2B/DLG3/VASP/CTNNB1/MARVELD2/ARHGEF2/PRKCI/ATP7B/RIGI/MAGI1/DLG1/ILDR1/SYNPO/LIN7A/ESAM/CLDN16/EPCAM/ASH1L/PARD3B/MXRA8/RAB13/MAGI3/PARD6B/CYTH1/PDCD6IP/CLDN10/CLDN7	35
CC	GO:0030133	transport vesicle	78/2068	210/7592	0.000950425	0.00652665	0.00500897	CTTNBP2/ATP2B1/BIN1/SYPL/KIF3C/EXOC4/COPS5/AP1G2/DDC/CALM2/CALM1/CALM3/LAMP1/SLC2A4/AP1G1/FURIN/BGN/SEPTIN4/DNM1/SEPTIN2/SEPTIN2/SYT1/ANXA5/RAB8A/ENTPD1/RAB4A/WFS1/NCSTN/ERP29/VPS33B/DNAJC5/RAB5B/RAB8B/RAB11A/RAB3A/VAMP2/ATP8A1/ANKRD27/VDAC2/MME/CLCN4/SYP/TGOLN1/SYN2/ATP7A/ATG9A/RAB35/SORT1/GNAS/AMPH/SYTL5/ATP2C1/DLG1/MAL2/SGTA/STEAP2/STON2/STON1/SYN3/LIN7A/SCAMP1/DNM1L/RAB14/DTNBP1/ATP6V1B1/RAB4…	78
CC	GO:0005802	trans-Golgi network	58/2068	148/7592	0.000953816	0.00652665	0.00500897	ARFGEF2/ARFGEF1/BET1L/ATP9A/VAMP4/SORL1/AP1G2/SLC2A4/LAMP2/AP1G1/FURIN/M6PR/RAB21/RAB11A/RAC1/VAMP2/ATP8A1/NUCB1/NDST1/DOP1B/VPS51/ARAP1/MME/POSTN/PRKD1/TGOLN1/ATP7A/ATP7B/ATG9A/OCRL/GNAS/ATP2C1/LLGL1/PHETA1/GGA3/BICD1/YIPF6/AP3S2/FLNA/ARFRP1/CCDC186/SCAMP1/AU040320/ARFIP2/GOLPH3L/GGA1/RAB14/SNX9/CHID1/GOLPH3/5730455P16RIK/CBY1/TRAPPC6B/RAB13/NBEA/MYO18A/PLOD3/VAMP5	58
CC	GO:0005923	bicellular tight junction	33/2068	74/7592	0.000953987	0.00652665	0.00500897	SHROOM2/CLDN4/CTNND1/TJP1/SH3BP1/CDH5/RAP2B/DLG3/VASP/CTNNB1/MARVELD2/ARHGEF2/PRKCI/ATP7B/RIGI/MAGI1/DLG1/ILDR1/SYNPO/LIN7A/ESAM/CLDN16/EPCAM/ASH1L/PARD3B/MXRA8/RAB13/MAGI3/PARD6B/CYTH1/PDCD6IP/CLDN10/CLDN7	33
CC	GO:0032279	asymmetric synapse	84/2068	229/7592	0.000961198	0.00652665	0.00500897	ARFGEF2/PTPRF/KALRN/SYNGAP1/EEF2K/EXOC4/NCK2/CRIPT/SLC16A7/CASK/GAP43/ITGB1/ITPR1/MAP1B/NEFH/MYD88/CRYAB/LYN/MAP4/CTNND1/MAP2K1/STAT3/PURA/CAPZB/CAST/EFNB2/RAB8A/ENTPD1/ACTR2/MAPK1/YWHAH/DLG3/DAB1/CTNNB1/NF1/FABP5/TANC1/PAK6/SORBS2/CDKL5/ARHGAP44/ARHGEF2/ERBB4/SEMA4B/SYP/SH3GL1/SYN2/GIT1/SORT1/SCRIB/DAPK1/DLG1/HNRNPA3/ARRB1/DNM3/ANK2/PDLIM5/SYN3/RTN1/FBXO45/ABLIM1/ABHD17C/GRIPAP1/ATP1A1/DTNBP1/GR…	84
CC	GO:0012506	vesicle membrane	134/2068	391/7592	0.00101042	0.00677718	0.00520124	SLC9A6/ABCC4/ATP2B1/BIN1/SYPL/SCARB2/ANXA3/RNF13/NCK2/ATP9A/VAMP4/AP1G2/ANXA2/CALM2/CALM1/CALM3/LAMP1/ITPR1/SLC2A4/ANXA6/LAMP2/BSG/AP1G1/FURIN/RAB21/SYT1/ANXA5/CAV1/RAB8A/RAB4A/WFS1/VPS33B/DNAJC5/RAB5B/RAP2B/ARF6/RAC1/RAB3A/VAMP2/RALA/ITPR3/ERBB2/ATP8A1/NCF4/ANXA4/AQP1/UBA1/STING1/UEVLD/DOP1B/SNX21/SLC5A6/FZD7/TSG101/CLCN4/SYP/DBH/SYN2/ATP7A/ATG9A/ATP11B/EXOC3/RAB35/SORT1/RFFL/MVB12A/ACTN1/C2CD5/…	134
CC	GO:0043197	dendritic spine	40/2068	95/7592	0.00117273	0.00777111	0.00596405	ARFGEF2/ATP2B1/EEF2K/CRIPT/PRKACA/ITGB1/CALB1/CFL1/CRYAB/MARCKS/CTNND1/PRKAR2B/CAPZB/EPHB2/RAB8A/RAC1/PPP3CA/PDLIM4/ARHGAP44/PPP1R1B/MYH10/ATP1A2/ACTN1/ARRB1/DNM3/SYNPO/DTNBP1/GRIP1/GRK2/CNN3/CLSTN1/HIP1R/RHOA/ASAP1/DBN1/MPP2/GSK3B/GIPC1/ITSN1/HOMER1	40
CC	GO:0032154	cleavage furrow	14/2068	24/7592	0.00130286	0.00853063	0.00654695	ICAM2/NF2/ARF6/RAB11A/RALA/PKN1/MYH10/RAB11FIP4/PKN2/MYH9/LIMA1/RHOA/SEPTIN6/SEPTIN5	14
CC	GO:0042734	presynaptic membrane	29/2068	64/7592	0.00140161	0.0089638	0.0068794	ATP2B1/STXBP1/CASK/CTBP1/MARCKS/GPM6A/DNM1/SYT1/EFNB1/EFNB2/EPHB2/NCSTN/ERBB2/CTNNB1/ERBB4/SYP/ITGA3/PTPRD/EXOC3/SCRIB/DLG1/ANO1/DNM1L/GRIPAP1/PDE2A/GRIP1/NECTIN1/CYTH1/ITSN1	29
CC	GO:0045111	intermediate filament cytoskeleton	29/2068	64/7592	0.00140161	0.0089638	0.0068794	FBF1/DSP/KRT18/LMNB1/PRKCE/NEFH/VIM/LMNB2/GJA1/DES/LMNA/NRP1/JUP/KRT80/KRT14/NES/SYNM/SESTD1/PKN2/UPP2/STN1/EXD2/KRT5/MYO5A/KRT23/PKP2/EVPL/KRT7/PLEC	29
CC	GO:0005902	microvillus	30/2068	67/7592	0.00147637	0.00933334	0.00716301	MYO1E/CDHR2/EXOC4/CAR2/CNP/EZR/ICAM2/ITGAV/AKR1B3/CBR1/SLC10A2/ERBB2/CTNNB1/TEK/IQGAP2/PROM2/MYO1D/FSCN1/PDPN/ATP7A/DLG1/SLC27A4/ATP6V1B1/ESPN/CUBN/KCNJ10/SLC7A8/PODXL/MYO1C/SLC7A5	30
CC	GO:0005901	caveola	26/2068	56/7592	0.0015816	0.00988501	0.00758639	PTGIS/CAVIN1/ATP1B1/INSR/HK1/SLC2A1/GNAQ/CTNNA1/CTNND1/CAV1/MAPK1/ATP1B3/AQP1/CTNNB1/SLC27A1/ERBB4/MAPK3/CAVIN2/MYOF/ATP1A2/ATP1A1/GRK2/PLPP2/ASAH2/PACSIN2/HDAC6	26
CC	GO:0014069	postsynaptic density	80/2068	220/7592	0.00167211	0.0103332	0.00793039	PTPRF/KALRN/SYNGAP1/EEF2K/EXOC4/NCK2/CRIPT/SLC16A7/CASK/GAP43/ITPR1/MAP1B/NEFH/MYD88/CRYAB/LYN/MAP4/CTNND1/MAP2K1/STAT3/PURA/CAPZB/CAST/EFNB2/RAB8A/ENTPD1/ACTR2/MAPK1/DLG3/DAB1/CTNNB1/NF1/FABP5/TANC1/PAK6/SORBS2/CDKL5/ARHGAP44/ARHGEF2/ERBB4/SEMA4B/SYP/SH3GL1/SYN2/GIT1/SCRIB/DAPK1/DLG1/HNRNPA3/ARRB1/DNM3/ANK2/PDLIM5/SYN3/RTN1/FBXO45/ABLIM1/ABHD17C/GRIPAP1/ATP1A1/DTNBP1/GRIP1/ABHD17A/GRK2/RTN4/DYNL…	80
CC	GO:0030027	lamellipodium	49/2068	124/7592	0.00186356	0.0113884	0.00874022	ARHGAP31/ILK/GSN/CFL1/CTNNA1/PTPRM/DPP4/CTNND1/ITGAV/NF2/CAPZB/SH3BP1/ACTR2/RAC1/PDLIM4/ROCK1/VASP/CTNNB1/ENAH/RAC2/IQGAP2/PHACTR4/CTTN/FSCN1/MYH10/PDPN/CARMIL1/INPPL1/PKN2/ABLIM1/ARHGEF6/PLCE1/MYH9/FGD4/ACTR3/ARPC5/RAB13/TSC1/PARVA/ARHGEF7/DYSF/PALLD/TESC/ARPC3/RHOA/DBN1/PODXL/CORO1B/ITSN1	49
CC	GO:0009898	cytoplasmic side of plasma membrane	43/2068	106/7592	0.00190443	0.0115103	0.00883373	PTPN3/FARP1/ATP2B1/GNAZ/SLC4A1/KIT/GNAO1/GNA11/GNAQ/LYN/EZR/RAB21/GNB1/GNB5/RAC1/PPP3CA/G6PDX/JUP/SHROOM4/ESYT2/MYZAP/RASA3/MYH10/PTP4A1/PTP4A1/MAP2K2/GNAS/GNG5/CYLD/DLG1/PGM5/ANK2/FERMT2/EXOC1/MYH9/NPHS2/RNF31/CHMP4B/SNX5/IQGAP1/LITAF/RHOA/CYTH1	43
CC	GO:0030140	trans-Golgi network transport vesicle	14/2068	25/7592	0.0022245	0.0132987	0.0102062	AP1G2/SLC2A4/AP1G1/FURIN/RAB8A/RAB8B/TGOLN1/ATP7A/SORT1/STEAP2/RAB14/RAB27B/SPG21/RAB13	14
CC	GO:0099572	postsynaptic specialization	81/2068	226/7592	0.00250301	0.0148027	0.0113606	PTPRF/KALRN/DLGAP4/SYNGAP1/EEF2K/EXOC4/NCK2/CRIPT/SLC16A7/CASK/GAP43/ITPR1/MAP1B/NEFH/MYD88/CRYAB/LYN/MAP4/CTNND1/MAP2K1/STAT3/PURA/CAPZB/CAST/EFNB2/RAB8A/ENTPD1/ACTR2/MAPK1/DLG3/DAB1/CTNNB1/NF1/FABP5/TANC1/PAK6/SORBS2/CDKL5/ARHGAP44/ARHGEF2/ERBB4/SEMA4B/SYP/SH3GL1/SYN2/GIT1/SCRIB/DAPK1/DLG1/HNRNPA3/ARRB1/DNM3/ANK2/PDLIM5/SYN3/RTN1/FBXO45/ABLIM1/ABHD17C/GRIPAP1/ATP1A1/DTNBP1/GRIP1/ABHD17A/GRK2/RT…	81
CC	GO:0098552	side of membrane	93/2068	265/7592	0.00261149	0.01528	0.0117268	PTPN3/LRP2/ABCC4/FARP1/ATP2B1/CAPN2/S1PR1/CD59A/GNAZ/TCN2/THY1/SLC4A1/KIT/KRT18/ABCB1B/ITGB1/ACE/ANXA1/LAMP1/ITGA5/SLC2A4/INSR/THBD/GNAO1/GNA11/GNAQ/LYN/EZR/RAB21/CD9/LIFR/ITGAV/ANXA5/AQP4/CDH5/ENTPD1/ST14/GNB1/GNB5/RAC1/PPP3CA/ANPEP/G6PDX/JUP/NUCB1/PECAM1/PRLR/SHROOM4/ESYT2/MYZAP/ITGA1/ECE1/RASA3/ALCAM/ITGA6/MYH10/PDPN/ITGA3/PTP4A1/PTP4A1/MAP2K2/ENG/CD34/ANTXR2/ENPP3/GNAS/GNG5/CYLD/DLG1/ANO1/PGM…	93
CC	GO:0009986	cell surface	114/2068	334/7592	0.00273608	0.0158404	0.012157	ITGB4/LRP2/ABCC4/ADGRF5/CAPN2/S1PR1/CAPN5/ATPIF1/SDC4/ENTPD2/CD59A/FZD1/VAMP4/SORL1/ADAM15/TCN2/C3/THY1/SLC4A1/KIT/KRT18/ABCB1B/PLAU/ANXA2/ITGB1/ACE/CSF1R/SMIM1/ANXA1/SLC3A2/LAMP1/ITGA5/SLC2A4/INSR/THBD/HSPA2/ENO1B/ENO1/ABCB1A/FURIN/CRYAB/BGN/DPP4/NECTIN2/TJP1/CD9/SEPTIN2/SEPTIN2/LIFR/ITGAV/ANXA5/CAV1/EPHB2/AQP4/CDH5/ENTPD1/ST14/ERP29/HMGB1/RALA/NRP1/ANXA4/ANPEP/SIRPA/NEO1/TEK/PECAM1/PRLR/ITGB8/I…	114
CC	GO:0030659	cytoplasmic vesicle membrane	126/2068	374/7592	0.00284829	0.0162081	0.0124391	SLC9A6/ABCC4/ATP2B1/BIN1/SYPL/SCARB2/ANXA3/RNF13/ATP9A/VAMP4/AP1G2/ANXA2/CALM2/CALM1/CALM3/LAMP1/ITPR1/SLC2A4/ANXA6/LAMP2/BSG/AP1G1/FURIN/RAB21/SYT1/ANXA5/CAV1/RAB8A/RAB4A/WFS1/VPS33B/DNAJC5/RAB5B/RAP2B/ARF6/RAC1/RAB3A/VAMP2/RALA/ITPR3/ERBB2/ATP8A1/NCF4/AQP1/UBA1/STING1/UEVLD/DOP1B/SNX21/FZD7/TSG101/CLCN4/SYP/DBH/SYN2/ATP7A/ATG9A/ATP11B/EXOC3/RAB35/SORT1/RFFL/MVB12A/ACTN1/C2CD5/AMPH/ZDHHC17/CLEC1…	126
CC	GO:0016459	myosin complex	13/2068	23/7592	0.00285852	0.0162081	0.0124391	MYO1E/MYL12B/CCDC102A/MYO1D/MYL6/MYH10/MYO9A/MYH9/MYO5A/MYL9/DYNLL2/MYO18A/MYO1C	13
CC	GO:0045211	postsynaptic membrane	39/2068	96/7592	0.00293352	0.0163046	0.0125132	ITGB4/PTPRF/FARP1/NRP2/SLC16A7/ITGB1/ITGA5/MARCKS/EFNB2/EPHB2/DLG3/PDLIM4/ERBB2/NRP1/CTNNB1/USP48/SNTA1/ERBB3/ERBB4/SEMA4B/ITGA3/SYNE1/SCRIB/DLG1/ARRB1/DNM3/ANK2/LIN7A/FBXO45/SLC6A8/ABHD17C/DTNBP1/GRIP1/ABHD17A/RTN4/CLSTN1/NBEA/DBN1/MPP2	39
CC	GO:0055037	recycling endosome	40/2068	99/7592	0.00293484	0.0163046	0.0125132	SLC9A6/ARFGEF2/ATP9A/SORL1/AP1G1/RAB8A/RAB4A/RAP2B/ARF6/RAB11A/RAN/RAC1/PDLIM4/VPS51/FZD7/CLCN4/ATG9A/ATP11B/GNAS/RAP2A/VIPAS39/PHETA1/GGA3/RAB11FIP4/SCAMP1/GRIPAP1/RAB14/RAB4B/TRF/GRIP1/MYO5A/ABHD17A/BLOC1S2/SNF8/RAB13/TPCN1/EHD4/NEU3/RAB25/PACSIN2	40
CC	GO:0005874	microtubule	82/2068	231/7592	0.0031979	0.0175884	0.0134985	ARFGEF2/SHROOM2/TUBB1/ODF2/PARP4/TUBGCP6/DPYSL2/DCTN1/KIF3C/KIF1C/CAPN6/NUDC/BYSL/CALM2/CALM1/CALM3/TCP1/MAP1B/CNP/MARCKS/MAP4/KIF2A/KIF3A/FKBP4/MAP2K1/DNM1/SEPTIN2/SEPTIN2/DYNLT3/RAB11A/PAFAH1B1/DYNLL1/TUBA1C/KIFAP3/STIM1/CCT3/EML1/GSK3A/PBXIP1/IQGAP2/ARHGEF2/MAPRE1/MAP2K2/DYNC1LI2/NINL/EML2/TPPP/MAP6/CYLD/SEPTIN9/DLG1/KATNB1/HOOK1/BICD1/RMDN2/DPP9/DNM3/WDR47/NAV1/SLAIN2/TRIP10/REEP4/DNM1L/SIRT2…	82
CC	GO:0016529	sarcoplasmic reticulum	17/2068	34/7592	0.00387384	0.0210952	0.0161898	HK2/HSP90B1/ITPR1/SLC2A4/ITPR3/STIM1/XDH/TMEM109/AKT2/ATP2A3/GSTM7/ASPH/P3H2/PYGM/IRAG1/THBS4/ITPR2	17
CC	GO:0099092	postsynaptic density, intracellular component	11/2068	19/7592	0.00471181	0.0254068	0.0194988	SYNGAP1/EXOC4/CRIPT/CTNND1/DLG3/CTNNB1/TANC1/CDKL5/ARHGEF2/SH3GL1/DLG1	11
CC	GO:0060076	excitatory synapse	16/2068	32/7592	0.00503122	0.0268658	0.0206185	PTPRF/STXBP1/SLC16A7/ITGB1/GPM6A/SYT1/YWHAH/SYP/ITGA3/GIT1/SORT1/RAB3GAP1/ACTR3/PALLD/DBN1/HOMER1	16
CC	GO:0044306	neuron projection terminus	33/2068	81/7592	0.00563613	0.0294176	0.0225769	SLC9A6/CAD/BIN1/DPYSL2/ILK/GOT1/CALB1/GLUL/MARCKS/SEPTIN4/SYT1/ANXA5/NPY/RAB3A/VAMP2/ACTG1/AQP1/TANC1/AAK1/MME/SYP/DBH/GIT1/MACO1/AMPH/DIXDC1/GRIP1/GIT2/CASR/SEPTIN6/ITSN1/P2RX7/SEPTIN5	33
CC	GO:0030315	T-tubule	14/2068	27/7592	0.00566166	0.0294176	0.0225769	BIN1/ATP1B1/SLC2A4/PRKCE/EZR/PPP3CB/AQP4/SLC9A1/CAMK2D/ATP1A2/DLG1/ANK2/ATP1A1/DYSF	14
CC	GO:0030141	secretory granule	62/2068	171/7592	0.00566957	0.0294176	0.0225769	DENND4C/ABCC4/STXBP1/NAPSA/SYPL/ANXA3/PRKACA/KIT/ITGB1/LAMP1/CFP/ITPR1/TCP1/SLC2A4/KLK1/LAMP2/BSG/CTNNA1/SYT1/PLA2G4A/CAV1/RAB4A/WFS1/NPY/VPS33B/RAB3A/VAMP2/DYNLL1/ITPR3/ANXA11/AQP1/SCGB1A1/ITGA1/ECE1/AKT2/VDAC2/DBH/ATP7A/EXOC3/ACTN1/ATP2C1/VPS13C/FNDC3A/LNPEP/SCAMP1/CYP51/RNPEP/MYH9/RAB14/RAB4B/MYO5A/RCBTB2/RAB27B/RAB3B/RAB13/SPACDR/RAB27A/TUBA8/SYTL4/CALCRL/SNAPIN/ITPR2	62
CC	GO:0016342	catenin complex	7/2068	10/7592	0.00589671	0.0303102	0.023262	CTNNA1/CTNND1/CDH5/CDH11/CDH6/CTNNB1/JUP	7
CC	GO:0001772	immunological synapse	12/2068	22/7592	0.00609553	0.0310421	0.0238237	ATP2B1/NEDD9/EZR/PRKCQ/ALCAM/PTPRJ/SCRIB/DLG1/MYH9/ARHGDIA/PRKAR1A/PDCD6IP	12
CC	GO:0098794	postsynapse	140/2068	430/7592	0.00694936	0.0350656	0.0269116	ARFGEF2/ITGB4/PTPRF/KALRN/DLGAP4/CTTNBP2/SYNGAP1/FARP1/ATP2B1/STXBP1/EEF2K/NRP2/EXOC4/NCK2/CRIPT/SLC16A7/CASK/ALDOC/PRKACA/GAP43/ITGB1/ITGA5/ITPR1/CALB1/MAP1B/CFL1/NEFH/MYD88/CRYAB/LYN/MARCKS/MAP4/PRKCD/CTNND1/PRKAR2B/MAP2K1/STAT3/PURA/CAPZB/CAST/PLCB3/EFNB2/EPHB2/RAB8A/ENTPD1/RAB4A/ACTR2/ARF6/RAB11A/RAC1/RAB3A/MAPK1/ACTG1/PPP3CA/DLG3/PDLIM4/ERBB2/DAB1/NRP1/CTNNB1/NF1/FABP5/TANC1/PAK6/SORBS2/CDKL…	140
CC	GO:0098562	cytoplasmic side of membrane	46/2068	122/7592	0.00714765	0.0357382	0.0274278	PTPN3/FARP1/ATP2B1/GNAZ/SLC4A1/KIT/GNAO1/GNA11/GNAQ/LYN/EZR/RAB21/GNB1/GNB5/RAC1/PPP3CA/G6PDX/JUP/SHROOM4/ESYT2/MYZAP/RASA3/MYH10/PTP4A1/PTP4A1/MAP2K2/GNAS/GNG5/CYLD/DLG1/PGM5/ANK2/FERMT2/EXOC1/MYH9/EPM2AIP1/NPHS2/RNF31/BLOC1S2/CHMP4B/SNX5/IQGAP1/LITAF/RHOA/CYTH1/SNAPIN	46
CC	GO:0098797	plasma membrane protein complex	71/2068	202/7592	0.00757796	0.0375484	0.0288171	ITGB4/GNAZ/ANXA2/ITGB1/CALM2/CALM1/CALM3/SLC3A2/ITGA5/ATP1B1/INSR/HSPA2/GNAO1/GNA11/GNAQ/GJA1/LYN/CTNNA1/CTNND1/ITGAV/CBR1/CAV1/CDH5/CDH11/NCSTN/GNB1/GNB5/HMGB1/DLG3/ERBB2/CASP3/CDH6/NCF4/ATP1B3/NEO1/PDE4D/CTNNB1/JUP/FXYD2/ITGB8/ITGA1/CTTN/SNTA1/ALCAM/ERBB3/ITGA6/ITGA3/CACHD1/ATP1A2/GNAS/ATP6V0D2/GNG5/CRB2/DLG1/FLNA/STON2/PGM5/STON1/LIN7A/EVC2/ATP1A1/TRF/RNF31/CEACAM2/SNTB1/ABHD12/SLC5A3/CALCRL/A…	71
CC	GO:0031528	microvillus membrane	9/2068	15/7592	0.00771873	0.0375691	0.0288329	CDHR2/EZR/ITGAV/CTNNB1/PDPN/CUBN/SLC7A8/PODXL/SLC7A5	9
CC	GO:0043034	costamere	9/2068	15/7592	0.00771873	0.0375691	0.0288329	SDC4/ILK/ACTG1/VCL/SYNM/PGM5/ANK2/SVIL/HOMER1	9
CC	GO:0031594	neuromuscular junction	24/2068	56/7592	0.00825899	0.039846	0.0305804	DLGAP4/PRKACA/ITGB1/PRKCE/DES/DNAJC5/DLG3/ERBB2/PRKCQ/SNTA1/ERBB4/MYH10/POSTN/SYP/ITGA3/CAMK2D/DLG1/MYH9/PLS3/PRKAR1A/CD2AP/CYTH1/P2RX7/THBS4	24
CC	GO:0031256	leading edge membrane	31/2068	77/7592	0.00874743	0.0414867	0.0318396	ATP2B1/SH3YL1/DIAPH1/THY1/ITGB1/ITGA5/INSR/ITGAV/INPP5J/RAC1/CDKL5/ARHGAP44/WWC1/MYO1D/AKT2/ARHGEF2/CDC37/PDPN/PTPRJ/RIGI/C2CD5/AMPH/DOCK8/PLCG2/APPL2/EPS8L1/AIF1L/HIP1R/RHOA/MYO1C/MPP2	31
CC	GO:0043679	axon terminus	29/2068	71/7592	0.00874992	0.0414867	0.0318396	SLC9A6/CAD/BIN1/DPYSL2/ILK/GOT1/CALB1/GLUL/MARCKS/SEPTIN4/ANXA5/NPY/RAB3A/ACTG1/AQP1/TANC1/AAK1/SYP/DBH/GIT1/AMPH/DIXDC1/GRIP1/GIT2/CASR/SEPTIN6/ITSN1/P2RX7/SEPTIN5	29
CC	GO:0008305	integrin complex	10/2068	18/7592	0.0103039	0.048284	0.0370563	ITGB4/ITGB1/ITGA5/LYN/ITGAV/ITGB8/ITGA1/ITGA6/ITGA3/ITGB6	10
CC	GO:0032587	ruffle membrane	23/2068	54/7592	0.0104772	0.048284	0.0370563	SH3YL1/DIAPH1/ITGB1/ITGA5/ITGAV/INPP5J/RAC1/CDKL5/WWC1/AKT2/ARHGEF2/CDC37/PDPN/PTPRJ/RIGI/C2CD5/PLCG2/APPL2/EPS8L1/AIF1L/HIP1R/RHOA/MYO1C	23
CC	GO:0019897	extrinsic component of plasma membrane	34/2068	87/7592	0.0105037	0.048284	0.0370563	FARP1/STXBP1/GNAZ/CTBP1/ANXA1/GNAO1/GNA11/GNAQ/LYN/CTNNA1/CTNND1/CDH5/CDH11/GNB1/GNB5/RAC1/CDH6/CTNNB1/JUP/ESYT2/MYZAP/GNAS/GNG5/CYLD/SCRIB/ANK2/FERMT2/EPN3/TRF/RAB13/NBEA/IQGAP1/RHOA/CYTH1	34
CC	GO:0030672	synaptic vesicle membrane	33/2068	84/7592	0.0106225	0.048284	0.0370563	ATP2B1/BIN1/SYPL/CALM2/CALM1/CALM3/LAMP1/SYT1/ANXA5/RAB4A/WFS1/DNAJC5/RAB5B/RAB3A/VAMP2/ATP8A1/SYP/SYN2/RAB35/AMPH/DLG1/MAL2/SGTA/SYN3/SCAMP1/DNM1L/RAB14/DTNBP1/ATP6V1B1/RAB4B/TRPM7/RAB27B/RAB3B	33
CC	GO:0099501	exocytic vesicle membrane	33/2068	84/7592	0.0106225	0.048284	0.0370563	ATP2B1/BIN1/SYPL/CALM2/CALM1/CALM3/LAMP1/SYT1/ANXA5/RAB4A/WFS1/DNAJC5/RAB5B/RAB3A/VAMP2/ATP8A1/SYP/SYN2/RAB35/AMPH/DLG1/MAL2/SGTA/SYN3/SCAMP1/DNM1L/RAB14/DTNBP1/ATP6V1B1/RAB4B/TRPM7/RAB27B/RAB3B	33
CC	GO:0019898	extrinsic component of membrane	59/2068	166/7592	0.0109267	0.0492597	0.0378051	NDUFAF5/KALRN/FARP1/BIN1/STXBP1/MGLL/GNAZ/CTBP1/ANXA1/GNAO1/GNA11/GNAQ/LYN/EZR/CTNNA1/PIK3R1/CTNND1/ACADVL/CDH5/CDH11/GNB1/GNB5/RAC1/CDH6/CTNNB1/JUP/NUCB1/ESYT2/MYZAP/SNX33/COQ8A/PML/SYN2/GNAS/AMPH/GNG5/CYLD/SCRIB/SGTA/PIK3CB/PXK/VPS13C/ANK2/FERMT2/SYN3/GRIPAP1/EPN3/ATP6V1B1/TRF/UBXN6/RAB13/NBEA/IQGAP1/RHOA/CYTH1/SYTL4/PACSIN2/STK39/RGS6	59
MF	GO:0051015	actin filament binding	76/2034	136/7455	1.3101e-12	1.05201e-09	8.56393e-10	TMEM201/SHROOM2/FMNL2/MYO1E/BIN1/CTNNAL1/WDR1/ACTN3/GSN/ANXA6/CFL1/EZR/CTNNA1/MARCKS/ADSSL1/TAGLN/CAPZA2/CAPZB/ACTN4/ARPC4/ACTR2/MPRIP/SHROOM4/IQGAP2/RCSD1/PLS1/SYNE3/MYO1D/CTTN/SCIN/FSCN1/LASP1/MYH10/VCL/FMNL3/SYNE1/FHOD3/ACTN1/NEXN/FLNB/LIMD2/FLNA/MYO9A/FERMT2/MICAL3/ABLIM1/SVIL/EPS8L1/MYH9/FLNC/FGD4/ITPRID2/MYO5A/ACTR3/PLS3/PSTPIP2/ARPC5/COTL1/MISP/NEBL/AIF1L/LIMA1/ESPN/FLII/IQGAP1/HIP1R/ARPC3…	76
MF	GO:0003779	actin binding	124/2034	266/7455	5.45066e-12	2.18844e-09	1.78151e-09	TMEM201/SHROOM2/FMNL2/MYO1E/BIN1/DIAPH1/PDLIM3/EPB41L2/PDLIM1/CTNNAL1/WDR1/ACTN3/SLC4A1/ITGB1/ACE/GSN/ANXA6/MAP1B/PRKCE/CFL1/EZR/CTNNA1/MARCKS/ADSSL1/TAGLN/NF2/CAPZA2/CAPZB/ACTN4/ARPC4/ACTR2/YWHAH/PDLIM4/VASP/MPRIP/ENAH/CNN1/CNN2/SHROOM4/PDLIM7/COBLL1/IQGAP2/RCSD1/PLS1/SYNE3/PHACTR4/COBL/SSH2/MYO1D/CTTN/SCIN/SNTA1/FSCN1/LASP1/MYH10/VCL/INPPL1/FMNL3/SYNE1/FHOD3/ACTN1/NEXN/DAAM2/FLNB/DIXDC1/AFAP1/L…	124
MF	GO:0016301	kinase activity	165/2034	403/7455	7.58946e-10	2.03144e-07	1.6537e-07	FGGY/KALRN/UPRT/CAD/HK2/MAP3K4/EEF2K/MAP2K3/NRP2/SLK/ILK/CHKB/TESK1/PIP4K2A/CASK/PAPSS2/STK16/PRKACA/KIT/PGK1/CSF1R/PRKG1/PFKL/INSR/PRKCE/HK1/NPR1/RPS6KA1/RPS6KA3/LYN/PIK3R1/PRKCD/CKMT1/CCND3/AKT1/MAP2K1/FLT4/PFKM/PKM/EPHB3/EPHB4/EPHB2/MAPK1/PRKACB/PIP5K1B/PFKFB1/PKN1/ROCK1/ERBB2/WNK1/NRP1/PRKCQ/TEK/EIF2AK2/GSK3A/HK3/CMPK2/AAK1/PAK6/MAPKAPK3/CDKL5/PRKAA1/FAM20C/MERTK/AKT2/COQ8A/PAPSS1/MAP3K3/KSR1…	165
MF	GO:0016773	phosphotransferase activity, alcohol group as acceptor	152/2034	370/7455	2.80193e-09	5.62487e-07	4.57894e-07	FGGY/KALRN/UPRT/CAD/HK2/MAP3K4/EEF2K/MAP2K3/NRP2/SLK/ILK/CHKB/TESK1/PIP4K2A/CASK/PAPSS2/STK16/PRKACA/KIT/CSF1R/PRKG1/PFKL/INSR/PRKCE/HK1/NPR1/RPS6KA1/RPS6KA3/LYN/PIK3R1/PRKCD/CCND3/AKT1/MAP2K1/FLT4/PFKM/PKM/EPHB3/EPHB4/EPHB2/MAPK1/PRKACB/PIP5K1B/PFKFB1/PKN1/ROCK1/ERBB2/WNK1/NRP1/PRKCQ/TEK/EIF2AK2/GSK3A/HK3/AAK1/PAK6/MAPKAPK3/CDKL5/PRKAA1/FAM20C/MERTK/AKT2/PAPSS1/MAP3K3/KSR1/ERBB3/ERBB4/PRKCI/PRKD…	152
MF	GO:0016772	transferase activity, transferring phosphorus-containing groups	188/2034	495/7455	5.31711e-08	8.53928e-06	6.95142e-06	FGGY/KALRN/UPRT/CAD/TUT4/PARP4/HK2/MAP3K4/EEF2K/MAP2K3/NRP2/SLK/ILK/CHKB/TESK1/PIP4K2A/CASK/PAPSS2/PARP2/STK16/FHIT/PRKACA/KIT/PGK1/CSF1R/PRKG1/PFKL/INSR/PRKCE/HK1/NPR1/RPS6KA1/RPS6KA3/LYN/PIK3R1/PRKCD/CKMT1/CCND3/AKT1/MAP2K1/FLT4/PFKM/POLD1/PKM/EPHB3/EPHB4/EPHB2/MAPK1/PRKACB/PIP5K1B/PFKFB1/PKN1/ROCK1/ERBB2/WNK1/NRP1/TEP1/CDS1/PRKCQ/TEK/EIF2AK2/GSK3A/HK3/CMPK2/AAK1/PAK6/MAPKAPK3/CDKL5/PRKAA1/FAM2…	188
MF	GO:0005509	calcium ion binding	113/2034	270/7455	1.02312e-07	1.36928e-05	1.11467e-05	LRP2/CDHR2/CAPN2/EEF2K/CELSR1/CAPN1/ANXA3/DSG2/CDH16/ACTN3/EGF/ANXA2/ALPL/CALM2/CALM1/CALM3/ANXA1/CALB1/GSN/ANXA6/THBD/TGM2/PVALB/MAN1A2/TKT/MBL2/H1F4/SYT1/PLA2G4A/ANXA5/PPP3CB/PLCB3/PON1/CDH5/CDH11/ACTN4/LOXL2/HPCAL1/ITPR3/STIM1/SPARCL1/CDH6/S100A13/ANXA11/ANXA4/BMP1/MASP1/NUCB1/RCN1/CAB39/PADI2/FBLN1/LPCAT1/MYL12B/ESYT2/ESYT1/PDP1/PLS1/PLCH1/CEMIP2/FAM20C/TBC1D9B/SCIN/MYL6/FKBP10/FSTL1/ENPP3/SL…	113
MF	GO:1901702	salt transmembrane transporter activity	77/2034	168/7455	1.51611e-07	1.7392e-05	1.4158e-05	SLC9A6/ABCC4/ATP2B1/CLDN4/AQP7/SLC16A7/KCNJ1/SLC6A18/SLC4A1/ANXA2/ITPR1/ATP1B1/ANXA6/SLC7A2/SLC6A13/GPM6A/ITGAV/ANXA5/SLC25A4/SLC25A5/AQP4/SLC12A3/TRPV5/SLC10A2/ITPR3/STIM1/ANO9/ATP1B3/AQP1/SLC16A10/SLC25A31/SLC9A2/SLC5A10/SLC5A6/RASA3/SLC9A1/CLCN4/ATP7A/ATP4A/ATP7B/ATP2A3/CNNM4/SLC22A13/SLC25A23/TTYH3/CACHD1/ATP1A2/SLC44A1/TRPM4/ATP2C1/SLC25A12/CLIC6/ANO1/SLC25A24/ORAI1/SLC44A2/TRPM6/SLC26A6/SLC…	77
MF	GO:0004672	protein kinase activity	121/2034	297/7455	2.13388e-07	2.14189e-05	1.74361e-05	KALRN/CAD/MAP3K4/EEF2K/MAP2K3/NRP2/SLK/ILK/TESK1/CASK/STK16/PRKACA/KIT/CSF1R/PRKG1/INSR/PRKCE/HK1/NPR1/RPS6KA1/RPS6KA3/LYN/PRKCD/CCND3/AKT1/MAP2K1/FLT4/PKM/EPHB3/EPHB4/EPHB2/MAPK1/PRKACB/PKN1/ROCK1/ERBB2/WNK1/NRP1/PRKCQ/TEK/EIF2AK2/GSK3A/AAK1/PAK6/MAPKAPK3/CDKL5/PRKAA1/FAM20C/MERTK/AKT2/MAP3K3/KSR1/ERBB3/ERBB4/PRKCI/PRKD1/TRIM28/ATM/MAPK3/MAP2K2/TRIM24/CDK13/DCLK2/CAMK2D/NPR2/DSTYK/LATS2/ELP1/CDC…	121
MF	GO:0008289	lipid binding	173/2034	466/7455	1.07705e-06	9.60967e-05	7.82277e-05	SH3PXD2B/PDZD8/MYO1E/S1PR1/BIN1/SH3YL1/SCARB2/EXOC7/ANXA3/CYP4A14/PGRMC1/KCNJ1/C3/THY1/FABP4/GAP43/ANXA2/ALB/ANXA1/GSTA2/GSTM1/FABP3/ITPR1/UCP1/CALB1/FABP1/GSN/ANXA6/MAP1B/INSR/HSPA2/CFL1/PMP2/LYN/MARCKS/HMGB2/AKT1/MBL2/NR2F2/AKR1B8/ACADM/SYT1/PLA2G4A/ANXA5/ACADVL/HSD11B2/PON1/RIDA/PITPNA/CPNE2/VAMP2/HMGB1/ITPR3/UGT1A2/DAB1/S100A13/NCF4/ANXA11/ANXA4/RBP1/NF1/FABP5/SERPINA6/PRLR/ESYT2/ESYT1/DAB2IP…	173
MF	GO:0005544	calcium-dependent phospholipid binding	19/2034	26/7455	1.48339e-06	0.000119117	9.69672e-05	ANXA3/ANXA2/ANXA1/ANXA6/SYT1/PLA2G4A/ANXA5/CPNE2/ANXA11/ANXA4/ESYT2/ESYT1/C2CD5/CPNE3/CPNE1/PLCD1/CPNE8/DYSF/ANXA9	19
MF	GO:0019900	kinase binding	178/2034	487/7455	2.3864e-06	0.000159965	0.00013022	PTPRF/DSP/SYNGAP1/RAB11FIP2/DPYSL2/STXBP1/DCTN1/MAP2K3/NEDD9/SP100/LSM2/SDC4/RNF13/ILK/TESK1/SFN/CASK/PDE8A/THY1/PRKACA/ITGB1/ACE/CALM2/CALM1/CALM3/GSTM1/PFKL/GSN/ATP1B1/LMNB1/INSR/PRKCE/LDHB/SLC2A1/PCNA/RPS6KA3/NEFH/VIM/GJA1/EZR/PIK3R1/MARCKS/KIF2A/PRKCD/CCND3/CTNND1/PRKAR2B/AKT1/MAP2K1/PTPN11/DNM1/STAT3/ITGAV/PFKM/ANXA5/CAV1/CEBPA/RAB8A/CDH5/CTBP2/YWHAG/PPP1CB/RAC1/MAPK1/ACTG1/DLG3/PFKFB1/PKN1/…	178
MF	GO:0005516	calmodulin binding	48/2034	97/7455	2.39051e-06	0.000159965	0.00013022	UBR4/MYO1E/ATP2B1/EEF2K/CASK/GAP43/ACE/PHKA1/PIK3R1/MARCKS/AKT1/TJP1/SYT1/PPP3CB/PLCB3/WFS1/VAMP2/PPP3CA/TRPV5/CNN1/CNN2/MAPKAPK3/IQGAP2/MYO1D/SLC9A1/SNTA1/PDE1A/MYH10/AEBP1/CAMK2D/TRPM4/MAP6/DAPK1/ORAI1/PHKA2/CAMKK2/CTH/MYH9/DAPK2/CEACAM2/MYO5A/SNTB1/CNN3/PHKG2/IQGAP1/ADD2/MYO1C/AKAP12	48
MF	GO:0004674	protein serine/threonine kinase activity	94/2034	231/7455	5.20964e-06	0.000321796	0.000261959	KALRN/MAP3K4/EEF2K/MAP2K3/SLK/ILK/TESK1/CASK/STK16/PRKACA/PRKG1/PRKCE/RPS6KA1/RPS6KA3/PRKCD/CCND3/AKT1/MAP2K1/PKM/MAPK1/PRKACB/PKN1/ROCK1/WNK1/PRKCQ/EIF2AK2/GSK3A/AAK1/PAK6/MAPKAPK3/CDKL5/PRKAA1/FAM20C/AKT2/MAP3K3/KSR1/PRKCI/PRKD1/ATM/MAPK3/MAP2K2/CDK13/DCLK2/CAMK2D/DSTYK/LATS2/CDC42BPB/CDC42BPG/DAPK1/PDK1/STK32A/PRKAA2/CPNE3/PIK3CB/CSNK1G2/DCLK3/PKN2/TAOK3/RPS6KA5/CAMKK2/TRPM6/CDK17/NEK9/IRAK4/D…	94
MF	GO:0019901	protein kinase binding	158/2034	433/7455	1.00869e-05	0.000578558	0.000470977	PTPRF/DSP/SYNGAP1/RAB11FIP2/DPYSL2/STXBP1/DCTN1/MAP2K3/NEDD9/LSM2/SDC4/RNF13/ILK/TESK1/SFN/CASK/THY1/PRKACA/ITGB1/ACE/CALM2/CALM1/CALM3/GSTM1/ATP1B1/LMNB1/INSR/PRKCE/PCNA/RPS6KA3/NEFH/VIM/GJA1/EZR/PIK3R1/MARCKS/KIF2A/PRKCD/CCND3/CTNND1/PRKAR2B/AKT1/MAP2K1/PTPN11/DNM1/STAT3/ITGAV/ANXA5/CAV1/RAB8A/CDH5/CTBP2/YWHAG/PPP1CB/RAC1/MAPK1/ACTG1/PKN1/SMAD1/WNK1/RHOG/NRP1/SIRPA/CTNNB1/JUP/RELA/PRLR/GSK3A/ST…	158
MF	GO:0019001	guanyl nucleotide binding	98/2034	249/7455	1.75411e-05	0.00083939	0.000683308	TUBB1/UPRT/RABL2/GTPBP1/MRAS/GUCY1B1/GNAZ/PRKG1/RRAS/UCP1/ANXA6/INSR/NPR1/GNAO1/GNA11/GNAQ/TGM2/GLUD1/ADSSL1/SEPTIN4/FKBP4/RAB21/DNM1/SEPTIN2/SEPTIN2/H1F4/ADSS/RAB8A/RAB4A/RAB5B/RAB8B/RAP2B/RAB6B/ARF6/RAB11A/RAN/RAC1/RAB3A/RALA/TUBA1C/ARF5/RHOG/RAC2/STING1/SAMHD1/GBP3/HRAS/GNL3L/RAB35/RIGI/GNAS/NPR2/GIMAP8/MFN2/SEPTIN9/RRAGA/PIP4K2B/DAPK1/RAP2A/PCK2/GMPPB/ARFRP1/RHOF/DNM3/RTKN/RAB43/SEPTIN8/DNM1L…	98
MF	GO:0032561	guanyl ribonucleotide binding	98/2034	249/7455	1.75411e-05	0.00083939	0.000683308	TUBB1/UPRT/RABL2/GTPBP1/MRAS/GUCY1B1/GNAZ/PRKG1/RRAS/UCP1/ANXA6/INSR/NPR1/GNAO1/GNA11/GNAQ/TGM2/GLUD1/ADSSL1/SEPTIN4/FKBP4/RAB21/DNM1/SEPTIN2/SEPTIN2/H1F4/ADSS/RAB8A/RAB4A/RAB5B/RAB8B/RAP2B/RAB6B/ARF6/RAB11A/RAN/RAC1/RAB3A/RALA/TUBA1C/ARF5/RHOG/RAC2/STING1/SAMHD1/GBP3/HRAS/GNL3L/RAB35/RIGI/GNAS/NPR2/GIMAP8/MFN2/SEPTIN9/RRAGA/PIP4K2B/DAPK1/RAP2A/PCK2/GMPPB/ARFRP1/RHOF/DNM3/RTKN/RAB43/SEPTIN8/DNM1L…	98
MF	GO:0022857	transmembrane transporter activity	148/2034	405/7455	1.77704e-05	0.00083939	0.000683308	SLC9A6/ABCC3/FLVCR1/ABCC4/ATP2B1/CLDN4/ABCC1/AQP7/SLC16A7/KCNJ1/SLC6A18/CYTB/COX2/ATP8/SLC4A1/ABCB1B/ANXA2/SLC3A2/ITPR1/UCP1/ATP1B1/SLC2A4/ANXA6/SLC2A1/SLC7A2/ABCB4/ABCB1A/GJA1/SLC6A13/GPM6A/ITGAV/ANXA5/SLC25A4/SLC25A5/AQP4/ATP5E/COX7A1/COX7B/UCP3/SLC12A3/TRPV5/SLC10A2/ITPR3/STIM1/ANO9/ATP1B3/AQP1/ATP5K/CNNM3/CNNM2/SLC16A10/TMEM109/SLC22A23/SLC25A31/SLC9A2/SLC38A10/ABCA13/SLC5A10/SLC5A6/SLC27A1/R…	148
MF	GO:0046873	metal ion transmembrane transporter activity	52/2034	115/7455	2.49178e-05	0.00102904	0.000837692	SLC9A6/ATP2B1/KCNJ1/SLC6A18/ANXA2/ITPR1/ATP1B1/ANXA6/SLC6A13/GPM6A/ITGAV/ANXA5/SLC12A3/TRPV5/SLC10A2/ITPR3/STIM1/ATP1B3/AQP1/CNNM2/SLC9A2/SLC5A10/SLC5A6/RASA3/SLC9A1/ATP7A/ATP4A/ATP7B/ATP2A3/CNNM4/CACHD1/ATP1A2/TRPM4/ZDHHC17/ATP2C1/ORAI1/TRPM6/SLC6A8/SLC6A20A/ATP1A1/SLC5A9/TRPM7/ZDHHC13/TPCN1/SLC13A2/SLC5A3/KCNJ10/ATP1A4/ATP12A/SLC23A1/KCNJ16/ITPR2	52
MF	GO:0044325	transmembrane transporter binding	37/2034	74/7455	2.51324e-05	0.00102904	0.000837692	BAK1/DIAPH1/ACTN3/CALM2/CALM1/CALM3/ITPR1/LYN/CAV1/CDH5/ACTN4/YWHAE/VAMP2/YWHAQ/YWHAH/PDE4D/CTNNB1/GPD1L/SNTA1/SH3GL1/ATP2A3/CAMK2D/ACTN1/DLG1/FLNA/ARRB1/ANK2/NEDD4L/PACS1/BAG2/PHPT1/PYCARD/SLC5A3/CASR/MPP2/HOMER1/ITPR2	37
MF	GO:0005543	phospholipid binding	108/2034	282/7455	2.68447e-05	0.00102904	0.000837692	SH3PXD2B/MYO1E/BIN1/SH3YL1/SCARB2/EXOC7/ANXA3/KCNJ1/THY1/GAP43/ANXA2/ANXA1/ITPR1/FABP1/GSN/ANXA6/MAP1B/CFL1/MARCKS/AKT1/MBL2/SYT1/PLA2G4A/ANXA5/PON1/PITPNA/CPNE2/VAMP2/HMGB1/ITPR3/DAB1/NCF4/ANXA11/ANXA4/NF1/ESYT2/ESYT1/DAB2IP/IQGAP2/SNX21/RCSD1/ARAP1/SNX33/ARHGAP44/SCIN/VDAC2/FZD7/MME/PRKCI/CAVIN2/MYOF/INPPL1/CKMT2/RASA4/EXOC8/RAB35/C2CD5/AMPH/SYTL5/GRAMD1B/SESTD1/TECPR1/BDH1/MAPKAP1/GGA3/CPNE3/P…	108
MF	GO:0099094	ligand-gated monoatomic cation channel activity	11/2034	13/7455	2.69114e-05	0.00102904	0.000837692	KCNJ1/ITPR1/ITPR3/AQP1/RASA3/TRPM4/TPCN1/KCNJ10/P2RX7/KCNJ16/ITPR2	11
MF	GO:0015085	calcium ion transmembrane transporter activity	20/2034	32/7455	3.12299e-05	0.00111236	0.000905517	ATP2B1/ANXA2/ITPR1/ANXA6/GPM6A/ITGAV/ANXA5/TRPV5/ITPR3/STIM1/RASA3/ATP2A3/CACHD1/TRPM4/ATP2C1/ORAI1/TRPM6/TRPM7/TPCN1/ITPR2	20
MF	GO:0015276	ligand-gated monoatomic ion channel activity	12/2034	15/7455	3.18608e-05	0.00111236	0.000905517	KCNJ1/ITPR1/ANXA6/ITPR3/AQP1/RASA3/TRPM4/TPCN1/KCNJ10/P2RX7/KCNJ16/ITPR2	12
MF	GO:0097110	scaffold protein binding	27/2034	49/7455	3.47731e-05	0.00116345	0.000947109	DSP/TCOF1/NCK2/CRIPT/KRT18/VIM/GJA1/LYN/MAP2K1/YWHAE/DYNLL1/PDE4D/XIAP/CDC37/MAPK3/MAP2K2/GIT1/PLCG2/MYH9/KRT5/GRK2/KARS/DYNLL2/PHF6/P2RX7/HOMER1/ITPR2	27
MF	GO:0005525	GTP binding	93/2034	238/7455	3.96908e-05	0.00122543	0.000997566	TUBB1/UPRT/RABL2/GTPBP1/MRAS/GUCY1B1/GNAZ/RRAS/UCP1/ANXA6/INSR/NPR1/GNAO1/GNA11/GNAQ/TGM2/GLUD1/ADSSL1/SEPTIN4/FKBP4/RAB21/DNM1/SEPTIN2/SEPTIN2/H1F4/ADSS/RAB8A/RAB4A/RAB5B/RAB8B/RAP2B/RAB6B/ARF6/RAB11A/RAN/RAC1/RAB3A/RALA/TUBA1C/ARF5/RHOG/RAC2/SAMHD1/GBP3/HRAS/GNL3L/RAB35/RIGI/GNAS/NPR2/GIMAP8/MFN2/SEPTIN9/RRAGA/PIP4K2B/DAPK1/RAP2A/PCK2/GMPPB/ARFRP1/RHOF/DNM3/RTKN/RAB43/SEPTIN8/DNM1L/RAB14/ACSM1/…	93
MF	GO:0015075	monoatomic ion transmembrane transporter activity	89/2034	226/7455	4.12642e-05	0.00122543	0.000997566	SLC9A6/ATP2B1/CLDN4/KCNJ1/SLC6A18/CYTB/COX2/ATP8/SLC4A1/ANXA2/ITPR1/ATP1B1/SLC2A4/ANXA6/GJA1/SLC6A13/GPM6A/ITGAV/ANXA5/SLC25A4/SLC25A5/ATP5E/COX7A1/COX7B/SLC12A3/TRPV5/SLC10A2/ITPR3/STIM1/ANO9/ATP1B3/AQP1/ATP5K/CNNM2/TMEM109/SLC9A2/SLC5A10/SLC5A6/RASA3/VDAC2/SLC9A1/CLCN4/LASP1/ATP7A/ATP4A/ATP7B/ATP2A3/CNNM4/TTYH3/CACHD1/ATP1A2/TRPM4/ATP6V0D2/ZDHHC17/ATP2C1/SLC25A12/CLIC6/ANO1/ATP6V1G3/ORAI1/TMEM1…	89
MF	GO:0000287	magnesium ion binding	58/2034	134/7455	4.23667e-05	0.00122543	0.000997566	ATP9A/PRKACA/GLUL/MTHFD2/RPS6KA1/RPS6KA3/ENO3/SEPTIN4/TKT/PKM/MSH6/ADPRH/RAN/PRKACB/IDH3G/ATP8A1/WNK1/GCLC/NT5C3B/PDP1/ATP4A/MORC2A/ATP11B/TPPP/PGM2/CDC42BPG/RAP2A/ENOPH1/PGM5/RPS6KA5/PDXK/IRAK4/PRPSAP2/EXD2/STK38/MAT1A/PDE2A/STK26/PSPH/PRPS2/THG1L/PGM3/MTPAP/IDH3A/PRPS1/PPA1/PLSCR2/RP2/MAP3K20/STK3/NUDT3/PLSCR1/TESC/HACL1/RPS6KA2/P2RX7/RPS6KA4/PCK1	58
MF	GO:0031267	small GTPase binding	78/2034	193/7455	4.33481e-05	0.00122543	0.000997566	RAP1GAP/FMNL2/RABGAP1/ODF2/FARP1/RAB11FIP2/DIAPH1/EXOC4/LSM2/SORL1/PRKACA/ANXA2/AP1G1/KIF3A/MAP2K1/CAV1/RIN3/RAC1/KPNB1/PKN1/ROCK1/EXOC5/ANKRD27/IQGAP2/CDKL5/CYFIP2/ARHGAP44/ARHGEF2/ATP7A/VCL/GIT1/OCRL/TNPO3/XPO1/GAPVD1/EXOC8/FMNL3/CDC42BPB/SYTL5/DAAM2/MFN2/RAB3GAP1/LLGL1/IPO5/MAPKAP1/GGA3/DAAM1/RAB11FIP4/BICD1/FLNA/DOCK1/PKN2/RTKN/CCDC186/MICAL3/DNM1L/APPL2/PLCE1/GGA1/SRGAP1/BICD2/SH3BP4/CYRIB/X…	78
MF	GO:0005200	structural constituent of cytoskeleton	26/2034	47/7455	4.42559e-05	0.00122543	0.000997566	TUBB1/ODF2/LMNB1/NEFH/VIM/LMNB2/DES/LMNA/ACTN4/ARPC4/ACTR2/ACTG1/TUBA1C/SYNM/ANK2/CROCC/TUBB6/ACTR3/PLS3/ARPC5/TUBB2B/TUBA8/ARPC3/PLEC/ADD2/ARPC1B	26
MF	GO:0015318	inorganic molecular entity transmembrane transporter activity	85/2034	215/7455	5.17961e-05	0.00138641	0.00112861	SLC9A6/ATP2B1/CLDN4/AQP7/KCNJ1/SLC6A18/CYTB/COX2/ATP8/SLC4A1/ANXA2/ITPR1/ATP1B1/SLC2A4/ANXA6/SLC6A13/GPM6A/ITGAV/ANXA5/SLC25A4/SLC25A5/AQP4/ATP5E/COX7A1/COX7B/SLC12A3/TRPV5/SLC10A2/ITPR3/STIM1/ANO9/ATP1B3/AQP1/ATP5K/CNNM2/SLC9A2/SLC5A10/SLC5A6/RASA3/SLC9A1/CLCN4/ATP7A/ATP4A/ATP7B/ATP2A3/CNNM4/TTYH3/CACHD1/ATP1A2/TRPM4/ATP6V0D2/ZDHHC17/ATP2C1/SLC25A12/CLIC6/ANO1/ATP6V1G3/ORAI1/TRPM6/SLC26A6/SLC6A8…	85
MF	GO:0005215	transporter activity	165/2034	468/7455	5.71983e-05	0.00148162	0.00120612	SLC9A6/LRP2/ABCC3/FLVCR1/ABCC4/ATP2B1/CLDN4/ABCC1/AQP7/ATP9A/SLC16A7/KCNJ1/SLC6A18/CYTB/COX2/ATP8/FABP4/SLC4A1/ABCB1B/ANXA2/SLC3A2/FABP3/ITPR1/UCP1/FABP1/ATP1B1/SLC2A4/ANXA6/SLC2A1/SLC7A2/ABCB4/ABCB1A/GJA1/SLC6A13/GPM6A/ITGAV/ANXA5/SLC25A4/SLC25A5/PITPNA/AQP4/ATP5E/COX7A1/COX7B/UCP3/SLC12A3/TRPV5/SLC10A2/ITPR3/STIM1/ATP8A1/ANO9/ATP1B3/AQP1/FABP5/ATP5K/CNNM3/CNNM2/ESYT1/SLC16A10/TMEM109/SLC22A23/S…	165
MF	GO:0042803	protein homodimerization activity	154/2034	435/7455	8.02985e-05	0.00201499	0.00164031	RAP1GAP/RAB11FIP2/BAK1/SCARB2/GSTM6/MGLL/SP100/SLK/PGRMC1/PIP4K2A/FZD1/CTBP1/SLC4A1/KIT/TYMS/CSF1R/SMIM1/GSTA2/GSTM1/GPD1/GSTM2/ENO1B/ENO1/CRYAB/CES1C/MAN2A1/DPP4/POU3F3/AKT1/NECTIN2/FLT4/TKT/STAT3/NR2F2/GSTM5/HPD/SHMT1/PON1/PKM/CEBPA/ERP29/ACTN4/PDLIM4/EXT2/UGT1A2/S100A13/MASP1/XDH/G6PDX/RELA/PECAM1/PADI2/STING1/DAB2IP/GPD1L/LRRFIP1/ECE1/CRPPA/PML/PAPSS1/ADIPOQ/FZD4/GBP3/TSG101/TFAP2B/MME/ERBB4/…	154
MF	GO:0022834	ligand-gated channel activity	12/2034	16/7455	9.56717e-05	0.00232801	0.00189512	KCNJ1/ITPR1/ANXA6/ITPR3/AQP1/RASA3/TRPM4/TPCN1/KCNJ10/P2RX7/KCNJ16/ITPR2	12
MF	GO:0005262	calcium channel activity	16/2034	25/7455	0.000131831	0.00311355	0.00253459	ANXA2/ITPR1/ANXA6/GPM6A/ITGAV/TRPV5/ITPR3/STIM1/RASA3/CACHD1/TRPM4/ORAI1/TRPM6/TRPM7/TPCN1/ITPR2	16
MF	GO:0017022	myosin binding	25/2034	47/7455	0.000145413	0.0033362	0.00271584	ARFGEF2/ARFGEF1/GSN/RAB8A/RAB6B/RAB11A/RAB3A/VAMP2/RALA/SHROOM4/MYL12B/LLGL2/LLGL1/RAB14/TRPM7/RAB27B/MYL9/RAB3B/PYCARD/RAB27A/TRIM2/RHOA/NPHS1/RAB25/GIPC1	25
MF	GO:0015662	P-type ion transporter activity	14/2034	21/7455	0.000186346	0.0040353	0.00328495	ATP2B1/ATP1B1/ANXA5/ATP5E/ATP1B3/ATP7A/ATP4A/ATP7B/ATP2A3/ATP1A2/ATP2C1/ATP1A1/ATP1A4/ATP12A	14
MF	GO:0015081	sodium ion transmembrane transporter activity	24/2034	45/7455	0.000186463	0.0040353	0.00328495	SLC9A6/SLC6A18/ATP1B1/SLC6A13/SLC12A3/SLC10A2/ATP1B3/SLC9A2/SLC5A10/SLC5A6/SLC9A1/ATP4A/CNNM4/ATP1A2/SLC6A8/SLC6A20A/ATP1A1/SLC5A9/TPCN1/SLC13A2/SLC5A3/ATP1A4/ATP12A/SLC23A1	24
MF	GO:0048306	calcium-dependent protein binding	22/2034	40/7455	0.000190961	0.0040353	0.00328495	ANXA3/ANXA2/CALM2/CALM1/CALM3/ANXA1/ANXA6/MBL2/SYT1/WFS1/VAMP2/ANXA11/ANXA4/MASP1/MYO1D/SLC9A1/TSG101/SYN2/A2M/CPNE3/MYO5A/PDCD6IP	22
MF	GO:0016247	channel regulator activity	27/2034	53/7455	0.000206837	0.00425872	0.00346682	PTPN3/PRKG1/CALM2/CALM1/ITPR1/AKT1/CAV1/YWHAE/YWHAH/STIM1/WNK1/FXYD2/GPD1L/SNTA1/CAMK2D/DLG1/HPCAL4/FLNA/ORAI1/ANK2/NEDD4L/BSND/PACSIN3/SNF8/PHPT1/SLC5A3/SGK1	27
MF	GO:0022890	inorganic cation transmembrane transporter activity	69/2034	174/7455	0.000230765	0.00455001	0.00370394	SLC9A6/ATP2B1/KCNJ1/SLC6A18/CYTB/COX2/ATP8/ANXA2/ITPR1/ATP1B1/SLC2A4/ANXA6/SLC6A13/GPM6A/ITGAV/ANXA5/SLC25A4/SLC25A5/ATP5E/COX7A1/COX7B/SLC12A3/TRPV5/SLC10A2/ITPR3/STIM1/ATP1B3/AQP1/ATP5K/CNNM2/SLC9A2/SLC5A10/SLC5A6/RASA3/SLC9A1/ATP7A/ATP4A/ATP7B/ATP2A3/CNNM4/CACHD1/ATP1A2/TRPM4/ATP6V0D2/ZDHHC17/ATP2C1/SLC25A12/ATP6V1G3/ORAI1/TRPM6/SLC6A8/SLC6A20A/ATP1A1/SLC5A9/ATP6V1B1/TRPM7/ATP6V1C2/ATP5PB/ZDHH…	69
MF	GO:0051020	GTPase binding	84/2034	220/7455	0.000232317	0.00455001	0.00370394	RAP1GAP/FMNL2/RABGAP1/ODF2/FARP1/RAB11FIP2/BIN1/DIAPH1/EXOC4/LSM2/SORL1/PRKACA/ANXA2/ENO1B/ENO1/AP1G1/KIF3A/MAP2K1/CAV1/RIN3/GNB1/RAC1/KPNB1/PKN1/ROCK1/EXOC5/ANKRD27/IQGAP2/CDKL5/CYFIP2/ARHGAP44/ARHGEF2/SH3GL1/ATP7A/VCL/GIT1/OCRL/TNPO3/XPO1/GAPVD1/EXOC8/FMNL3/CDC42BPB/SYTL5/DAAM2/MFN2/RAB3GAP1/LLGL1/IPO5/MAPKAP1/GGA3/DAAM1/RAB11FIP4/BICD1/FLNA/DOCK1/PKN2/RTKN/CCDC186/MICAL3/DNM1L/APPL2/PLCE1/GGA1…	84
MF	GO:0008324	monoatomic cation transmembrane transporter activity	70/2034	178/7455	0.000278931	0.0053329	0.00434126	SLC9A6/ATP2B1/KCNJ1/SLC6A18/CYTB/COX2/ATP8/ANXA2/ITPR1/ATP1B1/SLC2A4/ANXA6/SLC6A13/GPM6A/ITGAV/ANXA5/SLC25A4/SLC25A5/ATP5E/COX7A1/COX7B/SLC12A3/TRPV5/SLC10A2/ITPR3/STIM1/ATP1B3/AQP1/ATP5K/CNNM2/SLC9A2/SLC5A10/SLC5A6/RASA3/SLC9A1/ATP7A/ATP4A/ATP7B/ATP2A3/CNNM4/CACHD1/ATP1A2/TRPM4/ATP6V0D2/ZDHHC17/ATP2C1/SLC25A12/ATP6V1G3/ORAI1/TRPM6/SLC6A8/SLC6A20A/ATP1A1/SLC5A9/ATP6V1B1/TRPM7/ATP6V1C2/ATP5PB/ZDHH…	70
MF	GO:0050839	cell adhesion molecule binding	65/2034	164/7455	0.000352452	0.00658183	0.00535796	ITGB4/PTPRF/TBC1D2/DSP/CDHR2/DSG2/ILK/CTNNAL1/ADAM15/THY1/ITGB1/SPP1/ITGA5/EMB/LYN/EZR/CTNNA1/PTPRM/CTNND1/NECTIN2/PTPN11/ICAM2/TJP1/CD9/ITGAV/NF2/CDH5/CDH11/FGF1/HMGB1/CDH6/SIRPA/NEO1/ARVCF/CTNNB1/JUP/FBLN1/ITGB8/ITGA1/ITGA6/POSTN/ITGA3/ISG15/PTPRJ/PTPRD/ACTN1/NEXN/FERMT2/TSPAN8/MYH9/NPNT/ESAM/EPCAM/RTN4/PKP2/TMIGD1/NECTIN1/CD2AP/CASR/NPHS1/BCAM/GSK3B/ITGB6/THBS4/CLDN7	65
MF	GO:0140358	P-type transmembrane transporter activity	14/2034	22/7455	0.000384042	0.00700876	0.0057055	ATP2B1/ATP1B1/ANXA5/ATP5E/ATP1B3/ATP7A/ATP4A/ATP7B/ATP2A3/ATP1A2/ATP2C1/ATP1A1/ATP1A4/ATP12A	14
MF	GO:0099106	ion channel regulator activity	26/2034	52/7455	0.000395448	0.00705656	0.00574441	PTPN3/PRKG1/CALM2/CALM1/ITPR1/AKT1/CAV1/YWHAE/YWHAH/STIM1/WNK1/FXYD2/GPD1L/SNTA1/CAMK2D/DLG1/HPCAL4/FLNA/ORAI1/ANK2/NEDD4L/BSND/PACSIN3/PHPT1/SLC5A3/SGK1	26
MF	GO:0019211	phosphatase activator activity	11/2034	16/7455	0.000642446	0.0110472	0.00899303	PRKACA/CALM2/CALM1/CALM3/B3GAT3/PFKFB1/PHACTR4/PPP2R5C/PPP2R5E/PPP2R5A/PPP2R5B	11
MF	GO:0008514	organic anion transmembrane transporter activity	46/2034	110/7455	0.0006466	0.0110472	0.00899303	ABCC3/ABCC4/ABCC1/SLC16A7/SLC6A18/SLC4A1/ABCB1B/SLC3A2/SLC2A1/SLC7A2/ABCB1A/GJA1/SLC6A13/SLC25A4/SLC25A5/SLC10A2/SLC16A10/SLC25A31/SLC38A10/SLC5A6/SLC27A1/SLC35A1/SLC22A13/SLC25A23/SLC22A27/SLC25A12/SLC25A24/SLC43A1/SLC43A2/SLC26A6/SLC16A4/SLC6A8/SLC22A19/SLC6A20A/SFXN3/SFXN2/CEACAM2/SLC25A19/SLCO2A1/SLC13A2/SLC7A9/SLC7A8/SLC37A2/SLC7A5/SLC23A1/SLC22A4	46
MF	GO:0042578	phosphoric ester hydrolase activity	77/2034	206/7455	0.000867935	0.0145198	0.0118199	PTPRF/PTPN3/PDE8A/ALPL/CNP/GNA11/GNAQ/APEX1/PTPRM/PTPN11/PTPN12/PPP3CB/PLCB3/PON1/INPP5J/PPP1CB/GNB1/PPP3CA/PFKFB1/FBP2/PDE4D/NT5C3B/NT5DC3/PLCL1/PDP1/PPM1H/PLCH1/SSH2/SAMHD1/PTPN18/PDE1A/PON3/PTPN14/PTP4A1/PTP4A1/PTPRJ/PTPRD/PTPMT1/ENPP3/DUSP23/OCRL/INPPL1/PTPN23/PPP2R5A/GNAS/PPP2R1A/INPP5A/ENOPH1/PXYLP1/PPM1L/DUSP28/PPM1F/TNS2/PHLPP1/PLCG2/PLCD3/SSH3/PLCE1/ILKAP/PLCD1/NT5M/ATP1A1/MTMR6/IMPA2/PD…	77
MF	GO:0042805	actinin binding	12/2034	19/7455	0.00112549	0.0184443	0.0150146	PDLIM3/PDLIM1/ITGB1/NFKB1/PDLIM4/CSRP1/RELA/PDLIM7/MAGI1/PDLIM5/LDB3/NPHS1	12
MF	GO:0019904	protein domain specific binding	162/2034	485/7455	0.00124765	0.0200372	0.0163113	SH3PXD2B/SHROOM2/LRP2/ARHGAP31/DLGAP4/CTTNBP2/SYNGAP1/ATP2B1/STXBP1/BAK1/EXOC4/SP100/ILK/EPB41L2/CRIPT/FZD1/CASK/DDC/CTBP1/ADAM15/PRKACA/KIT/RRM1/ERCC1/ITGB1/CALM2/CALM1/CALM3/LAMP1/ITPR1/INSR/PRKCE/LAMP2/HSPA2/VIM/TGM2/MYD88/GJA1/M6PR/LYN/EZR/PIK3R1/PRKCD/HMGB2/CTNND1/PRKAR2B/POU3F3/PTPN11/PTPN12/DNM1/TJP1/NF2/HNRNPA1/HMGA2/CEBPA/SH3BP1/TNKS1BP1/INPP5J/RAB8B/RAP2B/YWHAG/YWHAE/RAN/DYNLL1/UBE2I/YW…	162
MF	GO:0004712	protein serine/threonine/tyrosine kinase activity	14/2034	24/7455	0.00132539	0.0204061	0.0166116	MAP2K3/TESK1/PRKACA/RPS6KA1/AKT1/MAP2K1/MAPK1/MAPK3/MAP2K2/DSTYK/PRKAA2/MAPK9/RPS6KA2/SGK1	14
MF	GO:0005342	organic acid transmembrane transporter activity	34/2034	78/7455	0.00135049	0.0204061	0.0166116	ABCC3/ABCC4/ABCC1/SLC16A7/SLC6A18/ABCB1B/SLC3A2/SLC7A2/ABCB1A/SLC6A13/SLC10A2/SLC16A10/SLC38A10/SLC5A6/SLC27A1/SLC22A13/SLC22A27/SLC25A12/SLC43A1/SLC43A2/SLC26A6/SLC16A4/SLC6A8/SLC22A19/SLC6A20A/SFXN3/SFXN2/CEACAM2/SLC13A2/SLC7A9/SLC7A8/SLC7A5/SLC23A1/SLC22A4	34
MF	GO:0046943	carboxylic acid transmembrane transporter activity	34/2034	78/7455	0.00135049	0.0204061	0.0166116	ABCC3/ABCC4/ABCC1/SLC16A7/SLC6A18/ABCB1B/SLC3A2/SLC7A2/ABCB1A/SLC6A13/SLC10A2/SLC16A10/SLC38A10/SLC5A6/SLC27A1/SLC22A13/SLC22A27/SLC25A12/SLC43A1/SLC43A2/SLC26A6/SLC16A4/SLC6A8/SLC22A19/SLC6A20A/SFXN3/SFXN2/CEACAM2/SLC13A2/SLC7A9/SLC7A8/SLC7A5/SLC23A1/SLC22A4	34
MF	GO:0098918	structural constituent of synapse	11/2034	17/7455	0.00137226	0.0204061	0.0166116	NEFH/CTBP2/ACTG1/DLG3/GIT1/ACTN1/DLG1/DNM3/PLS3/MPP2/HOMER1	11
MF	GO:0016829	lyase activity	53/2034	135/7455	0.00153477	0.0224077	0.018241	PTGIS/GUCY1B1/DDC/CAR2/ALDOC/GOT1/UMPS/ENO1B/ENO1/NPR1/FASN/ENO3/CAR5A/HDC/XRCC5/CAR8/HAL/SHMT1/ADCY9/HMGA2/ADSL/HMGB1/FH1/LTC4S/NPR2/KYAT3/PCK2/ME3/HADHA/TSEN34/GMDS/GSTM4/UROC1/CTH/GLDC/UXS1/ME2/ACO2/CAR15/MGST3/L3HYPDH/CAR13/ECHDC3/APMAP/ECHDC1/EHHADH/CYP2S1/GUCY1A1/HACL1/CAR5B/PTS/APIP/PCK1	53
MF	GO:0003925	G protein activity	19/2034	37/7455	0.00157364	0.0225649	0.018369	MRAS/GNA11/GNAQ/RAB8A/RAB4A/RAB5B/RAP2B/RAB6B/ARF6/RAB11A/RAC1/RALA/HRAS/GNAS/RAP2A/RAB4B/RAB27B/RAB27A/RHOA	19
MF	GO:0016208	AMP binding	10/2034	15/7455	0.00164833	0.0228209	0.0185774	PFKL/H1F4/PFKM/PRKAG2/ACSS1/PRPS2/PRPS1/PYGL/PFKP/PYGM	10
MF	GO:0050998	nitric-oxide synthase binding	10/2034	15/7455	0.00164833	0.0228209	0.0185774	ARG2/CALM2/CALM1/CALM3/DNM1/CAV1/CTNNB1/SNTA1/CAMK2D/DNM3	10
MF	GO:0001786	phosphatidylserine binding	17/2034	32/7455	0.0017054	0.0232107	0.0188947	SCARB2/GAP43/ANXA2/ANXA6/MARCKS/SYT1/ANXA5/HMGB1/MME/CAVIN2/GRAMD1B/CPNE1/APPL2/APPL1/OSBPL5/ANXA9/ASAP1	17
MF	GO:0004714	transmembrane receptor protein tyrosine kinase activity	15/2034	27/7455	0.00176156	0.0235756	0.0191918	NRP2/KIT/CSF1R/INSR/FLT4/EPHB3/EPHB4/EPHB2/ERBB2/NRP1/TEK/MERTK/ERBB3/ERBB4/EFEMP1	15
MF	GO:0008047	enzyme activator activity	105/2034	301/7455	0.00189788	0.0242916	0.0197746	SH3PXD2B/RAP1GAP/RABGAP1/RALGAPA2/ARHGAP31/TBC1D2/BRPF1/SYNGAP1/SIPA1L3/LGALS9/THY1/PRKACA/CALM2/CALM1/CALM3/INSR/PRKCE/PCNA/GNA11/GNAQ/PIK3R1/PRKCD/MAP2K1/CAV1/SH3BP1/B3GAT3/RIN3/GNB5/HMGB1/PFKFB1/CASP3/WNK1/NRP1/NCF4/NF1/CAB39/FBLN1/PREX2/RIC8A/LLGL2/TBC1D2B/DAB2IP/ANKRD27/IQGAP2/TBC1D24/ARAP1/PHACTR4/AFAP1L2/ARHGAP44/RAP1GAP2/TBC1D9B/RASA3/LTC4S/PPP2R5C/PPP2R5E/ARHGEF1/PCOLCE/HRAS/ERBB3/MAP2K2…	105
MF	GO:0043295	glutathione binding	9/2034	13/7455	0.00193606	0.0242916	0.0197746	GSTM6/GSTA2/GSTM1/GSTM2/GSTM5/LTC4S/GSTM7/GSTM4/MGST1	9
MF	GO:0072542	protein phosphatase activator activity	9/2034	13/7455	0.00193606	0.0242916	0.0197746	CALM2/CALM1/CALM3/B3GAT3/PHACTR4/PPP2R5C/PPP2R5E/PPP2R5A/PPP2R5B	9
MF	GO:0102991	myristoyl-CoA hydrolase activity	9/2034	13/7455	0.00193606	0.0242916	0.0197746	ACOT1/ACOT8/MBLAC2/ACAA2/ACOT7/BAAT/ACOT13/ACOT3/ACOT2	9
MF	GO:0019215	intermediate filament binding	8/2034	11/7455	0.00219429	0.0271079	0.0220673	VIM/KRT14/NES/SYNM/UBQLN1/PKP2/EVPL/MTM1	8
MF	GO:0001664	G protein-coupled receptor binding	41/2034	101/7455	0.00243919	0.0296769	0.0241585	ITGB4/S1PR1/FZD1/GNAZ/C3/ACE/CALM2/CALM1/CALM3/GNAO1/GNA11/GNAQ/PTPN11/DNM1/STAT3/NPY/RALA/PDE4D/ARAP1/CNRIP1/PPP1R1B/FZD7/ARHGEF1/SH3GL1/NES/GNAS/CCDC88C/CLIC6/BICD1/FLNA/ARRB1/DNM3/SFRP1/ARHGEF12/MYH9/GRK2/SNX5/MAGI3/TSNAX/PDCD6IP/HOMER1	41
MF	GO:0033293	monocarboxylic acid binding	23/2034	49/7455	0.00247952	0.0297172	0.0241914	ACACB/CYP4A14/FABP4/ALB/GSTA2/FABP3/UCP1/FABP1/INSR/PMP2/NR2F2/RIDA/PITPNA/UGT1A2/RBP1/FABP5/ACACA/GSTM7/AKR1C18/ARHGDIA/CYP4F14/PYGL/ACOX2	23
MF	GO:0015175	neutral L-amino acid transmembrane transporter activity	11/2034	18/7455	0.00266261	0.0314423	0.0255957	SLC6A18/SLC3A2/SLC25A12/SLC43A1/SLC43A2/SLC6A20A/SFXN3/SFXN2/SLC7A9/SLC7A8/SLC7A5	11
MF	GO:0019842	vitamin binding	41/2034	102/7455	0.00302369	0.0351887	0.0286455	ACCS/ACACB/DDC/TCN2/AFM/GOT1/TYMS/ALB/CALB1/FASN/HDC/OAT/TKT/AKR1B8/SHMT1/ABAT/RBP1/MOCOS/OGFOD1/ACACA/OGDH/P4HA1/ALDH1A2/DBH/KYAT3/BSPRY/GPT2/P3H2/PYGB/PDXK/CTH/GLDC/PSAT1/KYNU/MMAB/PYGL/CUBN/HACL1/PLOD3/PYGM/AADAT	41
MF	GO:0022839	monoatomic ion gated channel activity	22/2034	47/7455	0.00318994	0.0365931	0.0297887	KCNJ1/ITPR1/ANXA6/ITGAV/ITPR3/AQP1/TMEM109/RASA3/VDAC2/CLCN4/CACHD1/TRPM4/CLIC6/ANO1/TMEM150C/TPCN1/KCNJ10/CLCNKB/CLCNKA/P2RX7/KCNJ16/ITPR2	22
MF	GO:0016836	hydro-lyase activity	21/2034	45/7455	0.00410599	0.0452335	0.0368224	PTGIS/CAR2/ENO1B/ENO1/FASN/ENO3/CAR5A/CAR8/FH1/HADHA/GMDS/UROC1/ACO2/CAR15/L3HYPDH/CAR13/ECHDC3/EHHADH/CYP2S1/CAR5B/APIP	21
MF	GO:0051393	alpha-actinin binding	9/2034	14/7455	0.00411213	0.0452335	0.0368224	PDLIM3/PDLIM1/ITGB1/PDLIM4/PDLIM7/MAGI1/PDLIM5/LDB3/NPHS1	9
MF	GO:0099186	structural constituent of postsynapse	9/2034	14/7455	0.00411213	0.0452335	0.0368224	NEFH/ACTG1/DLG3/GIT1/ACTN1/DLG1/DNM3/MPP2/HOMER1	9
MF	GO:0022836	gated channel activity	22/2034	48/7455	0.00439575	0.0476998	0.0388302	KCNJ1/ITPR1/ANXA6/ITGAV/ITPR3/AQP1/TMEM109/RASA3/VDAC2/CLCN4/CACHD1/TRPM4/CLIC6/ANO1/TMEM150C/TPCN1/KCNJ10/CLCNKB/CLCNKA/P2RX7/KCNJ16/ITPR2	22
MF	GO:0005216	monoatomic ion channel activity	38/2034	95/7455	0.00464449	0.049727	0.0404804	CLDN4/KCNJ1/ATP8/ANXA2/ITPR1/ANXA6/GPM6A/ITGAV/ATP5E/TRPV5/ITPR3/STIM1/ANO9/AQP1/ATP5K/TMEM109/RASA3/VDAC2/CLCN4/TTYH3/CACHD1/TRPM4/CLIC6/ANO1/ORAI1/TMEM150C/TRPM6/SLC26A6/BSND/TRPM7/ATP5PB/TPCN1/KCNJ10/CLCNKB/CLCNKA/P2RX7/KCNJ16/ITPR2	38

## Sheet: GO Males up
ONTOLOGY	ID	Description	GeneRatio	BgRatio	pvalue	p.adjust	qvalue	geneID	Count
BP	GO:0043043	peptide biosynthetic process	211/1521	495/7502	6.85511e-32	3.02722e-28	2.99316e-28	NOLC1/GCLM/MRPS12/MRPL23/MAPKAPK5/EIF3D/IGF2BP1/NCL/APP/RPL27A/RPSA/RPLP0/FECH/EIF3A/MOV10/ZFP36L2/RPS2/SARS/RPL3/PABPC1/S100A9/RPL12/RPL18/RPL5/SRP9/PA2G4/RPL9/GSS/SLC1A1/CNBP/MRPS21/MRPS6/EIF3E/EIF4A1/RPS20/ABCE1/RPL26/RPS7/RPS8/RPS14/RPS23/RPS18/RPS11/RPS13/RPS4X/RPL18A/RPL23/RPS24/RPS25/RPS26/RPS28/RPL30/RPL39/RPL31/RPS3/YBX1/UBA52/EIF4E/EIF5A/RPS17/RPS10/RACK1/ELAVL1/RPL19/RPS3A1/EGFR/EIF5B/…	211
BP	GO:0006412	translation	206/1521	483/7502	3.70823e-31	8.18778e-28	8.09566e-28	NOLC1/MRPS12/MRPL23/MAPKAPK5/EIF3D/IGF2BP1/NCL/APP/RPL27A/RPSA/RPLP0/FECH/EIF3A/MOV10/ZFP36L2/RPS2/SARS/RPL3/PABPC1/S100A9/RPL12/RPL18/RPL5/SRP9/PA2G4/RPL9/CNBP/MRPS21/MRPS6/EIF3E/EIF4A1/RPS20/ABCE1/RPL26/RPS7/RPS8/RPS14/RPS23/RPS18/RPS11/RPS13/RPS4X/RPL18A/RPL23/RPS24/RPS25/RPS26/RPS28/RPL30/RPL39/RPL31/RPS3/YBX1/UBA52/EIF4E/EIF5A/RPS17/RPS10/RACK1/ELAVL1/RPL19/RPS3A1/EGFR/EIF5B/RPUSD3/PTCD3/AAR…	206
BP	GO:0032543	mitochondrial translation	77/1521	115/7502	1.03878e-27	1.52908e-24	1.51188e-24	MRPS12/MRPL23/MRPS21/MRPS6/RPUSD3/PTCD3/AARS2/MRPL10/RARS2/TRMT10C/MRPS31/LRPPRC/MRPS7/MRPS26/IARS2/MRPS27/MRPL22/YARS2/GFM1/TACO1/MTRF1/MRPL38/MRPL58/GFM2/MTG1/LARS2/MTIF2/MRPL37/FASTKD2/NGRN/MRPS18B/MRPS5/MRPL34/MRPL27/MRPL16/MRPL9/MRPL3/MRPL1/MRPL15/MRPL42/MRPL54/MRPS16/MRPL24/MRPL49/MRPS17/MRPL11/MRPL57/MRPL18/MRPL33/MRPS24/MRPS14/EARS2/MRPS22/MRPS28/MRPL44/RCC1L/NSUN4/MRPL55/MTIF3/SHMT2/TSFM…	77
BP	GO:0140053	mitochondrial gene expression	86/1521	141/7502	1.78179e-26	1.9671e-23	1.94497e-23	MRPS12/MRPL23/MRPS21/MRPS6/RPUSD3/PTCD3/AARS2/MRPL10/RARS2/TRMT10C/TEFM/MRPS31/FASTKD1/LRPPRC/MRPS7/MRPS26/IARS2/MRPS27/POLRMT/MRPL22/YARS2/TFB1M/GFM1/TACO1/MTRF1/TRNT1/MRPL38/MRPL58/SIRT3/GFM2/MTG1/LARS2/MTIF2/MRPL37/FASTKD2/NGRN/MRPS18B/MRPS5/MRPL34/MRPL27/MRPL16/MRPL9/MRPL3/MRPL1/MRPL15/MRPL42/MRPL54/MRPS16/MRPL24/MRPL49/MRPS17/MRPL11/MTRES1/MRPL57/MRPL18/MRPL33/MRPS24/MRPS14/EARS2/MRPS22/MRPS…	86
BP	GO:0002181	cytoplasmic translation	59/1521	117/7502	2.42599e-13	2.14263e-10	2.11853e-10	EIF3D/IGF2BP1/RPL27A/RPSA/RPLP0/EIF3A/RPS2/SARS/RPL3/RPL12/RPL18/RPL5/RPL9/CNBP/EIF4A1/RPS20/RPL26/RPS7/RPS8/RPS14/RPS23/RPS18/RPS11/RPS13/RPS4X/RPL18A/RPL23/RPS24/RPS25/RPS26/RPS28/RPL30/RPL39/RPL31/RPS3/YBX1/UBA52/RPS17/RPS10/RPL19/RPS3A1/DHX29/AARS/ETF1/ZFP385A/DHX36/CSDE1/YTHDF2/EIF3M/EIF2S2/DENR/RPS21/RPL11/RPS19/RPL22L1/MCTS1/DRG2/EIF3I/EIF2S3Y	59
BP	GO:0016054	organic acid catabolic process	78/1521	178/7502	5.22021e-13	3.29321e-10	3.25616e-10	FAAH/PEX5/PHYH/SLC27A2/ABCD4/LDHA/NUDT19/PAH/HEXB/BCAT1/DBI/SCP2/FAH/HMGCL/ABCD1/AHCYL/AHCY/HSD17B4/CPT2/SLC16A1/ABCD3/CDO1/NOS3/IRS2/RENBP/CPT1A/PEX7/ACADS/ECHDC2/XYLB/AGXT2/GCDH/HADH/SORD/LDHD/QDPR/ALDH5A1/ACAT2/ALDH4A1/AMDHD2/BDH2/AFMID/HIBCH/ACAT1/BLMH/IDNK/ACAA1B/CES1D/CBS/CES1F/DCXR/QPRT/FTCD/ABHD3/ETFDH/ACAA1A/MLYCD/AASS/HIBADH/SARDH/ETFA/DDAH2/AASDHPPT/DDAH1/SHMT2/PIPOX/TYSND1/LONP2/CROT/…	78
BP	GO:0046395	carboxylic acid catabolic process	78/1521	178/7502	5.22021e-13	3.29321e-10	3.25616e-10	FAAH/PEX5/PHYH/SLC27A2/ABCD4/LDHA/NUDT19/PAH/HEXB/BCAT1/DBI/SCP2/FAH/HMGCL/ABCD1/AHCYL/AHCY/HSD17B4/CPT2/SLC16A1/ABCD3/CDO1/NOS3/IRS2/RENBP/CPT1A/PEX7/ACADS/ECHDC2/XYLB/AGXT2/GCDH/HADH/SORD/LDHD/QDPR/ALDH5A1/ACAT2/ALDH4A1/AMDHD2/BDH2/AFMID/HIBCH/ACAT1/BLMH/IDNK/ACAA1B/CES1D/CBS/CES1F/DCXR/QPRT/FTCD/ABHD3/ETFDH/ACAA1A/MLYCD/AASS/HIBADH/SARDH/ETFA/DDAH2/AASDHPPT/DDAH1/SHMT2/PIPOX/TYSND1/LONP2/CROT/…	78
BP	GO:0072329	monocarboxylic acid catabolic process	50/1521	98/7502	9.46351e-12	5.22386e-09	5.16508e-09	FAAH/PEX5/PHYH/SLC27A2/ABCD4/LDHA/NUDT19/HEXB/DBI/SCP2/FAH/ABCD1/HSD17B4/CPT2/SLC16A1/ABCD3/IRS2/CPT1A/PEX7/ACADS/ECHDC2/XYLB/AGXT2/GCDH/HADH/SORD/LDHD/ACAT2/BDH2/ACAT1/IDNK/ACAA1B/CES1D/CES1F/DCXR/ABHD3/ETFDH/ACAA1A/MLYCD/ETFA/TYSND1/LONP2/CROT/HOGA1/ETFB/ACOX3/IVD/AKR1A1/ABHD2/ACOX1	50
BP	GO:0044282	small molecule catabolic process	93/1521	255/7502	8.05248e-10	3.95108e-07	3.90663e-07	FAAH/PEX5/PHYH/SLC27A2/ALDH1A7/ABCD4/ADH1/LDHA/NUDT19/PAH/TPI1/HEXB/BCAT1/ADH5/DBI/SCP2/FAH/HMGCL/ABCD1/INPP1/AHCYL/AHCY/HSD17B4/CPT2/SLC16A1/ABCD3/CDA/CDO1/NOS3/IRS2/RENBP/CPT1A/PEX7/ACADS/ENTPD7/ECHDC2/XYLB/AGXT2/GCDH/HADH/SORD/LDHD/BPNT2/GATD1/QDPR/ALDH5A1/ACAT2/DPYD/ALDH4A1/AMDHD2/BDH2/AFMID/HIBCH/ACAT1/BLMH/IDNK/TKFC/UPB1/ACAA1B/CES1D/CBS/CES1F/DCXR/QPRT/FTCD/ALDOB/DERA/ABHD3/ETFDH/ACAA1A/ML…	93
BP	GO:0006520	amino acid metabolic process	79/1521	206/7502	1.08326e-09	4.78368e-07	4.72986e-07	MTR/GCLM/GAMT/COMT/DHFR/ODC1/PAH/ASS1/BCAT1/SARS/FAH/HMGCL/GFPT1/HNF4A/AHCYL/AHCY/CDO1/NOS3/SEPHS2/AARS2/AARSD1/GMPS/RARS2/AGXT2/GGT1/DALRD3/HAAO/AARS/SEPHS1/DGLUCY/IARS2/LARS/QARS/KYAT1/IARS/QDPR/ALDH5A1/YARS2/FARSA/PM20D1/EPRS/ALDH4A1/AFMID/HIBCH/ACAT1/BLMH/ASPA/TTC36/UPB1/LARS2/CBS/FTCD/GLYAT/DARS/ADI1/AASS/HIBADH/SARDH/ETFA/DDAH2/FARS2/AASDHPPT/MRI1/DDAH1/EARS2/SHMT2/PIPOX/HOGA1/ETFB/IYD/ALDH…	79
BP	GO:0006635	fatty acid beta-oxidation	31/1521	56/7502	6.73374e-09	2.70329e-06	2.67287e-06	PEX5/SLC27A2/ABCD4/DBI/SCP2/ABCD1/HSD17B4/CPT2/ABCD3/IRS2/CPT1A/PEX7/ACADS/ECHDC2/GCDH/HADH/ACAT2/BDH2/ACAT1/ACAA1B/ETFDH/ACAA1A/MLYCD/ETFA/TYSND1/LONP2/CROT/ETFB/ACOX3/IVD/ACOX1	31
BP	GO:0009062	fatty acid catabolic process	38/1521	80/7502	3.72906e-08	1.37229e-05	1.35685e-05	FAAH/PEX5/PHYH/SLC27A2/ABCD4/NUDT19/DBI/SCP2/ABCD1/HSD17B4/CPT2/ABCD3/IRS2/CPT1A/PEX7/ACADS/ECHDC2/GCDH/HADH/ACAT2/BDH2/ACAT1/ACAA1B/CES1D/CES1F/ABHD3/ETFDH/ACAA1A/MLYCD/ETFA/TYSND1/LONP2/CROT/ETFB/ACOX3/IVD/ABHD2/ACOX1	38
BP	GO:0044743	protein transmembrane import into intracellular organelle	20/1521	32/7502	2.22484e-07	7.55762e-05	7.47259e-05	PEX10/PEX5/TIMM44/GRPEL2/HSPD1/PEX7/PEX1/DNAJC15/PEX26/TIMM21/PEX12/PEX16/PEX6/PAM16/PAM16L/DNAJC19/TOMM70A/TIMM50/PEX14/TIMM17A	20
BP	GO:0032787	monocarboxylic acid metabolic process	124/1521	405/7502	2.6003e-07	8.20208e-05	8.1098e-05	DHTKD1/FAAH/PEX5/AMACR/AOAH/PHYH/SLC27A2/GAMT/CYP2J5/ABCD4/ADH1/LDHA/ME1/LPL/CYP2D9/NUDT19/APP/CYP2A4/TPI1/GSTP1/HEXB/PLAA/ADH5/DBI/SCP2/EPHX2/APOC1/FAH/GSTP2/ALDH3A2/ABCD1/HNF4A/HSD17B8/FMO1/HSD17B4/CPT2/SLC16A1/ABCD3/CYB5A/NUCB2/IRS2/CPT1A/LYPLA1/PEX7/CYP2E1/ACADS/ECHDC2/XYLB/AGXT2/ACSM3/THEM4/MTHFD1L/MRS2/ACBD5/GCDH/VDAC1/CYP7B1/HADH/GPAM/CES1E/SORD/UGT1A7C/LDHD/GATD1/ACSM5/KYAT1/ALDH5A1/UGT2A…	124
BP	GO:1901605	alpha-amino acid metabolic process	55/1521	144/7502	4.42429e-07	0.000130251	0.000128786	MTR/GCLM/GAMT/COMT/DHFR/ODC1/PAH/ASS1/BCAT1/FAH/HMGCL/GFPT1/HNF4A/AHCYL/AHCY/CDO1/NOS3/SEPHS2/GMPS/AGXT2/GGT1/HAAO/SEPHS1/DGLUCY/KYAT1/QDPR/ALDH5A1/ALDH4A1/AFMID/HIBCH/ACAT1/BLMH/ASPA/TTC36/CBS/GLYAT/ADI1/AASS/HIBADH/SARDH/DDAH2/AASDHPPT/MRI1/DDAH1/SHMT2/PIPOX/HOGA1/IYD/ALDH6A1/IVD/NIT2/TXNRD1/SRR/PLOD2/GSTZ1	55
BP	GO:0019395	fatty acid oxidation	36/1521	82/7502	9.63413e-07	0.000265902	0.00026291	PEX5/PHYH/SLC27A2/ABCD4/ADH5/DBI/SCP2/ABCD1/FMO1/HSD17B4/CPT2/ABCD3/NUCB2/IRS2/CPT1A/PEX7/ACADS/ECHDC2/GCDH/HADH/ACAT2/BDH2/FMO2/ACAT1/ACAA1B/ETFDH/ACAA1A/MLYCD/ETFA/TYSND1/LONP2/CROT/ETFB/ACOX3/IVD/ACOX1	36
BP	GO:0044242	cellular lipid catabolic process	54/1521	145/7502	1.42223e-06	0.000369444	0.000365287	FAAH/PEX5/AMACR/AOAH/PHYH/SLC27A2/NEU1/SMPD2/ABCD4/LPL/NUDT19/HEXB/DBI/SCP2/APOC1/ABCD1/HSD17B4/CPT2/ABCD3/SMPDL3A/IRS2/CPT1A/PEX7/ACADS/PLBD2/ECHDC2/GCDH/PSAP/HADH/APOA5/ACAT2/INPP5F/BDH2/ACAT1/ACAA1B/CES1D/CES1F/ABHD3/ETFDH/ACAA1A/MLYCD/ETFA/BCO2/AADAC/TYSND1/LONP2/CROT/ETFB/ACOX3/IVD/ABHD2/ACOX1/ENPP2/PLCB1	54
BP	GO:0065002	intracellular protein transmembrane transport	23/1521	44/7502	2.34035e-06	0.000543947	0.000537827	PEX10/PEX5/TIMM44/GRPEL2/SRP54A/SEC61A1/HSPD1/PEX7/PEX1/DNAJC15/PEX26/TIMM21/PEX12/SEC63/PEX16/PEX6/PAM16/PAM16L/DNAJC19/TOMM70A/TIMM50/PEX14/TIMM17A	23
BP	GO:0071806	protein transmembrane transport	23/1521	44/7502	2.34035e-06	0.000543947	0.000537827	PEX10/PEX5/TIMM44/GRPEL2/SRP54A/SEC61A1/HSPD1/PEX7/PEX1/DNAJC15/PEX26/TIMM21/PEX12/SEC63/PEX16/PEX6/PAM16/PAM16L/DNAJC19/TOMM70A/TIMM50/PEX14/TIMM17A	23
BP	GO:0034440	lipid oxidation	36/1521	85/7502	2.71955e-06	0.000600477	0.000593721	PEX5/PHYH/SLC27A2/ABCD4/ADH5/DBI/SCP2/ABCD1/FMO1/HSD17B4/CPT2/ABCD3/NUCB2/IRS2/CPT1A/PEX7/ACADS/ECHDC2/GCDH/HADH/ACAT2/BDH2/FMO2/ACAT1/ACAA1B/ETFDH/ACAA1A/MLYCD/ETFA/TYSND1/LONP2/CROT/ETFB/ACOX3/IVD/ACOX1	36
BP	GO:0016042	lipid catabolic process	66/1521	193/7502	3.3669e-06	0.000707463	0.000699503	FAAH/PEX5/AMACR/AOAH/PHYH/SLC27A2/NEU1/SMPD2/PPT1/ABCD4/LPL/NUDT19/HEXB/DBI/SCP2/APOC1/ABCD1/HSD11B1/RAB7/HSD17B4/CPT2/ABCD3/FITM2/SMPDL3A/IRS2/CPT1A/PEX7/ACADS/PLBD2/ECHDC2/GCDH/PSAP/HADH/CES1E/UGT1A7C/ENPP6/APOA5/ACAT2/INPP5F/BDH2/ACAT1/CES1G/ACAA1B/CES1D/CES1F/ABHD3/ETFDH/ACAA1A/MLYCD/ETFA/BCO2/AADAC/HINT2/TYSND1/CYP27A1/LONP2/CROT/ETFB/ACOX3/HSD17B11/IVD/ABHD2/ACOX1/ENPP2/LIPA/PLCB1	66
BP	GO:0062125	regulation of mitochondrial gene expression	15/1521	23/7502	3.5245e-06	0.000707463	0.000699503	RPUSD3/TRMT10C/LRPPRC/MRPS27/TACO1/SIRT3/MTG1/FASTKD2/NGRN/MTRES1/RCC1L/NSUN4/SHMT2/TSFM/THAP11	15
BP	GO:0006413	translational initiation	32/1521	74/7502	5.68957e-06	0.0010924	0.00108011	EIF3D/FECH/EIF3A/EIF3E/EIF4A1/ABCE1/EIF4E/EIF5B/DDX3X/DHX29/LARP1/EIF2S1/EIF4B/EIF2A/EIF3B/EIF3L/EIF3C/EIF3H/MTIF2/YTHDF2/EIF3M/EIF2S2/EIF2B2/DENR/MTIF3/MCTS1/EIF3K/EIF3F/EIF3I/EIF2S3Y/EIF3G/RPS6KB2	32
BP	GO:1901136	carbohydrate derivative catabolic process	41/1521	107/7502	1.16576e-05	0.002145	0.00212087	AOAH/NEU1/ALDH1A7/PDE4A/HPRT/NUDT19/GUSB/HEXB/MAN1A/ABCD1/AHCYL/AHCY/CDA/FITM2/HINT1/RENBP/ENTPD7/GALNS/PSAP/NT5E/NUDT16/ABHD10/DNPH1/NUDT9/DPYD/AMDHD2/ACAT1/CTBS/UPB1/DERA/MLYCD/FUCA2/FUCA1/NT5C3/ITPA/HOGA1/DPYS/NGLY1/NT5C/FBXO6/ENTPD5	41
BP	GO:2000112	regulation of cellular macromolecule biosynthetic process	86/1521	280/7502	1.64242e-05	0.00290117	0.00286853	NOLC1/MAPKAPK5/EIF3D/IGF2BP1/NCL/APP/FECH/MOV10/ZFP36L2/SARS/SLC6A9/PABPC1/S100A9/DBI/GFPT1/RPL5/SRP9/PA2G4/CNBP/EIF3E/ABCE1/RPL26/RPS3/YBX1/EIF4E/EIF5A/RACK1/ELAVL1/IRS2/EIF5B/RPUSD3/PTCD3/PDE12/KHSRP/TRMT10C/CNOT7/CAPRIN1/DNAJC1/DDX3X/LARP4B/LRPPRC/LARP1/EIF2S1/RPS27L/CYFIP1/EXOSC3/PUM2/SLC51B/IREB2/AARS/EIF2A/MRPS27/ETF1/YTHDF3/SAMD4/NHLRC3/EPRS/PYM1/EIF3B/TACO1/GSPT1/MTG1/ZFP385A/DHX36/EIF4A3…	86
BP	GO:0009063	amino acid catabolic process	31/1521	74/7502	1.73051e-05	0.00293921	0.00290614	PAH/BCAT1/FAH/HMGCL/AHCYL/AHCY/CDO1/NOS3/AGXT2/QDPR/ALDH5A1/ALDH4A1/AFMID/HIBCH/ACAT1/BLMH/CBS/FTCD/AASS/HIBADH/SARDH/ETFA/DDAH2/DDAH1/SHMT2/PIPOX/HOGA1/ETFB/ALDH6A1/IVD/GSTZ1	31
BP	GO:0016558	protein import into peroxisome matrix	9/1521	11/7502	2.09336e-05	0.00337323	0.00333528	PEX10/PEX5/PEX7/PEX1/PEX26/PEX12/PEX16/PEX6/PEX14	9
BP	GO:1990542	mitochondrial transmembrane transport	29/1521	68/7502	2.13882e-05	0.00337323	0.00333528	TIMM44/GRPEL2/OPA1/HSPD1/SLC30A2/CCDC51/SLC25A51/MRS2/VDAC1/ABCB7/DNAJC15/SLC25A40/SLC25A29/SLC25A21/TIMM21/SFXN5/SFXN1/MRPL18/PAM16/PAM16L/DNAJC19/MCUR1/ABCB8/TOMM70A/SLC25A22/TIMM50/SLC25A13/SLC25A15/TIMM17A	29
BP	GO:0015919	peroxisomal membrane transport	12/1521	18/7502	2.52805e-05	0.00384961	0.0038063	PEX10/PEX5/ABCD4/ABCD1/ABCD3/PEX7/PEX1/PEX26/PEX12/PEX16/PEX6/PEX14	12
BP	GO:0030258	lipid modification	45/1521	125/7502	2.87118e-05	0.00412725	0.00408081	PEX5/PHYH/SLC27A2/ABCD4/ADH5/DBI/SCP2/EPHX2/ABCD1/FMO1/HSD17B4/CPT2/ABCD3/NUCB2/IRS2/CPT1A/PEX7/CYP2E1/ACADS/ECHDC2/GCDH/HADH/ACAT2/INPP5F/MBOAT7/BDH2/FMO2/INPP5B/ACAT1/ACAA1B/LPCAT3/DGKG/ETFDH/ACAA1A/MLYCD/ETFA/TYSND1/LONP2/CROT/ETFB/ACOX3/IVD/SGPP1/ACOX1/MTMR2	45
BP	GO:0006790	sulfur compound metabolic process	62/1521	189/7502	2.90005e-05	0.00412725	0.00408081	MTR/GCLM/GAMT/UGDH/COMT/NUDT19/GUSB/GSTP1/HEXB/HMGCL/HSPA9/GSTP2/ABCD1/HNF4A/AHCYL/AHCY/FMO1/HSD17B4/FITM2/CDO1/MAT2A/ARSG/ACSM3/GALNS/GCDH/GGT1/VDAC1/ABCB7/GPAM/AHCYL2/CHSY1/CIAO3/BPNT2/ACSM5/HMGCS1/ACSM2/LYRM4/ACAT1/BLMH/SUOX/CES1D/PPCS/ABCC2/CIAPIN1/CBS/GLYAT/FAR1/MLYCD/ADI1/MAT2B/MRI1/ISCU/PIPOX/ACOT12/ETHE1/NUBP1/NUBP2/TPK1/ACOT9/SUCLG1/NFS1/SUCLG2	62
BP	GO:0006631	fatty acid metabolic process	84/1521	276/7502	2.99076e-05	0.00412725	0.00408081	FAAH/PEX5/AOAH/PHYH/SLC27A2/CYP2J5/ABCD4/LPL/CYP2D9/NUDT19/CYP2A4/GSTP1/PLAA/ADH5/DBI/SCP2/EPHX2/APOC1/GSTP2/ALDH3A2/ABCD1/HNF4A/HSD17B8/FMO1/HSD17B4/CPT2/ABCD3/CYB5A/NUCB2/IRS2/CPT1A/LYPLA1/PEX7/CYP2E1/ACADS/ECHDC2/ACSM3/THEM4/ACBD5/GCDH/HADH/GPAM/CES1E/ACSM5/APOA5/ACAT2/ACAD9/BDH2/ACSM2/FMO2/ACAT1/MCAT/CES1G/ACAA1B/CES1D/PTGR2/ACOT11/CBR4/CES2C/CYP4A12A/CES1F/PTGR1/ABHD3/ETFDH/ACAA1A/MLYCD/ETFA…	84
BP	GO:0043574	peroxisomal transport	13/1521	21/7502	3.67331e-05	0.00491556	0.00486026	PEX10/PEX5/ABCD4/ABCD1/ABCD3/PEX7/PEX1/PEX26/PEX12/PEX16/PEX6/LONP2/PEX14	13
BP	GO:1901606	alpha-amino acid catabolic process	26/1521	60/7502	4.05408e-05	0.00526554	0.0052063	PAH/FAH/HMGCL/AHCYL/AHCY/CDO1/NOS3/AGXT2/QDPR/ALDH4A1/AFMID/HIBCH/ACAT1/BLMH/CBS/AASS/HIBADH/SARDH/DDAH2/DDAH1/SHMT2/PIPOX/HOGA1/ALDH6A1/IVD/GSTZ1	26
BP	GO:0006417	regulation of translation	75/1521	243/7502	4.73923e-05	0.00597955	0.00591227	NOLC1/MAPKAPK5/EIF3D/IGF2BP1/NCL/APP/FECH/MOV10/ZFP36L2/SARS/PABPC1/S100A9/RPL5/SRP9/PA2G4/CNBP/EIF3E/ABCE1/RPL26/RPS3/YBX1/EIF4E/EIF5A/RACK1/ELAVL1/EIF5B/RPUSD3/PTCD3/PDE12/KHSRP/TRMT10C/CNOT7/CAPRIN1/DNAJC1/DDX3X/LARP4B/LRPPRC/LARP1/EIF2S1/RPS27L/CYFIP1/EXOSC3/PUM2/IREB2/AARS/EIF2A/MRPS27/ETF1/YTHDF3/SAMD4/NHLRC3/EPRS/PYM1/EIF3B/TACO1/GSPT1/MTG1/ZFP385A/DHX36/EIF4A3/CSDE1/YTHDF2/FASTKD2/NGRN/US…	75
BP	GO:0070129	regulation of mitochondrial translation	12/1521	19/7502	5.59599e-05	0.00686442	0.00678719	RPUSD3/TRMT10C/LRPPRC/MRPS27/TACO1/MTG1/FASTKD2/NGRN/RCC1L/NSUN4/SHMT2/TSFM	12
BP	GO:1901361	organic cyclic compound catabolic process	86/1521	293/7502	0.000102536	0.0119188	0.0117847	SKIC3/ENDOG/IGF2BP1/COMT/PDE4A/HPRT/NUDT19/HMOX1/PAH/MOV10/ZFP36L2/PABPC1/EPHX2/FAH/ABCD1/DNASE1/HSD11B1/AHCYL/AHCY/CDA/FITM2/EIF3E/SMG6/YBX1/SMPDL3A/HINT1/ELAVL1/VCP/ENTPD7/PDE12/KHSRP/A1CF/CNOT7/NT5E/LARP4B/FASTKD1/SKIC2/NUDT16/LRPPRC/SRSF1/LARP1/UGT1A7C/SND1/EXOSC3/PUM2/DNPH1/RNASEH2B/QDPR/NUDT9/ETF1/YTHDF3/ZHX2/SAMD4/PYM1/DPYD/AFMID/ACAT1/GSPT1/UPB1/ACAA1B/DHX36/EIF4A3/CSDE1/RBM47/QPRT/DERA/Y…	86
BP	GO:0032527	protein exit from endoplasmic reticulum	17/1521	34/7502	0.000102563	0.0119188	0.0117847	SEC16A/AUP1/VCP/BCAP31/SLC51B/TM9SF4/GCC2/UBAC2/ERLEC1/TMEM30A/DERL1/SAR1B/H13/HERPUD1/UBE2J1/PREB/SEL1L	17
BP	GO:0044273	sulfur compound catabolic process	13/1521	23/7502	0.000137145	0.0152303	0.0150589	NUDT19/GUSB/HEXB/ABCD1/AHCYL/AHCY/FITM2/CDO1/GALNS/ACAT1/BLMH/CBS/MLYCD	13
BP	GO:0009166	nucleotide catabolic process	24/1521	57/7502	0.000137955	0.0152303	0.0150589	PDE4A/HPRT/NUDT19/ABCD1/CDA/FITM2/HINT1/VCP/ENTPD7/NT5E/NUDT16/DNPH1/NUDT9/DPYD/ACAT1/UPB1/DERA/MLYCD/NT5C3/ITPA/NUDT12/DPYS/NT5C/ENTPD5	24
BP	GO:0006418	tRNA aminoacylation for protein translation	18/1521	39/7502	0.000236478	0.0254704	0.0251839	SARS/AARS2/AARSD1/RARS2/DALRD3/AARS/IARS2/LARS/QARS/IARS/YARS2/FARSA/EPRS/LARS2/DARS/FARS2/EARS2/FARSB	18
BP	GO:0007031	peroxisome organization	16/1521	33/7502	0.000258876	0.027219	0.0269127	PEX10/PEX5/ABCD4/ABCD1/ABCD3/PEX7/PEX1/PEX11G/PEX26/PEX12/PEX16/PEX6/LONP2/PEX14/ACOX1/PEX11A	16
BP	GO:1901292	nucleoside phosphate catabolic process	25/1521	63/7502	0.00030885	0.0317182	0.0313613	PDE4A/HPRT/NUDT19/ABCD1/CDA/FITM2/SMPDL3A/HINT1/VCP/ENTPD7/NT5E/NUDT16/DNPH1/NUDT9/DPYD/ACAT1/UPB1/DERA/MLYCD/NT5C3/ITPA/NUDT12/DPYS/NT5C/ENTPD5	25
BP	GO:0009261	ribonucleotide catabolic process	19/1521	43/7502	0.000321512	0.0322681	0.031905	PDE4A/HPRT/NUDT19/ABCD1/CDA/FITM2/HINT1/ENTPD7/NT5E/NUDT9/DPYD/ACAT1/UPB1/MLYCD/NT5C3/ITPA/DPYS/NT5C/ENTPD5	19
BP	GO:0034248	regulation of amide metabolic process	80/1521	278/7502	0.000355348	0.0348715	0.0344791	NOLC1/MAPKAPK5/EIF3D/IGF2BP1/NCL/APP/CCN1/FECH/MOV10/ZFP36L2/SARS/PABPC1/S100A9/RPL5/SRP9/HSD11B1/PA2G4/CNBP/EIF3E/ABCE1/RPL26/RPS3/YBX1/EIF4E/EIF5A/RACK1/ELAVL1/EIF5B/CLU/RPUSD3/PTCD3/PDE12/KHSRP/TRMT10C/CNOT7/CAPRIN1/DNAJC1/DDX3X/LARP4B/LRPPRC/LARP1/EIF2S1/RPS27L/CYFIP1/EXOSC3/PUM2/IREB2/AARS/EIF2A/MRPS27/ETF1/YTHDF3/SAMD4/NHLRC3/EPRS/PYM1/EIF3B/TACO1/GSPT1/SIRT3/MTG1/ZFP385A/DHX36/EIF4A3/CSDE1…	80
BP	GO:0008206	bile acid metabolic process	12/1521	22/7502	0.000390324	0.0374711	0.0370495	AMACR/SLC27A2/SCP2/ABCD3/CYP7B1/CES1E/CES1G/ACAA1B/CES1D/CES1F/ACAA1A/CYP27A1	12
BP	GO:1901615	organic hydroxy compound metabolic process	78/1521	271/7502	0.000416856	0.0391667	0.0387261	MTTP/AMACR/KL/DDT/HPN/SLC27A2/SPTLC1/CHKA/CRYM/COMT/HSD17B7/DHRS3/ADH1/DHFR/HPRT/LDHA/APP/TPI1/FECH/CAT/ADH5/SCP2/EPHX2/APOC1/FAH/ALDH2/ALDH3A2/INPP1/SLC1A1/ABCD3/SPTLC2/FMO5/VLDLR/PAX8/RBP4/CYP2E1/LBR/MRS2/CYP7B1/CES1E/SORD/NQO1/LDHD/BPNT2/GATD1/COQ3/QDPR/GK5/ITPK1/H6PD/HMGCS1/TKFC/CES1G/ACAA1B/RDH10/CES1D/HDLBP/LPCAT3/CBR4/CES1F/MOGAT1/ACAA1A/DHDDS/NUS1/PECR/CYP27A1/CYB5R3/IYD/ERG28/SGPP1/AKR1A…	78
BP	GO:0006081	cellular aldehyde metabolic process	18/1521	41/7502	0.000506121	0.0456128	0.0450997	ADH1/TPI1/ADH5/ALDH2/ALDH3A2/RBP4/AGXT2/GATD1/TKFC/RDH10/ALDOB/GRHPR/TALDO1/DHRS4/BCO2/HOGA1/AKR1A1/ALDH9A1	18
BP	GO:0043039	tRNA aminoacylation	18/1521	41/7502	0.000506121	0.0456128	0.0450997	SARS/AARS2/AARSD1/RARS2/DALRD3/AARS/IARS2/LARS/QARS/IARS/YARS2/FARSA/EPRS/LARS2/DARS/FARS2/EARS2/FARSB	18
BP	GO:0006625	protein targeting to peroxisome	10/1521	17/7502	0.000544724	0.0462597	0.0457392	PEX10/PEX5/PEX7/PEX1/PEX26/PEX12/PEX16/PEX6/LONP2/PEX14	10
BP	GO:0072662	protein localization to peroxisome	10/1521	17/7502	0.000544724	0.0462597	0.0457392	PEX10/PEX5/PEX7/PEX1/PEX26/PEX12/PEX16/PEX6/LONP2/PEX14	10
BP	GO:0072663	establishment of protein localization to peroxisome	10/1521	17/7502	0.000544724	0.0462597	0.0457392	PEX10/PEX5/PEX7/PEX1/PEX26/PEX12/PEX16/PEX6/LONP2/PEX14	10
CC	GO:0044391	ribosomal subunit	98/1533	161/7592	4.39201e-30	1.71827e-27	1.61031e-27	MRPS12/MRPL23/RPL27A/RPSA/RPLP0/RPS2/RPL3/RPL12/RPL18/RPL5/RPL9/MRPS21/MRPS6/RPS20/RPL26/RPS7/RPS8/RPS14/RPS23/RPS18/RPS11/RPS13/RPS4X/RPL18A/RPL23/RPS24/RPS25/RPS26/RPS28/RPL30/RPL39/RPL31/RPS3/UBA52/RPS17/RPS10/RACK1/RPL19/RPS3A1/PTCD3/MRPL10/MRPS31/DDX3X/DHX29/RPS27L/MRPS7/MRPS26/EIF2A/MRPS27/MRPL22/MRPL38/MRPL58/MRPL37/MRPS18B/MRPS5/MRPL34/MRPL27/MRPL16/MRPL9/MRPL3/MRPL1/MRPL15/MRPL42/MRPL54/…	98
CC	GO:0005840	ribosome	105/1533	180/7592	6.28252e-30	1.71827e-27	1.61031e-27	MRPS12/MRPL23/RPL27A/RPSA/RPLP0/RPS2/RPL3/RPL12/RPL18/RPL5/RPL9/MRPS21/MRPS6/RPS20/RPL26/RPS7/RPS8/RPS14/RPS23/RPS18/RPS11/RPS13/RPS4X/RPL18A/RPL23/RPS24/RPS25/RPS26/RPS28/RPL30/RPL39/RPL31/RPS3/UBA52/RPS17/RPS10/RACK1/RPL19/RPS3A1/PTCD3/MRPL10/MRPS31/DDX3X/BTF3/LARP4B/DHX29/LARP1/RPS27L/MRPS7/MRPS26/EIF2A/MRPS27/MRPL22/MRPL38/MRPL58/MTG1/EIF3H/MRPL37/HSPA14/MRPS18B/MRPS5/MRPL34/MRPL27/MRPL16/MRP…	105
CC	GO:0005759	mitochondrial matrix	124/1533	252/7592	9.85285e-26	1.7965e-23	1.68363e-23	MRPS12/TIMM44/MRPL23/GRPEL2/CLPP/DHFR/SOD2/PRDX1/PTPN1/HSPA9/ALDH2/HSD17B8/MRPS21/MRPS6/RPS3/HSPD1/ACADS/PTCD3/MRPL10/PDE12/PYROXD2/TRMT10C/ACSM3/TEFM/VDAC1/MRPS31/HSPE1/FASTKD1/LRPPRC/DNAJC15/MRPS7/MRPS26/ACSM5/DGLUCY/MRPS27/POLRMT/MRPL22/TFB1M/ACSM2/TDRD7/MRPL38/ACAT1/MRPL58/FAHD1/SIRT3/MTG1/TOP1MT/ALAS1/ACOT11/POLDIP2/CBR4/ETFDH/MRPL37/FASTKD2/MLYCD/LACTB2/SARDH/ETFA/DNAJA3/MRPS18B/MRPS5/MRPL3…	124
CC	GO:0000313	organellar ribosome	56/1533	79/7592	1.93467e-22	2.11653e-20	1.98355e-20	MRPS12/MRPL23/MRPS21/MRPS6/PTCD3/MRPL10/MRPS31/MRPS7/MRPS26/MRPS27/MRPL22/MRPL38/MRPL58/MTG1/MRPL37/MRPS18B/MRPS5/MRPL34/MRPL27/MRPL16/MRPL9/MRPL3/MRPL1/MRPL15/MRPL42/MRPL54/MRPS16/MRPL24/MRPL49/MRPS17/MRPL11/MRPL57/MRPL18/MRPL33/MRPS24/MRPS14/MRPS22/MRPS28/MRPL44/NSUN4/MRPL55/MRPS30/MRPL45/MRPL28/MRPL53/MRPL21/MRPS33/MRPL19/MRPS9/MRPL30/MRPL17/MRPL4/MRPL46/DAP3/MRPS34/MRPL39	56
CC	GO:0005761	mitochondrial ribosome	56/1533	79/7592	1.93467e-22	2.11653e-20	1.98355e-20	MRPS12/MRPL23/MRPS21/MRPS6/PTCD3/MRPL10/MRPS31/MRPS7/MRPS26/MRPS27/MRPL22/MRPL38/MRPL58/MTG1/MRPL37/MRPS18B/MRPS5/MRPL34/MRPL27/MRPL16/MRPL9/MRPL3/MRPL1/MRPL15/MRPL42/MRPL54/MRPS16/MRPL24/MRPL49/MRPS17/MRPL11/MRPL57/MRPL18/MRPL33/MRPS24/MRPS14/MRPS22/MRPS28/MRPL44/NSUN4/MRPL55/MRPS30/MRPL45/MRPL28/MRPL53/MRPL21/MRPS33/MRPL19/MRPS9/MRPL30/MRPL17/MRPL4/MRPL46/DAP3/MRPS34/MRPL39	56
CC	GO:0015935	small ribosomal subunit	49/1533	66/7592	3.18959e-21	2.90785e-19	2.72514e-19	MRPS12/RPSA/RPS2/MRPS21/MRPS6/RPS20/RPS7/RPS8/RPS14/RPS23/RPS18/RPS11/RPS13/RPS4X/RPS24/RPS25/RPS26/RPS28/RPS3/UBA52/RPS17/RPS10/RACK1/RPS3A1/PTCD3/MRPS31/DDX3X/DHX29/RPS27L/MRPS7/MRPS26/EIF2A/MRPS27/MRPS18B/MRPS5/MRPL42/MRPS16/MRPS17/RPS21/MRPS24/MRPS14/MRPS22/MRPS28/RPS19/MRPS33/MRPS9/MCTS1/DAP3/MRPS34	49
CC	GO:0005743	mitochondrial inner membrane	168/1533	449/7592	2.23381e-18	1.74556e-16	1.63589e-16	SLC25A34/NDUFAF6/ENDOG/AKAP1/PHB2/MRPS12/TIMM44/MRPL23/NIPSNAP1/GRPEL2/YME1L1/DHFR/SOD2/FECH/HSD3B3/PTPN1/CPOX/HMGCL/ALDH3A2/PPOX/CPT2/ABCD3/MRPS21/MRPS6/OPA1/RPS3/HSPD1/PHB/CPT1A/CYP2E1/CLU/PTCD3/SLC30A2/MRPL10/FOXRED1/AIFM3/SPG7/CCDC51/THEM4/HERC2/SLC25A51/MRS2/GCDH/VDAC1/ABCB7/HADH/GPAM/MRPS31/DNAJC15/LDHD/MRPS7/MRPS26/MFN1/OXA1L/COQ4/SLC25A40/COX15/CHDH/MRPS27/SLC25A29/COQ3/PISD/MRPL22/SLC25A…	168
CC	GO:0019866	organelle inner membrane	170/1533	472/7592	1.07024e-16	7.31779e-15	6.85801e-15	SLC25A34/NDUFAF6/ENDOG/AKAP1/PHB2/MRPS12/TIMM44/MRPL23/NIPSNAP1/GRPEL2/YME1L1/DHFR/SOD2/FECH/HSD3B3/PTPN1/CPOX/HMGCL/ALDH3A2/PPOX/CPT2/ABCD3/MRPS21/MRPS6/OPA1/RPS3/HSPD1/PHB/CPT1A/CYP2E1/CLU/PTCD3/SLC30A2/TMEM120B/MRPL10/FOXRED1/AIFM3/LBR/SPG7/CCDC51/THEM4/HERC2/SLC25A51/MRS2/GCDH/VDAC1/ABCB7/HADH/GPAM/MRPS31/DNAJC15/LDHD/MRPS7/MRPS26/MFN1/OXA1L/COQ4/SLC25A40/COX15/CHDH/MRPS27/SLC25A29/COQ3/PISD/…	170
CC	GO:0000315	organellar large ribosomal subunit	35/1533	51/7592	8.21825e-14	4.49538e-12	4.21293e-12	MRPL23/MRPL10/MRPL22/MRPL38/MRPL58/MRPL37/MRPL34/MRPL27/MRPL16/MRPL9/MRPL3/MRPL1/MRPL15/MRPL42/MRPL54/MRPL24/MRPL49/MRPL11/MRPL57/MRPL18/MRPL33/MRPL44/NSUN4/MRPL55/MRPS30/MRPL45/MRPL28/MRPL53/MRPL21/MRPL19/MRPL30/MRPL17/MRPL4/MRPL46/MRPL39	35
CC	GO:0005762	mitochondrial large ribosomal subunit	35/1533	51/7592	8.21825e-14	4.49538e-12	4.21293e-12	MRPL23/MRPL10/MRPL22/MRPL38/MRPL58/MRPL37/MRPL34/MRPL27/MRPL16/MRPL9/MRPL3/MRPL1/MRPL15/MRPL42/MRPL54/MRPL24/MRPL49/MRPL11/MRPL57/MRPL18/MRPL33/MRPL44/NSUN4/MRPL55/MRPS30/MRPL45/MRPL28/MRPL53/MRPL21/MRPL19/MRPL30/MRPL17/MRPL4/MRPL46/MRPL39	35
CC	GO:0015934	large ribosomal subunit	51/1533	98/7592	1.86143e-12	9.25636e-11	8.67478e-11	MRPL23/RPL27A/RPLP0/RPL3/RPL12/RPL18/RPL5/RPL9/RPL26/RPL18A/RPL23/RPL30/RPL39/RPL31/UBA52/RPL19/MRPL10/MRPL22/MRPL38/MRPL58/MRPL37/MRPL34/MRPL27/MRPL16/MRPL9/MRPL3/MRPL1/MRPL15/MRPL42/MRPL54/MRPL24/MRPL49/MRPL11/MRPL57/MRPL18/MRPL33/RPL11/MRPL44/NSUN4/MRPL55/MRPS30/MRPL45/MRPL28/MRPL53/MRPL21/MRPL19/MRPL30/MRPL17/MRPL4/MRPL46/MRPL39	51
CC	GO:0022627	cytosolic small ribosomal subunit	27/1533	37/7592	5.98803e-12	2.72954e-10	2.55804e-10	RPSA/RPS2/RPS20/RPS7/RPS8/RPS14/RPS23/RPS18/RPS11/RPS13/RPS4X/RPS24/RPS25/RPS26/RPS28/RPS3/UBA52/RPS17/RPS10/RPS3A1/DDX3X/DHX29/RPS27L/EIF2A/RPS21/RPS19/MCTS1	27
CC	GO:0000314	organellar small ribosomal subunit	21/1533	27/7592	1.91394e-10	7.47805e-09	7.0082e-09	MRPS12/MRPS21/MRPS6/PTCD3/MRPS31/MRPS7/MRPS26/MRPS27/MRPS18B/MRPS5/MRPL42/MRPS16/MRPS17/MRPS24/MRPS14/MRPS22/MRPS28/MRPS33/MRPS9/DAP3/MRPS34	21
CC	GO:0005763	mitochondrial small ribosomal subunit	21/1533	27/7592	1.91394e-10	7.47805e-09	7.0082e-09	MRPS12/MRPS21/MRPS6/PTCD3/MRPS31/MRPS7/MRPS26/MRPS27/MRPS18B/MRPS5/MRPL42/MRPS16/MRPS17/MRPS24/MRPS14/MRPS22/MRPS28/MRPS33/MRPS9/DAP3/MRPS34	21
CC	GO:0022626	cytosolic ribosome	42/1533	85/7592	1.3876e-09	5.06013e-08	4.7422e-08	RPL27A/RPSA/RPLP0/RPS2/RPL3/RPL12/RPL18/RPL5/RPL9/RPS20/RPL26/RPS7/RPS8/RPS14/RPS23/RPS18/RPS11/RPS13/RPS4X/RPL18A/RPL23/RPS24/RPS25/RPS26/RPS28/RPL30/RPL39/RPL31/RPS3/UBA52/RPS17/RPS10/RPL19/RPS3A1/DDX3X/DHX29/RPS27L/EIF2A/RPS21/RPL11/RPS19/MCTS1	42
CC	GO:0098798	mitochondrial protein-containing complex	90/1533	255/7592	8.14352e-09	2.78407e-07	2.60914e-07	PHB2/MRPS12/MRPL23/GRPEL2/MRPS21/MRPS6/PHB/PTCD3/MRPL10/FOXRED1/TRMT10C/SPG7/VDAC1/MRPS31/DNAJC15/MRPS7/MRPS26/MFN1/MRPS27/POLRMT/MRPL22/TIMM21/LYRM4/MRPL38/MRPL58/AFG3L1/ETFDH/MRPL37/ETFA/MRPS18B/MRPS5/MRPL34/MRPL27/MRPL16/MRPL9/MRPL3/MRPL1/MRPL15/MRPL42/MRPL54/MRPS16/MRPL24/MRPL49/MRPS17/MRPL11/MRPL57/MRPL18/TOMM6/MRPL33/IMMP1L/PAM16/PAM16L/MRPS24/DNAJC19/MRPS36/MRPS14/PMPCB/MRPS22/MRPS28/MRPL4…	90
CC	GO:0005852	eukaryotic translation initiation factor 3 complex	13/1533	14/7592	1.01474e-08	3.26507e-07	3.05993e-07	EIF3D/EIF3A/EIF3E/DDX3X/EIF3B/EIF3L/EIF3C/EIF3H/EIF3M/EIF3K/EIF3F/EIF3I/EIF3G	13
CC	GO:0098827	endoplasmic reticulum subcompartment	115/1533	361/7592	5.69261e-08	1.72992e-06	1.62123e-06	OSBPL8/NAT8F7/SEC16A/GOSR2/HPN/SLC27A2/SPTLC1/DDOST/ATP2A2/HSD17B7/ABCD4/VTI1A/B2M/H2-Q10/HMOX1/RAB18/G6PC/PTPN1/ALDH3A2/ABCD1/HSD11B1/HSD17B2/CYB5A/FITM2/SEC61A1/DAD1/AUP1/VCP/CYP2E1/FMN1/SPPL2B/ALG11/LBR/PIGH/BCAP29/BCAP31/SSR4/NOMO1/KDSR/ANKLE2/ATL2/PIGS/RHBDF1/MARCHF6/MLEC/PARP16/ZMPSTE24/MTDH/C2CD2L/PIGT/OSBPL6/TMX3/LPCAT2/RFT1/NAT8F2/UGT3A2/SLC30A5/TMX1/NCLN/TAPBPL/RETREG1/SEC63/LPCAT3/CYP4…	115
CC	GO:0005789	endoplasmic reticulum membrane	110/1533	351/7592	2.86954e-07	8.26124e-06	7.74218e-06	NAT8F7/SEC16A/GOSR2/HPN/SLC27A2/SPTLC1/DDOST/ATP2A2/HSD17B7/ABCD4/VTI1A/B2M/H2-Q10/HMOX1/G6PC/PTPN1/ALDH3A2/ABCD1/HSD11B1/HSD17B2/CYB5A/FITM2/SEC61A1/DAD1/AUP1/VCP/CYP2E1/FMN1/SPPL2B/ALG11/LBR/PIGH/BCAP29/BCAP31/SSR4/NOMO1/KDSR/ANKLE2/ATL2/PIGS/RHBDF1/MARCHF6/MLEC/ZMPSTE24/MTDH/PIGT/OSBPL6/TMX3/LPCAT2/RFT1/NAT8F2/UGT3A2/SLC30A5/TMX1/NCLN/TAPBPL/RETREG1/SEC63/LPCAT3/CYP4A12A/PEX16/FTCD/ALDOB/RPN1/…	110
CC	GO:0005777	peroxisome	47/1533	117/7592	4.92175e-07	1.282e-05	1.20145e-05	PEX10/PEX5/AMACR/PHYH/SLC27A2/ABCD4/NUDT19/CAT/SCP2/EPHX2/PRDX1/HMGCL/ALDH3A2/ABCD1/HSD17B4/ABCD3/HSPD1/PEX7/PRDX5/PEX1/ACBD5/PEX11G/PTGR3/PEX26/VWA8/PEX12/ACAA1B/PEX16/ACAA1A/FAR1/MTARC2/MLYCD/DHRS4/PEX6/PECR/ATAD1/PIPOX/TYSND1/LONP2/CROT/NUDT12/SERHL/ACOX3/PEX14/ACOX1/SYT7/PEX11A	47
CC	GO:0042579	microbody	47/1533	117/7592	4.92175e-07	1.282e-05	1.20145e-05	PEX10/PEX5/AMACR/PHYH/SLC27A2/ABCD4/NUDT19/CAT/SCP2/EPHX2/PRDX1/HMGCL/ALDH3A2/ABCD1/HSD17B4/ABCD3/HSPD1/PEX7/PRDX5/PEX1/ACBD5/PEX11G/PTGR3/PEX26/VWA8/PEX12/ACAA1B/PEX16/ACAA1A/FAR1/MTARC2/MLYCD/DHRS4/PEX6/PECR/ATAD1/PIPOX/TYSND1/LONP2/CROT/NUDT12/SERHL/ACOX3/PEX14/ACOX1/SYT7/PEX11A	47
CC	GO:0042175	nuclear outer membrane-endoplasmic reticulum membrane network	112/1533	373/7592	2.37483e-06	5.9047e-05	5.5337e-05	NAT8F7/SEC16A/GOSR2/HPN/SLC27A2/SPTLC1/DDOST/ATP2A2/HSD17B7/ABCD4/VTI1A/B2M/H2-Q10/HMOX1/G6PC/PTPN1/ALDH3A2/ABCD1/HSD11B1/HSD17B2/CYB5A/FITM2/SEC61A1/DAD1/EIF5A/AUP1/NUCB2/VCP/CYP2E1/FMN1/SPPL2B/ALG11/LBR/PIGH/BCAP29/BCAP31/SSR4/NOMO1/KDSR/ANKLE2/ATL2/PIGS/RHBDF1/MARCHF6/MLEC/ZMPSTE24/MTDH/PIGT/OSBPL6/TMX3/LPCAT2/RFT1/NAT8F2/UGT3A2/SLC30A5/TMX1/NCLN/TAPBPL/RETREG1/SEC63/LPCAT3/CYP4A12A/PEX16/FTCD…	112
CC	GO:0005778	peroxisomal membrane	20/1533	38/7592	8.78621e-06	0.000200252	0.00018767	PEX10/PEX5/SLC27A2/ABCD4/CAT/ABCD1/ABCD3/PEX1/PEX11G/PEX26/PEX12/PEX16/FAR1/DHRS4/PEX6/PECR/ATAD1/PEX14/ACOX1/PEX11A	20
CC	GO:0031903	microbody membrane	20/1533	38/7592	8.78621e-06	0.000200252	0.00018767	PEX10/PEX5/SLC27A2/ABCD4/CAT/ABCD1/ABCD3/PEX1/PEX11G/PEX26/PEX12/PEX16/FAR1/DHRS4/PEX6/PECR/ATAD1/PEX14/ACOX1/PEX11A	20
CC	GO:0010494	cytoplasmic stress granule	23/1533	51/7592	4.8921e-05	0.00107039	0.00100314	IGF2BP1/PABPC1/YBX1/EIF4E/ELAVL1/G3BP2/G3BP1/VCP/KHSRP/CAPRIN1/TRIM25/DDX3X/LARP4B/LARP1/EIF2S1/PUM2/YTHDF3/EIF3B/ZNFX1/DHX36/DDX1/YTHDF2/MCRIP2	23
CC	GO:0008540	proteasome regulatory particle, base subcomplex	9/1533	12/7592	6.6313e-05	0.00139512	0.00130747	PSMC3/PSMC2/PSMC4/PSMC1/PSMC5/PSMC6/PSMD1/PSMD2/PSMD10	9
CC	GO:0005782	peroxisomal matrix	14/1533	25/7592	8.25972e-05	0.0016136	0.00151221	PEX5/PHYH/SCP2/PRDX1/HSD17B4/ABCD3/HSPD1/PEX7/PRDX5/ACAA1A/MLYCD/TYSND1/LONP2/ACOX3	14
CC	GO:0031907	microbody lumen	14/1533	25/7592	8.25972e-05	0.0016136	0.00151221	PEX5/PHYH/SCP2/PRDX1/HSD17B4/ABCD3/HSPD1/PEX7/PRDX5/ACAA1A/MLYCD/TYSND1/LONP2/ACOX3	14
CC	GO:0022624	proteasome accessory complex	13/1533	23/7592	0.00013131	0.00247677	0.00232115	PSMD14/PSMC3/PSMC2/PSMC4/PSME3/PSMC1/PSMC5/PSMC6/PSMD1/PSMD2/PSMD12/ADRM1/PSMD10	13
CC	GO:0042788	polysomal ribosome	15/1533	29/7592	0.000153727	0.00280296	0.00262685	RPL18/RPS23/RPL18A/RPS26/RPS28/RPL30/RPL39/RPL31/RPL19/BTF3/LARP4B/LARP1/EIF3H/RPS21/RPL11	15
CC	GO:0005838	proteasome regulatory particle	12/1533	21/7592	0.000208717	0.00368285	0.00345146	PSMD14/PSMC3/PSMC2/PSMC4/PSMC1/PSMC5/PSMC6/PSMD1/PSMD2/PSMD12/ADRM1/PSMD10	12
CC	GO:0005744	TIM23 mitochondrial import inner membrane translocase complex	8/1533	11/7592	0.000249356	0.00426243	0.00399461	GRPEL2/DNAJC15/TIMM21/PAM16/PAM16L/DNAJC19/TIMM50/TIMM17A	8
CC	GO:0140534	endoplasmic reticulum protein-containing complex	33/1533	95/7592	0.000628068	0.0104107	0.00975658	PRKCSH/SPTLC1/DDOST/B2M/H2-Q10/P4HB/SEC61A1/DAD1/SPTLC2/VCP/PIGH/SSR4/PIGS/MLEC/PIGT/UGT3A2/TAPBPL/SEC63/RPN1/DERL1/EMC3/DNAJB11/EMC6/MAGT1/EMC2/SPCS2/ALG14/H13/RPN2/PIGP/ARL6IP1/SEC11A/SEL1L	33
MF	GO:0003735	structural constituent of ribosome	83/1522	138/7455	8.79632e-25	6.97548e-22	6.55557e-22	MRPS12/MRPL23/RPL27A/RPSA/RPLP0/RPS2/RPL3/RPL12/RPL18/RPL5/RPL9/MRPS21/MRPS6/RPS20/RPL26/RPS7/RPS8/RPS14/RPS23/RPS18/RPS11/RPS13/RPS4X/RPL18A/RPL23/RPS24/RPS25/RPS26/RPS28/RPL30/RPL39/RPL31/RPS3/UBA52/RPS17/RPS10/RPL19/RPS3A1/MRPL10/MRPS31/RPS27L/MRPS7/MRPL22/MRPL37/MRPS18B/MRPS5/MRPL34/MRPL27/MRPL16/MRPL9/MRPL3/MRPL1/MRPL15/MRPL54/MRPS16/MRPL24/MRPL49/MRPS17/MRPL11/MRPL57/MRPL18/MRPL33/RPS21/MRP…	83
MF	GO:0003743	translation initiation factor activity	26/1522	39/7455	4.77852e-10	1.89468e-07	1.78063e-07	EIF3D/EIF3A/EIF3E/EIF4A1/EIF4E/EIF5B/DHX29/EIF2S1/EIF4B/EIF2A/EIF3B/EIF3L/EIF3C/EIF3H/MTIF2/EIF3M/EIF2S2/EIF2B2/DENR/MTIF3/MCTS1/EIF3K/EIF3F/EIF3I/EIF2S3Y/EIF3G	26
MF	GO:0045182	translation regulator activity	48/1522	101/7455	7.51446e-10	1.98632e-07	1.86675e-07	EIF3D/IGF2BP1/DHFR/EIF3A/CNBP/EIF3E/PCBP1/EIF4A1/RPS14/EIF4E/EIF5A/EIF5B/DHX29/LARP1/EIF2S1/RPS27L/CYFIP1/IREB2/EIF4B/AARS/EIF2A/ETF1/SAMD4/NHLRC3/EIF3B/GFM1/MTRF1/EIF3L/MRPL58/GSPT1/EIF3C/EIF4A3/EIF3H/MTIF2/EIF3M/EIF2S2/EIF2B2/DENR/MTIF3/SHMT2/TSFM/MCTS1/EIF3K/EIF3F/EEFSEC/EIF3I/EIF2S3Y/EIF3G	48
MF	GO:0090079	translation regulator activity, nucleic acid binding	39/1522	77/7455	2.99703e-09	5.84356e-07	5.49179e-07	EIF3D/DHFR/EIF3A/EIF3E/PCBP1/EIF4A1/EIF4E/EIF5A/EIF5B/DHX29/LARP1/EIF2S1/RPS27L/EIF4B/EIF2A/ETF1/EIF3B/GFM1/MTRF1/EIF3L/MRPL58/GSPT1/EIF3C/EIF3H/MTIF2/EIF3M/EIF2S2/EIF2B2/DENR/MTIF3/SHMT2/TSFM/MCTS1/EIF3K/EIF3F/EEFSEC/EIF3I/EIF2S3Y/EIF3G	39
MF	GO:0008135	translation factor activity, RNA binding	34/1522	63/7455	3.68446e-09	5.84356e-07	5.49179e-07	EIF3D/EIF3A/EIF3E/EIF4A1/EIF4E/EIF5A/EIF5B/DHX29/EIF2S1/EIF4B/EIF2A/ETF1/EIF3B/GFM1/MTRF1/EIF3L/MRPL58/GSPT1/EIF3C/EIF3H/MTIF2/EIF3M/EIF2S2/EIF2B2/DENR/MTIF3/TSFM/MCTS1/EIF3K/EIF3F/EEFSEC/EIF3I/EIF2S3Y/EIF3G	34
MF	GO:0043021	ribonucleoprotein complex binding	54/1522	129/7455	1.92166e-08	2.5398e-06	2.38691e-06	SPATA5L1/NOLC1/RPSA/SRP54A/NME1/DNAJC2/ABCE1/SMG6/SEC61A1/SNRPD1/SNRPD2/EIF5A/RACK1/PTCD3/SPATA5/CSNK2A1/DNAJC1/DDX3X/SNRPC/LTN1/NOMO1/DHX29/LARP1/EIF2S1/SND1/OXA1L/EIF2A/MRPS27/SRP68/YTHDF3/UQCC5/NEMF/PYM1/TACO1/EIF3C/NCLN/EIF4A3/ZFP622/TMCO1/DERL1/TMEM223/MTRES1/TMEM147/SERBP1/MTIF3/ERAL1/CCDC47/TIMM50/NAA16/RPN2/EIF3K/EEFSEC/BAG6/STRAP	54
MF	GO:0016491	oxidoreductase activity	145/1522	472/7455	2.91005e-08	3.29668e-06	3.09822e-06	DHTKD1/PRDX4/SOD3/PHYH/ALDH1A7/CYP2J5/CRYM/UGDH/HSD17B7/DHRS3/CYCT/ADH1/DHFR/LDHA/ME1/P4HB/SOD2/SURF1/CYP2D9/HMOX1/CYP2A4/PAH/SELENBP1/GSTP1/CAT/HSD3B3/ADH5/PRDX1/CPOX/GSTP2/CRYZ/ALDH2/ALDH3A2/HSD17B8/HSD11B1/FMO1/PPOX/HSD17B2/HSD17B4/CYB5A/CDO1/NOS3/FMO5/PRDX5/CYP2E1/ACADS/PYROXD1/FOXRED1/AIFM3/PYROXD2/LBR/CRYZL2/MTHFD1L/SDR39U1/GCDH/CYP7B1/GSTT2/HADH/SORD/CYP4B1/NQO1/KDSR/RRM2B/HAAO/LDHD/ALKBH8…	145
MF	GO:0019843	rRNA binding	31/1522	59/7455	4.16752e-08	4.13105e-06	3.88237e-06	NCL/RPLP0/RPL3/RPL12/RPL5/RPL9/MRPS6/RPS14/RPS18/RPS11/RPS13/RPS4X/RPL23/RPS3/RPL19/PTCD3/MRPS7/MRPS27/TACO1/IMP3/FASTKD2/NGRN/MRPL16/MRPS17/MRPL11/MRPL18/RPL11/RCC1L/NSUN4/ERAL1/DDX21	31
MF	GO:0043022	ribosome binding	28/1522	56/7455	7.21517e-07	6.35736e-05	5.97466e-05	RPSA/DNAJC2/SEC61A1/EIF5A/RACK1/DNAJC1/NOMO1/EIF2S1/OXA1L/EIF2A/MRPS27/SRP68/YTHDF3/UQCC5/PYM1/TACO1/EIF3C/NCLN/TMCO1/TMEM223/TMEM147/SERBP1/MTIF3/CCDC47/NAA16/RPN2/EIF3K/BAG6	28
MF	GO:0050661	NADP binding	20/1522	36/7455	3.47343e-06	0.000275443	0.000258862	CRYM/DHFR/ME1/CAT/CRYZ/HSD11B1/FMO1/NOS3/FMO5/LBR/QDPR/H6PD/DPYD/FMO2/CBR4/AKR1C21/GRHPR/HIBADH/DUS2/ASPDH	20
MF	GO:0016614	oxidoreductase activity, acting on CH-OH group of donors	40/1522	101/7455	6.9426e-06	0.000500499	0.00047037	UGDH/HSD17B7/DHRS3/ADH1/LDHA/ME1/HSD3B3/ADH5/ALDH3A2/HSD17B8/HSD11B1/HSD17B2/HSD17B4/HADH/SORD/KDSR/LDHD/PTGR3/CHDH/H6PD/AKR7A5/D2HGDH/BDH2/RDH10/HSD17B13/PTGR2/CBR4/CYP4A12A/AKR1C21/DCXR/L2HGDH/PTGR1/GRHPR/DHRS1/HIBADH/DHRS4/AKR1E1/HSD17B11/AKR1A1/NSDHL	40
MF	GO:0016616	oxidoreductase activity, acting on the CH-OH group of donors, NAD or NADP as acceptor	36/1522	94/7455	4.64008e-05	0.00284157	0.00267051	UGDH/HSD17B7/DHRS3/ADH1/LDHA/ME1/HSD3B3/ADH5/HSD17B8/HSD11B1/HSD17B2/HSD17B4/HADH/SORD/KDSR/LDHD/PTGR3/H6PD/AKR7A5/BDH2/RDH10/HSD17B13/PTGR2/CBR4/CYP4A12A/AKR1C21/DCXR/PTGR1/GRHPR/DHRS1/HIBADH/DHRS4/AKR1E1/HSD17B11/AKR1A1/NSDHL	36
MF	GO:0003729	mRNA binding	66/1522	206/7455	4.70116e-05	0.00284157	0.00267051	PCF11/SRSF5/EIF3D/IGF2BP1/HNRNPA2B1/DHFR/HSP90AA1/NCL/FECH/EIF3A/ZFP36L2/RPS2/PABPC1/CRYZ/RPL5/CNBP/PCBP3/PCBP1/RPL26/RPS7/RPS14/RPS13/RPS26/RPL30/RPS3/YBX1/ELAVL1/RPS3A1/G3BP2/G3BP1/LARP7/KHSRP/RNF40/RNF20/ZC3H12C/A1CF/DDX3X/LARP4B/NUDT16/LRPPRC/SRSF1/LARP1/PUM2/MRPS7/IREB2/CSTF2/EIF2A/ETF1/YTHDF3/SAMD4/TACO1/TDRD7/ZFP385A/HDLBP/DHX36/EIF4A3/RBM47/YTHDF2/PTBP2/EIF2S2/DENR/NHP2/SERBP1/SHMT2/EEFSE…	66
MF	GO:0000049	tRNA binding	25/1522	57/7455	5.01664e-05	0.00284157	0.00267051	SARS/RPS10/THUMPD3/AARS2/CTU2/TRMT10C/DALRD3/ALKBH8/AARS/IARS2/EIF2A/MRPS27/IARS/YARS2/FARSA/NEMF/TRNT1/FARS2/MTRES1/EARS2/NSUN4/DUS2/TRMU/EEFSEC/EIF2S3Y	25
MF	GO:0016627	oxidoreductase activity, acting on the CH-CH group of donors	21/1522	45/7455	6.59729e-05	0.00348777	0.00327781	CPOX/PPOX/ACADS/LBR/GCDH/PTGR3/DPYD/ACAD9/BDH2/ACAA1B/PTGR2/AKR1C21/PTGR1/ACAA1A/PECR/TECR/BLVRA/DUS2/ACOX3/IVD/ACOX1	21
MF	GO:0043024	ribosomal small subunit binding	8/1522	10/7455	8.98879e-05	0.00445507	0.00418688	NME1/ABCE1/PTCD3/DDX3X/DHX29/LARP1/MTIF3/ERAL1	8
MF	GO:0048027	mRNA 5'-UTR binding	12/1522	20/7455	0.0001225	0.00571425	0.00537026	IGF2BP1/NCL/RPL5/RPL26/RPS7/RPS14/RPS13/RPS3A1/DDX3X/LARP1/DHX36/SHMT2	12
MF	GO:0016408	C-acyltransferase activity	10/1522	15/7455	0.000133524	0.00588246	0.00552835	SPTLC1/SCP2/SPTLC2/ACSM3/ACSM5/ACAT2/ACSM2/ACAT1/ACAA1B/ACAA1A	10
MF	GO:0004812	aminoacyl-tRNA ligase activity	18/1522	39/7455	0.000259069	0.0102721	0.00965372	SARS/AARS2/AARSD1/RARS2/DALRD3/AARS/IARS2/LARS/QARS/IARS/YARS2/FARSA/EPRS/LARS2/DARS/FARS2/EARS2/FARSB	18
MF	GO:0016875	ligase activity, forming carbon-oxygen bonds	18/1522	39/7455	0.000259069	0.0102721	0.00965372	SARS/AARS2/AARSD1/RARS2/DALRD3/AARS/IARS2/LARS/QARS/IARS/YARS2/FARSA/EPRS/LARS2/DARS/FARS2/EARS2/FARSB	18
MF	GO:0043177	organic acid binding	43/1522	130/7455	0.000447452	0.0168966	0.0158795	MTR/PHYH/DHFR/PAH/ASS1/GSTP1/ADH5/SCP2/APOC1/HMGCL/GSTP2/GFPT1/VDR/HNF4A/GSS/SLC1A1/NOS3/GCHFR/IGF2R/CD36/AARS2/MAT2A/PSAP/STX3/UGT1A7C/AARS/ALDH5A1/YARS2/HMGCS1/AKR1C21/FTCD/GRHPR/SARDH/DDAH2/CASTOR1/DDAH1/SHMT2/DMGDH/ACOX3/DPYS/SRR/PLOD2/ACOX1	43
MF	GO:0016597	amino acid binding	18/1522	41/7455	0.00055273	0.0199234	0.0187241	MTR/PAH/ASS1/GFPT1/GSS/SLC1A1/NOS3/GCHFR/AARS2/MAT2A/AARS/YARS2/DDAH2/CASTOR1/DDAH1/SHMT2/DPYS/SRR	18
MF	GO:0031406	carboxylic acid binding	42/1522	128/7455	0.000625572	0.0215686	0.0202703	MTR/PHYH/DHFR/PAH/ASS1/GSTP1/ADH5/SCP2/APOC1/HMGCL/GSTP2/GFPT1/VDR/HNF4A/GSS/SLC1A1/NOS3/GCHFR/IGF2R/CD36/AARS2/MAT2A/PSAP/STX3/UGT1A7C/AARS/ALDH5A1/YARS2/AKR1C21/FTCD/GRHPR/SARDH/DDAH2/CASTOR1/DDAH1/SHMT2/DMGDH/ACOX3/DPYS/SRR/PLOD2/ACOX1	42
MF	GO:0031369	translation initiation factor binding	12/1522	23/7455	0.000712095	0.0235288	0.0221124	RPS24/EIF4E/RPS3A1/DDX3X/LARP1/TRIM32/EIF3B/EIF3C/EIF3M/EIF2S2/RPS19/EIF3F	12
MF	GO:0005310	dicarboxylic acid transmembrane transporter activity	9/1522	15/7455	0.000907626	0.0287899	0.0270568	SLC1A1/SLC16A1/SLC26A1/SLC25A21/ABCC2/SLC13A3/SLC25A22/SLC25A13/SLC25A10	9
MF	GO:0140098	catalytic activity, acting on RNA	71/1522	248/7455	0.00106745	0.0325572	0.0305973	YTHDC2/ENDOG/POLR1A/MOV10/SARS/POLR3B/EIF4A1/SMG6/POLR2L/THUMPD3/G3BP1/AARS2/AARSD1/PDE12/RARS2/TRMT10C/ZC3H12C/TSR3/CNOT7/DDX3Y/DDX3X/SKIC2/NUDT16/DHX29/DALRD3/SND1/ALKBH8/AARS/IARS2/POLRMT/LARS/QARS/IARS/YARS2/FARSA/TRUB1/EPRS/TFB1M/ALKBH3/TRNT1/DDX54/MRPL58/LARS2/DHX36/EIF4A3/DDX1/DARS/DBR1/POLR2H/LACTB2/RTCB/FARS2/DHX30/MRM2/RNASEH2A/EARS2/MRPL44/NSUN4/POLR3E/MTREX/TRMT5/RNMT/DDX56/MTFMT/DUS2…	71
MF	GO:0002161	aminoacyl-tRNA editing activity	8/1522	13/7455	0.00142148	0.0417493	0.0392361	AARS2/AARSD1/AARS/IARS2/LARS/IARS/LARS2/PRORSD1	8
MF	GO:0052689	carboxylic ester hydrolase activity	32/1522	95/7455	0.00164525	0.046596	0.043791	FAAH/AOAH/CHKA/LPL/ALDH2/LYPLA1/AARS2/AARSD1/CES1E/ABHD10/AARS/IARS2/LARS/IARS/H6PD/MRPL58/BPHL/CES1G/CES1D/LARS2/ACOT11/CES2C/CES1F/ABHD3/AADAC/PRORSD1/ACOT12/GDE1/ABHD2/ACOT9/ENPP2/LIPA	32
MF	GO:0008238	exopeptidase activity	23/1522	62/7455	0.00174022	0.047586	0.0447214	XPNPEP3/HPN/ADAM10/TPP1/CTSA/FAP/CPE/PEPD/SCRN3/TPP2/NPEPL1/NUDT16/PRCP/METAP1/BLMH/ACE2/DPP3/METAP1D/LAP3/CNDP2/CTSZ/CPQ/ADAM17	23
MF	GO:0120227	acyl-CoA binding	10/1522	19/7455	0.00183638	0.0485415	0.0456195	DBI/SCP2/HMGCL/HNF4A/ACADS/ACBD5/GCDH/PANK1/PANK3/NAA80	10

## Sheet: GO Up with age
ONTOLOGY	ID	Description	GeneRatio	BgRatio	pvalue	p.adjust	qvalue	geneID	Count
BP	GO:0030029	actin filament-based process	176/1584	468/7502	2.16589e-17	8.73371e-14	6.82201e-14	SH3PXD2B/FMNL2/MYO1E/RAP1GDS1/BIN1/DIAPH1/SDCBP/CAPN1/DSG2/ILK/AIF1/PDLIM1/WDR1/MKLN1/CORO1A/TGFB1/SRC/ANXA1/MDK/ICAM1/CFL1/TPM3/TLN1/EZR/RDX/CTNNA1/PIK3R1/MARCKS/MARCKSL1/CCN2/PTPN1/TJP1/CAP1/CAPZA2/CAPZB/HCLS1/STMN1/SH3BP1/ACTN4/TPM1/TPM2/CDC42/ACTR2/ARF6/PFN1/RAC1/PAFAH1B1/ACTG1/ACTA1/PDLIM4/WAS/ROCK1/EVL/NHERF1/FER/VASP/RHOG/CSRP1/SMAD4/MYO7A/JUP/RAC2/CNN2/SPECC1L/PDLIM7/MICALL2/ARHGAP17/GPD1…	176
BP	GO:0030036	actin cytoskeleton organization	166/1584	435/7502	3.85424e-17	8.73371e-14	6.82201e-14	SH3PXD2B/FMNL2/MYO1E/RAP1GDS1/BIN1/DIAPH1/SDCBP/CAPN1/ILK/AIF1/PDLIM1/WDR1/MKLN1/CORO1A/TGFB1/SRC/ANXA1/MDK/ICAM1/CFL1/TPM3/TLN1/EZR/RDX/CTNNA1/PIK3R1/MARCKS/MARCKSL1/CCN2/PTPN1/TJP1/CAP1/CAPZA2/CAPZB/HCLS1/STMN1/SH3BP1/ACTN4/TPM1/TPM2/CDC42/ACTR2/ARF6/PFN1/RAC1/PAFAH1B1/ACTG1/ACTA1/PDLIM4/WAS/ROCK1/EVL/NHERF1/FER/VASP/RHOG/CSRP1/SMAD4/MYO7A/RAC2/CNN2/SPECC1L/PDLIM7/MICALL2/ARHGAP17/IQGAP2/PLS1/S…	166
BP	GO:0007015	actin filament organization	118/1584	283/7502	1.14466e-15	1.7292e-12	1.3507e-12	SH3PXD2B/MYO1E/BIN1/DIAPH1/CAPN1/AIF1/PDLIM1/WDR1/CORO1A/SRC/ICAM1/CFL1/TPM3/EZR/RDX/CTNNA1/PIK3R1/MARCKS/MARCKSL1/CCN2/TJP1/CAPZA2/CAPZB/HCLS1/STMN1/SH3BP1/ACTN4/TPM1/TPM2/CDC42/ACTR2/ARF6/PFN1/RAC1/ACTG1/ACTA1/PDLIM4/WAS/EVL/FER/VASP/RHOG/MYO7A/RAC2/SPECC1L/MICALL2/ARHGAP17/IQGAP2/PLS1/SHANK3/COBL/MYO1G/SSH2/MYO1D/CTTN/GRB2/LCP1/MYH10/PRKCI/DBNL/ZYX/SWAP70/FCHSD1/FHOD3/ACTN1/ABITRAM/LIMD2/WASF2…	118
BP	GO:0097435	supramolecular fiber organization	166/1584	460/7502	1.60962e-14	1.8237e-11	1.42452e-11	SH3PXD2B/TUBB1/MYO1E/NUMA1/RAP1GDS1/BIN1/DCTN1/DIAPH1/CAPN1/SLK/ILK/AIF1/PDLIM1/PFDN2/WDR1/CORO1A/B2M/SRC/APOE/APP/ICAM1/MAP1B/CFL1/VIM/TPM3/EZR/RDX/CTNNA1/PIK3R1/MARCKS/MARCKSL1/CCN2/DES/COL18A1/TJP1/CDKN1B/CAPZA2/CAPZB/HCLS1/LUM/STMN1/SH3BP1/FUS/ACTN4/TPM1/TPM2/CDC42/ACTR2/ARF6/PFN1/RAC1/PAFAH1B1/ACTG1/ACTA1/PDLIM4/WAS/EVL/FER/VASP/RHOG/CSRP1/SMAD4/MYO7A/PFDN6/RAC2/CLU/SPECC1L/MICALL2/ARHGAP17/…	166
BP	GO:0045087	innate immune response	141/1584	379/7502	1.21816e-13	1.10414e-10	8.62455e-11	IRGM2/OTUD4/MNDAL/MORC3/LGALS9/STXBP1/FLOT1/NMI/PLD3/SP100/SLK/NINJ1/CORO1A/CASP8/JCHAIN/B2M/TGFB1/CD74/SRC/HC/APOA4/CFH/APOE/IFI211/IFI204/ANXA1/CD14/LAMP1/LCN2/APP/APCS/C1QB/H2-Q7/H2-AA/H2-AB1/RPS6KA3/VIM/FCER1G/ANG/TAP1/NFKB1/LYN/FCGR1/XRCC5/VAV1/GRN/MMP3/PTPN6/HMGB2/TAP2/STAT5A/SYK/CAMP/CDC42/ACTR2/ARF6/HMGB1/ACTG1/WAS/UFD1/EVL/G3BP2/MASP1/EIF2AK2/YES1/NCF1/STING1/TRAFD1/DTX3L/SIN3A/SAMHD1/PM…	141
BP	GO:0098542	defense response to other organism	168/1584	482/7502	3.78788e-13	2.86111e-10	2.23485e-10	IRGM2/MMRN2/OTUD4/MNDAL/MORC3/LGALS9/STXBP1/FLOT1/NMI/PLD3/HYAL2/SP100/SLK/NINJ1/CORO1A/CASP8/JCHAIN/B2M/H2-K1/TGFB1/CD74/SRC/HC/APOA4/PTPRC/CFH/BPIFA2/APOE/LYZ2/IFI211/IFI204/ANXA1/CD14/LAMP1/LCN2/APP/APCS/C1QB/H2-Q7/H2-AA/H2-AB1/SPN/LYZ1/RPS6KA3/VIM/FCER1G/ANG/TAP1/NFKB1/LYN/FCGR1/XRCC5/VAV1/GRN/MMP3/PTPN6/HMGB2/RBPJ/TAP2/CXCL12/STAT5A/SYK/EPX/CAMP/FOXP1/CDC42/ACTR2/ARF6/HMGB1/ACTG1/WAS/UFD1/EV…	168
BP	GO:0034097	response to cytokine	147/1584	429/7502	5.54873e-11	3.52587e-08	2.7541e-08	IRGM2/PTPRF/OTUD4/MNDAL/TPR/STXBP1/NMI/HYAL2/HNRNPH1/SP100/IL16/SLK/SYNGR1/ILK/CORO1A/CASP8/CD74/SRC/PTPRC/CFH/NCL/IFI211/IFI204/ANXA1/CD14/SPP1/APP/ICAM1/RPS16/H2-Q7/H2-AA/H2-AB1/INSR/ENO1/GBA/CFL1/LSP1/VIM/FCER1G/NFKB1/LYN/XRCC5/PTPN6/CDK4/AKT1/TIMP3/CXCL12/STAT3/STAT5A/YAP1/SYK/HCLS1/HDGF/STAT6/RAD23B/ACTN4/UBE2G2/CDC42/ACTR2/LRCH1/PAFAH1B1/HMGB1/ACTG1/WAS/EVL/FER/WNK1/SRSF3/MCL1/MCM2/DOK1/SMA…	147
BP	GO:0002252	immune effector process	104/1584	274/7502	6.22396e-11	3.52587e-08	2.7541e-08	LGALS9/STXBP1/NMI/WDR1/CORO1A/HPRT/B2M/H2-D1/H2-K1/ADA/TGFB1/CD74/HC/PTPRC/CFH/APOA2/ANXA1/LAMP1/APP/MDK/ICAM1/C1QB/H2-Q7/H2-AA/H2-AB1/SPN/LGALS1/GBA/FCER1G/TAP1/GFUS/ITGAL/LYN/FCGR1/VAV1/GRN/PTPN6/TAP2/STAT3/STAT5A/SYK/EPX/CTSH/STAT6/MSH6/ST3GAL1/KMT2A/FOXP1/YWHAZ/HMGB1/WAS/TRP53BP1/FER/CTSC/MASP1/ACP5/RAC2/CLU/NCF1/PARP3/RC3H1/MYO1G/LCP1/KIF5B/LBP/CD180/CRK/STXBP2/SWAP70/RFTN1/RIGI/TRPM4/FBXO38…	104
BP	GO:0050776	regulation of immune response	133/1584	379/7502	7.85365e-11	3.91572e-08	3.05862e-08	FCGR4/IRGM2/OTUD4/MNDAL/LGALS9/STXBP1/FLOT1/NMI/FYB/NINJ1/PIGR/IKBKG/CASP8/THY1/B2M/H2-D1/H2-K1/ADA/TGFB1/CD74/HC/PTPRC/CFH/APOE/IFI211/IFI204/ANXA1/CD14/LAMP1/APP/C1QB/H2-Q7/H2-AB1/SPN/RPS6KA3/FCER1G/TAP1/NFKB1/LYN/EZR/FCGR1/XRCC5/VAV1/GRN/PTPN6/HMGB2/TAP2/CSK/STAT5A/PLA2G4A/SYK/CTSH/STAT6/DNASE2A/FOXP1/UBE2N/ARF6/HMGB1/PRKCB/WAS/UFD1/TRP53BP1/FER/WNK1/MASP1/RAC2/NCF1/STING1/TRAFD1/PARP3/OLFM4/R…	133
BP	GO:0002684	positive regulation of immune system process	152/1584	450/7502	8.64016e-11	3.91572e-08	3.05862e-08	IRGM2/AMBRA1/OTUD4/MNDAL/LGALS9/STXBP1/FLOT1/NMI/FYB/IL16/SMARCE1/NINJ1/AIF1/IKBKG/CORO1A/CASP8/THY1/B2M/H2-D1/H2-K1/ADA/TGFB1/CD74/IGF1/HC/PTPRC/CFH/IFI211/IFI204/ANXA1/CD14/LAMP1/APP/MDK/ICAM1/C1QB/H2-Q7/H2-AA/H2-AB1/JUND/SPN/LGALS1/RPS6KA3/FCER1G/ITGAL/NFKB1/LYN/EZR/FCGR1/PIK3R1/XRCC5/VAV1/PTPN6/VCAM1/HMGB2/TAP2/HSF1/CXCL12/CSK/STAT5A/PLA2G4A/SYK/HCLS1/STAT6/FOXP1/UBE2N/ARF6/RAC1/HMGB1/PRKCB/U…	152
BP	GO:0051493	regulation of cytoskeleton organization	120/1584	338/7502	3.06685e-10	1.26354e-07	9.86967e-08	SH3PXD2B/NUMA1/TPR/CAPN2/BIN1/DCTN1/DIAPH1/CAPN1/ILK/PFDN2/WDR1/CORO1A/TGFB1/MDK/ICAM1/MAP1B/CFL1/RDX/PIK3R1/CCN2/TJP1/CDKN1B/CAPZA2/CAPZB/HCLS1/DYNLT1A/DYNLT1B/DYNLT1C/DYNLT1F/STMN1/SH3BP1/TPM1/CDC42/ARF6/PFN1/RAC1/PAFAH1B1/ACTG1/PDLIM4/WAS/ROCK1/EVL/FER/VASP/RHOG/SMAD4/SPECC1L/ARHGAP17/PARP3/IQGAP2/SHANK3/SSH2/CTTN/GRB2/ARHGDIB/DBNL/MAPK3/CRK/SWAP70/NES/PHLDB1/FCHSD1/TAOK2/FHOD3/EML2/MAP6/AFAP1…	120
BP	GO:0032970	regulation of actin filament-based process	95/1584	250/7502	4.02561e-10	1.52034e-07	1.18756e-07	SH3PXD2B/BIN1/CAPN1/DSG2/ILK/WDR1/CORO1A/TGFB1/MDK/ICAM1/CFL1/RDX/PIK3R1/CCN2/TJP1/CAPZA2/CAPZB/HCLS1/STMN1/SH3BP1/TPM1/CDC42/ARF6/PFN1/RAC1/ACTG1/PDLIM4/WAS/ROCK1/EVL/FER/VASP/RHOG/SMAD4/JUP/CNN2/SPECC1L/ARHGAP17/IQGAP2/SHANK3/SSH2/CTTN/GRB2/ARHGDIB/DBNL/CRK/SWAP70/SRI/FCHSD1/TAOK2/FHOD3/TRPM4/ABITRAM/WASF2/FLNA/SMAD3/RHPN2/KANK2/WASHC5/SYNPO/FERMT2/PAK2/NCKAP1L/SSH3/SVIL/MYH9/PXN/RNH1/ARHGAP35/…	95
BP	GO:0001817	regulation of cytokine production	114/1584	320/7502	6.91106e-10	2.4093e-07	1.88194e-07	MNDAL/CAPN2/LGALS9/FLOT1/NMI/PLD3/HYAL2/CHIL3/IL16/AIF1/SORL1/CASP8/B2M/TGFB1/CD74/IGF1/SRC/HC/PTPRC/NCL/APOA2/IFI211/IFI204/ANXA1/CD14/APP/MDK/H2-Q7/HSPB1/SPN/GBA/FCER1G/NFKB1/LYN/EZR/PIK3R1/PTPN6/HMGB2/HSF1/CSK/STAT3/STAT5A/ITGAV/SYK/EPX/CAMP/LUM/FOXP1/FERMT1/NUTF2/RAC1/HMGB1/UFD1/S100A13/ANXA4/SMAD4/EIF2AK2/ACP5/CLU/HGF/FBLN1/CCBE1/STING1/TRADD/CCDC88B/ELF1/PML/CYBB/GBP3/GAS6/LBP/CD34/RFTN1/RI…	114
BP	GO:0001816	cytokine production	124/1584	357/7502	7.55823e-10	2.44671e-07	1.91115e-07	MNDAL/RAP1GDS1/CAPN2/LGALS9/FLOT1/NMI/PLD3/HYAL2/CHIL3/IL16/AIF1/SORL1/CASP8/B2M/TGFB1/CD74/IGF1/SRC/HC/PTPRC/NCL/APOA2/IFI211/IFI204/ANXA1/CD14/APP/MDK/H2-Q7/HSPB1/SPN/GBA/FCER1G/NFKB1/LYN/EZR/PIK3R1/PTPN6/HMGB2/RBPJ/HSF1/CSK/STAT3/STAT5A/ITGAV/SYK/EPX/CAMP/LUM/MAF/FOXP1/FERMT1/NUTF2/RAC1/HMGB1/UFD1/S100A13/ANXA4/SMAD4/G6PDX/EIF2AK2/ACP5/CLU/HGF/FBLN1/CCBE1/STING1/TRADD/CCDC88B/ELF1/PML/CYBB/GBP…	124
BP	GO:0032956	regulation of actin cytoskeleton organization	88/1584	232/7502	2.01848e-09	6.0985e-07	4.76361e-07	SH3PXD2B/BIN1/CAPN1/ILK/WDR1/CORO1A/TGFB1/MDK/ICAM1/CFL1/RDX/PIK3R1/CCN2/TJP1/CAPZA2/CAPZB/HCLS1/STMN1/SH3BP1/TPM1/CDC42/ARF6/PFN1/RAC1/ACTG1/PDLIM4/WAS/ROCK1/EVL/FER/VASP/RHOG/SMAD4/SPECC1L/ARHGAP17/IQGAP2/SHANK3/SSH2/CTTN/GRB2/ARHGDIB/DBNL/CRK/SWAP70/FCHSD1/TAOK2/FHOD3/ABITRAM/WASF2/FLNA/SMAD3/RHPN2/KANK2/WASHC5/SYNPO/FERMT2/PAK2/NCKAP1L/SSH3/SVIL/PXN/RNH1/ARHGAP35/CYRIB/ESAM/ACTR3/ARHGDIA/ARPC…	88
BP	GO:0050778	positive regulation of immune response	107/1584	300/7502	2.19646e-09	6.22147e-07	4.85966e-07	IRGM2/OTUD4/MNDAL/LGALS9/STXBP1/FLOT1/NMI/FYB/NINJ1/IKBKG/THY1/B2M/H2-D1/H2-K1/ADA/TGFB1/CD74/HC/PTPRC/CFH/IFI211/IFI204/ANXA1/CD14/LAMP1/APP/C1QB/H2-Q7/H2-AB1/RPS6KA3/FCER1G/NFKB1/LYN/EZR/FCGR1/XRCC5/VAV1/PTPN6/HMGB2/TAP2/CSK/STAT5A/PLA2G4A/SYK/STAT6/FOXP1/UBE2N/ARF6/HMGB1/PRKCB/UFD1/TRP53BP1/WNK1/MASP1/STING1/RC3H1/MYO1G/SIN3A/GRB2/ELF1/LBP/CD180/STXBP2/RFTN1/RIGI/EPG5/DGKZ/FBXO38/EXOSC6/IFI209…	107
BP	GO:0031347	regulation of defense response	114/1584	326/7502	2.43044e-09	6.47926e-07	5.06103e-07	IRGM2/MMRN2/OTUD4/MNDAL/LGALS9/FLOT1/PTGIS/AOAH/NMI/HYAL2/IL16/NINJ1/CTSS/CASP8/ADA/TGFB1/CD74/IGF1/CFH/APOE/IFI211/IFI204/ANXA1/CD14/LAMP1/APP/MDK/SPN/LGALS1/RPS6KA3/FCER1G/TAP1/TGM2/NFKB1/LYN/FCGR1/XRCC5/VAV1/GRN/HMGB2/PROC/TAP2/STAT5A/PLA2G4A/SYK/FOXP1/ARF6/HMGB1/UFD1/CTSC/MASP1/ACP5/HGF/NCF1/STING1/TRADD/TRAFD1/DTX3L/SHANK3/SIN3A/SAMHD1/PML/LBP/CD180/MAPK3/CRK/RFTN1/RIGI/CAMK2N1/EPG5/TNC/SMAD…	114
BP	GO:1902903	regulation of supramolecular fiber organization	95/1584	259/7502	3.51836e-09	8.85844e-07	6.91944e-07	SH3PXD2B/NUMA1/BIN1/DCTN1/CAPN1/PFDN2/WDR1/CORO1A/APOE/APP/ICAM1/MAP1B/CFL1/RDX/PIK3R1/CCN2/TJP1/CDKN1B/CAPZA2/CAPZB/HCLS1/STMN1/SH3BP1/TPM1/CDC42/ARF6/PFN1/RAC1/ACTG1/PDLIM4/WAS/EVL/FER/VASP/SMAD4/PFDN6/CLU/SPECC1L/SHANK3/SSH2/CTTN/GRB2/DBNL/AEBP1/SWAP70/FCHSD1/FHOD3/EML2/ABITRAM/KATNB1/WASF2/FLNA/SMAD3/RHPN2/KANK2/CAMSAP2/WASHC5/SYNPO/WDR47/FERMT2/PAK2/NCKAP1L/COLGALT1/SSH3/SVIL/PXN/RNH1/ARHGAP…	95
BP	GO:0030334	regulation of cell migration	159/1584	499/7502	4.09464e-09	9.76679e-07	7.62896e-07	SMURF2/MMRN2/LGALS9/DIAPH1/SDCBP/HDAC1/CAPN1/HYAL2/SP100/SLK/STK10/MMP10/ILK/NINJ1/AIF1/SORL1/CORO1A/SP1/THY1/ADA/TGFB1/CD74/IGF1/SRC/HC/PTPRC/APOE/PRKG1/ANXA1/RRAS/LCN2/APP/MDK/ICAM1/HSPB1/INSR/SPN/VIM/GFUS/LYN/MSN/RDX/PIK3R1/GRN/MMP3/VTN/AKT1/COL18A1/TJP1/ALOX12/CXCL12/CD63/STAT3/STAT5A/ITGAV/LMNA/CTSH/SH3BP1/ACTN4/FOXP1/TPM1/FERMT1/CDC42/FGF1/LRCH1/ARF6/PFN1/RAC1/HMGB1/ACTG1/UBE2I/ROCK1/EVL/NH…	159
BP	GO:0032101	regulation of response to external stimulus	149/1584	462/7502	5.32814e-09	1.20736e-06	9.43081e-07	IRGM2/PTPRF/MMRN2/OTUD4/MNDAL/LGALS9/FLOT1/PTGIS/AOAH/NMI/HYAL2/IL16/NINJ1/AIF1/CTSS/CASP8/ADA/TGFB1/CD74/IGF1/HC/CFH/APOE/PRKG1/IFI211/IFI204/ANXA1/CD14/LAMP1/APP/MDK/HSPB1/THBD/SPN/LGALS1/RPS6KA3/FCER1G/TAP1/TGM2/NFKB1/LYN/FCGR1/XRCC5/VAV1/GRN/VTN/HMGB2/PROC/TAP2/ALOX12/CXCL12/STAT5A/PLA2G4A/SYK/ANXA5/FOXP1/FGF1/ARF6/RAC1/HMGB1/UFD1/NUCB2/WNK1/CTSC/MASP1/ACP5/RAC2/SERPINE2/HGF/PROS1/NCF1/CHD8/S…	149
BP	GO:0032103	positive regulation of response to external stimulus	95/1584	264/7502	1.08367e-08	2.27107e-06	1.77396e-06	IRGM2/MMRN2/OTUD4/MNDAL/LGALS9/FLOT1/NMI/HYAL2/IL16/NINJ1/AIF1/CTSS/TGFB1/CD74/IFI211/IFI204/CD14/LAMP1/APP/MDK/HSPB1/LGALS1/RPS6KA3/FCER1G/TGM2/LYN/FCGR1/XRCC5/VAV1/GRN/VTN/HMGB2/CXCL12/STAT5A/PLA2G4A/SYK/ARF6/RAC1/HMGB1/UFD1/WNK1/CTSC/MASP1/RAC2/STING1/TRADD/SIN3A/CTTN/GAS6/LBP/PRKD1/CD180/MAPK3/SWAP70/RFTN1/RIGI/CAMK2N1/EPG5/FLNA/SMAD3/IFI209/IL33/PRKD2/PARP9/SMOC2/GBP5/DNM1L/NCKAP1L/MATR3/APP…	95
BP	GO:0031349	positive regulation of defense response	76/1584	197/7502	1.10246e-08	2.27107e-06	1.77396e-06	IRGM2/MMRN2/OTUD4/MNDAL/LGALS9/FLOT1/NMI/HYAL2/IL16/NINJ1/CTSS/CD74/IFI211/IFI204/CD14/LAMP1/APP/MDK/LGALS1/RPS6KA3/FCER1G/TGM2/LYN/FCGR1/XRCC5/VAV1/GRN/HMGB2/STAT5A/PLA2G4A/SYK/ARF6/HMGB1/UFD1/CTSC/MASP1/STING1/TRADD/SIN3A/LBP/CD180/MAPK3/RFTN1/RIGI/CAMK2N1/EPG5/IFI209/IL33/PARP9/GBP5/MATR3/APPL2/APPL1/COLEC12/ZNFX1/IFIH1/CADM1/UNC93B1/SFPQ/PQBP1/POLR3D/GPS2/PDE2A/RNF31/MED1/TNIP2/EMILIN1/NONO/P…	76
BP	GO:0071345	cellular response to cytokine stimulus	124/1584	372/7502	1.31503e-08	2.59117e-06	2.024e-06	IRGM2/PTPRF/OTUD4/MNDAL/TPR/STXBP1/NMI/HYAL2/HNRNPH1/IL16/SLK/SYNGR1/ILK/CORO1A/CD74/SRC/PTPRC/NCL/IFI211/IFI204/SPP1/ICAM1/RPS16/H2-Q7/H2-AB1/ENO1/GBA/CFL1/LSP1/VIM/FCER1G/NFKB1/LYN/XRCC5/PTPN6/CDK4/AKT1/CXCL12/STAT3/STAT5A/YAP1/SYK/HCLS1/HDGF/STAT6/RAD23B/ACTN4/UBE2G2/CDC42/ACTR2/LRCH1/PAFAH1B1/HMGB1/ACTG1/WAS/EVL/FER/WNK1/SRSF3/MCM2/DOK1/SMAD4/IL6ST/RBM15/STING1/KHSRP/TRADD/RC3H1/SAMHD1/PML/GB…	124
BP	GO:0002831	regulation of response to biotic stimulus	82/1584	220/7502	1.8469e-08	3.48757e-06	2.72418e-06	IRGM2/MMRN2/OTUD4/MNDAL/LGALS9/FLOT1/NMI/NINJ1/CASP8/TGFB1/CD74/CFH/APOE/IFI211/IFI204/CD14/LAMP1/APP/SPN/RPS6KA3/TAP1/LYN/XRCC5/VAV1/GRN/HMGB2/TAP2/STAT5A/SYK/FOXP1/ARF6/HMGB1/UFD1/MASP1/NCF1/STING1/TRAFD1/DTX3L/SIN3A/SAMHD1/PML/LBP/CD180/MAPK3/CRK/RFTN1/RIGI/EPG5/DAPK1/FBXO38/IFI209/PARP9/GBP5/MATR3/APPL2/APPL1/COLEC12/ZNFX1/IFIH1/CADM1/UNC93B1/SFPQ/PQBP1/POLR3D/TREX1/YTHDF2/GPS2/RNF31/MED1/TNI…	82
BP	GO:0001775	cell activation	143/1584	448/7502	2.34428e-08	4.24971e-06	3.3195e-06	FCGR4/AMBRA1/TUBB1/WDFY4/LGALS9/STXBP1/NMI/HYAL2/PSMB10/IL16/SMARCE1/AIF1/SP3/CORO1A/HPRT/THY1/B2M/ADA/TGFB1/CD74/IGF1/CTSL/PTPRC/CFH/APOE/PRKG1/ANXA1/LAMP1/APP/MDK/ICAM1/H2-AA/H2-AB1/HSPB1/JUND/SPN/LGALS1/GBA/PPIA/FCER1G/ITGAL/LYN/MSN/PIK3R1/VAV1/GRN/CCN2/PTPN6/VCAM1/RBPJ/ALOX12/CXCL12/CSK/STAT3/STAT5A/ITGAV/NEDD4/PLA2G4A/SYK/PTPRE/CAMP/STAT6/MSH6/ST3GAL1/KMT2A/ENTPD1/FOXP1/YWHAZ/HMGB1/PRKCB/WAS…	143
BP	GO:0050900	leukocyte migration	65/1584	163/7502	2.91302e-08	5.07762e-06	3.96619e-06	LGALS9/CAPN1/IL16/STK10/NINJ1/AIF1/WDR1/CORO1A/THY1/ADA/TGFB1/CD74/HC/ANXA1/SPP1/APP/MDK/ICAM1/SPN/GBA/PPIA/FCER1G/ITGAL/LYN/MSN/PIK3R1/VAV1/VCAM1/AIMP1/AKT1/CXCL12/SYK/EPX/CDC42/LRCH1/RAC1/PAFAH1B1/HMGB1/ROCK1/FER/H2BC1/WNK1/RAC2/CNN2/MYO1G/GAS6/LBP/MAPK3/CRK/CD34/SWAP70/TRPM4/IL33/DOCK8/DNM1L/NCKAP1L/RETNLG/IRAK4/CADM1/UMOD/EMILIN1/PYCARD/DYSF/RHOA/PLEC	65
BP	GO:0045785	positive regulation of cell adhesion	88/1584	245/7502	4.22091e-08	7.08487e-06	5.53408e-06	AMBRA1/LGALS9/FLOT1/CAPN1/SMARCE1/ILK/NINJ1/AIF1/CORO1A/THY1/B2M/ADA/TGFB1/CD74/IGF1/SRC/PTPRC/ANXA1/NID1/RRAS/SPP1/MDK/ICAM1/H2-AA/H2-AB1/SPN/LGALS1/CFL1/TGM2/GFUS/ITGAL/VAV1/PTPN6/VCAM1/VTN/TJP1/CXCL12/CD63/STAT5A/ITGAV/SYK/TPM1/FERMT1/CDC42/RAC1/HMGB1/KIFAP3/ROCK1/IL6ST/JUP/FBLN1/SMARCA4/OLFM4/CCDC88B/EGFLAM/FLOT2/CRK/PTPN23/SMARCC2/MAGI1/IFT74/FLNA/SMAD3/DOCK1/PRKD2/DOCK8/SMOC2/FERMT2/NCKAP1L…	88
BP	GO:0110053	regulation of actin filament organization	73/1584	192/7502	4.38377e-08	7.09544e-06	5.54233e-06	SH3PXD2B/BIN1/CAPN1/WDR1/CORO1A/ICAM1/CFL1/RDX/PIK3R1/CCN2/TJP1/CAPZA2/CAPZB/HCLS1/STMN1/SH3BP1/TPM1/CDC42/ARF6/PFN1/RAC1/ACTG1/PDLIM4/WAS/EVL/FER/VASP/SPECC1L/SHANK3/SSH2/CTTN/GRB2/DBNL/SWAP70/FCHSD1/FHOD3/ABITRAM/WASF2/FLNA/SMAD3/RHPN2/KANK2/WASHC5/SYNPO/FERMT2/PAK2/NCKAP1L/SSH3/SVIL/PXN/RNH1/ARHGAP35/CYRIB/ESAM/ACTR3/ARPC5/GMFB/COTL1/WASHC3/PYCARD/LIMA1/GMFG/TMOD3/PLEK/FLII/ARPC3/RHOA/DBN1/DST…	73
BP	GO:0002443	leukocyte mediated immunity	66/1584	169/7502	5.93958e-08	9.0262e-06	7.05047e-06	LGALS9/STXBP1/WDR1/CORO1A/HPRT/B2M/H2-D1/H2-K1/TGFB1/CD74/HC/PTPRC/CFH/LAMP1/ICAM1/C1QB/H2-Q7/H2-AA/H2-AB1/SPN/GBA/FCER1G/TAP1/GFUS/LYN/FCGR1/VAV1/PTPN6/TAP2/STAT5A/SYK/CTSH/STAT6/MSH6/YWHAZ/HMGB1/WAS/TRP53BP1/FER/CTSC/RAC2/NCF1/PARP3/MYO1G/KIF5B/CRK/STXBP2/SWAP70/RFTN1/RIGI/TRPM4/FBXO38/LIG4/EXOSC6/NCKAP1L/SASH3/IRAK4/CADM1/UNC93B1/DDX1/TREX1/CYRIB/TLR3/INPP5D/DDX21/BCL10	66
BP	GO:0002263	cell activation involved in immune response	51/1584	119/7502	5.97498e-08	9.0262e-06	7.05047e-06	LGALS9/STXBP1/NMI/CORO1A/ADA/TGFB1/CD74/PTPRC/ANXA1/LAMP1/APP/MDK/ICAM1/SPN/LGALS1/FCER1G/ITGAL/LYN/GRN/PTPN6/STAT3/SYK/STAT6/MSH6/ST3GAL1/KMT2A/FOXP1/YWHAZ/HMGB1/TRP53BP1/FER/RAC2/PARP3/RC3H1/LCP1/LBP/CD180/STXBP2/SWAP70/LIG4/EXOSC6/IL33/DOCK10/DOCK2/NCKAP1L/APBB1IP/PGLYRP2/TREX1/IFI35/PYCARD/DYSF	51
BP	GO:0045088	regulation of innate immune response	70/1584	183/7502	6.28262e-08	9.18479e-06	7.17435e-06	IRGM2/OTUD4/MNDAL/LGALS9/FLOT1/NMI/NINJ1/CASP8/TGFB1/CD74/CFH/APOE/IFI211/IFI204/CD14/LAMP1/APP/RPS6KA3/TAP1/LYN/XRCC5/VAV1/GRN/HMGB2/TAP2/STAT5A/SYK/ARF6/HMGB1/UFD1/MASP1/NCF1/STING1/TRAFD1/SIN3A/SAMHD1/LBP/CD180/CRK/RFTN1/RIGI/EPG5/IFI209/PARP9/GBP5/MATR3/APPL2/APPL1/COLEC12/ZNFX1/IFIH1/CADM1/UNC93B1/SFPQ/PQBP1/POLR3D/TREX1/YTHDF2/GPS2/MED1/TNIP2/NONO/TLR3/ATG12/IFI35/PYCARD/PLSCR1/TNIP1/BCL10/…	70
BP	GO:0072089	stem cell proliferation	29/1584	53/7502	7.6012e-08	1.05085e-05	8.20833e-06	MKI67/SETD1A/BYSL/TGFB1/ABCB1B/PTPRC/GBA/ABCB1A/XRCC5/SEPTIN4/HMGB2/RBPJ/YAP1/FERMT1/CTNNB1/EIF2AK2/FBLN1/BABAM1/KAT7/CDKN2C/CD34/NES/LIG4/FERMT2/HNRNPU/YTHDF2/DGCR8/SART3/ARIH2	29
BP	GO:0045321	leukocyte activation	125/1584	386/7502	7.65183e-08	1.05085e-05	8.20833e-06	FCGR4/AMBRA1/WDFY4/LGALS9/STXBP1/NMI/HYAL2/PSMB10/IL16/SMARCE1/AIF1/SP3/CORO1A/HPRT/THY1/B2M/ADA/TGFB1/CD74/IGF1/CTSL/PTPRC/ANXA1/LAMP1/APP/MDK/ICAM1/H2-AA/H2-AB1/HSPB1/JUND/SPN/LGALS1/GBA/FCER1G/ITGAL/LYN/MSN/PIK3R1/VAV1/GRN/PTPN6/VCAM1/RBPJ/CXCL12/CSK/STAT3/STAT5A/ITGAV/NEDD4/PLA2G4A/SYK/PTPRE/CAMP/STAT6/MSH6/ST3GAL1/KMT2A/FOXP1/YWHAZ/HMGB1/PRKCB/WAS/TRP53BP1/FER/CTSC/IL6ST/CTNNB1/RAC2/CLU/SMAR…	125
BP	GO:1901136	carbohydrate derivative catabolic process	47/1584	107/7502	7.94411e-08	1.0589e-05	8.27122e-06	NCCRP1/AOAH/HYAL2/CHIL3/ALDH1A7/HPRT/ADA/TGFB1/CTSL/GUSB/GBA/HEXB/ALDH1A1/HEXA/UPP1/GALC/ENTPD1/CDA/HINT1/XDH/HGSNAT/GPD1L/GALNS/GM2A/SAMHD1/SLC9A1/PSAP/NUDT16/ADAL/GNS/ENPP4/NUDT9/UPP2/AMDHD2/CTBS/UPB1/PGLYRP2/PDE2A/FUCA1/URAH/GNPDA2/ITPA/NPL/NT5C/NAGA/NAGK/FBXO6	47
BP	GO:0002478	antigen processing and presentation of exogenous peptide antigen	13/1584	15/7502	1.08572e-07	1.40585e-05	1.09812e-05	CTSS/B2M/H2-K1/CD74/H2-AA/H2-AB1/FCER1G/TAP1/FCGR1/TAP2/UNC93B1/IFI30/TAPBP	13
BP	GO:0002366	leukocyte activation involved in immune response	50/1584	118/7502	1.24501e-07	1.56733e-05	1.22426e-05	LGALS9/STXBP1/NMI/CORO1A/ADA/TGFB1/CD74/PTPRC/ANXA1/LAMP1/MDK/ICAM1/SPN/LGALS1/FCER1G/ITGAL/LYN/GRN/PTPN6/STAT3/SYK/STAT6/MSH6/ST3GAL1/KMT2A/FOXP1/YWHAZ/HMGB1/TRP53BP1/FER/RAC2/PARP3/RC3H1/LCP1/LBP/CD180/STXBP2/SWAP70/LIG4/EXOSC6/IL33/DOCK10/DOCK2/NCKAP1L/APBB1IP/PGLYRP2/TREX1/IFI35/PYCARD/DYSF	50
BP	GO:0019882	antigen processing and presentation	30/1584	57/7502	1.4491e-07	1.77496e-05	1.38644e-05	FCGR4/WDFY4/CTSS/B2M/H2-D1/H2-K1/CD74/CTSL/ICAM1/H2-Q7/H2-AA/H2-AB1/GBA/FCER1G/TAP1/FCGR1/PSMB8/CD68/TAP2/RAB8B/WAS/PSAP/RFTN1/UNC93B1/TREX1/PYCARD/ERAP1/IFI30/TAPBP/AP3B1	30
BP	GO:0008380	RNA splicing	96/1584	281/7502	1.67576e-07	1.99857e-05	1.56111e-05	RBM25/EFTUD2/SRSF5/HNRNPH1/SRPK1/POLR2A/NCL/PIK3R1/USP4/HNRNPA1/FUS/SNRPF/LSM6/HNRNPH2/SRSF3/ARVCF/LARP7/RBM15/SRSF6/KHSRP/PUF60/METTL14/SMU1/ZBTB8OS/CCNL1/DDX46/THRAP3/COIL/PRPF4B/FXR1/RALY/SNRNP200/LSM8/THOC7/HNRNPA3/SLU7/SRSF7/PRPF18/SRRM2/TXNL4B/MBNL2/RBM14/CLASRP/AQR/RBM28/TCERG1/SUGP1/CWF19L1/RBM17/TAF10/SF3A1/MBNL3/HNRNPL/ZFP830/CCAR2/THOC3/HNRNPU/RBM39/SFPQ/PQBP1/DDX1/UMOD/PRPF6/TARDBP/HN…	96
BP	GO:0006897	endocytosis	108/1584	327/7502	2.02527e-07	2.35347e-05	1.83833e-05	FCGR4/MYO1E/BIN1/DPYSL2/DIAPH1/FLOT1/SDCBP/SCARB2/NPC1/AIF1/ATP9A/SORL1/PPT1/CREG1/CTBP1/MKLN1/B2M/SRC/APOE/NCL/CD14/APP/INSR/SDC1/FCER1G/EZR/FCGR1/GRN/VTN/PTPN1/DNM1/CAP1/CD63/EPS15/ITGAV/NEDD4/SYK/SH3BP1/ACTN4/SCARF2/CDC42/ARF6/RAC1/ACTG1/ROCK1/MASP1/CLU/ESYT2/CTTN/GRB2/LY75/EPS15L1/TSG101/LBP/MRC1/DBNL/SH3GL1/PPP3R1/MAPK3/MRC2/EHBP1/CLTB/AMPH/FNBP1/EPN1/TBC1D5/WASF2/EEA1/ELMO1/PIK3CB/STEAP2/AR…	108
BP	GO:0001819	positive regulation of cytokine production	74/1584	203/7502	2.60677e-07	2.95347e-05	2.30699e-05	MNDAL/LGALS9/FLOT1/HYAL2/CHIL3/IL16/AIF1/SORL1/CASP8/B2M/TGFB1/CD74/SRC/HC/PTPRC/NCL/APOA2/IFI211/IFI204/ANXA1/CD14/APP/MDK/H2-Q7/HSPB1/SPN/FCER1G/PIK3R1/HMGB2/STAT3/STAT5A/SYK/EPX/CAMP/LUM/FOXP1/FERMT1/HMGB1/S100A13/EIF2AK2/CLU/HGF/CCBE1/STING1/TRADD/CCDC88B/CYBB/LBP/CD34/RFTN1/RIGI/SMAD3/IFI209/IL33/PRKD2/GBP5/SASH3/APPL1/IFIH1/CADM1/UNC93B1/PQBP1/DDX1/POLR3D/CYRIB/PARK7/TLR3/GRK2/GSDMD/PYCARD/…	74
BP	GO:0002250	adaptive immune response	64/1584	168/7502	2.75146e-07	3.01864e-05	2.3579e-05	HPRT/JCHAIN/IGKV12-41/B2M/H2-D1/H2-K1/ADA/TGFB1/CD74/HC/PTPRC/CFH/ANXA1/ICAM1/C1QB/H2-Q7/H2-AA/H2-AB1/SPN/GBA/FCER1G/TAP1/GFUS/LYN/FCGR1/PTPN6/TAP2/CSK/STAT3/NEDD4/PLA2G4A/SYK/CTSH/STAT6/MSH6/HMGB1/PRKCB/WAS/TRP53BP1/CTSC/PARP3/RC3H1/MYO1G/DBNL/SWAP70/RFTN1/TRPM4/OTUB1/FBXO38/LIG4/EXOSC6/IL33/PRKD2/NCKAP1L/SASH3/UNC93B1/TREX1/CYRIB/CTNNBL1/PYCARD/ERAP1/INPP5D/NFKB2/BCL10	64
BP	GO:0051017	actin filament bundle assembly	48/1584	114/7502	2.7975e-07	3.01864e-05	2.3579e-05	SH3PXD2B/AIF1/PDLIM1/SRC/CFL1/EZR/RDX/PIK3R1/MARCKS/CCN2/TJP1/STMN1/ACTN4/TPM1/CDC42/PFN1/RAC1/ACTG1/PDLIM4/WAS/EVL/PLS1/SHANK3/LCP1/MYH10/ZYX/SWAP70/ACTN1/LIMD2/WASF2/FLNA/SMAD3/ARRB1/RHPN2/KANK2/SYNPO/FERMT2/PAK2/MYH9/PXN/PLS3/LIMA1/ESPN/PLEK/RHOA/DBN1/SORBS3/CORO1B	48
BP	GO:0002833	positive regulation of response to biotic stimulus	60/1584	155/7502	3.40758e-07	3.56496e-05	2.78463e-05	IRGM2/MMRN2/OTUD4/MNDAL/LGALS9/FLOT1/NMI/NINJ1/CD74/IFI211/IFI204/CD14/LAMP1/APP/RPS6KA3/LYN/XRCC5/VAV1/GRN/HMGB2/STAT5A/SYK/ARF6/HMGB1/UFD1/MASP1/STING1/SIN3A/LBP/CD180/RFTN1/RIGI/EPG5/FBXO38/IFI209/PARP9/GBP5/MATR3/APPL2/APPL1/COLEC12/ZNFX1/IFIH1/CADM1/UNC93B1/SFPQ/PQBP1/POLR3D/GPS2/MED1/TNIP2/EMILIN1/NONO/TLR3/IFI35/PYCARD/PLSCR1/TNIP1/BCL10/AP3B1	60
BP	GO:0008154	actin polymerization or depolymerization	55/1584	138/7502	3.46112e-07	3.56496e-05	2.78463e-05	BIN1/DIAPH1/CAPN1/AIF1/WDR1/CORO1A/ICAM1/CFL1/RDX/CAPZA2/CAPZB/HCLS1/SH3BP1/TPM1/ARF6/PFN1/RAC1/WAS/EVL/FER/VASP/SPECC1L/MICALL2/COBL/SSH2/CTTN/GRB2/DBNL/SWAP70/FCHSD1/FHOD3/ABITRAM/WASHC5/WIPF1/NCKAP1L/SSH3/SVIL/ARHGAP35/CYRIB/ESAM/ACTR3/ARPC5/COTL1/WASHC3/PYCARD/LIMA1/TMOD3/PLEK/FLII/ARPC3/RHOA/DBN1/DSTN/ARPC1B/TWF2	55
BP	GO:0002449	lymphocyte mediated immunity	52/1584	128/7502	3.54583e-07	3.57105e-05	2.78939e-05	LGALS9/CORO1A/HPRT/B2M/H2-D1/H2-K1/TGFB1/CD74/HC/PTPRC/CFH/LAMP1/ICAM1/C1QB/H2-Q7/H2-AA/H2-AB1/SPN/GBA/FCER1G/TAP1/GFUS/FCGR1/VAV1/PTPN6/TAP2/STAT5A/CTSH/STAT6/MSH6/HMGB1/WAS/TRP53BP1/CTSC/PARP3/MYO1G/KIF5B/CRK/SWAP70/RFTN1/TRPM4/FBXO38/LIG4/EXOSC6/NCKAP1L/SASH3/CADM1/UNC93B1/TREX1/CYRIB/INPP5D/BCL10	52
BP	GO:0061572	actin filament bundle organization	48/1584	116/7502	5.22246e-07	5.14526e-05	4.01903e-05	SH3PXD2B/AIF1/PDLIM1/SRC/CFL1/EZR/RDX/PIK3R1/MARCKS/CCN2/TJP1/STMN1/ACTN4/TPM1/CDC42/PFN1/RAC1/ACTG1/PDLIM4/WAS/EVL/PLS1/SHANK3/LCP1/MYH10/ZYX/SWAP70/ACTN1/LIMD2/WASF2/FLNA/SMAD3/ARRB1/RHPN2/KANK2/SYNPO/FERMT2/PAK2/MYH9/PXN/PLS3/LIMA1/ESPN/PLEK/RHOA/DBN1/SORBS3/CORO1B	48
BP	GO:1902904	negative regulation of supramolecular fiber organization	47/1584	113/7502	5.7257e-07	5.46058e-05	4.26532e-05	CAPN1/PFDN2/CORO1A/APOE/MAP1B/CFL1/RDX/PIK3R1/TJP1/CAPZA2/CAPZB/STMN1/TPM1/PFN1/WAS/EVL/SMAD4/PFDN6/CLU/SPECC1L/SHANK3/SSH2/SWAP70/FHOD3/EML2/KATNB1/WASF2/RHPN2/KANK2/CAMSAP2/WDR47/PAK2/SSH3/SVIL/CYRIB/EMILIN1/GMFB/LIMA1/GMFG/ARHGEF7/DYSF/TMOD3/FLII/DBN1/MAP1A/CORO1B/TWF2	47
BP	GO:0022603	regulation of anatomical structure morphogenesis	135/1584	438/7502	5.78349e-07	5.46058e-05	4.26532e-05	PTPRF/MED12/FMNL2/MMRN2/DIAPH1/PTGIS/SP100/ILK/NINJ1/WDR1/MKLN1/CORO1A/SP1/THY1/ADA/TGFB1/SRC/HC/APOE/ANXA1/RRAS/LCN2/MDK/ICAM1/HSPB1/MAP1B/CFL1/HEXB/VIM/EZR/MSN/RDX/MARCKS/GRN/RBPJ/TJP1/ALOX12/CXCL12/STAT3/NEDD4/CAPZB/CTSH/CAMP/PKM/FOXP1/TPM1/FGF1/ACTR2/RAC1/PAFAH1B1/HMGB1/PRKCB/YWHAH/ROCK1/NHERF1/RHOG/S100A13/CTNNB1/JUP/ANXA7/HGF/CCBE1/EMC10/MYL12B/ECSCR/ANKRD27/SHANK3/SYNE3/RC3H1/PML/FZD6/CYBB…	135
BP	GO:0031589	cell-substrate adhesion	72/1584	200/7502	6.58677e-07	6.09209e-05	4.75861e-05	SLK/ILK/NINJ1/MKLN1/CORO1A/THY1/SRC/NID1/RRAS/SPP1/MDK/LGALS1/CFL1/GFUS/ITGAL/PIK3R1/MARCKS/CCN2/VCAM1/VTN/CD63/ITGAV/ACTN4/FERMT1/CDC42/RAC1/ACTG1/ROCK1/FER/CTNNB1/JUP/RAC2/FBLN1/MICALL2/OLFM4/EGFLAM/MYO1G/CTTN/FZD7/GAS6/ZYX/CRK/CD34/VCL/PEAK1/TAOK2/ACTN1/PIK3CB/FLNA/SMAD3/DOCK1/SFRP1/SMOC2/FERMT2/MYH9/PXN/LIMS2/TRPM7/EMILIN1/TRIOBP/LPXN/PLEKHA2/PARVB/NTN4/IQGAP1/RHOA/ITGAX/DBN1/SORBS3/CORO1C/EF…	72
BP	GO:0008064	regulation of actin polymerization or depolymerization	48/1584	117/7502	7.07124e-07	6.28369e-05	4.90827e-05	BIN1/CAPN1/WDR1/CORO1A/ICAM1/CFL1/RDX/CAPZA2/CAPZB/HCLS1/SH3BP1/TPM1/ARF6/PFN1/RAC1/WAS/EVL/FER/VASP/SPECC1L/SSH2/CTTN/GRB2/DBNL/SWAP70/FCHSD1/FHOD3/ABITRAM/NCKAP1L/SSH3/SVIL/ARHGAP35/CYRIB/ESAM/ACTR3/ARPC5/COTL1/PYCARD/LIMA1/TMOD3/PLEK/FLII/ARPC3/RHOA/DBN1/DSTN/ARPC1B/TWF2	48
BP	GO:0030832	regulation of actin filament length	48/1584	117/7502	7.07124e-07	6.28369e-05	4.90827e-05	BIN1/CAPN1/WDR1/CORO1A/ICAM1/CFL1/RDX/CAPZA2/CAPZB/HCLS1/SH3BP1/TPM1/ARF6/PFN1/RAC1/WAS/EVL/FER/VASP/SPECC1L/SSH2/CTTN/GRB2/DBNL/SWAP70/FCHSD1/FHOD3/ABITRAM/NCKAP1L/SSH3/SVIL/ARHGAP35/CYRIB/ESAM/ACTR3/ARPC5/COTL1/PYCARD/LIMA1/TMOD3/PLEK/FLII/ARPC3/RHOA/DBN1/DSTN/ARPC1B/TWF2	48
BP	GO:0001909	leukocyte mediated cytotoxicity	26/1584	49/7502	8.01875e-07	6.98865e-05	5.45892e-05	LGALS9/CORO1A/HPRT/B2M/H2-D1/H2-K1/TGFB1/PTPRC/LAMP1/H2-Q7/TAP1/GFUS/FCGR1/VAV1/PTPN6/TAP2/STAT5A/CTSH/CTSC/NCF1/KIF5B/CRK/STXBP2/NCKAP1L/CADM1/CYRIB	26
BP	GO:0030155	regulation of cell adhesion	120/1584	382/7502	8.63356e-07	7.38251e-05	5.76657e-05	AMBRA1/LGALS9/FLOT1/CAPN1/SMARCE1/SLK/ILK/NINJ1/AIF1/CORO1A/THY1/B2M/ADA/TGFB1/CD74/IGF1/SRC/PTPRC/PRKG1/ANXA1/NID1/RRAS/SPP1/MDK/ICAM1/H2-AA/H2-AB1/HSPB1/SPN/LGALS1/CFL1/TGM2/GFUS/ITGAL/LYN/RDX/PIK3R1/VAV1/PTPN6/VCAM1/VTN/RBPJ/AKT1/TJP1/ALOX12/CXCL12/CD63/STAT5A/ITGAV/SYK/ACTN4/TPM1/FERMT1/CDC42/PPP1CB/RAC1/HMGB1/ACTG1/KIFAP3/ROCK1/WNK1/IL6ST/JUP/ACP5/RAC2/SERPINE2/FBLN1/SPECC1L/SMARCA4/OLFM4/CC…	120
BP	GO:0045089	positive regulation of innate immune response	56/1584	145/7502	9.132e-07	7.66412e-05	5.98654e-05	IRGM2/OTUD4/MNDAL/LGALS9/FLOT1/NMI/NINJ1/CD74/IFI211/IFI204/CD14/LAMP1/APP/RPS6KA3/LYN/XRCC5/VAV1/HMGB2/STAT5A/SYK/ARF6/HMGB1/UFD1/MASP1/STING1/SIN3A/LBP/CD180/RFTN1/RIGI/EPG5/IFI209/PARP9/GBP5/MATR3/APPL2/APPL1/COLEC12/ZNFX1/IFIH1/CADM1/UNC93B1/SFPQ/PQBP1/POLR3D/GPS2/MED1/TNIP2/NONO/TLR3/IFI35/PYCARD/PLSCR1/TNIP1/BCL10/AP3B1	56
BP	GO:0048002	antigen processing and presentation of peptide antigen	18/1584	28/7502	9.34557e-07	7.70075e-05	6.01515e-05	CTSS/B2M/H2-D1/H2-K1/CD74/CTSL/H2-Q7/H2-AA/H2-AB1/FCER1G/TAP1/FCGR1/TAP2/UNC93B1/PYCARD/ERAP1/IFI30/TAPBP	18
BP	GO:0019884	antigen processing and presentation of exogenous antigen	14/1584	19/7502	1.31224e-06	0.000106197	8.29521e-05	CTSS/B2M/H2-K1/CD74/H2-AA/H2-AB1/FCER1G/TAP1/FCGR1/TAP2/UNC93B1/IFI30/TAPBP/AP3B1	14
BP	GO:1903131	mononuclear cell differentiation	65/1584	180/7502	2.03374e-06	0.000161701	0.000126306	AMBRA1/MNDAL/LGALS9/SMARCE1/SP3/B2M/ADA/TGFB1/CD74/CTSL/PTPRC/IFI211/IFI204/ANXA1/MDK/APCS/H2-AA/H2-AB1/HSPB1/SPN/LGALS1/GBA/FCER1G/LYN/PIK3R1/VAV1/PTPN6/RBPJ/STAT3/STAT5A/SYK/STAT6/ST3GAL1/KMT2A/FOXP1/HMGB1/CTNNB1/SMARCA4/FBXO7/RC3H1/KAT7/FZD7/PSAP/GAS6/TPD52/TOP2B/SMARCC2/LIG4/IFI209/DOCK10/DOCK2/SFRP1/NCKAP1L/SASH3/PGLYRP2/GPS2/MED1/SMARCD2/PIR/TMEM176A/INPP5D/RHOA/ITGB6/AP3B1/SART1	65
BP	GO:0040017	positive regulation of locomotion	104/1584	326/7502	2.17319e-06	0.000169809	0.00013264	SMURF2/LGALS9/DIAPH1/SDCBP/IL16/ILK/AIF1/CORO1A/SP1/THY1/TGFB1/CD74/IGF1/SRC/PTPRC/ANXA1/RRAS/LCN2/APP/MDK/ICAM1/HSPB1/INSR/SPN/CFL1/GFUS/LYN/RDX/PIK3R1/GRN/MMP3/VTN/AKT1/COL18A1/TJP1/ALOX12/CXCL12/STAT3/STAT5A/ITGAV/CTSH/ACTN4/FOXP1/FERMT1/CDC42/FGF1/ARF6/PFN1/RAC1/HMGB1/ACTG1/UBE2I/FER/WNK1/IL6ST/ACP5/RAC2/HGF/FBLN1/FAM83H/CCBE1/EMC10/TRADD/SSH2/CTTN/MAP3K3/GAS6/LBP/PRKD1/MAPK3/MAP2K2/CRK/RIPOR…	104
BP	GO:0002274	myeloid leukocyte activation	42/1584	101/7502	2.28438e-06	0.000175471	0.000137063	FCGR4/LGALS9/STXBP1/NMI/HYAL2/IL16/AIF1/TGFB1/ANXA1/APP/JUND/FCER1G/LYN/GRN/PTPN6/RBPJ/PLA2G4A/SYK/PTPRE/CAMP/FOXP1/YWHAZ/HMGB1/FER/CTSC/RAC2/CLU/LBP/STXBP2/IL33/DOCK2/CRTC3/TREX1/TNIP2/TLR3/IFI35/PYCARD/DYSF/PLSCR1/MYO18A/BCL10/ITGB6	42
BP	GO:2000147	positive regulation of cell motility	102/1584	319/7502	2.42935e-06	0.000183497	0.000143332	SMURF2/LGALS9/DIAPH1/SDCBP/ILK/AIF1/CORO1A/SP1/THY1/TGFB1/CD74/IGF1/SRC/PTPRC/ANXA1/RRAS/LCN2/APP/MDK/ICAM1/HSPB1/INSR/SPN/CFL1/GFUS/LYN/RDX/PIK3R1/GRN/MMP3/VTN/AKT1/COL18A1/TJP1/ALOX12/CXCL12/STAT3/STAT5A/ITGAV/CTSH/ACTN4/FOXP1/FERMT1/CDC42/FGF1/ARF6/PFN1/RAC1/HMGB1/ACTG1/UBE2I/FER/WNK1/IL6ST/ACP5/RAC2/HGF/FBLN1/FAM83H/CCBE1/EMC10/TRADD/SSH2/MAP3K3/GAS6/LBP/PRKD1/MAPK3/MAP2K2/CRK/RIPOR1/SWAP70/N…	102
BP	GO:0030335	positive regulation of cell migration	99/1584	309/7502	3.10475e-06	0.000230668	0.000180177	SMURF2/LGALS9/DIAPH1/SDCBP/ILK/AIF1/CORO1A/SP1/THY1/TGFB1/CD74/IGF1/SRC/PTPRC/ANXA1/RRAS/LCN2/APP/MDK/ICAM1/HSPB1/INSR/SPN/GFUS/LYN/RDX/PIK3R1/GRN/MMP3/VTN/AKT1/COL18A1/TJP1/ALOX12/CXCL12/STAT3/STAT5A/ITGAV/CTSH/ACTN4/FOXP1/FERMT1/CDC42/FGF1/ARF6/PFN1/RAC1/HMGB1/ACTG1/UBE2I/FER/WNK1/IL6ST/ACP5/RAC2/HGF/FBLN1/FAM83H/CCBE1/EMC10/TRADD/SSH2/MAP3K3/GAS6/LBP/PRKD1/MAPK3/CRK/RIPOR1/SWAP70/NIPBL/MYLK/CA…	99
BP	GO:0045597	positive regulation of cell differentiation	120/1584	391/7502	3.20549e-06	0.000234311	0.000183023	PTPRF/SH3PXD2B/AMBRA1/APOB/NUMA1/BIN1/LGALS9/SDCBP/HDAC1/SLC6A6/SMARCE1/IMPACT/ILK/NINJ1/PARP2/CASP8/ADA/TGFB1/CD74/IGF1/PTPRC/APOE/IFI204/ANXA1/NID1/RRAS/APP/MDK/H2-AA/MAP1B/JUND/VIM/TGM2/LYN/PIK3R1/MARCKS/MAN2A1/XRCC5/CCN2/HMGB2/AKT1/PROC/HSF1/CXCL12/STAT3/STAT5A/YAP1/SYK/LMNA/HCLS1/PA2G4/ACTR2/PAFAH1B1/HMGB1/EIF5A/FRZB/SMAD5/SMAD4/IL6ST/CTNNB1/CLU/SERPINE2/PDLIM7/SMARCA4/ANKRD27/SHANK3/MUP20/K…	120
BP	GO:0006909	phagocytosis	48/1584	123/7502	3.87086e-06	0.000277996	0.000217146	NCF2/AIF1/CORO1A/TGFB1/PTPRC/APOA2/ANXA1/FCER1G/MFGE8/TGM2/ITGAL/FCGR1/VAV1/CSK/ITGAV/SYK/SH3BP1/CDC42/RAC1/HMGB1/NFIX/MYO7A/MASP1/CNN2/PROS1/MYO1G/GAS6/LBP/PLD4/ELMO2/ELMO1/DOCK1/ARHGAP25/ARHGAP12/WASHC5/DOCK2/NCKAP1L/APPL2/APPL1/COLEC12/MYH9/TREX1/CD302/PYCARD/DYSF/PLSCR1/MYO18A/CORO1C	48
BP	GO:0030865	cortical cytoskeleton organization	21/1584	38/7502	3.92581e-06	0.000277996	0.000217146	FMNL2/WDR1/TLN1/EZR/ARF6/RAC1/PAFAH1B1/ROCK1/RHOG/PLS1/FMNL3/FHOD3/ACTN1/LLGL1/SYNPO/NCKAP1L/RHOQ/PLEK/FMNL1/PLEC/CORO1C	21
BP	GO:0035458	cellular response to interferon-beta	16/1584	25/7502	4.19008e-06	0.000292145	0.000228198	IRGM2/MNDAL/IFI211/IFI204/UBE2G2/STING1/GBP3/TGTP1/TGTP2/IFIT1/IFIT3/IFI209/CDC34/TREX1/GBP7/GBP2	16
BP	GO:0046649	lymphocyte activation	100/1584	315/7502	4.35494e-06	0.000298529	0.000233185	AMBRA1/WDFY4/LGALS9/PSMB10/SMARCE1/AIF1/SP3/CORO1A/HPRT/THY1/B2M/ADA/TGFB1/CD74/IGF1/CTSL/PTPRC/ANXA1/LAMP1/MDK/ICAM1/H2-AA/H2-AB1/HSPB1/SPN/LGALS1/GBA/FCER1G/ITGAL/LYN/MSN/PIK3R1/VAV1/PTPN6/VCAM1/RBPJ/CXCL12/CSK/STAT3/STAT5A/ITGAV/NEDD4/SYK/STAT6/MSH6/ST3GAL1/KMT2A/FOXP1/HMGB1/PRKCB/WAS/TRP53BP1/IL6ST/CTNNB1/RAC2/SMARCA4/FBXO7/PARP3/SKAP2/CCDC88B/RC3H1/KAT7/FLOT2/FZD7/PSAP/LCP1/GAS6/CD180/TPD52/…	100
BP	GO:0002253	activation of immune response	76/1584	224/7502	4.41338e-06	0.000298529	0.000233185	IRGM2/OTUD4/MNDAL/FLOT1/NMI/FYB/NINJ1/IKBKG/THY1/ADA/HC/PTPRC/CFH/IFI211/IFI204/CD14/APP/C1QB/RPS6KA3/FCER1G/NFKB1/LYN/EZR/XRCC5/PTPN6/CSK/SYK/FOXP1/UBE2N/ARF6/HMGB1/PRKCB/UFD1/WNK1/MASP1/STING1/RC3H1/MYO1G/SIN3A/GRB2/ELF1/LBP/CD180/RFTN1/RIGI/EPG5/DGKZ/IFI209/PRKD2/NCKAP1L/MATR3/APPL2/APPL1/COLEC12/ZNFX1/IFIH1/UNC93B1/SFPQ/PQBP1/TREX1/GPS2/RNF31/TNIP2/NONO/TLR3/LPXN/IFI35/PHPT1/PYCARD/PLSCR1/BLN…	76
BP	GO:0002683	negative regulation of immune system process	70/1584	202/7502	4.55915e-06	0.000303854	0.000237344	OTUD4/MNDAL/LGALS9/NMI/THY1/ADA/TGFB1/CD74/IGF1/HC/PTPRC/APOA2/IFI211/IFI204/ANXA1/MDK/APCS/H2-AA/HSPB1/SPN/FCER1G/TAP1/LYN/EZR/PIK3R1/GRN/PTPN6/AKT1/CD68/TAP2/CXCL12/STAT5A/EPX/STAT6/LRCH1/HMGB1/UFD1/FER/MASP1/CTNNB1/ACP5/CNN2/FBXO7/TRAFD1/PARP3/OLFM4/RC3H1/SAMHD1/ELF1/CRK/DGKZ/IFI209/IL33/SFRP1/NCKAP1L/APPL1/PGLYRP2/TREX1/YTHDF2/GPS2/EMILIN1/LPXN/ATG12/PHPT1/PRKAR1A/TMEM176A/INPP5D/PSMA1/MAD1L1…	70
BP	GO:0030041	actin filament polymerization	46/1584	117/7502	4.84289e-06	0.000318087	0.000248462	BIN1/DIAPH1/CAPN1/AIF1/CORO1A/ICAM1/CFL1/RDX/CAPZA2/CAPZB/HCLS1/TPM1/ARF6/PFN1/RAC1/WAS/EVL/FER/VASP/MICALL2/COBL/SSH2/CTTN/GRB2/DBNL/FCHSD1/FHOD3/ABITRAM/WASHC5/NCKAP1L/SSH3/SVIL/CYRIB/ESAM/ACTR3/ARPC5/COTL1/WASHC3/PYCARD/TMOD3/FLII/ARPC3/RHOA/DBN1/ARPC1B/TWF2	46
BP	GO:0043254	regulation of protein-containing complex assembly	85/1584	260/7502	6.50198e-06	0.000420957	0.000328815	IRGM2/AMBRA1/ICE1/NUMA1/BIN1/STXBP1/DCTN1/CAPN1/IMPACT/SORL1/CORO1A/TGFB1/SRC/APOE/ICAM1/MAP1B/LAMP2/GBA/CFL1/MSN/RDX/MMP3/HSF1/CDKN1B/CAPZA2/CAPZB/SYK/HCLS1/STMN1/TPM1/FERMT1/CDC42/ARF6/PFN1/RAC1/HMGB1/EVL/FER/VASP/H3F3B/EIF2AK2/CLU/ANKRD27/SSH2/CTTN/GRB2/HCFC1/LCP1/PRKD1/DBNL/FCHSD1/FBLIM1/FHOD3/EML2/EPN1/ABITRAM/CAMSAP2/AIDA/GBP5/SEPTIN8/FERMT2/NCKAP1L/SSH3/SVIL/CYRIB/CLIP1/ESAM/ACTR3/PARK7/RA…	85
BP	GO:0002768	immune response-regulating cell surface receptor signaling pathway	45/1584	115/7502	7.09751e-06	0.000453041	0.000353876	NMI/FYB/NINJ1/PIGR/IKBKG/THY1/ADA/PTPRC/CD14/FCER1G/NFKB1/LYN/EZR/PTPN6/CSK/SYK/FOXP1/UBE2N/ARF6/HMGB1/PRKCB/FER/WNK1/MASP1/RC3H1/MYO1G/GRB2/ELF1/LBP/RFTN1/DGKZ/PRKD2/NCKAP1L/APPL2/APPL1/GPS2/RNF31/TNIP2/LPXN/IFI35/PHPT1/PLSCR1/BLNK/RBCK1/BCL10	45
BP	GO:0031344	regulation of cell projection organization	118/1584	389/7502	7.2382e-06	0.000455605	0.000355878	PTPRF/ODF2/IFT140/DPYSL2/PRKCSH/KIF3C/SCARB2/ILK/DYNC1I2/THY1/B2M/H2-D1/H2-K1/SRC/APOE/LCN2/APP/MDK/ICAM1/HSPB1/MAP1B/LGALS1/CFL1/VIM/LYN/EZR/RDX/PIK3R1/MARCKS/MAP4/GRN/AKT1/CXCL12/NEDD4/YAP1/CAPZB/DYNLT1A/DYNLT1B/DYNLT1C/DYNLT1F/CDC42/RAB8B/ACTR2/ARF6/PFN1/RAC1/PAFAH1B1/DYNLL1/YWHAH/WAS/EVL/FER/RHOG/CRMP1/RAC2/SERPINE2/HGF/FBXO7/ANKRD27/PLS1/P3H1/SHANK3/DCDC2A/COBL/CTTN/FXR1/PRKCI/PRKD1/DBNL/MAP…	118
BP	GO:0051129	negative regulation of cellular component organization	122/1584	405/7502	7.34347e-06	0.000455899	0.000356108	PTPRF/TPR/STXBP1/PRKCSH/SDCBP/CAPN1/IMPACT/PFDN2/SORL1/DYNC1I2/CORO1A/THY1/B2M/H2-D1/H2-K1/IGF1/SRC/APOA4/APOE/APOA2/SUB1/APP/MAP1B/LGALS1/LAMP2/HSPA2/GBA/CFL1/VIM/RDX/PIK3R1/MAP4/XRCC5/AKT1/HSF1/TJP1/ITGAV/YAP1/CAPZA2/CAPZB/LMNA/MNAT1/STMN1/EXOSC10/TPM1/CDC42/ARF6/PFN1/PAFAH1B1/HMGB1/YWHAH/WAS/ROCK1/EVL/H3F3B/H3F3A/MCM2/CRMP1/SMAD4/PFDN6/CLU/HGF/SPECC1L/ANKRD27/SHANK3/SSH2/XRCC1/PML/VAT1/SWAP70/…	122
BP	GO:0001667	ameboidal-type cell migration	80/1584	242/7502	7.62326e-06	0.000466873	0.00036468	SMURF2/MMRN2/HYAL2/SP100/ILK/PDLIM1/CORO1A/SP1/TGFB1/IGF1/SRC/APOE/ANXA1/RRAS/LCN2/HSPB1/ANXA6/CFL1/GFUS/GRN/AKT1/COL18A1/ALOX12/CAP1/CXCL12/CD63/STAT5A/ITGAV/CTSH/SH3BP1/ACTN4/FOXP1/FERMT1/CDC42/FGF1/ARF6/PFN1/RAC1/PAFAH1B1/HMGB1/ROCK1/EVL/NHERF1/FER/SMAD4/JUP/CCBE1/EMC10/PML/MAP3K3/ARHGDIB/PRKD1/PTPN23/PRCP/WASF2/ARID5B/PIK3CB/DOCK1/KANK2/PRKD2/SMOC2/AGO2/APPL2/APPL1/MYH9/MACIR/AMOT/PXN/ACTR3/L…	80
BP	GO:0006954	inflammatory response	99/1584	315/7502	7.88346e-06	0.000475094	0.000371102	ITIH4/PARP4/RAP1GDS1/LGALS9/PTGIS/AOAH/NMI/PLD3/HYAL2/CHIL3/IL16/NINJ1/AIF1/CTSS/ADA/TGFB1/IGF1/HC/CFH/APOE/ANXA1/CD14/APP/MDK/ICAM1/SPN/LGALS1/SDC1/FCER1G/TGM2/NFKB1/LYN/FCGR1/GRN/HMGB2/AIMP1/RBPJ/AKT1/CD68/PROC/STAT3/STAT5A/ITGAV/PLA2G4A/SYK/CLEC10A/CAMP/FOXP1/YWHAZ/HMGB1/NFIX/H2BC1/CTSC/ACP5/CLU/HGF/NCF1/STING1/TRADD/CYBB/LBP/PRKD1/CD180/CAMK2N1/PRCP/TNC/PLD4/SMAD3/IL33/GBP5/AREL1/APPL2/APPL1/…	99
BP	GO:0051241	negative regulation of multicellular organismal process	142/1584	486/7502	7.96716e-06	0.000475094	0.000371102	MMRN2/BIN1/LGALS9/HDAC1/NMI/SP100/SORL1/THY1/B2M/ADA/TGFB1/CD74/IGF1/APOA4/PTPRC/APOE/APOA2/PRKG1/ANXA1/APP/MDK/APCS/H2-AA/HSPB1/INSR/THBD/SPN/GBA/ALDH1A1/NFKB1/LYN/EZR/CTNNA1/PIK3R1/GRN/PTPN6/VTN/RBPJ/PROC/HSF1/ALOX12/CSK/CD63/CDKN1B/ANXA5/LMNA/EPX/DYNLT1B/FOXP1/FERMT1/NUTF2/RAC1/HMGB1/YWHAH/KIFAP3/ROCK1/UFD1/EVL/FER/WNK1/FRZB/ANXA4/SMAD4/CTSC/G6PDX/CTNNB1/JUP/ACP5/SERPINE2/HGF/PROS1/FBLN1/NCF1/…	142
BP	GO:0045944	positive regulation of transcription by RNA polymerase II	135/1584	459/7502	9.33236e-06	0.00054129	0.000422809	MED12/MNDAL/HDAC1/HYAL2/SP100/SUPT5/SP3/IKBKG/PSMC3/SP1/TGFB1/IGF1/NCL/H2AZ1/IFI211/IFI204/TCEA1/SUB1/APP/JUND/ZFX/HMGA1/RPS6KA3/HEXB/POU2F1/NFKB1/PTMA/PIK3R1/HMGB2/RBPJ/AKT1/HSF1/STAT3/STAT5A/YAP1/HCLS1/HDGF/LUM/PKM/STAT6/MAF/KMT2A/FOXP1/GMEB2/PCBP1/FGF1/ACTR2/PFN1/HMGB1/SUPT4A/NFIX/WAS/TRP53BP1/ERG/SMAD5/SMAD4/WBP2/GABPA/CTNNB1/JUP/YES1/LARP7/CHD8/RBM15/STING1/GTF2F1/SMARCA4/THRAP3/KAT7/SIN3A/E…	135
BP	GO:0006397	mRNA processing	101/1584	324/7502	9.44599e-06	0.00054129	0.000422809	RBM25/EFTUD2/SRSF5/HNRNPH1/SRPK1/PRKACA/NCL/APP/USP4/HSF1/HNRNPA1/PCBP1/SNRPF/LSM6/SRSF3/ARVCF/LARP7/RBM15/SRSF6/KHSRP/PUF60/METTL14/SMU1/DDX46/THRAP3/RBM27/COIL/PRPF4B/FXR1/RALY/SCAF8/CPSF6/SNRNP200/LSM8/THOC7/SAFB2/HNRNPA3/SLU7/SRSF7/PRPF18/SRRM2/TXNL4B/MBNL2/RBM14/CLASRP/AQR/RBM28/TCERG1/SUGP1/SLTM/CWF19L1/RBM17/PAF1/WDR33/SF3A1/MBNL3/HNRNPL/ZFP830/CCAR2/THOC3/HNRNPU/RBM39/SFPQ/PQBP1/DDX1/PRPF…	101
BP	GO:0002697	regulation of immune effector process	63/1584	180/7502	9.45312e-06	0.00054129	0.000422809	LGALS9/STXBP1/B2M/H2-D1/H2-K1/TGFB1/CD74/PTPRC/CFH/APOA2/ANXA1/LAMP1/H2-Q7/SPN/FCER1G/TAP1/LYN/FCGR1/VAV1/GRN/PTPN6/TAP2/STAT5A/SYK/EPX/STAT6/FOXP1/HMGB1/WAS/TRP53BP1/FER/MASP1/ACP5/RAC2/NCF1/PARP3/RC3H1/LBP/CRK/STXBP2/RIGI/TRPM4/FBXO38/EXOSC6/IL33/NCKAP1L/SASH3/APPL2/APPL1/CADM1/PGLYRP2/DDX1/TREX1/CYRIB/TLR3/MZB1/EVPL/PYCARD/DDX21/LITAF/MYO18A/SEMA7A/CD5L	63
BP	GO:0030097	hemopoiesis	126/1584	423/7502	9.55499e-06	0.00054129	0.000422809	AMBRA1/TUBB1/BRPF1/MNDAL/SETD1A/MYO1E/SIPA1L3/LGALS9/HYAL2/SMARCE1/NINJ1/PIP4K2A/SP3/WDR1/SP1/CASP8/B2M/ADA/TGFB1/CD74/SRC/CTSL/PTPRC/IFI211/IFI204/ANXA1/TCEA1/RRAS/APP/MDK/APCS/H2-AA/H2-AB1/HSPB1/SPN/LGALS1/GBA/FCER1G/LYN/PIK3R1/XRCC5/VAV1/PTPN6/HMGB2/RBPJ/HSF1/STAT3/STAT5A/SYK/HCLS1/STAT6/ST3GAL1/MAF/KMT2A/DNASE2A/FOXP1/PAFAH1B1/HMGB1/NFIX/SMAD5/GABPA/G6PDX/RBP1/CTNNB1/EIF2AK2/EML1/CNN2/RBM15/S…	126
BP	GO:0034504	protein localization to nucleus	70/1584	206/7502	9.8862e-06	0.000553139	0.000432064	FAM53A/RAP1GDS1/TPR/MORC3/KPNA4/HYAL2/SP100/TGFB1/SRC/CDK1/APP/CFL1/LMNB2/CTNNA1/PIK3R1/AKT1/STAT3/RANGAP1/YAP1/SYK/LMNA/HCLS1/HDGF/FERMT1/NUTF2/YWHAE/JUP/LARP7/DTX3L/KAT7/SIN3A/PML/PRKD1/TRIM28/PPP3R1/IPO8/NUP214/TNPO1/NUP107/NUP93/SUN2/IPO5/FLNA/NUP54/IL33/PARP9/NUP88/FERMT2/PAF1/MEPCE/APPL2/APPL1/NUP133/HNRNPU/IPO4/TARDBP/TOR1AIP1/PLRG1/MED1/PARK7/GRK2/NUP155/SEC13/SUN1/RANBP2/STK3/NUP50/CD2AP…	70
BP	GO:0009617	response to bacterium	89/1584	278/7502	1.01623e-05	0.000561655	0.000438716	FCGR4/IRGM2/MMRN2/MNDAL/LGALS9/NCF2/AMY1/JCHAIN/B2M/H2-K1/MT2/TGFB1/CFH/BPIFA2/LYZ2/NCL/IFI211/IFI204/CD14/LCN2/APP/SPN/LYZ1/RPS6KA3/VIM/FCER1G/ANG/NFKB1/LYN/FCGR1/GRN/CDK4/HMGB2/RBPJ/AKT1/CD68/TAP2/HSF1/ITGAV/SYK/EPX/CAMP/FOXP1/HMGB1/FER/EIF2AK2/ACP5/NCF1/GBP3/LBP/MRC1/PRKD1/CD180/TGTP1/MAPK3/IFIT1/IFIT3/NEXN/AA467197/SP110/CCDC186/GSDMC3/GBP5/PAF1/COLEC12/ZNFX1/PGLYRP2/UMOD/GBP7/CYRIB/PDE2A/RNF…	89
BP	GO:0002685	regulation of leukocyte migration	40/1584	100/7502	1.22551e-05	0.000669156	0.000522686	LGALS9/CAPN1/STK10/NINJ1/AIF1/CORO1A/THY1/ADA/TGFB1/CD74/HC/ANXA1/APP/MDK/ICAM1/SPN/LYN/MSN/PIK3R1/AKT1/CXCL12/LRCH1/RAC1/HMGB1/WNK1/RAC2/CNN2/GAS6/LBP/MAPK3/CRK/SWAP70/IL33/DOCK8/DNM1L/NCKAP1L/EMILIN1/PYCARD/DYSF/RHOA	40
BP	GO:0042110	T cell activation	73/1584	219/7502	1.37584e-05	0.000736539	0.000575319	AMBRA1/WDFY4/LGALS9/PSMB10/SMARCE1/AIF1/SP3/CORO1A/THY1/B2M/ADA/TGFB1/CD74/IGF1/CTSL/PTPRC/ANXA1/MDK/ICAM1/H2-AA/H2-AB1/HSPB1/SPN/LGALS1/GBA/FCER1G/ITGAL/MSN/VAV1/PTPN6/VCAM1/CXCL12/CSK/STAT3/STAT5A/ITGAV/NEDD4/SYK/STAT6/KMT2A/FOXP1/HMGB1/WAS/IL6ST/CTNNB1/RAC2/SMARCA4/CCDC88B/RC3H1/KAT7/FLOT2/FZD7/PSAP/LCP1/SMARCC2/LIG4/SMAD3/DOCK8/DOCK2/NCKAP1L/SASH3/APBB1IP/MYH9/TREX1/CYRIB/SMARCD2/PRKAR1A/PYCA…	73
BP	GO:0035239	tube morphogenesis	128/1584	434/7502	1.38646e-05	0.000736539	0.000575319	MED12/MMRN2/BRPF1/APOB/MYO1E/PTGIS/SP100/ILK/NINJ1/SP1/CASP8/THY1/TGFB1/IGF1/PRKACA/SRC/HC/CFH/APOE/NCL/ANXA1/RRAS/LCN2/MDK/HSPB1/CFL1/MGP/ANG/MFGE8/TGM2/GRN/CCN2/AIMP1/RBPJ/AKT1/COL18A1/TJP1/ALOX12/CXCL12/STAT3/ITGAV/NEDD4/YAP1/SYK/CTSH/CAMP/PKM/FOXP1/CDC42/FGF1/PFN1/YWHAZ/HMGB1/ACTG1/PRKACB/PRKCB/ROCK1/VASP/SMAD5/SMAD4/XDH/CTNNB1/JUP/HGF/RBM15/SPECC1L/CCBE1/EMC10/SMARCA4/ECSCR/MTHFD1L/SHANK3/GZ…	128
BP	GO:0035456	response to interferon-beta	18/1584	32/7502	1.39767e-05	0.000736539	0.000575319	IRGM2/MNDAL/IFI211/IFI204/UBE2G2/STING1/GBP3/TGTP1/TGTP2/IFIT1/IFIT3/IFI209/SHFL/CDC34/TREX1/GBP7/PLSCR1/GBP2	18
BP	GO:0044089	positive regulation of cellular component biogenesis	91/1584	288/7502	1.45272e-05	0.000756749	0.000591106	SH3PXD2B/AMBRA1/ICE1/NUMA1/TPR/BIN1/DCTN1/FLOT1/SDCBP/PIP4K2A/THY1/TGFB1/SRC/APOE/ICAM1/DNMT1/MAP1B/CFL1/SDC1/MSN/PIK3R1/MMP3/CCN2/HSF1/CDKN1B/SYK/TPM1/FERMT1/CDC42/ACTR2/PSMC5/ARF6/PFN1/RAC1/DYNLL1/PDLIM4/ROCK1/EVL/FER/VASP/G3BP2/RAC2/CLU/COBL/SIN3A/CTTN/GRB2/TSG101/LCP1/PRKD1/TRIM28/SWAP70/CEP135/PHLDB1/FCHSD1/SEPTIN9/EPN1/PIP4K2B/WASF2/FLNA/SMAD3/DNM3/CNOT2/SYNPO/GBP5/CDC34/FERMT2/NCKAP1L/RHOQ…	91
BP	GO:0002429	immune response-activating cell surface receptor signaling pathway	43/1584	111/7502	1.51701e-05	0.000772484	0.000603397	NMI/FYB/NINJ1/IKBKG/THY1/ADA/PTPRC/CD14/FCER1G/NFKB1/LYN/EZR/PTPN6/CSK/SYK/FOXP1/UBE2N/ARF6/HMGB1/PRKCB/WNK1/MASP1/RC3H1/MYO1G/GRB2/ELF1/LBP/RFTN1/DGKZ/PRKD2/NCKAP1L/APPL2/APPL1/GPS2/RNF31/TNIP2/LPXN/IFI35/PHPT1/PLSCR1/BLNK/RBCK1/BCL10	43
BP	GO:0051494	negative regulation of cytoskeleton organization	43/1584	111/7502	1.51701e-05	0.000772484	0.000603397	CAPN1/CORO1A/MAP1B/CFL1/RDX/PIK3R1/TJP1/CAPZA2/CAPZB/STMN1/TPM1/PFN1/WAS/EVL/SMAD4/SPECC1L/SHANK3/SSH2/SWAP70/FHOD3/EML2/KATNB1/WASF2/RHPN2/KANK2/CAMSAP2/WDR47/PAK2/SSH3/SVIL/CYRIB/GMFB/LIMA1/GMFG/ARHGEF7/DYSF/ESPN/TMOD3/FLII/DBN1/MAP1A/CORO1B/TWF2	43
BP	GO:0000375	RNA splicing, via transesterification reactions	63/1584	183/7502	1.72029e-05	0.000845289	0.000660265	RBM25/EFTUD2/SRSF5/SRPK1/NCL/USP4/HNRNPA1/SNRPF/LSM6/SRSF3/LARP7/RBM15/SRSF6/PUF60/METTL14/SMU1/DDX46/THRAP3/COIL/PRPF4B/FXR1/SNRNP200/LSM8/SLU7/SRSF7/PRPF18/SRRM2/TXNL4B/MBNL2/RBM14/AQR/CWF19L1/RBM17/SF3A1/HNRNPL/HNRNPU/RBM39/SFPQ/PQBP1/PRPF6/PLRG1/PSIP1/RBM10/PRPF8/NCBP2/SNRPB2/LSM7/CTNNBL1/SRSF9/PPIL1/SLIRP/DCPS/RSRC1/UBL5/TSSC4/ACIN1/MBNL1/SART3/QKI/PPIE/SRSF10/STRAP/SART1	63
BP	GO:0000377	RNA splicing, via transesterification reactions with bulged adenosine as nucleophile	63/1584	183/7502	1.72029e-05	0.000845289	0.000660265	RBM25/EFTUD2/SRSF5/SRPK1/NCL/USP4/HNRNPA1/SNRPF/LSM6/SRSF3/LARP7/RBM15/SRSF6/PUF60/METTL14/SMU1/DDX46/THRAP3/COIL/PRPF4B/FXR1/SNRNP200/LSM8/SLU7/SRSF7/PRPF18/SRRM2/TXNL4B/MBNL2/RBM14/AQR/CWF19L1/RBM17/SF3A1/HNRNPL/HNRNPU/RBM39/SFPQ/PQBP1/PRPF6/PLRG1/PSIP1/RBM10/PRPF8/NCBP2/SNRPB2/LSM7/CTNNBL1/SRSF9/PPIL1/SLIRP/DCPS/RSRC1/UBL5/TSSC4/ACIN1/MBNL1/SART3/QKI/PPIE/SRSF10/STRAP/SART1	63
BP	GO:0000398	mRNA splicing, via spliceosome	63/1584	183/7502	1.72029e-05	0.000845289	0.000660265	RBM25/EFTUD2/SRSF5/SRPK1/NCL/USP4/HNRNPA1/SNRPF/LSM6/SRSF3/LARP7/RBM15/SRSF6/PUF60/METTL14/SMU1/DDX46/THRAP3/COIL/PRPF4B/FXR1/SNRNP200/LSM8/SLU7/SRSF7/PRPF18/SRRM2/TXNL4B/MBNL2/RBM14/AQR/CWF19L1/RBM17/SF3A1/HNRNPL/HNRNPU/RBM39/SFPQ/PQBP1/PRPF6/PLRG1/PSIP1/RBM10/PRPF8/NCBP2/SNRPB2/LSM7/CTNNBL1/SRSF9/PPIL1/SLIRP/DCPS/RSRC1/UBL5/TSSC4/ACIN1/MBNL1/SART3/QKI/PPIE/SRSF10/STRAP/SART1	63
BP	GO:0002460	adaptive immune response based on somatic recombination of immune receptors built from immunoglobulin superfamily domains	50/1584	136/7502	1.7346e-05	0.000845289	0.000660265	HPRT/B2M/H2-D1/H2-K1/ADA/TGFB1/CD74/HC/PTPRC/CFH/ANXA1/ICAM1/C1QB/H2-Q7/H2-AA/H2-AB1/SPN/GBA/FCER1G/GFUS/FCGR1/PTPN6/TAP2/STAT3/PLA2G4A/CTSH/STAT6/MSH6/HMGB1/WAS/TRP53BP1/CTSC/PARP3/RC3H1/MYO1G/SWAP70/RFTN1/TRPM4/FBXO38/LIG4/EXOSC6/IL33/NCKAP1L/SASH3/UNC93B1/TREX1/CYRIB/INPP5D/NFKB2/BCL10	50
BP	GO:0098609	cell-cell adhesion	108/1584	356/7502	1.77507e-05	0.000847007	0.000661607	PTPRF/AMBRA1/TUBB1/LGALS9/STXBP1/FLOT1/CAPN1/SMARCE1/STK10/DSG2/NINJ1/AIF1/CORO1A/THY1/B2M/ADA/TGFB1/CD74/IGF1/SRC/APOA4/PTPRC/CFH/PRKG1/ANXA1/MDK/ICAM1/H2-AA/H2-AB1/HSPB1/SPN/LGALS1/PPIA/ITGAL/LYN/TLN1/MSN/RDX/CTNNA1/PIK3R1/PTPN6/VCAM1/CTNND1/AKT1/TJP1/ALOX12/CXCL12/STAT5A/ITGAV/SYK/SCARF2/CDC42/HMGB1/KIFAP3/ROCK1/FER/SPARCL1/WNK1/ARVCF/IL6ST/CTNNB1/JUP/RAC2/SERPINE2/SPECC1L/SMARCA4/PLEKHA7/CCDC…	108
BP	GO:0016601	Rac protein signal transduction	20/1584	38/7502	1.7755e-05	0.000847007	0.000661607	AIF1/DYNLT1A/DYNLT1B/DYNLT1C/DYNLT1F/SH3BP1/ARF6/RAC1/RHOG/ARHGAP17/DBNL/CRK/CAMK2D/WASF2/ELMO1/PIK3CB/DOCK2/ARHGAP24/ALS2/EPS8L2	20
BP	GO:0002764	immune response-regulating signaling pathway	62/1584	180/7502	1.96596e-05	0.000928095	0.000724946	IRGM2/OTUD4/FLOT1/NMI/FYB/NINJ1/PIGR/IKBKG/THY1/ADA/PTPRC/CD14/APP/RPS6KA3/FCER1G/NFKB1/LYN/EZR/PTPN6/CSK/SYK/CTSH/FOXP1/UBE2N/ARF6/HMGB1/PRKCB/UFD1/FER/WNK1/MASP1/RC3H1/MYO1G/GRB2/ELF1/LBP/CD180/RFTN1/RIGI/EPG5/DGKZ/PRKD2/NCKAP1L/APPL2/APPL1/COLEC12/IFIH1/UNC93B1/GPS2/RNF31/TNIP2/TLR3/LPXN/IFI35/PHPT1/PYCARD/PLSCR1/BLNK/RBCK1/TNIP1/BCL10/AP3B1	62
BP	GO:0120035	regulation of plasma membrane bounded cell projection organization	114/1584	381/7502	2.06271e-05	0.000963385	0.000752511	PTPRF/ODF2/IFT140/DPYSL2/PRKCSH/KIF3C/SCARB2/ILK/DYNC1I2/THY1/B2M/H2-D1/H2-K1/SRC/APOE/APP/MDK/ICAM1/HSPB1/MAP1B/LGALS1/CFL1/VIM/LYN/EZR/RDX/PIK3R1/MARCKS/MAP4/GRN/AKT1/CXCL12/NEDD4/YAP1/CAPZB/DYNLT1A/DYNLT1B/DYNLT1C/DYNLT1F/CDC42/ACTR2/ARF6/PFN1/RAC1/PAFAH1B1/DYNLL1/YWHAH/WAS/EVL/FER/RHOG/CRMP1/RAC2/SERPINE2/HGF/FBXO7/ANKRD27/PLS1/P3H1/SHANK3/DCDC2A/COBL/FXR1/PRKCI/PRKD1/DBNL/MAP2K2/CRK/CEP135/S…	114
BP	GO:0006026	aminoglycan catabolic process	11/1584	15/7502	2.10448e-05	0.000963385	0.000752511	HYAL2/CHIL3/TGFB1/GUSB/HEXB/HEXA/GALNS/SLC9A1/GNS/CTBS/PGLYRP2	11
BP	GO:0030224	monocyte differentiation	11/1584	15/7502	2.10448e-05	0.000963385	0.000752511	MNDAL/SP3/CD74/IFI211/IFI204/APCS/FOXP1/IFI209/MED1/PIR/INPP5D	11
BP	GO:0002009	morphogenesis of an epithelium	81/1584	252/7502	2.15727e-05	0.000977675	0.000763674	MED12/MMRN2/BRPF1/CRYGS/ILK/WDR1/CASP8/TGFB1/IGF1/PRKACA/SRC/CTSL/LCN2/MDK/CFL1/MGP/TGM2/ALDH1A1/MSN/CTNND1/RBPJ/ALOX12/CXCL12/STAT5A/YAP1/CTSH/SH3BP1/FOXP1/FERMT1/CDC42/FGF1/PFN1/RAC1/PAFAH1B1/ACTG1/PRKACB/NHERF1/VASP/FRZB/SMAD4/CTNNB1/HGF/RBM15/SPECC1L/SMARCA4/MTHFD1L/SHANK3/GZF1/COBL/GRB2/PML/FZD6/ALDH1A2/TGFB1I1/TRIM28/PPP3R1/VCL/TNC/FLNA/SMAD3/ARHGAP12/MYO9A/SFRP1/ARHGAP24/GATAD2A/FERMT2/CCM…	81
BP	GO:0002696	positive regulation of leukocyte activation	55/1584	155/7502	2.2041e-05	0.00098901	0.000772528	AMBRA1/LGALS9/STXBP1/IL16/SMARCE1/AIF1/CORO1A/THY1/B2M/ADA/TGFB1/CD74/IGF1/PTPRC/ANXA1/LAMP1/MDK/H2-AA/H2-AB1/JUND/SPN/LGALS1/FCER1G/ITGAL/VCAM1/STAT5A/PLA2G4A/SYK/STAT6/HMGB1/TRP53BP1/CTSC/IL6ST/SMARCA4/CCDC88B/FLOT2/GAS6/LBP/STXBP2/SMARCC2/EXOSC6/IL33/DOCK8/NCKAP1L/SASH3/SH3KBP1/CYRIB/TNIP2/SMARCD2/PYCARD/INPP5D/RHOA/BCL10/AP3B1/SART1	55
BP	GO:0050867	positive regulation of cell activation	58/1584	166/7502	2.24666e-05	0.000998221	0.000779723	AMBRA1/LGALS9/STXBP1/IL16/SMARCE1/AIF1/CORO1A/THY1/B2M/ADA/TGFB1/CD74/IGF1/PTPRC/ANXA1/LAMP1/MDK/H2-AA/H2-AB1/JUND/SPN/LGALS1/FCER1G/ITGAL/CCN2/VCAM1/STAT5A/PLA2G4A/SYK/STAT6/HMGB1/TRP53BP1/CTSC/IL6ST/SMARCA4/CCDC88B/FLOT2/GAS6/LBP/STXBP2/SMARCC2/FLNA/EXOSC6/IL33/DOCK8/NCKAP1L/SASH3/SH3KBP1/CYRIB/TNIP2/SMARCD2/PYCARD/INPP5D/PLEK/RHOA/BCL10/AP3B1/SART1	58
BP	GO:0002285	lymphocyte activation involved in immune response	33/1584	79/7502	2.4454e-05	0.00106563	0.000832378	LGALS9/CORO1A/ADA/TGFB1/CD74/PTPRC/ANXA1/LAMP1/MDK/ICAM1/SPN/LGALS1/FCER1G/ITGAL/STAT3/STAT6/MSH6/ST3GAL1/KMT2A/FOXP1/HMGB1/TRP53BP1/PARP3/RC3H1/LCP1/CD180/SWAP70/LIG4/EXOSC6/DOCK10/NCKAP1L/APBB1IP/PGLYRP2	33
BP	GO:0071674	mononuclear cell migration	33/1584	79/7502	2.4454e-05	0.00106563	0.000832378	LGALS9/STK10/NINJ1/AIF1/CORO1A/TGFB1/ANXA1/APP/MDK/ICAM1/SPN/GBA/ITGAL/LYN/MSN/AKT1/CXCL12/CDC42/LRCH1/HMGB1/H2BC1/WNK1/MYO1G/GAS6/MAPK3/CRK/TRPM4/DOCK8/RETNLG/CADM1/PYCARD/RHOA/PLEC	33
BP	GO:0016071	mRNA metabolic process	132/1584	455/7502	2.47117e-05	0.0010666	0.000833137	UPF2/RBM25/GTPBP1/EFTUD2/SRSF5/HNRNPH1/SRPK1/SP1/PRKACA/NCL/APP/VIM/SSB/USP4/HSF1/STAT3/HNRNPA1/RIDA/FUS/EXOSC10/PCBP1/SNRPF/LSM6/POLR2G/ROCK1/SRSF3/ARVCF/LARP7/RBM15/SRSF6/KHSRP/PUF60/TNRC6A/METTL14/SMU1/RC3H1/DDX46/THRAP3/RBM27/COIL/PRPF4B/FXR1/RALY/SCAF8/CPSF6/NUDT16/SNRNP200/LSM8/THOC7/SAFB2/HNRNPA3/SLU7/SRSF7/PRPF18/SRRM2/FLNA/EXOSC6/TXNL4B/MBNL2/RBM14/CNOT2/TRMT6/CLASRP/AQR/RBM28/TCERG1/SUG…	132
BP	GO:0001906	cell killing	32/1584	76/7502	2.671e-05	0.00114198	0.000892012	LGALS9/CORO1A/HPRT/B2M/H2-D1/H2-K1/TGFB1/PTPRC/CFH/LYZ2/LAMP1/H2-Q7/LYZ1/TAP1/GFUS/FCGR1/VAV1/PTPN6/TAP2/CXCL12/STAT5A/SYK/CTSH/CTSC/NCF1/KIF5B/CRK/STXBP2/NCKAP1L/CADM1/CYRIB/CD5L	32
BP	GO:0032677	regulation of interleukin-8 production	19/1584	36/7502	2.73665e-05	0.00115911	0.000905395	HYAL2/CD74/PTPRC/APOA2/ANXA1/CD14/STAT3/SYK/CAMP/HMGB1/ANXA4/LBP/RIGI/ARRB1/PRKD2/PARK7/TLR3/PYCARD/BCL10	19
BP	GO:0016032	viral process	65/1584	193/7502	2.80861e-05	0.00117269	0.000916001	MNDAL/HDAC1/NPC1/HYAL2/SP100/SRPK1/PSMC3/SP1/CD74/APOE/IFI211/IFI204/EEF1A1/CTSB/APCS/ICAM1/INSR/LGALS1/PPIA/CFL1/EIF3A/SSB/EPS15/ITGAV/NEDD4/DYNLT1A/DYNLT1B/DYNLT1C/DYNLT1F/DDX6/PCBP1/PFN1/HMGB1/EIF2AK2/LARP7/FBLN1/SMARCA4/USF1/GBP3/TSG101/HCFC1/EIF2D/TRIM25/GAS6/TRIM28/TOP2B/CTDP1/IFI209/SHFL/RAB43/UVRAG/ZNFX1/IFIH1/GBP7/TARDBP/CHMP1A/CHMP1B/GRK2/ATG12/EIF3F/BRD4/PLSCR1/ISG20/PPIE/ILF3	65
BP	GO:0002521	leukocyte differentiation	79/1584	246/7502	2.82045e-05	0.00117269	0.000916001	AMBRA1/MNDAL/LGALS9/SMARCE1/NINJ1/SP3/CASP8/B2M/ADA/TGFB1/CD74/SRC/CTSL/PTPRC/IFI211/IFI204/ANXA1/RRAS/APP/MDK/APCS/H2-AA/H2-AB1/HSPB1/SPN/LGALS1/GBA/FCER1G/LYN/PIK3R1/VAV1/PTPN6/RBPJ/HSF1/STAT3/STAT5A/SYK/HCLS1/STAT6/ST3GAL1/KMT2A/FOXP1/PAFAH1B1/HMGB1/NFIX/RBP1/CTNNB1/SMARCA4/FBXO7/RC3H1/KAT7/FZD7/PSAP/GAS6/TPD52/TOP2B/SMARCC2/RASSF2/LIG4/IFI209/IL33/DOCK10/DOCK2/SFRP1/NCKAP1L/SASH3/PGLYRP2/GPS2…	79
BP	GO:0006027	glycosaminoglycan catabolic process	9/1584	11/7502	2.96375e-05	0.00122107	0.000953789	HYAL2/TGFB1/GUSB/HEXB/HEXA/GALNS/SLC9A1/GNS/PGLYRP2	9
BP	GO:0001525	angiogenesis	82/1584	259/7502	3.54583e-05	0.00144772	0.00113083	MMRN2/PTGIS/SP100/NINJ1/SP1/CASP8/THY1/HC/CFH/NCL/ANXA1/RRAS/MDK/HSPB1/ANG/MFGE8/GRN/CCN2/AIMP1/RBPJ/AKT1/COL18A1/TJP1/CXCL12/STAT3/ITGAV/SYK/CTSH/CAMP/PKM/CDC42/FGF1/YWHAZ/HMGB1/ACTG1/PRKCB/ROCK1/SMAD5/CTNNB1/JUP/HGF/RBM15/CCBE1/EMC10/ECSCR/PML/VAV2/MAP3K3/CYBB/PRKD1/PPP3R1/CD34/FMNL3/PRCP/EPN1/WASF2/PIK3CB/FLNA/PDCL3/PRKD2/ARHGAP24/SMOC2/EPN2/AGO2/CCM2/NAXE/MCAM/MYH9/AMOT/PXN/RNH1/EGLN1/POFUT1/…	82
BP	GO:0042742	defense response to bacterium	40/1584	104/7502	3.62168e-05	0.00146549	0.00114471	IRGM2/MMRN2/LGALS9/JCHAIN/B2M/H2-K1/BPIFA2/LYZ2/LCN2/APP/SPN/LYZ1/FCER1G/ANG/FCGR1/GRN/HMGB2/RBPJ/SYK/EPX/CAMP/FOXP1/ACP5/NCF1/GBP3/LBP/PRKD1/GSDMC3/COLEC12/ZNFX1/PGLYRP2/UMOD/GBP7/RNF31/EMILIN1/GSDMD/EVPL/PYCARD/RBCK1/GBP2	40
BP	GO:0002218	activation of innate immune response	44/1584	118/7502	3.67509e-05	0.00146629	0.00114534	IRGM2/OTUD4/MNDAL/FLOT1/NMI/NINJ1/IFI211/IFI204/CD14/APP/RPS6KA3/LYN/XRCC5/SYK/ARF6/HMGB1/UFD1/MASP1/STING1/SIN3A/LBP/CD180/RFTN1/RIGI/EPG5/IFI209/MATR3/APPL2/APPL1/COLEC12/ZNFX1/IFIH1/UNC93B1/SFPQ/PQBP1/GPS2/TNIP2/NONO/TLR3/IFI35/PYCARD/TNIP1/BCL10/AP3B1	44
BP	GO:0050865	regulation of cell activation	84/1584	267/7502	3.68837e-05	0.00146629	0.00114534	AMBRA1/LGALS9/STXBP1/IL16/SMARCE1/AIF1/CORO1A/THY1/B2M/ADA/TGFB1/CD74/IGF1/PTPRC/APOE/PRKG1/ANXA1/LAMP1/MDK/H2-AA/H2-AB1/HSPB1/JUND/SPN/LGALS1/FCER1G/ITGAL/LYN/GRN/CCN2/PTPN6/VCAM1/ALOX12/CSK/STAT5A/PLA2G4A/SYK/PTPRE/STAT6/HMGB1/TRP53BP1/FER/CTSC/IL6ST/CTNNB1/RAC2/SERPINE2/SMARCA4/FBXO7/PARP3/CCDC88B/RC3H1/FLOT2/GAS6/LBP/STXBP2/SMARCC2/FLNA/EXOSC6/IL33/DOCK8/SFRP1/NCKAP1L/SASH3/SH3KBP1/PGLYRP2/TR…	84
BP	GO:0032508	DNA duplex unwinding	14/1584	23/7502	3.88514e-05	0.00153108	0.00119595	ANXA1/SUB1/MCM3/ERCC3/MCM4/MCM5/MNAT1/MCM2/MCM6/MCM7/HELB/DDX1/TREX1/RECQL	14
BP	GO:0007163	establishment or maintenance of cell polarity	47/1584	129/7502	4.01394e-05	0.0015682	0.00122494	NUMA1/SIPA1L3/DCTN1/ILK/PDLIM1/WDR1/IGF1/MAP1B/CFL1/EZR/MSN/CTNNA1/MAP4/LMNA/DYNLT1B/SH3BP1/FERMT1/CDC42/ACTR2/ARF6/RAC1/PAFAH1B1/NHERF1/RHOG/FLOT2/PRKCI/CRK/GPSM1/LLGL1/DOCK8/MYO9A/DOCK2/NCKAP1L/RHOQ/MYH9/AMOT/ARHGAP35/CYRIB/ACTR3/PARD3/ARPC5/PDZD11/CORO7/PARVB/MYO18A/RHOA/STK25	47
BP	GO:0045766	positive regulation of angiogenesis	33/1584	81/7502	4.49771e-05	0.0017212	0.00134445	PTGIS/NINJ1/SP1/HC/RRAS/MDK/HSPB1/GRN/TJP1/STAT3/CTSH/CAMP/PKM/FGF1/HMGB1/PRKCB/JUP/HGF/CCBE1/EMC10/CYBB/PRKD1/CD34/PDCL3/PRKD2/SMOC2/AGO2/PXN/EMILIN1/TLR3/ERAP1/ITGAX/RAMP2	33
BP	GO:1904018	positive regulation of vasculature development	33/1584	81/7502	4.49771e-05	0.0017212	0.00134445	PTGIS/NINJ1/SP1/HC/RRAS/MDK/HSPB1/GRN/TJP1/STAT3/CTSH/CAMP/PKM/FGF1/HMGB1/PRKCB/JUP/HGF/CCBE1/EMC10/CYBB/PRKD1/CD34/PDCL3/PRKD2/SMOC2/AGO2/PXN/EMILIN1/TLR3/ERAP1/ITGAX/RAMP2	33
BP	GO:0032637	interleukin-8 production	19/1584	37/7502	4.51948e-05	0.0017212	0.00134445	HYAL2/CD74/PTPRC/APOA2/ANXA1/CD14/STAT3/SYK/CAMP/HMGB1/ANXA4/LBP/RIGI/ARRB1/PRKD2/PARK7/TLR3/PYCARD/BCL10	19
BP	GO:2000146	negative regulation of cell motility	54/1584	155/7502	4.67461e-05	0.00176544	0.00137901	MMRN2/HDAC1/HYAL2/SP100/ILK/AIF1/THY1/ADA/TGFB1/CD74/HC/APOE/PRKG1/RRAS/CFL1/CTNNA1/AKT1/CXCL12/CD63/STAT3/TPM1/LRCH1/RAC1/HMGB1/WAS/EVL/NHERF1/JUP/CNN2/FBLN1/BRMS1L/SIN3A/RBBP4/RBBP7/ARHGDIB/CRK/PTPN23/PODN/SAP130/IL33/SFRP1/ABHD6/MYH9/MACIR/SRGAP2/EMILIN1/PARK7/ARHGDIA/CYGB/RHOA/PIN1/CORO1B/CORO1C/RECK	54
BP	GO:0072676	lymphocyte migration	22/1584	46/7502	4.76167e-05	0.00178346	0.00139308	LGALS9/STK10/AIF1/CORO1A/APP/ICAM1/SPN/GBA/ITGAL/MSN/AKT1/CXCL12/LRCH1/WNK1/MYO1G/GAS6/CRK/DOCK8/CADM1/PYCARD/RHOA/PLEC	22
BP	GO:0048514	blood vessel morphogenesis	94/1584	309/7502	5.5453e-05	0.00205994	0.00160905	MMRN2/BRPF1/APOB/MYO1E/PTGIS/SP100/NINJ1/SP1/CASP8/THY1/TGFB1/HC/CFH/APOE/NCL/ANXA1/RRAS/MDK/HSPB1/ANG/MFGE8/GRN/CCN2/AIMP1/RBPJ/AKT1/COL18A1/TJP1/CXCL12/STAT3/ITGAV/NEDD4/YAP1/SYK/CTSH/CAMP/PKM/CDC42/FGF1/YWHAZ/HMGB1/ACTG1/PRKCB/ROCK1/SMAD5/XDH/CTNNB1/JUP/HGF/RBM15/CCBE1/EMC10/SMARCA4/ECSCR/PML/VAV2/MAP3K3/CYBB/PRKD1/PPP3R1/CD34/MYLK/FMNL3/PRCP/EPN1/WASF2/PIK3CB/FLNA/PDCL3/PRKD2/ARHGAP24/SMOC2/E…	94
BP	GO:0043244	regulation of protein-containing complex disassembly	33/1584	82/7502	6.02374e-05	0.00221948	0.00173366	IRGM2/WDR1/TOM1/MAP1B/INSR/GBA/CFL1/RDX/CAPZA2/CAPZB/SH3BP1/TPM1/EIF5A/EVL/SPECC1L/SWAP70/SCAF8/NES/KATNB1/CAMSAP2/SHFL/WDR47/SVIL/FYCO1/ATG12/LIMA1/DYSF/TMOD3/PLEK/FLII/MAP1A/DSTN/TWF2	33
BP	GO:0048729	tissue morphogenesis	89/1584	290/7502	6.11612e-05	0.00223534	0.00174605	MED12/MMRN2/BRPF1/CRYGS/ILK/WDR1/CASP8/TGFB1/IGF1/PRKACA/SRC/CTSL/MYL3/LCN2/MDK/CFL1/MGP/TGM2/ALDH1A1/MSN/SEPTIN4/CTNND1/RBPJ/ALOX12/CXCL12/STAT5A/YAP1/CTSH/SH3BP1/FOXP1/TPM1/FERMT1/CDC42/FGF1/PFN1/RAC1/PAFAH1B1/ACTG1/PRKACB/NHERF1/VASP/FRZB/SMAD4/CTNNB1/HGF/RBM15/SPECC1L/SMARCA4/MTHFD1L/SHANK3/GZF1/COBL/GRB2/PML/FZD6/ALDH1A2/TGFB1I1/TRIM28/PPP3R1/VCL/MYLK/TNC/FLNA/SMAD3/ARHGAP12/MYO9A/SFRP1/ARHG…	89
BP	GO:1902533	positive regulation of intracellular signal transduction	127/1584	443/7502	6.42901e-05	0.00232167	0.00181349	TPR/NMI/RNF13/ILK/IKBKG/LAMTOR3/CASP8/ADA/TGFB1/CD74/IGF1/SRC/PTPRC/APOE/CD14/APP/ICAM1/INSR/PPIA/TGM2/ITGAL/LYN/SEPTIN4/CCN2/PTPN6/PTPN1/CXCL12/CSK/ITGAV/NEDD4/SYK/HCLS1/DYNLT1A/DYNLT1B/DYNLT1C/DYNLT1F/ACTN4/CDC42/UBE2N/FGF1/RPL26/ATP6V0C/HMGB1/UBE2I/PRKCB/PEBP1/ROCK1/HINT1/NHERF1/MCL1/S100A13/DOK1/SMAD4/XDH/CTNNB1/EIF2AK2/CLU/HGF/SPECC1L/TRADD/RC3H1/PML/MAP3K3/MAP4K2/SLC9A1/PSAP/BCAP31/TRIM25/G…	127
BP	GO:0040013	negative regulation of locomotion	56/1584	164/7502	6.45478e-05	0.00232167	0.00181349	MMRN2/HDAC1/HYAL2/SP100/ILK/AIF1/THY1/ADA/TGFB1/CD74/HC/APOE/PRKG1/RRAS/CFL1/CTNNA1/AKT1/CXCL12/CD63/STAT3/TPM1/LRCH1/RAC1/HMGB1/WAS/EVL/NHERF1/JUP/CNN2/FBLN1/BRMS1L/SIN3A/RBBP4/RBBP7/ARHGDIB/CRK/PTPN23/PODN/SAP130/IL33/SFRP1/ABHD6/MYH9/MACIR/SRGAP2/EMILIN1/PARK7/ARHGDIA/CYGB/RHOA/PIN1/SEMA7A/DBN1/CORO1B/CORO1C/RECK	56
BP	GO:0072678	T cell migration	17/1584	32/7502	6.51477e-05	0.0023248	0.00181593	LGALS9/AIF1/CORO1A/APP/ICAM1/SPN/ITGAL/MSN/CXCL12/LRCH1/WNK1/MYO1G/CRK/DOCK8/PYCARD/RHOA/PLEC	17
BP	GO:0006606	protein import into nucleus	41/1584	110/7502	6.7766e-05	0.00236408	0.00184661	FAM53A/TPR/KPNA4/HYAL2/TGFB1/CDK1/CFL1/PIK3R1/AKT1/STAT3/SYK/LMNA/HCLS1/FERMT1/NUTF2/JUP/PML/PRKD1/TRIM28/PPP3R1/IPO8/NUP214/TNPO1/NUP107/NUP93/IPO5/FLNA/NUP54/IL33/NUP88/APPL2/APPL1/NUP133/IPO4/TARDBP/MED1/NUP155/SEC13/RANBP2/STK3/NUP50	41
BP	GO:0002703	regulation of leukocyte mediated immunity	39/1584	103/7502	6.78133e-05	0.00236408	0.00184661	LGALS9/STXBP1/B2M/H2-D1/H2-K1/TGFB1/PTPRC/LAMP1/H2-Q7/SPN/FCER1G/TAP1/LYN/FCGR1/VAV1/PTPN6/TAP2/STAT5A/SYK/STAT6/HMGB1/WAS/TRP53BP1/FER/RAC2/PARP3/CRK/STXBP2/RIGI/TRPM4/FBXO38/EXOSC6/NCKAP1L/SASH3/CADM1/DDX1/CYRIB/TLR3/DDX21	39
BP	GO:0030833	regulation of actin filament polymerization	39/1584	103/7502	6.78133e-05	0.00236408	0.00184661	BIN1/CAPN1/CORO1A/ICAM1/CFL1/RDX/CAPZA2/CAPZB/HCLS1/TPM1/ARF6/PFN1/RAC1/EVL/FER/VASP/SSH2/CTTN/GRB2/DBNL/FCHSD1/FHOD3/ABITRAM/NCKAP1L/SSH3/SVIL/CYRIB/ESAM/ACTR3/ARPC5/COTL1/PYCARD/TMOD3/FLII/ARPC3/RHOA/DBN1/ARPC1B/TWF2	39
BP	GO:0097581	lamellipodium organization	28/1584	66/7502	7.15041e-05	0.00246103	0.00192234	SRC/CFL1/PIK3R1/CAPZB/CDC42/ACTR2/RAC1/WAS/FER/RAC2/CTTN/VAV2/VCL/WASF2/ABLIM2/ABI3/ARHGEF6/PXN/FGD4/ACTR3/ARPC5/SNX2/ARHGEF7/PARVB/PLEKHO1/CORO1B/CORO1C/TWF2	28
BP	GO:0051258	protein polymerization	62/1584	187/7502	7.21887e-05	0.00246103	0.00192234	AMBRA1/TUBB1/NUMA1/BIN1/DCTN1/DIAPH1/CAPN1/AIF1/CORO1A/ICAM1/MAP1B/CFL1/RDX/VTN/SEPTIN2/SEPTIN2/CDKN1B/CAPZA2/CAPZB/HCLS1/STMN1/TPM1/ARF6/PFN1/RAC1/WAS/EVL/FER/VASP/MICALL2/COBL/SSH2/CTTN/GRB2/DBNL/FCHSD1/FHOD3/EML2/ABITRAM/CAMSAP2/WASHC5/DNM1L/NCKAP1L/SSH3/SVIL/GOLGA2/CYRIB/CLIP1/ESAM/ACTR3/ARPC5/COTL1/WASHC3/PYCARD/ARHGEF7/TMOD3/FLII/ARPC3/RHOA/DBN1/ARPC1B/TWF2	62
BP	GO:0060284	regulation of cell development	111/1584	379/7502	7.22234e-05	0.00246103	0.00192234	PTPRF/AMBRA1/BRPF1/SETD1A/BIN1/LGALS9/HDAC1/SMARCE1/ILK/NINJ1/SORL1/CASP8/THY1/B2M/ADA/TGFB1/CD74/IGF1/PTPRC/APOE/ANXA1/MDK/APCS/H2-AA/HSPB1/MAP1B/VIM/TGM2/LYN/CTNNA1/PIK3R1/MARCKS/MAN2A1/XRCC5/GRN/PTPN6/HMGB2/PROC/HSF1/CXCL12/STAT3/STAT5A/YAP1/SYK/HCLS1/DYNLT1B/FOXP1/ACTR2/RAC1/PAFAH1B1/HMGB1/YWHAH/KIFAP3/ROCK1/FRZB/SMAD4/GABPA/IL6ST/RBP1/CTNNB1/SERPINE2/RBM15/SMARCA4/FBXO7/ANKRD27/SHANK3/RC3H1/…	111
BP	GO:0030098	lymphocyte differentiation	55/1584	161/7502	7.3792e-05	0.00248314	0.00193961	AMBRA1/LGALS9/SMARCE1/SP3/B2M/ADA/TGFB1/CD74/CTSL/PTPRC/ANXA1/MDK/H2-AA/H2-AB1/HSPB1/SPN/LGALS1/GBA/FCER1G/PIK3R1/VAV1/PTPN6/RBPJ/STAT3/STAT5A/SYK/STAT6/ST3GAL1/KMT2A/FOXP1/HMGB1/CTNNB1/SMARCA4/FBXO7/RC3H1/KAT7/FZD7/PSAP/GAS6/TPD52/TOP2B/SMARCC2/LIG4/DOCK10/DOCK2/SFRP1/NCKAP1L/SASH3/PGLYRP2/GPS2/SMARCD2/INPP5D/RHOA/AP3B1/SART1	55
BP	GO:1903507	negative regulation of nucleic acid-templated transcription	134/1584	473/7502	7.40567e-05	0.00248314	0.00193961	RTF1/MNDAL/TPR/BIN1/SDCBP/HDAC1/RING1/SP100/SMARCE1/IMPACT/SUPT5/FHL2/SP3/CTBP1/TGFB1/PRKACA/SRC/IFI211/IFI204/APP/DNMT1/JUND/HMGA1B/HMGA1/ENO1B/ENO1/PCNA/CCND1/POU2F1/NFKB1/EZR/XRCC5/HMGB2/RBPJ/HSF1/FOXK1/CDKN1B/NEDD4/YAP1/HCLS1/PA2G4/HDGF/STAT6/MAF/FOXP1/PSMC5/YWHAZ/HMGB1/SUPT4A/UBE2I/YWHAQ/NFIX/SMAD5/SMAD4/GABPA/CTNNB1/LARP7/CHD8/RBM15/SMARCA4/BRMS1L/LRRFIP1/GZF1/EHMT1/KCTD1/SIN3A/MEF2A/PML/RB…	134
BP	GO:0050727	regulation of inflammatory response	52/1584	150/7502	7.4516e-05	0.00248314	0.00193961	LGALS9/PTGIS/AOAH/NMI/HYAL2/IL16/NINJ1/CTSS/ADA/IGF1/APOE/ANXA1/APP/MDK/SPN/LGALS1/FCER1G/TGM2/NFKB1/LYN/FCGR1/GRN/PROC/STAT5A/PLA2G4A/FOXP1/CTSC/ACP5/HGF/NCF1/STING1/TRADD/LBP/CAMK2N1/TNC/SMAD3/IL33/AREL1/PGLYRP2/MACIR/TREX1/GPS2/PDE2A/PARK7/TLR3/IFI35/PYCARD/BRD4/SEMA7A/MVK/PSMA1/TNIP1	52
BP	GO:0002757	immune response-activating signaling pathway	59/1584	176/7502	7.55207e-05	0.00249825	0.00195141	IRGM2/OTUD4/FLOT1/NMI/FYB/NINJ1/IKBKG/THY1/ADA/PTPRC/CD14/APP/RPS6KA3/FCER1G/NFKB1/LYN/EZR/PTPN6/CSK/SYK/FOXP1/UBE2N/ARF6/HMGB1/PRKCB/UFD1/WNK1/MASP1/RC3H1/MYO1G/GRB2/ELF1/LBP/CD180/RFTN1/RIGI/EPG5/DGKZ/PRKD2/NCKAP1L/APPL2/APPL1/COLEC12/IFIH1/UNC93B1/GPS2/RNF31/TNIP2/TLR3/LPXN/IFI35/PHPT1/PYCARD/PLSCR1/BLNK/RBCK1/TNIP1/BCL10/AP3B1	59
BP	GO:0050870	positive regulation of T cell activation	38/1584	100/7502	7.65079e-05	0.00251256	0.00196259	AMBRA1/LGALS9/SMARCE1/AIF1/CORO1A/THY1/B2M/ADA/TGFB1/CD74/IGF1/PTPRC/ANXA1/MDK/H2-AA/H2-AB1/SPN/LGALS1/ITGAL/VCAM1/STAT5A/SYK/HMGB1/IL6ST/SMARCA4/CCDC88B/FLOT2/SMARCC2/DOCK8/NCKAP1L/SASH3/CYRIB/SMARCD2/PYCARD/RHOA/BCL10/AP3B1/SART1	38
BP	GO:0043066	negative regulation of apoptotic process	137/1584	486/7502	7.92557e-05	0.00258408	0.00201846	AMBRA1/STXBP1/HDAC1/API5/ILK/AIF1/FHL2/IKBKG/PPT1/CORO1A/MT1/ADA/CD74/IGF1/SRC/APOE/NCL/SPP1/CDK1/LCN2/MDK/ICAM1/DNMT1/HSPB1/ENO1B/ENO1/GBA/PPIA/RPS6KA3/FCER1G/PCMT1/CDK11B/CCND1/NFKB1/MGMT/CTNNA1/PTMA/PIK3R1/GRN/HMGB2/AKT1/PROC/PTPN1/HSF1/TJP1/ALOX12/CXCL12/STAT5A/ITGAV/CDKN1B/YAP1/LMNA/HCLS1/CTSH/PA2G4/HDGF/MNAT1/ST3GAL1/FOXP1/DNAJC5/TPT1/EIF5A/YWHAH/KIFAP3/NFIX/ROCK1/MCL1/SMAD5/EYA3/IL6ST/CTNN…	137
BP	GO:0031032	actomyosin structure organization	45/1584	125/7502	8.11387e-05	0.00262658	0.00205165	SH3PXD2B/PDLIM1/WDR1/SRC/PIK3R1/CCN2/TJP1/STMN1/TPM1/CDC42/PFN1/RAC1/ACTG1/ACTA1/PDLIM4/WAS/ROCK1/EVL/CSRP1/SMAD4/CNN2/MEF2A/MYH10/ZYX/FHOD3/CDC42BPG/WASF2/SMAD3/ARRB1/RHPN2/KANK2/SYNPO/FERMT2/PAK2/MYH9/FLNC/PXN/TRPM7/PRKAR1A/TMOD3/FLII/MYO18A/RHOA/PLEC/SORBS3	45
BP	GO:0045892	negative regulation of DNA-templated transcription	133/1584	470/7502	8.34226e-05	0.00267954	0.00209302	RTF1/MNDAL/TPR/BIN1/SDCBP/HDAC1/RING1/SP100/SMARCE1/IMPACT/SUPT5/FHL2/SP3/CTBP1/TGFB1/PRKACA/SRC/IFI211/IFI204/APP/DNMT1/JUND/HMGA1B/HMGA1/ENO1B/ENO1/PCNA/CCND1/POU2F1/NFKB1/EZR/XRCC5/HMGB2/RBPJ/HSF1/FOXK1/CDKN1B/NEDD4/YAP1/HCLS1/PA2G4/HDGF/STAT6/MAF/FOXP1/PSMC5/YWHAZ/HMGB1/SUPT4A/UBE2I/YWHAQ/NFIX/SMAD5/SMAD4/GABPA/CTNNB1/LARP7/CHD8/RBM15/SMARCA4/BRMS1L/LRRFIP1/GZF1/EHMT1/KCTD1/SIN3A/MEF2A/PML/RB…	133
BP	GO:0051651	maintenance of location in cell	43/1584	118/7502	8.39573e-05	0.00267954	0.00209302	MORC3/DIAPH1/SP100/SORL1/CORO1A/THY1/TGFB1/PTPRC/APOE/FTH1/LCN2/ANXA6/HEXB/LYN/PTPN6/HEXA/AKT1/DBI/ITGAV/RANGAP1/PLCB3/PFN1/PAFAH1B1/GAA/MPRIP/TNRC6A/GM2A/PML/PRKD1/SRI/CAMK2D/SUN2/FLNA/VPS13C/UVRAG/OS9/HNRNPU/PARK7/GRK2/SUN1/DBN1/SKP1/TWF2	43
BP	GO:0032392	DNA geometric change	15/1584	27/7502	8.96487e-05	0.00284117	0.00221928	ANXA1/SUB1/MCM3/ERCC3/MCM4/MCM5/MNAT1/HMGB1/MCM2/MCM6/MCM7/HELB/DDX1/TREX1/RECQL	15
BP	GO:0002456	T cell mediated immunity	24/1584	54/7502	9.59285e-05	0.00298694	0.00233314	HPRT/B2M/H2-D1/H2-K1/PTPRC/ICAM1/H2-Q7/SPN/GBA/GFUS/TAP2/CTSH/HMGB1/WAS/CTSC/MYO1G/RFTN1/TRPM4/FBXO38/NCKAP1L/SASH3/UNC93B1/TREX1/CYRIB	24
BP	GO:0002281	macrophage activation involved in immune response	9/1584	12/7502	9.62254e-05	0.00298694	0.00233314	NMI/GRN/SYK/HMGB1/LBP/IL33/TREX1/IFI35/DYSF	9
BP	GO:0002495	antigen processing and presentation of peptide antigen via MHC class II	9/1584	12/7502	9.62254e-05	0.00298694	0.00233314	CTSS/B2M/CD74/H2-AA/H2-AB1/FCER1G/UNC93B1/PYCARD/IFI30	9
BP	GO:0008360	regulation of cell shape	36/1584	94/7502	9.71578e-05	0.00299537	0.00233972	FMNL2/DIAPH1/WDR1/MKLN1/CORO1A/ANXA1/ICAM1/CFL1/HEXB/EZR/MSN/RDX/TPM1/RAC1/NHERF1/RHOG/S100A13/ANXA7/MYL12B/SYNE3/MYH10/CRK/FMNL3/TAOK2/FBLIM1/FERMT2/RHOQ/SH3KBP1/MYH9/PXN/ARHGAP35/FGD4/ARHGDIA/PARVB/PLEKHO1/FMNL1	36
BP	GO:0034341	response to type II interferon	31/1584	77/7502	9.90446e-05	0.00303291	0.00236904	IRGM2/STXBP1/NMI/SP100/SLK/CD74/H2-Q7/H2-AA/H2-AB1/VIM/CDC42/ACTR2/ACTG1/WAS/EVL/GBP3/KIF5B/MRC1/TGTP1/ZYX/STXBP2/DAPK1/SHFL/PARP9/GBP5/RAB43/GBP7/MED1/ACTR3/MYO18A/GBP2	31
BP	GO:1902679	negative regulation of RNA biosynthetic process	134/1584	476/7502	0.000101704	0.00309345	0.00241633	RTF1/MNDAL/TPR/BIN1/SDCBP/HDAC1/RING1/SP100/SMARCE1/IMPACT/SUPT5/FHL2/SP3/CTBP1/TGFB1/PRKACA/SRC/IFI211/IFI204/APP/DNMT1/JUND/HMGA1B/HMGA1/ENO1B/ENO1/PCNA/CCND1/POU2F1/NFKB1/EZR/XRCC5/HMGB2/RBPJ/HSF1/FOXK1/CDKN1B/NEDD4/YAP1/HCLS1/PA2G4/HDGF/STAT6/MAF/FOXP1/PSMC5/YWHAZ/HMGB1/SUPT4A/UBE2I/YWHAQ/NFIX/SMAD5/SMAD4/GABPA/CTNNB1/LARP7/CHD8/RBM15/SMARCA4/BRMS1L/LRRFIP1/GZF1/EHMT1/KCTD1/SIN3A/MEF2A/PML/RB…	134
BP	GO:0002694	regulation of leukocyte activation	75/1584	239/7502	0.000104586	0.00314072	0.00245326	AMBRA1/LGALS9/STXBP1/IL16/SMARCE1/AIF1/CORO1A/THY1/B2M/ADA/TGFB1/CD74/IGF1/PTPRC/ANXA1/LAMP1/MDK/H2-AA/H2-AB1/HSPB1/JUND/SPN/LGALS1/FCER1G/ITGAL/LYN/GRN/PTPN6/VCAM1/CSK/STAT5A/PLA2G4A/SYK/PTPRE/STAT6/HMGB1/TRP53BP1/FER/CTSC/IL6ST/CTNNB1/RAC2/SMARCA4/FBXO7/PARP3/CCDC88B/RC3H1/FLOT2/GAS6/LBP/STXBP2/SMARCC2/EXOSC6/IL33/DOCK8/SFRP1/NCKAP1L/SASH3/SH3KBP1/PGLYRP2/TREX1/CYRIB/TNIP2/SMARCD2/MZB1/PRKAR1A/…	75
BP	GO:0051098	regulation of binding	68/1584	212/7502	0.000104645	0.00314072	0.00245326	PTPRF/MNDAL/LGALS9/FLOT1/SP100/SORL1/B2M/TGFB1/IGF1/SRC/APOE/IFI211/IFI204/SUB1/APP/ENO1/VTN/HMGB2/AKT1/HSF1/STMN1/CDC42/CYCS/HMGB1/ROCK1/H2BC1/CRMP1/SMAD4/CTNNB1/LARP7/STING1/GTF2F1/SMARCA4/DTX3L/CLN5/SIN3A/TRIM28/MAPK3/CRK/ATP2A3/RIPOR1/GPSM1/SRI/NES/SMAD3/IFI209/ARRB1/CPNE1/PARP9/TAF10/MEPCE/NIBAN2/SPON1/GOLGA2/ACTR3/PARK7/PPP1R2/ARHGEF7/DYSF/BRD4/STK3/PLSCR1/PIN1/DNAJB2/STUB1/RAMP2/CTSZ/ADNP	68
BP	GO:0071103	DNA conformation change	17/1584	33/7502	0.000108112	0.00322344	0.00251787	ANXA1/SUB1/MCM3/ERCC3/MCM4/MCM5/MNAT1/HMGB1/MCM2/MCM6/MCM7/TOP2B/HELB/TOP1MT/DDX1/TREX1/RECQL	17
BP	GO:0019886	antigen processing and presentation of exogenous peptide antigen via MHC class II	8/1584	10/7502	0.000115957	0.00343474	0.00268292	CTSS/B2M/CD74/H2-AA/H2-AB1/FCER1G/UNC93B1/IFI30	8
BP	GO:0030048	actin filament-based movement	26/1584	61/7502	0.000117053	0.0034447	0.0026907	MYO1E/BIN1/DSG2/ACTN4/TPM1/WAS/ROCK1/EVL/MYO7A/JUP/GPD1L/MYO1G/MYO1D/MYH10/SRI/CAMK2D/SYNE2/TRPM4/WASF2/SUN2/FLNA/WIPF1/MYH9/PARD3/NUP155/DBN1	26
BP	GO:0010639	negative regulation of organelle organization	70/1584	221/7502	0.000128542	0.00375842	0.00293574	TPR/CAPN1/CORO1A/IGF1/SRC/SUB1/MAP1B/CFL1/RDX/PIK3R1/MAP4/AKT1/TJP1/YAP1/CAPZA2/CAPZB/LMNA/MNAT1/STMN1/EXOSC10/TPM1/PFN1/WAS/EVL/H3F3B/H3F3A/MCM2/SMAD4/HGF/SPECC1L/ANKRD27/SHANK3/SSH2/XRCC1/PML/VAT1/SWAP70/FHOD3/EML2/KATNB1/WASF2/RHPN2/KANK2/CAMSAP2/WDR47/PAK2/DNM1L/SSH3/SVIL/DYNC1LI1/HNRNPU/SMARCA5/CYRIB/GMFB/LIMA1/GMFG/ARHGEF7/DYSF/PSMG2/ESPN/TMOD3/FLII/ZFP207/DBN1/MAP1A/MAD1L1/CORO1B/TWF2/BAZ1…	70
BP	GO:0032870	cellular response to hormone stimulus	83/1584	272/7502	0.000133549	0.00386725	0.00302075	PTPRF/RAP1GDS1/HDAC1/NPC1/NCF2/PIP4K2A/SORL1/SP1/TGFB1/IGF1/PRKACA/SRC/NCL/H2AZ1/ANXA1/INSR/CTSD/CFL1/NFKB1/RDX/PIK3R1/MARCKS/CDK4/AKT1/PTPN1/HSF1/CSK/STAT3/STAT5A/RANGAP1/NEDD4/YAP1/ANXA5/PTPRE/PKM/STAT6/FOXP1/YWHAG/RAC1/PRKCB/YWHAH/ROCK1/FER/NUCB2/SRSF3/WBP2/CTNNB1/SMARCA4/GRB2/GRB10/USF1/SLC9A1/PRKCI/MAPK3/CRK/KMT2D/PRCP/PIP4K2B/SAFB2/KANK2/SFRP1/CNOT2/TNS2/CALCOCO1/APPL2/APPL1/BRD8/RHOQ/HNRNP…	83
BP	GO:0032675	regulation of interleukin-6 production	28/1584	68/7502	0.000134074	0.00386725	0.00302075	CAPN2/LGALS9/HYAL2/IL16/AIF1/CD74/NCL/APP/GBA/FCER1G/PTPN6/CSK/STAT3/SYK/HMGB1/HGF/GAS6/LBP/RIGI/IL33/ARRB1/NCKAP1L/IFIH1/UNC93B1/TLR3/GRK2/PYCARD/INPP5D	28
BP	GO:0007159	leukocyte cell-cell adhesion	56/1584	168/7502	0.00013541	0.00386725	0.00302075	AMBRA1/LGALS9/CAPN1/SMARCE1/STK10/AIF1/CORO1A/THY1/B2M/ADA/TGFB1/CD74/IGF1/APOA4/PTPRC/CFH/ANXA1/MDK/ICAM1/H2-AA/H2-AB1/HSPB1/SPN/LGALS1/ITGAL/MSN/PTPN6/VCAM1/AKT1/CXCL12/STAT5A/SYK/HMGB1/ROCK1/WNK1/IL6ST/RAC2/SMARCA4/CCDC88B/RC3H1/FLOT2/SMARCC2/DOCK8/NCKAP1L/SASH3/UMOD/CYRIB/SMARCD2/PRKAR1A/PYCARD/RHOA/MAD1L1/TNIP1/BCL10/AP3B1/SART1	56
BP	GO:0051170	import into nucleus	41/1584	113/7502	0.000136004	0.00386725	0.00302075	FAM53A/TPR/KPNA4/HYAL2/TGFB1/CDK1/CFL1/PIK3R1/AKT1/STAT3/SYK/LMNA/HCLS1/FERMT1/NUTF2/JUP/PML/PRKD1/TRIM28/PPP3R1/IPO8/NUP214/TNPO1/NUP107/NUP93/IPO5/FLNA/NUP54/IL33/NUP88/APPL2/APPL1/NUP133/IPO4/TARDBP/MED1/NUP155/SEC13/RANBP2/STK3/NUP50	41
BP	GO:1901879	regulation of protein depolymerization	24/1584	55/7502	0.000136531	0.00386725	0.00302075	WDR1/MAP1B/CFL1/RDX/CAPZA2/CAPZB/SH3BP1/TPM1/EVL/SPECC1L/SWAP70/NES/KATNB1/CAMSAP2/WDR47/SVIL/LIMA1/DYSF/TMOD3/PLEK/FLII/MAP1A/DSTN/TWF2	24
BP	GO:0060627	regulation of vesicle-mediated transport	99/1584	336/7502	0.000138291	0.00389277	0.00304069	BIN1/LGALS9/STXBP1/FLOT1/SDCBP/ATP9A/SORL1/PPT1/MKLN1/CORO1A/B2M/TGFB1/SRC/PTPRC/APOE/APOA2/ANXA1/CD14/LAMP1/APP/INSR/SDC1/FCER1G/TGM2/LYN/EZR/MSN/RDX/FCGR1/SEPTIN4/VTN/PTPN1/DNM1/CSK/CD63/SEPTIN2/SEPTIN2/SEPTIN1/ITGAV/NEDD4/PLA2G4A/SYK/ACTN4/CDC42/DNAJC5/RAB8B/HMGB1/ACTG1/PRKCB/ROCK1/FER/MASP1/RAC2/CLU/CNN2/PROS1/ANKRD27/TSG101/GAS6/KIF5B/LBP/SH3GL1/PPP3R1/MAPK3/MAP2K2/STXBP2/PTPN23/AMPH/TBC1D5/…	99
BP	GO:0007229	integrin-mediated signaling pathway	27/1584	65/7502	0.00014747	0.00412552	0.00322249	FYB/ILK/THY1/SRC/NID1/FCER1G/ITGAL/TLN1/CTNNA1/VAV1/CCN2/CD63/ITGAV/SYK/FERMT1/CDC42/ZYX/FLNA/FERMT2/PXN/LIMS2/ARHGAP35/PLEK/RHOA/SEMA7A/ITGAX/ITGB6	27
BP	GO:0001818	negative regulation of cytokine production	40/1584	110/7502	0.000154666	0.00430028	0.003359	LGALS9/NMI/TGFB1/IGF1/PTPRC/APOA2/ANXA1/GBA/NFKB1/EZR/PTPN6/HSF1/CSK/EPX/NUTF2/RAC1/HMGB1/UFD1/ANXA4/ACP5/HGF/FBLN1/PML/GBP3/GAS6/LBP/CD34/IL33/ARRB1/NCKAP1L/APPL2/PGLYRP2/MACIR/GBP7/HOMER3/ATG12/AKAP8/PYCARD/INPP5D/CD2AP	40
BP	GO:0022409	positive regulation of cell-cell adhesion	46/1584	132/7502	0.000165482	0.00457297	0.003572	AMBRA1/LGALS9/FLOT1/CAPN1/SMARCE1/AIF1/CORO1A/THY1/B2M/ADA/TGFB1/CD74/IGF1/PTPRC/ANXA1/MDK/ICAM1/H2-AA/H2-AB1/SPN/LGALS1/ITGAL/VCAM1/TJP1/STAT5A/SYK/HMGB1/KIFAP3/IL6ST/SMARCA4/CCDC88B/FLOT2/PTPN23/SMARCC2/MAGI1/DOCK8/NCKAP1L/SASH3/CYRIB/CEACAM2/SMARCD2/PYCARD/RHOA/BCL10/AP3B1/SART1	46
BP	GO:0035020	regulation of Rac protein signal transduction	12/1584	20/7502	0.000172499	0.00473798	0.00370089	DYNLT1A/DYNLT1B/DYNLT1C/DYNLT1F/SH3BP1/ARF6/ARHGAP17/CRK/CAMK2D/PIK3CB/DOCK2/ARHGAP24	12
BP	GO:0050854	regulation of antigen receptor-mediated signaling pathway	17/1584	34/7502	0.000174015	0.00475082	0.00371092	IKBKG/THY1/ADA/PTPRC/LYN/EZR/PTPN6/FOXP1/PRKCB/RC3H1/ELF1/DGKZ/PRKD2/GPS2/LPXN/PHPT1/BCL10	17
BP	GO:0050729	positive regulation of inflammatory response	25/1584	59/7502	0.000176438	0.00478813	0.00374006	NMI/HYAL2/IL16/NINJ1/CTSS/APP/MDK/LGALS1/FCER1G/TGM2/FCGR1/GRN/STAT5A/PLA2G4A/CTSC/TRADD/LBP/CAMK2N1/IL33/PDE2A/PARK7/TLR3/IFI35/PYCARD/TNIP1	25
BP	GO:0071375	cellular response to peptide hormone stimulus	55/1584	166/7502	0.000185053	0.00499203	0.00389933	PTPRF/RAP1GDS1/PIP4K2A/SORL1/SP1/IGF1/PRKACA/SRC/NCL/H2AZ1/INSR/CTSD/CFL1/NFKB1/PIK3R1/MARCKS/CDK4/AKT1/PTPN1/HSF1/CSK/STAT3/STAT5A/RANGAP1/ANXA5/PTPRE/PKM/STAT6/YWHAG/RAC1/PRKCB/ROCK1/FER/NUCB2/SRSF3/CTNNB1/GRB2/GRB10/USF1/SLC9A1/PRKCI/MAPK3/CRK/PIP4K2B/TNS2/APPL2/APPL1/RHOQ/PXN/PIP4K2C/CEACAM2/GRK2/RAF1/MZB1/PRKAR1A	55
BP	GO:1903039	positive regulation of leukocyte cell-cell adhesion	40/1584	111/7502	0.000193398	0.00518626	0.00405105	AMBRA1/LGALS9/CAPN1/SMARCE1/AIF1/CORO1A/THY1/B2M/ADA/TGFB1/CD74/IGF1/PTPRC/ANXA1/MDK/ICAM1/H2-AA/H2-AB1/SPN/LGALS1/ITGAL/VCAM1/STAT5A/SYK/HMGB1/IL6ST/SMARCA4/CCDC88B/FLOT2/SMARCC2/DOCK8/NCKAP1L/SASH3/CYRIB/SMARCD2/PYCARD/RHOA/BCL10/AP3B1/SART1	40
BP	GO:0032271	regulation of protein polymerization	49/1584	144/7502	0.00019954	0.0053118	0.00414911	AMBRA1/NUMA1/BIN1/DCTN1/CAPN1/CORO1A/ICAM1/MAP1B/CFL1/RDX/CDKN1B/CAPZA2/CAPZB/HCLS1/STMN1/TPM1/ARF6/PFN1/RAC1/EVL/FER/VASP/SSH2/CTTN/GRB2/DBNL/FCHSD1/FHOD3/EML2/ABITRAM/CAMSAP2/NCKAP1L/SSH3/SVIL/CYRIB/CLIP1/ESAM/ACTR3/ARPC5/COTL1/PYCARD/ARHGEF7/TMOD3/FLII/ARPC3/RHOA/DBN1/ARPC1B/TWF2	49
BP	GO:0051276	chromosome organization	83/1584	275/7502	0.000200423	0.0053118	0.00414911	NUMA1/TPR/SP100/SMARCE1/SRC/ANXA1/SUB1/CDK1/DNMT1/HSPA2/PCNA/MCM3/XRCC5/LMNA/ERCC3/MCM4/MCM5/MNAT1/EXOSC10/HMGB1/H2BC1/H3F3B/H3F3A/MCM2/MCM6/TEP1/CTNNB1/SMARCA4/PARP3/PDS5B/SIN3A/XRCC1/PML/MCM7/TRIM28/MAPK3/TOP2B/NIPBL/HELB/NUDT16/SMCHD1/SMARCC2/NFRKB/NUP107/LIG4/FLNA/RAE1/DIS3L2/NUP133/ZFP830/DYNC1LI1/MCMBP/TOP1MT/RPA1/HNRNPU/SFPQ/DDX1/ANAPC4/TREX1/SMARCA5/GOLGA2/CHMP1A/CDC26/SMARCD2/CHMP1B/NUP1…	83
BP	GO:0045765	regulation of angiogenesis	47/1584	137/7502	0.000215301	0.00567292	0.00443119	PTGIS/SP100/NINJ1/SP1/HC/RRAS/MDK/HSPB1/GRN/TJP1/STAT3/CTSH/CAMP/PKM/FGF1/HMGB1/PRKCB/ROCK1/CTNNB1/JUP/HGF/CCBE1/EMC10/ECSCR/PML/CYBB/PRKD1/CD34/EPN1/PIK3CB/PDCL3/PRKD2/SMOC2/EPN2/AGO2/CCM2/NAXE/AMOT/PXN/RNH1/EGLN1/EMILIN1/TLR3/ERAP1/ITGAX/RAMP2/RECK	47
BP	GO:0045185	maintenance of protein location	26/1584	63/7502	0.00022069	0.00578132	0.00451586	MORC3/LGALS9/SP100/SORL1/AKT1/RANGAP1/PFN1/MPRIP/TNRC6A/PML/SRI/SUN2/FLNA/VPS13C/OS9/HNRNPU/PARK7/GRK2/SUN1/CCDC22/DBN1/SKP1/MAD1L1/RBCK1/TWF2/PSMD10	26
BP	GO:1901653	cellular response to peptide	61/1584	190/7502	0.00022714	0.00591608	0.00462112	PTPRF/RAP1GDS1/PIP4K2A/SORL1/SP1/IGF1/PRKACA/SRC/NCL/H2AZ1/APP/ICAM1/INSR/CTSD/CFL1/VIM/NFKB1/PIK3R1/MARCKS/VCAM1/CDK4/AKT1/PTPN1/HSF1/CSK/STAT3/STAT5A/RANGAP1/ANXA5/PTPRE/PKM/STAT6/YWHAG/RAC1/PRKCB/ROCK1/FER/NUCB2/SRSF3/CTNNB1/GRB2/GRB10/USF1/SLC9A1/PRKCI/MAPK3/CRK/SNX6/PIP4K2B/TNS2/APPL2/APPL1/RHOQ/PXN/PIP4K2C/CEACAM2/GRK2/RAF1/FIS1/MZB1/PRKAR1A	61
BP	GO:0070848	response to growth factor	91/1584	308/7502	0.000230261	0.00596309	0.00465784	SMURF2/PTPRF/MMRN2/NUMA1/TPR/SDCBP/HDAC1/HYAL2/ILK/SORL1/CORO1A/TGFB1/GOT1/SRC/NCL/ANXA1/EEF1A1/DNMT1/HSPB1/INSR/CFL1/NFKB1/CCN2/RBPJ/AKT1/PTPN1/PTPN12/CD63/STAT3/NEDD4/FERMT1/FGF1/ARF6/PRKCB/NFIX/ROCK1/FER/SMAD5/SMAD4/XDH/CTNNB1/YES1/HGF/CCBE1/BRMS1L/SIN3A/GRB2/GRB10/PML/RBBP4/RBBP7/GAS6/PRKD1/TGFB1I1/ZYX/MAPK3/CRK/MYOF/SNX6/DYNC1LI2/SAP130/CPNE3/PIK3CB/SMAD3/PRKD2/SFRP1/SMOC2/EPN2/FERMT2/APPL2/…	91
BP	GO:0042116	macrophage activation	21/1584	47/7502	0.000236959	0.00610169	0.0047661	LGALS9/NMI/AIF1/APP/JUND/GRN/PLA2G4A/SYK/FOXP1/HMGB1/CTSC/CLU/LBP/IL33/CRTC3/TREX1/TNIP2/TLR3/IFI35/DYSF/MYO18A	21
BP	GO:0000278	mitotic cell cycle	124/1584	443/7502	0.000240317	0.00615321	0.00480634	AMBRA1/PTPN3/TUBB1/MKI67/NUMA1/TPR/DCTN1/SDCBP/SMARCE1/AIF1/TGFB1/IGF1/ABCB1B/RRM1/ANXA1/CDK1/APP/INSR/HSPA2/PCNA/CFL1/ABCB1A/CDK11B/MCM3/CCND1/RDX/MAP4/PTPN6/CDK4/AKT1/HSF1/STAT5A/CDKN1B/ERCC3/MCM4/DYNLT1B/MNAT1/STMN1/CDC42/RPL26/YWHAE/PAFAH1B1/HMGB1/TUBB4B/TUBA1C/YWHAH/NFIX/PEBP1/ROCK1/NHERF1/MCM2/MCM6/CTNNB1/EML1/LARP7/SMARCA4/FBXO7/BABAM1/PARP3/PDS5B/SIN3A/CDKN2C/PML/MYH10/GPSM1/NIPBL/NES/SMA…	124
BP	GO:0002504	antigen processing and presentation of peptide or polysaccharide antigen via MHC class II	9/1584	13/7502	0.000253983	0.00643044	0.0050229	CTSS/B2M/CD74/H2-AA/H2-AB1/FCER1G/UNC93B1/PYCARD/IFI30	9
BP	GO:0034143	regulation of toll-like receptor 4 signaling pathway	9/1584	13/7502	0.000253983	0.00643044	0.0050229	NINJ1/CD14/LYN/ARF6/HMGB1/LBP/APPL2/APPL1/IFI35	9
BP	GO:0032757	positive regulation of interleukin-8 production	15/1584	29/7502	0.00025982	0.00646326	0.00504853	HYAL2/CD74/APOA2/CD14/STAT3/SYK/CAMP/HMGB1/LBP/RIGI/PRKD2/PARK7/TLR3/PYCARD/BCL10	15
BP	GO:0002474	antigen processing and presentation of peptide antigen via MHC class I	11/1584	18/7502	0.000259889	0.00646326	0.00504853	B2M/H2-D1/H2-K1/H2-Q7/FCER1G/TAP1/FCGR1/TAP2/ERAP1/IFI30/TAPBP	11
[truncated: 479 more rows]

## Sheet: GO Down with age
ONTOLOGY	ID	Description	GeneRatio	BgRatio	pvalue	p.adjust	qvalue	geneID	Count
[truncated: 102 more rows]

## Sheet: GO Up-Up age
ONTOLOGY	ID	Description	GeneRatio	BgRatio	pvalue	p.adjust	qvalue	geneID	Count
[truncated: 276 more rows]

## Sheet: GO Up-Flat age
ONTOLOGY	ID	Description	GeneRatio	BgRatio	pvalue	p.adjust	qvalue	Count	geneID

## Sheet: GO Flat-Up age
ONTOLOGY	ID	Description	GeneRatio	BgRatio	pvalue	p.adjust	qvalue	geneID	Count
[truncated: 59 more rows]

[truncated: 20 more sheets: GO Down-Down age, GO Down-Flat age, GO Flat-Down age, GO Up-Down age, GO Down-Up age, GO Sex-by-age), GO Sex-by-age_cat, KEGG Females up, KEGG Males up, KEGG Up with age, KEGG Down with age, KEGG Up-Up age, KEGG Up-Flat age, KEGG Flat-Up age, KEGG Down-Down age, KEGG Flat-Down age, KEGG Up-Down age, KEGG Down-Up age, KEGG Sex-by-age), KEGG Sex-by-age_cat]
