# Supplementary material for: Expanding the landscape of aging via orbitrap astral mass spectrometry and tandem mass tag integration
Source: Nat Commun. 2025 May 22;16:4753. doi: 10.1038/s41467-025-60022-x (PMC12098839; doi:10.1038/s41467-025-60022-x)
Supplement: Supplementary file 10 — Supplementary Data 8 [file 41467_2025_60022_MOESM10_ESM.xlsx]

## Sheet: Sheet1
uniprot_id	age_m12_effect	age_m20_effect	age_m12_pval	age_m20_pval	age_pval	age_by_tissue_pval	sex_effect	sex_se	sex_pval	sex_by_tissue_pval	age_padj	age_by_tissue_padj	sex_padj	sex_by_tissue_padj	single_tissue_age	trend	uniprot	gene.id	external_gene_name	mean_effect	symbol
A0A075B5M7	0.965638	-0.00800453	1.02025e-05	0.967567	4.53048e-06	0.477161	0.583778	0.159903	0.000644549	0.731989	5.21362e-05	0.75871	0.0194936	0.999814	Hippocampus, Striatum	Up-Flat	A0A075B5M7			0.965638	Igkv5-39
A0A087WNU5	-0.0425834	-0.0407978	0.00442339	0.00621913	2.45612e-06	0.0242878	0.0254553	0.0116389	0.0336403	0.386269	3.10472e-05	0.187513	0.227607	0.999489		Down-Down	A0A087WNU5			-0.0425834	Ank3
A0A087WNU6	0.0029109	-0.00767967	0.956633	0.885933	0.989456	0.551597	0.0433975	0.043479	0.323223	0.013669	0.993529	0.803717	0.645124	0.551681		Flat-Flat	A0A087WNU6			0.0029109	Lrrfip1
A0A087WP86	-0.0551351	-0.240893	0.450699	0.00171221	0.000351502	0.47714	0.0275663	0.0591978	0.643562	0.165959	0.00205451	0.75871	0.8505	0.903968		Flat-Down	A0A087WP86			-0.0551351	Actr3
A0A087WQ44	-0.0902935	0.0196776	0.0277681	0.623142	0.0677584	0.332708	-0.0563058	0.0324845	0.0894608	0.265985	0.14263	0.66279	0.36702	0.96611		Down-Flat	A0A087WQ44			-0.0902935	Srcap
A0A087WQE8	-0.0123093	0.00361011	0.186744	0.696186	0.394604	0.807673	-0.00769382	0.00750365	0.310341	0.000306443	0.53355	0.923291	0.635344	0.149524		Flat-Flat	A0A087WQE8			-0.0123093	Kif1a
A0A087WQH8	-0.060061	0.0631676	0.0878853	0.0731187	0.129519	0.809257	0.0808419	0.0281487	0.00605581	0.394225	0.236455	0.923291	0.0865673	0.999814		Down-Up	A0A087WQH8			-0.060061	Slc35a4
A0A087WQQ5	-0.049699	0.00679454	0.00737548	0.703737	0.0148196	0.2734	0.0128331	0.0145017	0.380602	0.35136	0.0436829	0.609508	0.690196	0.983841		Down-Flat	A0A087WQQ5			-0.049699	Ktn1
A0A087WRP9	0.0396881	-0.115717	0.679295	0.231147	0.473394	0.58174	0.138754	0.0779052	0.0812306	0.492291	0.601941	0.817504	0.34976	0.999814		Flat-Flat	A0A087WRP9			0.0396881	Ank3
A0A0A0MQE5	-0.0505762	-0.0235534	0.000733825	0.0994015	1.11242e-05	0.589735	-0.00692721	0.0114453	0.547867	0.0194481	0.000111379	0.82223	0.800723	0.585561	Cortex	Down-Down	A0A0A0MQE5			-0.0505762	Camsap1
A0A0A6YW36	0.0785624	0.0320264	0.468102	0.766874	0.574193	0.328339	0.0555821	0.0877051	0.52926	0.780114	0.687442	0.657356	0.791026	0.999814		Flat-Flat	A0A0A6YW36			0.0785624	Rgs7
A0A0A6YWG7	0.000633722	-0.025586	0.979188	0.295026	0.487556	0.385519	-0.00905772	0.0197322	0.648283	0.0596277	0.613709	0.702177	0.853532	0.763233		Flat-Flat	A0A0A6YWG7			0.000633722	Rapgef2
A0A0A6YWL7	-0.169412	-0.0337078	0.000104346	0.404127	9.9865e-06	0.211302	0.00594348	0.0326982	0.856531	0.402785	0.00010194	0.541498	0.9474	0.999814		Down-Flat	A0A0A6YWL7			-0.169412	Ntrk3
A0A0A6YXM5	-0.0172191	-0.0066449	0.551792	0.818087	0.694397	0.478935	-0.0632578	0.0234596	0.00963684	0.328703	0.782564	0.760044	0.110552	0.979676		Flat-Flat	A0A0A6YXM5			-0.0172191	Rcor3
A0A0A6YY91	-0.0791052	-0.00854552	2.86196e-06	0.569484	2.82985e-07	0.0649186	0.0036366	0.0121822	0.766596	0.497134	5.05163e-06	0.316989	0.910063	0.999814	Cortex	Down-Flat	A0A0A6YY91			-0.0791052	Ncam1
A0A0G2JGM8	-0.0817957	0.00106499	7.68389e-06	0.948219	3.42367e-06	0.303822	0.0206252	0.0133197	0.128076	0.0615152	4.10113e-05	0.633559	0.438851	0.767001	Cortex, Hippocampus, Striatum	Down-Flat	A0A0G2JGM8			-0.0817957	Adgrl2
A0A0G2JGW6	-0.0621381	-0.0701078	0.00149684	0.00040689	2.54734e-08	0.470623	-0.00938701	0.0150612	0.536065	0.138137	6.32e-07	0.756097	0.795349	0.879068	Cortex	Down-Down	A0A0G2JGW6			-0.0621381	Cdkl5
A0A0J9YTR2	-0.0531533	-0.0443676	0.20499	0.288846	0.0716429	0.0405761	0.0244251	0.0337763	0.473101	0.187378	0.148669	0.244627	0.758481	0.917384		Flat-Flat	A0A0J9YTR2			-0.0531533	0610012G03Rik
A0A0J9YUD5	-0.0657571	-0.0586668	0.00403348	0.00967205	3.83762e-06	0.14221	-0.000386617	0.0177738	0.982736	0.956163	4.53025e-05	0.456141	0.992636	0.999814		Down-Down	A0A0J9YUD5			-0.0657571	Nup205
A0A0J9YUL3	-0.0815237	-0.0102975	0.12153	0.843022	0.161829	0.562294	-0.0505145	0.0422284	0.237486	0.622049	0.279749	0.80885	0.564887	0.999814		Down-Flat	A0A0J9YUL3			-0.0815237	Septin11
A0A0J9YUM2	-0.0186252	0.00526114	0.632691	0.892489	0.884554	0.0121105	-0.00431348	0.0316152	0.892046	0.903106	0.921505	0.129208	0.96096	0.999814		Flat-Flat	A0A0J9YUM2			-0.0186252	Syngap1
A0A0J9YUQ8	-0.0536199	0.2525	0.261923	2.45969e-06	5.13855e-06	0.373938	0.0673022	0.0385659	0.0873629	0.361769	5.80386e-05	0.692699	0.362271	0.990938		Flat-Up	A0A0J9YUQ8			-0.0536199	Gsn
A0A0J9YVH8	-0.0763396	-0.0544608	0.386353	0.535798	0.33075	0.33908	-0.0339519	0.0712993	0.6361	0.976349	0.469292	0.667131	0.846168	0.999814		Flat-Flat	A0A0J9YVH8			-0.0763396	Syngap1
A0A0N4SW73	0.03665	-0.0265	0.031315	0.115319	0.0829566	0.221518	-0.0210627	0.0134912	0.125042	0.0237373	0.166299	0.555236	0.433762	0.620477		Up-Down	A0A0N4SW73			0.03665	Rab11fip5
A0A0R4J050	0.130526	0.048739	5.30687e-07	0.0357441	6.99107e-10	0.00216035	0.010844	0.0184183	0.558782	0.140841	2.85853e-08	0.0482061	0.805315	0.879876	Cortex, Hippocampus, Striatum	Up-Up	A0A0R4J050			0.130526	Acy1
A0A0R4J065	0.00829967	-0.0122465	0.783921	0.685901	0.917494	0.513266	-0.0137638	0.024575	0.578034	0.926431	0.9438	0.780656	0.817672	0.999814		Flat-Flat	A0A0R4J065			0.00829967	Atg4b
A0A0R4J078	-0.0971795	-0.0585183	0.0556108	0.243314	0.0103019	0.010962	0.0181297	0.0404479	0.656009	0.570901	0.0326122	0.124775	0.859231	0.999814		Down-Flat	A0A0R4J078			-0.0971795	Ubxn4
A0A0R4J083	0.107944	0.061691	6.43061e-07	0.00196187	3.34485e-11	0.766095	0.0255218	0.0153776	0.1035	0.344636	2.09239e-09	0.908317	0.398064	0.981056	Cortex, Hippocampus, Striatum	Up-Up	A0A0R4J083			0.107944	Acadl
A0A0R4J094	0.136375	-0.00534726	1.83429e-10	0.753567	3.30577e-11	0.0499524	-0.0143107	0.0138278	0.305893	0.452744	2.08577e-09	0.277283	0.632517	0.999814	Cortex, Hippocampus, Striatum	Up-Flat	A0A0R4J094			0.136375	Fahd2a
A0A0R4J0B5	0.0358329	-0.0131009	0.0617888	0.487782	0.164739	0.636918	0.0162557	0.015298	0.29328	0.626202	0.284168	0.846977	0.621817	0.999814		Up-Flat	A0A0R4J0B5			0.0358329	Rusf1
A0A0R4J0I1	-0.0065902	-0.356444	0.950865	0.0015792	0.00133253	0.607028	-0.921741	0.0868681	3.50851e-14	0.38324	0.00616542	0.832603	2.8532e-11	0.999489		Flat-Down	A0A0R4J0I1			-0.0065902	Serpina3k
A0A0R4J0S1	0.0830547	0.0244239	0.00340987	0.369426	0.000580808	0.258892	0.048249	0.0220095	0.033247	0.238156	0.00308001	0.59755	0.226216	0.94927		Up-Flat	A0A0R4J0S1			0.0830547	Cdc42ep1
A0A0R4J0T0	0.0745846	-0.0148893	0.128314	0.758716	0.271104	0.0680025	0.0723057	0.0393528	0.07235	0.460009	0.40685	0.324664	0.328851	0.999814		Up-Flat	A0A0R4J0T0			0.0745846	Hscb
A0A0R4J0V4	-0.0158752	-0.0310917	0.408575	0.109049	0.0519078	0.552277	-0.00993819	0.0155474	0.52572	0.581636	0.116609	0.80407	0.789806	0.999814		Flat-Down	A0A0R4J0V4			-0.0158752	Jmy
A0A0R4J119	-0.045541	-0.0102209	0.0446939	0.645694	0.0345796	0.287881	-0.00307733	0.0180374	0.865249	0.300896	0.0852722	0.622476	0.950789	0.97598		Down-Flat	A0A0R4J119			-0.045541	Cyfip1
A0A0R4J124	-0.04897	0.00910339	0.0415679	0.698803	0.0943494	0.278258	0.00854599	0.0190947	0.656486	0.518727	0.183851	0.613353	0.859231	0.999814		Down-Flat	A0A0R4J124			-0.04897	Srpk2
A0A0R4J1E2	-0.0339983	-0.00275785	0.0902875	0.889066	0.125592	0.360215	0.0100984	0.0160578	0.532413	0.198373	0.230551	0.683387	0.793047	0.929001		Down-Flat	A0A0R4J1E2			-0.0339983	Eef1d
A0A0U1RNG7	0.0467321	-0.11193	0.571332	0.178541	0.397546	0.571758	-0.024707	0.0669406	0.713684	0.318127	0.536141	0.812857	0.887515	0.976583		Flat-Flat	A0A0U1RNG7			0.0467321	Kctd14
A0A0U1RPY2	-0.152645	-0.219407	0.245985	0.0978598	0.0219138	0.632139	0.0059646	0.106116	0.955409	0.63508	0.0598236	0.844121	0.985018	0.999814		Flat-Down	A0A0U1RPY2			-0.152645	Fxyd7
A0A140LIW3	-0.0439825	-0.0252558	0.193087	0.452163	0.120553	0.793674	-0.0350632	0.0272052	0.20363	0.0206309	0.223261	0.916934	0.532697	0.59375		Flat-Flat	A0A140LIW3			-0.0439825	Frmpd3
A0A140LJ04	-0.0313888	-0.040383	0.0742384	0.0230521	0.000574778	0.73035	0.00475259	0.0140438	0.736528	0.227084	0.00305505	0.890648	0.897544	0.948355		Down-Down	A0A140LJ04			-0.0313888	Zzef1
A0A140LJC7	-0.0836392	-0.104631	0.130125	0.0599705	0.0045981	0.509192	-0.00751658	0.0443445	0.866112	0.896443	0.0169028	0.77852	0.951008	0.999814		Down-Down	A0A140LJC7			-0.0836392	Gm19410
A0A140LJD2	0.0233775	-0.0173089	0.760439	0.821354	0.950673	0.287236	-0.00968149	0.0622465	0.877052	0.726316	0.966519	0.621608	0.95523	0.999814		Flat-Flat	A0A140LJD2			0.0233775	Tanc2
A0A1B0GRC8	-0.0906909	-0.01333	0.0465595	0.765251	0.0473787	0.774912	0.0500592	0.0362444	0.173627	0.274016	0.109011	0.911469	0.494819	0.968747		Down-Flat	A0A1B0GRC8			-0.0906909	Fbxo25
A0A1B0GRV0	0.0100041	-0.0650551	0.812523	0.127517	0.257774	0.0280356	0.0550197	0.0342514	0.114756	0.0573828	0.392643	0.203323	0.416766	0.762223		Flat-Down	A0A1B0GRV0			0.0100041	Bpnt1
A0A1D5RLL4	-0.0725645	-0.0418313	0.0680431	0.287235	0.0170883	0.803858	-0.0125108	0.031738	0.695187	0.920912	0.0488933	0.922458	0.87896	0.999814		Down-Flat	A0A1D5RLL4			-0.0725645	Trrap
A0A1D5RLN6	-0.0840733	-0.0572681	0.000733755	0.0176448	1.03502e-06	0.0506336	0.0160162	0.0190255	0.404059	0.594021	1.50603e-05	0.279267	0.710039	0.999814		Down-Down	A0A1D5RLN6			-0.0840733	2900026A02Rik
A0A1D5RM83	-4.54453e-05	-0.049547	0.998702	0.0808613	0.130887	0.133069	0.0126039	0.0226855	0.581069	0.00285682	0.238358	0.441494	0.819273	0.362505		Flat-Down	A0A1D5RM83			-4.54453e-05	Iqsec1
A0A1D5RMG4	-0.0035561	-0.0296081	0.911629	0.35757	0.525209	0.17501	-0.00917946	0.0260243	0.725838	0.647325	0.645725	0.498016	0.892294	0.999814		Flat-Flat	A0A1D5RMG4			-0.0035561	Agap3
A0A1L1SQ51	-0.0188058	-0.0213432	0.0344873	0.0171219	0.000133299	0.295207	0.0126791	0.0070556	0.0786245	0.369811	0.000918657	0.626139	0.344597	0.997291	Cortex	Down-Down	A0A1L1SQ51			-0.0188058	Tln2
A0A1L1SQU7	-0.0655991	0.0263659	0.306038	0.679385	0.585062	0.922593	0.0350835	0.05177	0.501228	0.938257	0.696385	0.967455	0.77476	0.999814		Flat-Flat	A0A1L1SQU7			-0.0655991	Fat1
A0A1L1SSC7	0.093536	-0.135708	0.38504	0.209535	0.434797	0.578766	0.0733505	0.0871173	0.403978	0.1889	0.568264	0.816634	0.710039	0.918636		Flat-Flat	A0A1L1SSC7			0.093536	Ttc13
A0A1L1STD6	0.0443711	-0.0405258	0.379183	0.421552	0.619501	0.608709	-0.0111523	0.0408167	0.785849	0.0676521	0.723147	0.832603	0.917179	0.779757		Flat-Flat	A0A1L1STD6			0.0443711	Inafm2
A0A1L1SU40	0.0913955	0.136451	0.551049	0.374505	0.329939	0.0641278	0.042888	0.124286	0.731546	0.911633	0.468261	0.315424	0.895195	0.999814		Flat-Flat	A0A1L1SU40			0.0913955	Slc44a2
A0A1L1SUI3	-0.0270036	-0.0691943	0.76923	0.453325	0.559497	0.192634	0.00568342	0.0747283	0.939692	0.993648	0.675736	0.520767	0.980414	0.999814		Flat-Flat	A0A1L1SUI3			-0.0270036	Slc37a4
A0A1L1SV25	-0.137373	0.0202431	0.100039	0.805866	0.204782	0.354553	0.0702843	0.066883	0.298588	0.97147	0.331917	0.680015	0.626747	0.999814		Down-Flat	A0A1L1SV25			-0.137373	Actn4
A0A1W2P7A1	0.053696	-0.0384097	0.459776	0.596449	0.745992	0.170483	0.0496772	0.0588322	0.402642	0.158222	0.822287	0.492604	0.708568	0.89688		Flat-Flat	A0A1W2P7A1			0.053696	Rps12
A0A1W2P872	0.0028357	-0.0564379	0.895022	0.0111467	0.0172269	0.523251	-0.0209587	0.0174541	0.235725	0.0503518	0.0492514	0.787253	0.563492	0.744517		Flat-Down	A0A1W2P872	ENSMUSG00000030411	Nova2	0.0028357	Nova2
A0A1Y7VIR0	0.0168079	0.100798	0.743391	0.0540829	0.0539346	0.543457	-0.0140608	0.04168	0.737324	0.852221	0.12002	0.799666	0.897545	0.999814		Flat-Up	A0A1Y7VIR0			0.0168079	Ppp2r5c
A0A1Y7VNZ6	-0.0267669	-0.0902708	0.23728	0.000194489	8.51701e-06	0.198773	0.00220044	0.018262	0.904596	0.869321	8.93066e-05	0.528642	0.966249	0.999814	Cortex	Flat-Down	A0A1Y7VNZ6			-0.0267669	Mark3
A0A286YCI8	-0.0447275	-0.0321313	0.013351	0.0710977	0.000263391	0.0255042	0.0286519	0.0142136	0.0494365	0.894968	0.00161861	0.193636	0.274662	0.999814		Down-Down	A0A286YCI8			-0.0447275	Sorbs1
A0A286YCT6	0.0652053	0.0132238	0.121775	0.750764	0.138865	0.666472	0.0381981	0.0337984	0.264018	0.0441864	0.249474	0.859241	0.596467	0.728708		Up-Flat	A0A286YCT6			0.0652053	Epb41l3
A0A286YCV9	0.0957934	-0.000223629	0.00310612	0.994229	0.00330038	0.32953	0.0195266	0.0251141	0.44067	0.318643	0.013057	0.658026	0.73754	0.976583		Up-Flat	A0A286YCV9			0.0957934	Kif13b
A0A286YCX6	-0.0252253	-0.0341063	0.0787201	0.0189392	0.000481751	0.618895	0.0200577	0.0114651	0.0866041	0.585784	0.00267725	0.838632	0.361057	0.999814		Down-Down	A0A286YCX6			-0.0252253	Trappc8
A0A286YDU3	-0.00938726	-0.0929439	0.775806	0.00667579	0.00488912	0.660026	0.0290616	0.0267624	0.282941	0.377232	0.0177939	0.856522	0.612004	0.999489		Flat-Down	A0A286YDU3			-0.00938726	Ap3s1
A0A2C9F2A2	-0.090438	-0.0374534	1.48397e-05	0.0516101	4.51462e-08	0.193352	0.0437967	0.01532	0.00627392	0.778417	1.06246e-06	0.521689	0.0877838	0.999814		Down-Down	A0A2C9F2A2			-0.090438	Rin1
A0A2I3BQG7	-0.00458472	-0.0345607	0.857095	0.178694	0.249726	0.0936109	-0.0106079	0.0206768	0.61028	0.203453	0.383578	0.374802	0.833484	0.934736	Cortex	Flat-Flat	A0A2I3BQG7			-0.00458472	Slc22a17
A0A2I3BR81	-0.120773	0.0265158	0.410251	0.85605	0.685075	0.869566	0.10604	0.118706	0.376156	0.527185	0.774493	0.947077	0.687069	0.999814		Flat-Flat	A0A2I3BR81			-0.120773	Nt5dc2
A0A2I3BRX9	-0.0310403	-0.0388201	0.0504018	0.0154985	0.000197301	0.216739	-0.00680661	0.0126281	0.592374	0.49927	0.00127679	0.549179	0.824804	0.999814		Down-Down	A0A2I3BRX9			-0.0310403	Ralgapa1
A0A2R8VHP9	-0.0470662	0.0854226	0.242724	0.036901	0.109987	0.951052	0.0188836	0.0324908	0.563826	0.977951	0.207206	0.979559	0.808513	0.999814		Flat-Up	A0A2R8VHP9			-0.0470662	Pcbp2
A0A2R8VHV1	-0.0813748	-0.118668	0.213382	0.0721067	0.011958	0.582597	0.022576	0.0526876	0.670213	0.486592	0.0366809	0.817961	0.866352	0.999814		Flat-Down	A0A2R8VHV1			-0.0813748	Phf20l1
A0A2R8VKG2	-0.0868134	-0.0399798	4.16997e-05	0.0431462	1.15898e-07	0.238582	0.0303121	0.0157142	0.0596596	0.731276	2.36943e-06	0.577528	0.300515	0.999814	Cortex	Down-Down	A0A2R8VKG2			-0.0868134	D430041D05Rik
A0A338P6K2	0.080013	-0.0835091	0.439249	0.419648	0.656823	0.393681	0.0653226	0.0837622	0.439303	0.212129	0.751139	0.707586	0.736549	0.938109		Flat-Flat	A0A338P6K2			0.080013	Myh11
A0A338P6N4	-0.0540094	0.0539661	0.381128	0.381507	0.59754	0.878176	0.0525873	0.0498879	0.29711	0.499555	0.707441	0.94897	0.62613	0.999814		Flat-Flat	A0A338P6N4			-0.0540094	Crybg3
A0A338P6P7	-0.0739508	0.0511919	0.352268	0.518638	0.632234	0.963874	0.114011	0.0642809	0.0824682	0.828999	0.732867	0.98526	0.352923	0.999814		Flat-Flat	A0A338P6P7			-0.0739508	Pacsin2
A0A338P769	0.0335763	-0.0565374	0.280804	0.0724429	0.1923	0.931569	-0.00672388	0.0251327	0.790204	0.444282	0.317135	0.971939	0.919183	0.999814		Flat-Down	A0A338P769			0.0335763	Septin5
A0A338P7C9	-0.131697	0.111533	0.0555037	0.103009	0.118023	0.14196	0.00967611	0.0547899	0.860563	0.645895	0.219242	0.456141	0.948992	0.999814		Down-Up	A0A338P7C9			-0.131697	Tmem181a
A0A3B2WBC6	-0.0507641	-0.0502119	0.440317	0.445276	0.310713	0.957304	0.0874709	0.0532678	0.107106	0.686729	0.449874	0.982439	0.403868	0.999814		Flat-Flat	A0A3B2WBC6			-0.0507641	Polr2m
A0A3B2WCD2	-0.0111669	-0.0104066	0.764584	0.780171	0.844725	0.00725833	-0.0552517	0.0302741	0.0742198	0.782808	0.89356	0.0971183	0.33367	0.999814		Flat-Flat	A0A3B2WCD2			-0.0111669	Lmtk3
A0A494B917	0.0135998	-0.0858373	0.845777	0.22309	0.421253	0.675396	-0.0487442	0.0567806	0.394902	0.23764	0.556325	0.86425	0.701409	0.94927		Flat-Flat	A0A494B917			0.0135998	Hspa12a
A0A494B9C3	0.239008	0.524413	0.196993	0.00607745	0.000433547	4.23944e-10	0.178068	0.149159	0.238419	0.607993	0.00244463	6.20569e-07	0.565619	0.999814		Flat-Up	A0A494B9C3			0.239008	Vps13a
A0A494B9V8	-0.0219937	-0.00232528	0.318413	0.915557	0.474651	0.137502	0.0113998	0.0178117	0.525206	0.715285	0.6029	0.449666	0.789806	0.999814		Flat-Flat	A0A494B9V8			-0.0219937	Ptar1
A0A498WGM0	-0.0548672	-0.0541071	0.00723213	0.00801624	6.30823e-06	0.510163	0.02605	0.0159675	0.109343	0.399263	6.85014e-05	0.779341	0.407867	0.999814		Down-Down	A0A498WGM0			-0.0548672	Syt7
A0A571BDA2	0.0387273	0.0135656	0.519481	0.82115	0.663654	0.439779	-0.110186	0.048728	0.028314	0.168256	0.756468	0.738074	0.207023	0.905116		Flat-Flat	A0A571BDA2			0.0387273	Rimbp2
A0A571BE55	0.0430761	0.101573	0.4901	0.107551	0.0661272	0.297484	0.0103698	0.0505706	0.838396	0.442605	0.139638	0.628729	0.940092	0.999814		Flat-Up	A0A571BE55			0.0430761	Slc4a4
A0A571BE75	-0.0485664	-0.00997528	0.294788	0.828691	0.400312	0.893174	-0.0447417	0.0374362	0.237903	0.416785	0.538253	0.954911	0.565168	0.999814		Flat-Flat	A0A571BE75			-0.0485664	Cacna1a
A0A571BED8	0.00718368	-0.0318564	0.614783	0.0293177	0.0722689	0.000220576	-0.00375915	0.011579	0.746855	0.426237	0.149736	0.0124184	0.901271	0.999814	Cortex	Flat-Down	A0A571BED8			0.00718368	Rap1gap2
A0A571BEM7	0.0530806	0.00694478	0.558652	0.938899	0.767971	0.358295	0.198445	0.073588	0.00963058	0.820822	0.839299	0.682938	0.110552	0.999814		Flat-Flat	A0A571BEM7			0.0530806	Kcnab2
A0A571BF78	-0.0735652	0.0687583	0.381389	0.413039	0.616526	0.493331	-0.00134702	0.0679889	0.984275	0.915419	0.721169	0.767904	0.993643	0.999814		Flat-Flat	A0A571BF78			-0.0735652	Wasf3
A0A5F8MPH8	-0.00224866	0.0742871	0.951459	0.0488098	0.0813629	0.209865	0.0413835	0.0300032	0.174194	0.254516	0.163913	0.540439	0.495134	0.961053		Flat-Up	A0A5F8MPH8			-0.00224866	Tnxb
A0A5F8MPJ2	-0.0640653	-0.0523641	0.0187482	0.0524563	0.000268173	0.914753	0.0769894	0.0214995	0.000796334	0.0711357	0.00163836	0.963686	0.0229463	0.779944		Down-Down	A0A5F8MPJ2			-0.0640653	Sorbs1
A0A5F8MPM1	0.00381111	-0.0246566	0.821579	0.148894	0.296432	0.523988	0.00958065	0.0137231	0.488459	0.630857	0.435136	0.787253	0.767503	0.999814		Flat-Down	A0A5F8MPM1			0.00381111	Shc3
A0A5F8MPP0	-0.033933	0.0180874	0.572257	0.763124	0.850983	0.939414	0.0512246	0.0487243	0.298379	0.229764	0.898492	0.975614	0.626747	0.94927		Flat-Flat	A0A5F8MPP0			-0.033933	Plekhg1
A0A5F8MQ13	-0.133629	-0.0078646	0.066063	0.912318	0.0922643	0.65804	-0.00278858	0.0580091	0.961859	0.635287	0.180509	0.856054	0.987913	0.999814		Down-Flat	A0A5F8MQ13			-0.133629	Tmem178b
A0A5F8MQ17	-0.0628541	0.0784792	0.581952	0.492218	0.76574	0.788976	0.0879285	0.0925869	0.347029	0.358966	0.837673	0.915406	0.663507	0.987681		Flat-Flat	A0A5F8MQ17			-0.0628541	Aqp4
A0A5H1ZRL1	-0.0176599	-0.060981	0.305698	0.00081058	7.24618e-05	0.506794	0.0295013	0.0139271	0.039356	0.835247	0.000549583	0.777779	0.245146	0.999814		Flat-Down	A0A5H1ZRL1			-0.0176599	Spire1
A0A668KL65	-0.0554807	-0.0274922	0.160489	0.483377	0.105426	0.30661	0.0298993	0.0317786	0.351487	0.825819	0.20021	0.63732	0.666804	0.999814		Down-Flat	A0A668KL65			-0.0554807	Sorbs1
A0A668KLE1	-0.00824221	-0.00638951	0.688492	0.755883	0.773885	0.153812	0.0184175	0.0166852	0.275173	0.965814	0.84362	0.470662	0.604802	0.999814		Flat-Flat	A0A668KLE1			-0.00824221	Lrrfip2
A0A6I8MWZ7	-0.0533016	0.022601	0.236697	0.613717	0.490291	0.695637	0.00139954	0.0363197	0.969422	0.902515	0.616359	0.875492	0.989736	0.999814		Flat-Flat	A0A6I8MWZ7			-0.0533016	Trim9
A0A6I8MX07	-0.0258307	-0.0233655	0.143128	0.184448	0.0242612	0.0155759	-0.0167138	0.0141679	0.243934	0.30667	0.0647584	0.147201	0.570558	0.97598	Cortex	Down-Flat	A0A6I8MX07			-0.0258307	Golga2
A0A6Q6Q7B9	-0.0671207	-0.00684154	0.078914	0.85558	0.102463	0.0188785	0.0461863	0.0305274	0.136851	0.842628	0.196212	0.162639	0.45189	0.999814		Down-Flat	A0A6Q6Q7B9			-0.0671207	Clcn3
A0A7N9VR94	-0.0779941	-0.00804167	0.0289292	0.817368	0.0302575	6.73085e-05	0.0171349	0.0282771	0.547394	0.241566	0.0770278	0.00579565	0.800723	0.94927		Down-Flat	A0A7N9VR94			-0.0779941	Ahnak2
A0JNY3	0.223261	0.0648963	8.53414e-05	0.218202	2.79273e-06	3.5901e-06	-0.00820774	0.042469	0.847568	0.077429	3.4644e-05	0.000847612	0.943452	0.79038		Up-Flat	A0JNY3			0.223261	Gphn
A1A5B6	-0.0979555	-0.0879156	0.0053216	0.0117232	6.97051e-06	0.567643	0.0343368	0.0273931	0.216101	0.438147	7.52466e-05	0.812075	0.545347	0.999814	Hippocampus, Striatum	Down-Down	A1A5B6	ENSMUSG00000039201	Tbc1d25	-0.0979555	Tbc1d25
A1BN54	-0.133334	-0.0194674	0.00761186	0.68595	0.0045672	0.0447123	0.0641264	0.0390717	0.107283	0.367666	0.0168485	0.259964	0.40412	0.994804	Cortex	Down-Flat	A1BN54			-0.133334	Actn1
A1L3P4	-0.0414668	-0.0149905	0.111036	0.560021	0.0830426	0.043845	0.0296974	0.0208548	0.160914	0.326281	0.166426	0.257546	0.480437	0.97909		Down-Flat	A1L3P4	ENSMUSG00000060681	Slc9a6	-0.0414668	Slc9a6
A2A432	-0.0275356	-0.0385885	0.0326823	0.00339619	1.54228e-05	0.102965	0.0172597	0.0102212	0.0977785	0.853593	0.00014717	0.389758	0.386833	0.999814	Cortex	Down-Down	A2A432	ENSMUSG00000031095	Cul4b	-0.0275356	Cul4b
A2A4P0	-0.0666272	-0.0123002	0.0365752	0.693111	0.0304723	0.783117	0.000364967	0.025296	0.988548	0.417807	0.0774256	0.913845	0.996149	0.999814		Down-Flat	A2A4P0	ENSMUSG00000034931	Dhx8	-0.0666272	Dhx8
A2A5R2	-0.00450971	-0.0187073	0.76933	0.22716	0.282951	0.546452	0.0186211	0.0124855	0.142395	0.442014	0.420492	0.801661	0.458092	0.999814		Flat-Flat	A2A5R2	ENSMUSG00000074582	Arfgef2	-0.00450971	Arfgef2
A2A5Y6	0.203489	-0.00290919	5.39223e-09	0.919708	9.55792e-10	0.94416	-0.00911367	0.023441	0.69915	0.821195	3.74088e-08	0.977227	0.880466	0.999814	Cortex, Hippocampus, Striatum	Up-Flat	A2A5Y6			0.203489	Mapt
A2A5Z6	0.0597258	-0.0847965	0.232082	0.092174	0.220893	0.0388205	-0.0370378	0.0402917	0.362566	0.544588	0.351104	0.237617	0.676255	0.999814		Flat-Down	A2A5Z6	ENSMUSG00000018363	Smurf2	0.0597258	Smurf2
A2A654	-0.0443149	-0.0425502	0.167334	0.184555	0.0299649	0.807991	-0.00629736	0.0258071	0.808258	0.601006	0.0764158	0.923291	0.928605	0.999814		Down-Flat	A2A654			-0.0443149	Bptf
A2A690	-0.0297568	-0.0444755	0.00210011	1.29438e-05	8.36815e-10	0.454248	0.00658673	0.0074713	0.382384	0.0249155	3.29282e-08	0.747951	0.691425	0.62111	Cortex	Down-Down	A2A690	ENSMUSG00000053580	Tanc2	-0.0297568	Tanc2
A2A699	-0.0879808	-0.0451132	0.000341169	0.0536932	1.83345e-06	0.204496	-0.00517322	0.0186229	0.782368	0.622238	2.39625e-05	0.535166	0.915984	0.999814	Cortex	Down-Down	A2A699	ENSMUSG00000034685	Fam171a2	-0.0879808	Fam171a2
A2A6A1	0.0515634	-0.00635902	0.28094	0.893582	0.498148	0.359509	-0.101237	0.0386076	0.0116714	0.169118	0.622813	0.683103	0.123981	0.905116	Cortex	Flat-Flat	A2A6A1	ENSMUSG00000034621	Gpatch8	0.0515634	Gpatch8
A2A6A2	-0.10119	-0.137475	0.311762	0.171281	0.0630481	0.0560845	0.0115418	0.080819	0.887037	0.776187	0.13469	0.294464	0.959455	0.999814		Flat-Flat	A2A6A2			-0.10119	Hsp90aa1
A2A6Q5	-0.0251133	-0.0104959	0.251234	0.629611	0.248836	0.579675	-0.00863728	0.0176558	0.626926	0.459558	0.382772	0.816634	0.841924	0.999814		Flat-Flat	A2A6Q5	ENSMUSG00000020687	Cdc27	-0.0251133	Cdc27
A2A6T1	0.0947703	0.0277598	0.0675656	0.586365	0.0489523	0.109876	0.0129671	0.0413758	0.755336	0.502114	0.111614	0.401688	0.904631	0.999814		Up-Flat	A2A6T1	ENSMUSG00000050910	Cdr2l	0.0947703	Cdr2l
A2A716	0.0741316	0.00106602	0.00546256	0.966794	0.00587552	0.950793	0.00841994	0.0207994	0.68741	0.511885	0.0207744	0.979559	0.87544	0.999814		Up-Flat	A2A716			0.0741316	Osbpl7
A2A791	-0.0459457	0.00959676	0.189454	0.782189	0.3805	0.337766	0.0203771	0.0281837	0.473182	0.0814879	0.519567	0.666179	0.758481	0.796615		Flat-Flat	A2A791	ENSMUSG00000042446	Zmym4	-0.0459457	Zmym4
A2A7B5	0.0299991	-0.0446891	0.506167	0.323353	0.599394	0.406106	-0.00023217	0.0365669	0.99496	0.365028	0.708833	0.715181	0.998097	0.993569		Flat-Flat	A2A7B5			0.0299991	Prdm2
A2A7S8	0.0218202	0.0083103	0.576958	0.831522	0.72703	5.79247e-05	-0.0359277	0.0317202	0.26299	0.536773	0.808683	0.00529938	0.595368	0.999814	Cortex	Flat-Flat	A2A7S8	ENSMUSG00000050390	Nhsl3	0.0218202	Kiaa1522
A2A863	0.0560578	0.0778698	0.458777	0.304704	0.21127	0.588619	0.0669741	0.0612827	0.279905	0.400959	0.339547	0.82214	0.609166	0.999814		Flat-Flat	A2A863	ENSMUSG00000020758	Itgb4	0.0560578	Itgb4
A2A891	0.0457623	-0.0876091	0.116861	0.00364652	0.0139516	0.724196	-0.0067582	0.0233989	0.773959	0.557191	0.0416437	0.887243	0.912208	0.999814		Up-Down	A2A891	ENSMUSG00000014592	Camta1	0.0457623	Camta1
A2A8L1	0.00407617	-0.0317569	0.815854	0.0743298	0.150495	0.902527	-0.00885901	0.0142131	0.536038	0.014332	0.265031	0.95761	0.795349	0.551681		Flat-Down	A2A8L1	ENSMUSG00000005045	Chd5	0.00407617	Chd5
A2A8L5	-0.0580606	-0.0438736	0.00919102	0.0457145	8.71e-05	0.250474	0.000142761	0.0174632	0.993511	0.0982409	0.00064917	0.588152	0.997737	0.813798	Cortex	Down-Down	A2A8L5	ENSMUSG00000033295	Ptprf	-0.0580606	Ptprf
A2A8R0	-0.0187609	-0.00679138	0.486144	0.800521	0.615448	0.792055	-0.0409301	0.0218246	0.0668259	0.234978	0.720653	0.916617	0.318346	0.94927		Flat-Flat	A2A8R0			-0.0187609	Zfyve9
A2A8U2	-0.0333168	0.0645395	0.265414	0.0339705	0.103085	0.0643946	0.0161013	0.0241411	0.507988	0.545501	0.197146	0.316203	0.779774	0.999814		Flat-Up	A2A8U2	ENSMUSG00000044700	Tmem201	-0.0333168	Tmem201
A2A8Z1	-0.0224574	-0.0202085	0.185213	0.232369	0.046881	0.329336	0.0465582	0.0136414	0.00131396	0.43694	0.108138	0.658026	0.0325892	0.999814		Flat-Flat	A2A8Z1	ENSMUSG00000028559	Osbpl9	-0.0224574	Osbpl9
A2A9C3	-0.0201753	0.00687726	0.581279	0.85067	0.853126	0.963283	-0.0251486	0.0296661	0.4008	0.667641	0.900017	0.98526	0.706857	0.999814		Flat-Flat	A2A9C3	ENSMUSG00000033253	Szt2	-0.0201753	Szt2
A2AAE1	-0.0304045	-0.0335946	0.093923	0.0650461	0.00323865	0.478878	0.00489954	0.0145267	0.737378	0.729142	0.0128615	0.760044	0.897545	0.999814		Down-Down	A2AAE1	ENSMUSG00000037270	Bltp1	-0.0304045	Kiaa1109
A2AAJ9	-0.0272048	-0.195443	0.811126	0.0907251	0.111026	0.723321	0.015332	0.0924395	0.868964	0.711247	0.208678	0.887243	0.951803	0.999814		Flat-Down	A2AAJ9	ENSMUSG00000061462	Obscn	-0.0272048	Obscn
A2AAX3	-0.099017	0.0443164	0.0894049	0.44161	0.231601	0.718387	-0.0655095	0.0466347	0.166538	0.533202	0.363363	0.885117	0.486831	0.999814		Down-Flat	A2AAX3	ENSMUSG00000043929	Klhl15	-0.099017	Klhl15
A2AAY5	-0.0291445	-0.0717661	0.398233	0.0411074	0.0146939	0.746271	0.0128435	0.0279174	0.647554	0.197532	0.0434172	0.897758	0.852852	0.929001	Cortex	Flat-Down	A2AAY5	ENSMUSG00000040711	Sh3pxd2b	-0.0291445	Sh3pxd2b
A2AB59	0.024141	0.0171894	0.692571	0.778224	0.792216	0.484964	-0.044781	0.0495551	0.370689	0.71489	0.857346	0.764107	0.681159	0.999814		Flat-Flat	A2AB59	ENSMUSG00000034255	Arhgap27	0.024141	Arhgap27
A2ABV5	-0.0455983	-0.00612011	0.096488	0.820965	0.120983	0.410971	0.013293	0.0219606	0.547824	0.016043	0.223943	0.717686	0.800723	0.575816		Down-Flat	A2ABV5	ENSMUSG00000064127	Med14	-0.0455983	Med14
A2AD03	-0.0301906	-0.00825367	0.119377	0.666591	0.115363	0.0527029	0.0616176	0.0155456	0.000244527	0.856726	0.215614	0.284674	0.0102068	0.999814		Down-Flat	A2AD03			-0.0301906	Chm
A2ADY9	-0.022208	0.00431434	0.153754	0.779494	0.315691	0.00510774	0.0422726	0.0125113	0.00145315	0.403174	0.455189	0.0781109	0.0346436	0.999814		Down-Flat	A2ADY9	ENSMUSG00000078515	Ddi2	-0.022208	Ddi2
A2AEW8	0.00358499	-0.0314145	0.901087	0.27903	0.492704	0.717983	-0.00617019	0.023427	0.793385	0.977453	0.618329	0.885117	0.920981	0.999814		Flat-Flat	A2AEW8			0.00358499	Gripap1
A2AF33	0.0345389	-0.0753483	0.596471	0.250645	0.512598	0.981016	-0.180515	0.0529066	0.001318	0.0990607	0.634806	0.991995	0.0325892	0.813798		Flat-Flat	A2AF33			0.0345389	Tmsb15b1
A2AF47	-0.0121248	-0.0565047	0.524166	0.00438897	0.00144845	0.473345	-0.042254	0.0154292	0.00863304	0.586307	0.00661336	0.757652	0.104094	0.999814		Flat-Down	A2AF47	ENSMUSG00000031093	Dock11	-0.0121248	Dock11
A2AFQ2	0.0930342	0.0124753	4.83871e-05	0.552108	7.16471e-06	0.00478482	0.0414484	0.0170101	0.0185812	0.754502	7.68893e-05	0.0751505	0.163654	0.999814		Up-Flat	A2AFQ2			0.0930342	Hsd17b10
A2AFQ9	-0.118318	0.0406733	0.0177483	0.402825	0.0535817	0.817693	-0.0233878	0.0393453	0.555021	0.0272343	0.119453	0.926928	0.804256	0.643597		Down-Flat	A2AFQ9			-0.118318	Gemin5
A2AFR3	-0.0561946	-0.0673514	0.117532	0.0620789	0.00416884	0.350126	0.0176204	0.0287872	0.543365	0.912431	0.0156631	0.676675	0.80034	0.999814		Down-Down	A2AFR3	ENSMUSG00000049176	Frmpd4	-0.0561946	Frmpd4
A2AG30	-0.0624867	-0.1246	0.0792239	0.000808597	9.00557e-06	0.278148	0.0567406	0.0284502	0.0518063	0.0586587	9.32274e-05	0.613353	0.281075	0.763233	Cortex	Down-Down	A2AG30			-0.0624867	Dnajb5
A2AG50	0.042274	-0.0143354	0.05136	0.501245	0.137858	0.0223372	0.0149873	0.0172725	0.389878	0.723318	0.248075	0.178947	0.697001	0.999814		Up-Flat	A2AG50	ENSMUSG00000041020	Map7d2	0.042274	Map7d2
A2AGL3	-0.0815592	-0.0349995	0.0196779	0.30558	0.00382816	6.07732e-07	-0.00117684	0.0275947	0.96616	0.18544	0.0146293	0.000270752	0.98844	0.91643		Down-Flat	A2AGL3	ENSMUSG00000057378	Ryr3	-0.0815592	Ryr3
A2AGT5	-0.00320977	0.0127357	0.749526	0.208774	0.422115	0.447928	-0.00166931	0.00816177	0.838806	0.00633383	0.557223	0.745051	0.940092	0.425296		Flat-Flat	A2AGT5			-0.00320977	Ckap5
A2AHG0	-0.0202516	-0.0172034	0.296798	0.374706	0.159598	0.0212739	0.00264164	0.0156763	0.866889	0.17952	0.276932	0.174751	0.951008	0.913333		Flat-Flat	A2AHG0	ENSMUSG00000037703	Lzts3	-0.0202516	Lzts3
A2AHL1	-0.0416653	0.0532026	0.162316	0.0762253	0.173448	0.502293	0.0472872	0.0239717	0.0543134	0.0559105	0.294403	0.775448	0.287518	0.754998		Down-Up	A2AHL1	ENSMUSG00000074968	Ano3	-0.0416653	Ano3
A2AI05	-0.10294	-0.0523786	0.0124638	0.192713	0.00104573	0.00427315	-0.0169492	0.0323709	0.60297	0.325837	0.00505529	0.0726753	0.829689	0.97909	Cortex	Down-Flat	A2AI05	ENSMUSG00000006471	Ndor1	-0.10294	Ndor1
A2AI08	0.0261621	0.0898433	0.676106	0.155368	0.158947	0.607754	-0.045082	0.0508178	0.379433	0.230068	0.276075	0.832603	0.689613	0.94927		Flat-Up	A2AI08	ENSMUSG00000048707	Tprn	0.0261621	Tprn
A2AIG8	0.0770867	0.201649	0.19302	0.00116557	5.36546e-05	0.114789	-0.0197587	0.0476744	0.68039	0.53366	0.00042408	0.410825	0.871656	0.999814		Flat-Up	A2AIG8	ENSMUSG00000040272	Accs	0.0770867	Accs
A2AIL4	0.127915	0.0574106	0.000413253	0.0949288	5.1845e-06	0.0240516	-0.0151121	0.0275161	0.585408	0.291521	5.82933e-05	0.186872	0.821801	0.973962	Cortex	Up-Up	A2AIL4	ENSMUSG00000050323	Ndufaf6	0.127915	Ndufaf6
A2AIV2	-0.0517741	-0.0484655	0.14852	0.175652	0.0238456	0.117514	-0.00327576	0.0287888	0.909882	0.190646	0.064002	0.416104	0.968785	0.918636		Down-Flat	A2AIV2	ENSMUSG00000040720	Virma	-0.0517741	Virma
A2AJ15	-0.0302908	-0.0392378	0.429621	0.307309	0.196997	0.159034	-0.0294362	0.0310483	0.347839	0.192845	0.322411	0.47645	0.664226	0.923108		Flat-Flat	A2AJ15	ENSMUSG00000036646	Man1b1	-0.0302908	Man1b1
A2AJ72	0.0323614	0.0248352	0.464151	0.573821	0.43148	0.0245123	-0.0130883	0.035807	0.716326	0.259092	0.565942	0.188451	0.889061	0.961779		Flat-Flat	A2AJ72			0.0323614	Fubp3
A2AJ88	-0.0275825	0.0105896	0.588754	0.835355	0.860432	0.538671	-0.00718608	0.041376	0.862849	0.0434579	0.903989	0.797082	0.949886	0.728708		Flat-Flat	A2AJ88	ENSMUSG00000036833	Pnpla7	-0.0275825	Pnpla7
A2AJA9	-0.0721991	-0.0475092	2.1242e-05	0.00322045	2.30268e-09	2.21039e-07	0.00366925	0.0125071	0.770502	0.0607586	8.10256e-08	0.000147071	0.911933	0.764769	Cortex	Down-Down	A2AJA9	ENSMUSG00000029419	Ajm1	-0.0721991	Ajm1
A2AJT4	0.00404692	-0.00665554	0.91672	0.863475	0.984943	0.808506	-0.00687984	0.0314341	0.827683	0.156352	0.990983	0.923291	0.936147	0.896185		Flat-Flat	A2AJT4	ENSMUSG00000028248	Pnisr	0.00404692	Pnisr
A2AJW5	0.0742346	-0.0378089	0.0101178	0.178996	0.0353804	0.0486256	0.00184468	0.0226361	0.935389	0.119334	0.086721	0.273342	0.977796	0.850446		Up-Flat	A2AJW5			0.0742346	Fam217b
A2AKG8	-0.0782587	-0.0271329	0.00199615	0.262597	0.0001703	0.407257	0.041643	0.0195432	0.0382541	0.662374	0.00113518	0.716002	0.241041	0.999814		Down-Flat	A2AKG8	ENSMUSG00000038368	Focad	-0.0782587	Focad
A2AKX3	-0.0307183	-0.0381679	0.532767	0.438809	0.376656	0.920723	0.00875298	0.0399177	0.827365	0.386874	0.515808	0.966687	0.936147	0.999489		Flat-Flat	A2AKX3	ENSMUSG00000043535	Setx	-0.0307183	Setx
A2ALI5	-0.00196844	0.0515099	0.975444	0.422113	0.658788	0.773107	0.0907588	0.0519428	0.0869841	0.073438	0.752798	0.909978	0.36152	0.779944		Flat-Flat	A2ALI5	ENSMUSG00000039546	Ajap1	-0.00196844	Ajap1
A2ALK6	0.0708801	-0.0135784	0.0199545	0.646734	0.0468044	0.704238	-0.0752534	0.0240386	0.00296813	0.0517724	0.10803	0.878782	0.0557018	0.744517		Up-Flat	A2ALK6			0.0708801	Epb41l4b
A2ALK8	0.0141427	0.00437971	0.70636	0.907057	0.874395	0.411049	-0.0855241	0.0304682	0.00720575	0.00599329	0.913981	0.717686	0.0941766	0.425296		Flat-Flat	A2ALK8	ENSMUSG00000038764	Ptpn3	0.0141427	Ptpn3
A2ALL9	0.0272719	-0.0297701	0.521389	0.484144	0.737826	0.942503	0.023089	0.0344725	0.506207	0.148705	0.816799	0.976526	0.779164	0.888058		Flat-Flat	A2ALL9			0.0272719	Atp2b3
A2ALS5	-0.0502161	-0.0222472	0.00148904	0.141932	4.51272e-05	0.024194	0.0321481	0.012165	0.0110748	0.859191	0.00036617	0.187234	0.121046	0.999814		Down-Down	A2ALS5	ENSMUSG00000041351	Rap1gap	-0.0502161	Rap1gap
A2ALS7	-0.00356429	-0.059009	0.967414	0.499855	0.722049	0.198695	0.0126462	0.0708678	0.859122	0.885945	0.804855	0.528625	0.948519	0.999814		Flat-Flat	A2ALS7			-0.00356429	Rap1gap
A2ALU4	-0.0478337	-0.035067	0.281179	0.428204	0.176568	0.354057	0.0726938	0.0358331	0.0480585	0.622261	0.298246	0.679824	0.271195	0.999814	Cortex	Flat-Flat	A2ALU4	ENSMUSG00000045180	Shroom2	-0.0478337	Shroom2
A2ALW2	0.112581	0.0152344	0.00143045	0.649065	0.000551619	0.0132898	-0.123567	0.0271629	3.67258e-05	0.0187737	0.00296207	0.136995	0.00258457	0.585561	Cortex, Hippocampus, Striatum	Up-Flat	A2ALW2			0.112581	Zkscan16
A2AMZ4	0.00551611	0.14616	0.917402	0.00810825	0.0084145	0.0851905	0.0276532	0.0432008	0.525145	0.0444259	0.0277039	0.358068	0.789806	0.728708		Flat-Up	A2AMZ4	ENSMUSG00000078572	Ndufaf8	0.00551611	Ndufaf8
A2AN08	-0.0442167	-0.00727627	0.001002	0.566849	0.000278348	0.600703	0.0188889	0.0103021	0.0729332	0.162923	0.00168645	0.829297	0.329709	0.903357		Down-Flat	A2AN08	ENSMUSG00000066036	Ubr4	-0.0442167	Ubr4
A2ANP1	-0.021652	-0.0941682	0.568914	0.0161007	0.00817153	0.69316	0.0130698	0.0308206	0.673417	0.407516	0.0271358	0.874854	0.867495	0.999814		Flat-Down	A2ANP1			-0.021652	Fam219a
A2ANY6	-0.063266	-0.000659627	0.00651043	0.976459	0.00734512	0.421518	0.0374877	0.0181569	0.0443812	0.655934	0.0249115	0.72505	0.25862	0.999814		Down-Flat	A2ANY6			-0.063266	Mdn1
A2APT9	0.0027532	0.190083	0.966814	0.00580866	0.00631082	0.793641	0.0825965	0.0537515	0.130949	0.286748	0.0220157	0.916934	0.443277	0.973694		Flat-Up	A2APT9	ENSMUSG00000078234	Klhdc7a	0.0027532	Klhdc7a
A2APV2	0.0915149	0.082122	3.44049e-06	2.14918e-05	2.06675e-12	0.0475534	0.0330566	0.0142366	0.0245253	0.788391	1.8447e-10	0.270411	0.19213	0.999814	Cortex, Hippocampus, Striatum	Up-Up	A2APV2	ENSMUSG00000036053	Fmnl2	0.0915149	Fmnl2
A2APX8	-0.0223629	-0.0484511	0.243867	0.0137994	0.00171245	0.000439212	0.0114098	0.0154757	0.464545	0.489532	0.00762375	0.0186895	0.752506	0.999814		Flat-Down	A2APX8	ENSMUSG00000064329	Scn1a	-0.0223629	Scn1a
A2APY7	-0.0363135	-0.0278521	0.123902	0.235583	0.0281129	0.187386	-0.0370388	0.0189327	0.0562569	0.881124	0.0727574	0.513636	0.292514	0.999814		Down-Flat	A2APY7	ENSMUSG00000027384	Ndufaf5	-0.0363135	Ndufaf5
A2AQ07	0.0571583	0.0203589	0.000523995	0.191605	1.99833e-05	0.00137294	-0.0174852	0.0125503	0.169973	0.758357	0.000182822	0.0362049	0.491714	0.999814	Cortex	Up-Flat	A2AQ07	ENSMUSG00000016255	Tubb1	0.0571583	Tubb1
A2AQ19	-0.00606085	-0.0989005	0.80989	0.000257479	0.000111877	0.43568	-0.0146133	0.0204577	0.478491	0.218794	0.000803561	0.734903	0.761745	0.942402	Cortex	Flat-Down	A2AQ19	ENSMUSG00000027304	Rtf1	-0.00606085	Rtf1
A2AQ87	-0.0552904	-0.0878239	0.176698	0.0343517	0.0034181	0.120353	0.0663782	0.0329239	0.0494041	0.302866	0.0134428	0.420863	0.274662	0.97598	Hippocampus, Striatum	Flat-Down	A2AQ87			-0.0552904	Shf
A2AQC3	0.0157124	-0.0165193	0.620724	0.602949	0.840577	0.14247	-0.0262146	0.0257588	0.313925	0.567984	0.890588	0.456248	0.638506	0.999814		Flat-Flat	A2AQC3			0.0157124	Atp9a
A2AQP0	-0.0324785	-0.0505417	0.647174	0.477003	0.49964	0.0509078	0.0283969	0.0575755	0.624113	0.976025	0.623932	0.279741	0.841707	0.999814		Flat-Flat	A2AQP0	ENSMUSG00000074652	Myh7b	-0.0324785	Myh7b
A2AR02	0.0164491	-0.0345045	0.560611	0.224968	0.475012	0.579709	-0.0237144	0.0229186	0.305982	0.0453016	0.60295	0.816634	0.632517	0.728708		Flat-Flat	A2AR02	ENSMUSG00000042133	Ppig	0.0164491	Ppig
A2AR50	-0.0169267	-0.0164346	0.479067	0.491874	0.379577	0.145374	-0.0680131	0.0193735	0.000983524	0.0636101	0.518598	0.459013	0.0271638	0.772749		Flat-Flat	A2AR50	ENSMUSG00000038831	Ralgps1	-0.0169267	Ralgps1
A2ARP1	-0.027911	0.0441896	0.34358	0.136466	0.318061	0.901939	-0.0733216	0.023824	0.00344333	0.55178	0.456947	0.95761	0.0613181	0.999814		Flat-Up	A2ARP1	ENSMUSG00000033526	Ppip5k1	-0.027911	Ppip5k1
A2ARS0	-0.028537	-0.0355544	0.323172	0.21965	0.0907941	0.710814	0.0334695	0.0233416	0.158085	0.219935	0.178637	0.881469	0.477911	0.942402		Flat-Flat	A2ARS0	ENSMUSG00000078137	Ankrd63	-0.028537	Ankrd63
A2AS98	-0.0261859	-0.0374412	0.0214982	0.00137156	2.8596e-06	0.10829	0.00674117	0.00899552	0.457278	0.227678	3.54136e-05	0.39934	0.747726	0.948423		Down-Down	A2AS98			-0.0261859	Nckap1
A2ASI5	-0.036724	-0.0545419	0.578777	0.410545	0.383747	0.50747	0.0840689	0.0536427	0.123637	0.94299	0.52283	0.77827	0.431792	0.999814		Flat-Flat	A2ASI5	ENSMUSG00000057182	Scn3a	-0.036724	Scn3a
A2ASQ1	0.0460021	0.0182612	0.0173593	0.332855	0.00373768	0.365343	0.0169442	0.0152417	0.271806	0.92393	0.0143834	0.686887	0.602285	0.999814		Up-Flat	A2ASQ1	ENSMUSG00000041936	Agrn	0.0460021	Agrn
A2ASZ8-5	-0.00155853	0.0244989	0.95611	0.388819	0.625291	0.132131	0.0572511	0.0230014	0.0163294	0.858505	0.727699	0.439408	0.153618	0.999814		Flat-Flat	A2ASZ8	ENSMUSG00000026819	Slc25a25	-0.00155853	Slc25a25
A2AT37	-0.0020433	-0.0150119	0.892204	0.321885	0.468113	0.733159	0.0128895	0.0122459	0.297815	0.761762	0.597614	0.892398	0.626747	0.999814		Flat-Flat	A2AT37	ENSMUSG00000043241	Upf2	-0.0020433	Upf2
A2ATK9	-0.0494499	0.00739226	0.0228259	0.726683	0.0487729	0.687977	0.0468511	0.0171669	0.0088488	0.233181	0.111379	0.8735	0.105651	0.94927		Down-Flat	A2ATK9			-0.0494499	Fam171a1
A2AWA9	-0.032588	-0.0269958	0.00182573	0.00873521	1.26608e-06	0.582282	-0.0203197	0.00806194	0.0150991	0.41322	1.76228e-05	0.817675	0.14665	0.999814		Down-Down	A2AWA9	ENSMUSG00000035437	Rabgap1	-0.032588	Rabgap1
A2AWI7	-0.0844058	-0.330072	0.496235	0.0100251	0.00362708	3.99053e-07	0.0118011	0.100514	0.907028	0.931395	0.0140607	0.000242592	0.967406	0.999814		Flat-Down	A2AWI7			-0.0844058	Sh3glb2
A2AWP8	-0.00434712	-0.0633142	0.893441	0.0556551	0.0738312	0.351084	-0.0278748	0.0263575	0.295547	0.998087	0.152346	0.677742	0.624473	0.999814		Flat-Down	A2AWP8	ENSMUSG00000040964	Arhgef10l	-0.00434712	Arhgef10l
A2AWR3	-0.0431269	-0.0164996	0.553292	0.820295	0.697256	0.195211	-0.0389975	0.0589801	0.511647	0.0850186	0.784506	0.52335	0.780917	0.797191		Flat-Flat	A2AWR3	ENSMUSG00000041762	Gpr155	-0.0431269	Gpr155
A2BDX3	0.0221345	0.0698492	0.286054	0.00134753	0.000120774	0.443978	0.0169487	0.0167522	0.316739	0.843311	0.000849128	0.741889	0.639078	0.999814		Flat-Up	A2BDX3	ENSMUSG00000074576	Mocs3	0.0221345	Mocs3
A2BE28	-0.0698616	-0.018621	0.018569	0.51908	0.00835161	0.0212377	-0.00833404	0.023407	0.723364	0.338796	0.0275713	0.174751	0.891747	0.979676		Down-Flat	A2BE28	ENSMUSG00000057421	Las1l	-0.0698616	Las1l
A2BI12	0.0570391	-0.131049	0.144924	0.00134712	0.0054219	0.130164	-0.082692	0.0314291	0.0114093	0.80644	0.0194334	0.437238	0.122099	0.999814	Cortex	Up-Down	A2BI12			0.0570391	Psip1
A2CG49	-0.126668	-0.0419767	5.17641e-09	0.0227839	3.0719e-12	0.0518938	-0.00991129	0.0145678	0.499547	0.0336352	2.5262e-10	0.283513	0.77476	0.673886	Cortex, Hippocampus, Striatum	Down-Down	A2CG49	ENSMUSG00000061751	Kalrn	-0.126668	Kalrn
A2CG63	0.0194811	-0.122072	0.669368	0.00974112	0.0211307	0.764348	-0.0571904	0.0370208	0.128959	0.610862	0.0580539	0.907147	0.439527	0.999814		Flat-Down	A2CG63	ENSMUSG00000039219	Arid4b	0.0194811	Arid4b
A2RSJ4	-0.0485017	-0.0189212	0.00118486	0.184909	5.11844e-05	0.0646382	-0.0342063	0.0114853	0.00453506	0.279161	0.000406752	0.31687	0.0716237	0.971349		Down-Flat	A2RSJ4	ENSMUSG00000019951	Bltp3b	-0.0485017	Uhrf1bp1l
A2RSQ0	-0.0708097	-0.0996811	0.0155697	0.000925898	1.16436e-06	0.0708298	0.0285024	0.0230511	0.222294	0.271175	1.6612e-05	0.33045	0.552265	0.968472		Down-Down	A2RSQ0	ENSMUSG00000030313	Dennd5b	-0.0708097	Dennd5b
A2RSX7	-0.0303755	-0.0102663	0.318732	0.734947	0.381674	0.244997	0.0166872	0.0246161	0.501093	0.225587	0.520685	0.584181	0.77476	0.946152		Flat-Flat	A2RSX7	ENSMUSG00000048495	Tyw5	-0.0303755	Tyw5
A2RSY6	-0.0266785	0.0658293	0.656374	0.274783	0.54351	0.644885	-0.0174391	0.0486538	0.721591	0.765999	0.661778	0.850537	0.891336	0.999814		Flat-Flat	A2RSY6			-0.0266785	Trmt1l
A2RT62	-0.108962	-0.0216838	8.8569e-07	0.267301	1.97139e-08	0.00284276	0.0217019	0.0157749	0.175293	0.0146732	5.06267e-07	0.0563929	0.495546	0.556443	Cortex	Down-Flat	A2RT62	ENSMUSG00000025738	Fbxl16	-0.108962	Fbxl16
A2RT67	0.0769166	-0.0478878	0.205325	0.428011	0.43763	0.0804885	-0.0246391	0.0489134	0.616756	0.630459	0.569904	0.348946	0.836863	0.999814		Flat-Flat	A2RT67	ENSMUSG00000036661	Dennd3	0.0769166	Dennd3
A2RTH5	0.00724104	0.0162145	0.570279	0.206735	0.176675	0.0176009	-0.00718328	0.0103439	0.49075	0.718582	0.29829	0.157587	0.768957	0.999814		Flat-Flat	A2RTH5			0.00724104	Lcmt1
A3KFM7	-0.0298463	0.145639	0.538604	0.00401671	0.00983176	0.270816	0.0593382	0.0393457	0.138077	0.712803	0.0313409	0.608005	0.452976	0.999814		Flat-Up	A3KFM7	ENSMUSG00000057133	Chd6	-0.0298463	Chd6
A3KFX0	0.156677	0.018109	9.47441e-06	0.569706	1.13113e-06	0.424103	-0.060014	0.0258305	0.0244415	0.0984472	1.62329e-05	0.726595	0.19213	0.813798	Cortex	Up-Flat	A3KFX0	ENSMUSG00000054958	Nt5c1a	0.156677	Nt5c1a
A3KG57	-0.000714935	-0.0527403	0.987028	0.233842	0.381789	0.217369	-0.0519391	0.0357154	0.152385	0.975484	0.520744	0.549179	0.471749	0.999814		Flat-Flat	A3KG57			-0.000714935	Srsf12
A3KGB4	0.0209814	-0.0412154	0.377602	0.0866106	0.226824	0.847997	-0.0204988	0.0192363	0.29192	0.553253	0.35816	0.937677	0.620193	0.999814		Flat-Down	A3KGB4	ENSMUSG00000042473	Tbc1d8b	0.0209814	Tbc1d8b
A3KGS3	-0.031502	-0.0398983	0.339505	0.227717	0.101368	0.990829	-0.033291	0.0266611	0.21784	0.954278	0.194497	0.996274	0.546767	0.999814		Flat-Flat	A3KGS3	ENSMUSG00000037110	Ralgapa2	-0.031502	Ralgapa2
A3KGV1	-0.0404132	-0.0100212	0.315069	0.802305	0.413386	0.711751	0.0460268	0.032501	0.163185	0.967768	0.549405	0.882022	0.48315	0.999814		Flat-Flat	A3KGV1	ENSMUSG00000026790	Odf2	-0.0404132	Odf2
A3KMP2	0.0279173	0.0420538	0.310768	0.129357	0.0438001	0.944214	-0.0289011	0.0222508	0.20019	0.491727	0.10273	0.977227	0.52941	0.999814		Flat-Up	A3KMP2	ENSMUSG00000035944	Ttc38	0.0279173	Ttc38
A3QM89	-0.0996307	-0.00327887	0.0164743	0.935148	0.0198402	0.0682356	0.0027872	0.0327296	0.93249	0.667204	0.0550667	0.324976	0.976732	0.999814		Down-Flat	A3QM89			-0.0996307	Rtn1
A4FUP9	-0.0905637	-0.0374377	0.118008	0.51368	0.0791006	0.39469	-0.0243799	0.0464554	0.602136	0.600087	0.160415	0.708353	0.829689	0.999814		Down-Flat	A4FUP9	ENSMUSG00000049971	Glt1d1	-0.0905637	Glt1d1
A4Q9F0	-0.00998576	0.0973186	0.803786	0.0186688	0.035296	0.144791	0.017044	0.0326357	0.603898	0.433574	0.0865723	0.458431	0.829689	0.999814	Hippocampus, Striatum	Flat-Up	A4Q9F0			-0.00998576	Ttll7
A5A4Y9	0.00460114	0.0952008	0.961956	0.326124	0.506766	0.121574	0.0939556	0.0783501	0.236346	0.782539	0.630679	0.422664	0.563549	0.999814		Flat-Flat	A5A4Y9			0.00460114	Ppp1r11
A6H5Y3	-0.021016	-0.0502718	0.372618	0.0363862	0.0113703	0.00307661	0.0382352	0.0190663	0.0505784	0.740107	0.0352324	0.05864	0.27723	0.999814		Flat-Down	A6H5Y3	ENSMUSG00000021311	Mtr	-0.021016	Mtr
A6H5Z3	-0.0301759	-0.0256849	0.0302181	0.0633132	0.000659168	0.831806	0.000322978	0.0110318	0.976765	0.143118	0.0034216	0.932276	0.991376	0.879876		Down-Down	A6H5Z3	ENSMUSG00000033769	Exoc6b	-0.0301759	Exoc6b
A6H603	-0.0766733	0.0686226	0.0977308	0.137207	0.189417	0.859534	0.0266862	0.0370682	0.475065	0.798753	0.31415	0.942827	0.759502	0.999814		Down-Up	A6H603	ENSMUSG00000048148	Nwd1	-0.0766733	Nwd1
A6H611	0.0223375	0.0397066	0.1964	0.0241278	0.00252339	0.378933	-0.0337796	0.0139215	0.019054	0.673594	0.0105175	0.695439	0.166416	0.999814		Flat-Up	A6H611	ENSMUSG00000021993	Mipep	0.0223375	Mipep
A6H630	-0.00342613	-0.00647052	0.879574	0.77484	0.905163	0.969858	0.0696751	0.0183655	0.000415656	0.78933	0.934904	0.987396	0.0148065	0.999814		Flat-Flat	A6H630	ENSMUSG00000061759	Armt1	-0.00342613	Armt1
A6H6A9	-0.000964698	-0.020238	0.935184	0.0927891	0.138725	0.246474	-0.0184715	0.00963496	0.0611831	0.0418328	0.249406	0.585024	0.305201	0.72041		Flat-Down	A6H6A9	ENSMUSG00000026721	Rabgap1l	-0.000964698	Rabgap1l
A6H6A9-3	-0.0410443	-0.0365492	0.0095932	0.0201902	3.03e-05	0.682328	-0.000301838	0.0124203	0.980713	0.598989	0.000259983	0.869725	0.992023	0.999814	Cortex	Down-Down	A6H6A9	ENSMUSG00000026721	Rabgap1l	-0.0410443	Rabgap1l
A6H6S0	-0.0461823	0.183694	0.570092	0.027439	0.0707667	0.241477	-0.120948	0.0659397	0.072825	0.619479	0.14731	0.58034	0.329641	0.999814	Hippocampus, Striatum	Flat-Up	A6H6S0			-0.0461823	Herc3
A6H8H2	0.000593257	-0.00495055	0.983957	0.866765	0.983183	0.827778	-0.0477382	0.0239645	0.0520718	0.657426	0.989674	0.930252	0.282097	0.999814		Flat-Flat	A6H8H2	ENSMUSG00000038024	Dennd4c	0.000593257	Dennd4c
A6H8H5	-0.0287286	-0.0066792	0.372733	0.835184	0.504327	0.360228	-0.0170135	0.0260697	0.517118	0.017476	0.628284	0.683387	0.78446	0.584049		Flat-Flat	A6H8H5	ENSMUSG00000092083	Kcnb2	-0.0287286	Kcnb2
A6X8Z5	-0.0492904	-0.0547811	0.157646	0.117199	0.0149053	0.00119449	0.00700657	0.0280369	0.803727	0.782023	0.0438508	0.0338426	0.926269	0.999814		Down-Down	A6X8Z5	ENSMUSG00000022799	Arhgap31	-0.0492904	Arhgap31
A6X919	-0.0301314	0.0245851	0.467693	0.55311	0.739553	0.584198	-0.0304742	0.0336069	0.369051	0.047684	0.818013	0.818424	0.679877	0.73219		Flat-Flat	A6X919	ENSMUSG00000043067	Dpy19l1	-0.0301314	Dpy19l1
A6X935	0.203676	0.227296	0.0296098	0.0158052	9.74375e-05	0.557458	0.0624941	0.074171	0.403649	0.810694	0.000715291	0.807124	0.709806	0.999814		Up-Up	A6X935	ENSMUSG00000021922	Itih4	0.203676	Itih4
A6X940	-0.0338816	-0.0725448	0.30799	0.0321891	0.00725419	0.145953	0.0541148	0.0268482	0.049461	0.247811	0.0246717	0.459392	0.274662	0.952587	Cortex	Flat-Down	A6X940			-0.0338816	Fermt2
A7UAK5	-0.00480747	-0.119191	0.909619	0.00678838	0.00672755	0.0117783	0.0127768	0.034396	0.711929	0.841593	0.0232479	0.127439	0.886488	0.999814	Hippocampus, Striatum	Flat-Down	A7UAK5			-0.00480747	Pfkfb3
A8C756	0.0716096	-0.00441808	0.353416	0.954137	0.579688	0.0580367	-0.0276233	0.0623958	0.659964	0.153548	0.691901	0.299505	0.860531	0.890505		Flat-Flat	A8C756	ENSMUSG00000024251	Thada	0.0716096	Thada
A8DUK4	-0.0417113	-0.046673	0.726016	0.69502	0.757589	0.784411	-0.0910236	0.0966194	0.350867	0.769001	0.830681	0.914189	0.666146	0.999814		Flat-Flat	A8DUK4			-0.0417113	Hbb-bs
A8Y5H7	0.00490837	-0.00458549	0.824588	0.835952	0.96942	0.0687013	-0.0208416	0.0179827	0.252195	0.282278	0.979464	0.325609	0.581909	0.973694		Flat-Flat	A8Y5H7	ENSMUSG00000020823	Sec14l1	0.00490837	Sec14l1
A8Y5P4	0.0127415	0.0308548	0.565574	0.167615	0.137008	0.386879	0.00239102	0.0179807	0.894767	0.10835	0.246925	0.70285	0.96221	0.829743		Flat-Up	A8Y5P4			0.0127415	Map7d1
B0F2B4	-0.0853533	-0.0308843	0.0595359	0.488341	0.0318447	0.494637	0.00733506	0.0361104	0.839893	0.734497	0.0800657	0.769488	0.940441	0.999814		Down-Flat	B0F2B4			-0.0853533	Nlgn4l
B0V2N1	-0.0506377	-0.026682	0.000234665	0.0414345	8.2363e-07	0.187447	-0.01334	0.0103969	0.205626	0.913862	1.25325e-05	0.513636	0.535154	0.999814		Down-Down	B0V2N1	ENSMUSG00000013236	Ptprs	-0.0506377	Ptprs
B1AQZ0	0.0636143	-0.00420207	0.000701993	0.811893	0.000857903	0.0203142	-0.0133573	0.0143376	0.356191	0.645046	0.00425695	0.171249	0.671032	0.999814	Hippocampus, Striatum	Up-Flat	B1AQZ0			0.0636143	Septin8
B1AR13	0.00988412	-0.0279477	0.642877	0.193292	0.415207	0.0959277	0.0265604	0.017295	0.131171	0.420259	0.551072	0.378488	0.443277	0.999814		Flat-Flat	B1AR13	ENSMUSG00000078695	Cisd3	0.00988412	Cisd3
B1AR17	-0.083471	-0.0279924	0.00116811	0.252626	8.26935e-05	0.00855054	-0.0242197	0.0197386	0.225798	0.502187	0.000619482	0.105002	0.556737	0.999814		Down-Flat	B1AR17			-0.083471	Chd3
B1AR51	-0.0202407	-0.0467697	0.867843	0.700791	0.851421	0.981235	0.0344163	0.0987878	0.729074	0.710839	0.898695	0.991999	0.894417	0.999814		Flat-Flat	B1AR51			-0.0202407	Dnah9
B1ART2	-0.040575	-0.000569014	0.0252192	0.974289	0.034671	0.702594	-0.00781731	0.0143403	0.588189	0.209516	0.0854688	0.878174	0.822777	0.938054		Down-Flat	B1ART2			-0.040575	Vps13d
B1AS29	-0.019111	-0.0245112	0.506299	0.394691	0.317814	0.527153	-0.00564284	0.0233024	0.80969	0.0355115	0.456913	0.789812	0.929377	0.679438		Flat-Flat	B1AS29	ENSMUSG00000001985	Grik3	-0.019111	Grik3
B1ASP2	-0.00886728	0.0603224	0.60177	0.000813906	0.00152486	0.531673	0.00619753	0.0137819	0.654962	0.831414	0.00692337	0.793336	0.858618	0.999814		Flat-Up	B1ASP2			-0.00886728	Jak1
B1AUE5	-0.122249	0.116116	0.138064	0.158478	0.246017	0.353574	0.0223754	0.0661835	0.736776	0.313824	0.379233	0.67975	0.897545	0.97598		Down-Up	B1AUE5	ENSMUSG00000029047	Pex10	-0.122249	Pex10
B1AUH1	-0.033236	0.0549077	0.456463	0.220895	0.463886	0.580172	-0.00896192	0.0361462	0.805242	0.851209	0.593875	0.816634	0.927099	0.999814		Flat-Flat	B1AUH1	ENSMUSG00000028909	Ptpru	-0.033236	Ptpru
B1AUH5	-0.0847655	-0.0846448	0.244731	0.245394	0.0727021	0.892373	-0.103806	0.0587688	0.0836966	0.77058	0.150483	0.954725	0.354755	0.999814		Flat-Flat	B1AUH5			-0.0847655	Cask
B1AUN2	0.00443161	0.0293447	0.759839	0.0473141	0.0477415	0.0694804	-0.0120796	0.0117695	0.309873	0.679999	0.10957	0.327427	0.635344	0.999814		Flat-Up	B1AUN2			0.00443161	Eif2b3
B1AVP0	0.0756253	-0.0125096	0.0114775	0.66563	0.0253588	0.523773	0.0682768	0.0234895	0.00551314	0.0729749	0.0669799	0.787253	0.0807422	0.779944	Hippocampus, Striatum	Up-Flat	B1AVP0			0.0756253	Phactr2
B1AVY7	-0.0295417	-0.0482537	0.411122	0.181968	0.098813	0.0195106	0.0133132	0.0290908	0.649274	0.932945	0.190872	0.166871	0.854222	0.999814		Flat-Flat	B1AVY7	ENSMUSG00000038844	Kif16b	-0.0295417	Kif16b
B1AVZ0	-0.0270044	-0.0316552	0.208959	0.142014	0.0285134	0.713271	0.0227119	0.0173131	0.195817	0.981125	0.07356	0.882743	0.524478	0.999814		Flat-Down	B1AVZ0	ENSMUSG00000073016	Uprt	-0.0270044	Uprt
B1AWC9	-0.0379443	0.0259268	0.032641	0.139302	0.0903345	0.340244	0.00583688	0.0140814	0.680347	0.624448	0.178018	0.668163	0.871656	0.999814		Down-Up	B1AWC9			-0.0379443	Pde4b
B1AWN6	-0.0292443	-0.00558626	0.0925043	0.744413	0.100484	0.397002	0.0357982	0.0139102	0.0132112	0.0135386	0.193426	0.709909	0.135235	0.551681		Down-Flat	B1AWN6	ENSMUSG00000075318	Scn2a	-0.0292443	Scn2a
B1AX58	0.0384023	-0.0144416	0.0296215	0.403348	0.0874514	0.26474	-0.00692802	0.0139857	0.622603	0.344757	0.173457	0.601831	0.84155	0.981056		Up-Flat	B1AX58			0.0384023	Pls3
B1AXH1	-0.041289	-0.0181574	0.0623211	0.405477	0.0254746	0.183442	0.0270974	0.0176646	0.131598	0.0973534	0.0670919	0.510318	0.443854	0.813798		Down-Flat	B1AXH1	ENSMUSG00000079481	Nhsl2	-0.041289	Nhsl2
B1AXI9	0.00682339	-0.0474476	0.880069	0.296806	0.526382	0.863515	0.027166	0.0367287	0.463121	0.864077	0.646408	0.944845	0.751963	0.999814		Flat-Flat	B1AXI9			0.00682339	Cep131
B1AXP6	0.052657	-0.21393	0.634287	0.0576416	0.139328	0.649732	-0.0997086	0.0898045	0.272407	0.852306	0.250182	0.852595	0.60278	0.999814		Flat-Down	B1AXP6	ENSMUSG00000078713	Tomm5	0.052657	Tomm5
B1AXV0	0.0537766	-0.104712	0.340966	0.0671922	0.183968	0.356849	0.099762	0.045652	0.0337813	0.487839	0.307482	0.682105	0.227607	0.999814		Flat-Down	B1AXV0	ENSMUSG00000045589	Frrs1l	0.0537766	Frrs1l
B1AY10	-0.0235012	0.025149	0.470864	0.440513	0.686842	0.37872	0.00781647	0.0264007	0.768453	0.629385	0.775771	0.695439	0.911248	0.999814		Flat-Flat	B1AY10	ENSMUSG00000028423	Nfx1	-0.0235012	Nfx1
B1AY13	-0.00348654	-0.0202718	0.855676	0.293	0.411119	0.733918	-0.0233628	0.0155676	0.139976	0.608046	0.547798	0.892728	0.454116	0.999814		Flat-Flat	B1AY13	ENSMUSG00000028514	Usp24	-0.00348654	Usp24
B1AYL1	0.204886	-0.0784082	0.0458853	0.436673	0.12886	0.0862334	0.0649078	0.081619	0.430381	0.584732	0.235428	0.35991	0.73034	0.999814		Up-Flat	B1AYL1			0.204886	Scn7a
B1AZ42	-0.204335	-0.216878	0.219944	0.193366	0.0460917	0.389479	-0.0485426	0.134234	0.719218	0.971438	0.106822	0.704199	0.890531	0.999814		Flat-Flat	B1AZ42			-0.204335	Chmp6
B1AZA5	0.0269736	-0.0290757	0.409551	0.374303	0.609534	0.537191	-0.0165085	0.0264722	0.535832	0.163934	0.71654	0.796214	0.795326	0.903968		Flat-Flat	B1AZA5	ENSMUSG00000055296	Tmem245	0.0269736	Tmem245
B1AZI6	-0.00685697	-0.059433	0.743609	0.00640036	0.00429882	0.256137	-0.00837258	0.0170188	0.62499	0.174819	0.0160581	0.593946	0.841707	0.908734		Flat-Down	B1AZI6	ENSMUSG00000037475	Thoc2	-0.00685697	Thoc2
B1AZP2	-0.0246737	-0.0447277	0.0679662	0.00142646	1.4508e-05	0.00159913	-0.0135102	0.0107886	0.21654	0.0945941	0.000139349	0.0398096	0.545347	0.813297	Cortex	Down-Down	B1AZP2	ENSMUSG00000061689	Dlgap4	-0.0246737	Dlgap4
B1AZP2-2	-0.0623846	-0.0415784	0.00257159	0.0391858	1.3955e-05	0.43718	-0.00979796	0.0160121	0.543485	0.336917	0.000134923	0.735572	0.800356	0.979676	Cortex	Down-Down	B1AZP2	ENSMUSG00000061689	Dlgap4	-0.0623846	Dlgap4
B2KF50	-0.0514049	0.00185027	0.0289032	0.93572	0.0468314	0.879883	0.015993	0.0186339	0.395005	0.159741	0.108058	0.949552	0.701409	0.89688		Down-Flat	B2KF50			-0.0514049	Uhrf1bp1
B2RQ80	-0.061332	-0.0210587	0.0899511	0.555164	0.0637114	0.492996	-0.00351644	0.0289367	0.903785	0.562147	0.135869	0.767547	0.965524	0.999814		Down-Flat	B2RQ80			-0.061332	Tnik
B2RQC6	-0.0318688	-0.000100403	0.117704	0.996016	0.193984	0.47339	0.0331781	0.0163335	0.0477827	0.903075	0.319065	0.757652	0.270055	0.999814		Down-Flat	B2RQC6	ENSMUSG00000013629	Cad	-0.0318688	Cad
B2RQG2	-0.0226921	-0.0320912	0.247687	0.104463	0.024107	0.0532247	0.00807652	0.0158328	0.612311	0.47792	0.0645589	0.286224	0.834234	0.999814		Flat-Down	B2RQG2			-0.0226921	Phf3
B2RQR5	-0.022265	-0.0146456	0.601206	0.730783	0.681988	0.0795473	-0.0101433	0.0345514	0.770352	0.556754	0.771599	0.347208	0.911933	0.999814	Cortex	Flat-Flat	B2RQR5			-0.022265	Sgsm1
B2RQS1	-0.14675	0.069525	0.00295515	0.144382	0.0114847	0.825099	0.0195955	0.0382562	0.610847	0.88283	0.0354818	0.929196	0.833636	0.999814		Down-Up	B2RQS1			-0.14675	Strn3
B2RR83	-0.0110563	-0.00664042	0.542906	0.714458	0.615051	0.0713202	-0.0085293	0.0147316	0.565309	0.790777	0.720595	0.331424	0.808784	0.999814		Flat-Flat	B2RR83	ENSMUSG00000034653	Ythdc2	-0.0110563	Ythdc2
B2RRE7	-0.0268762	-0.0335021	0.242806	0.14698	0.0367068	0.203578	0.029248	0.0185565	0.121558	0.211492	0.089515	0.534237	0.429175	0.938054		Flat-Down	B2RRE7	ENSMUSG00000036990	Otud4	-0.0268762	Otud4
B2RS91	-0.0632212	-0.0194904	0.347375	0.771115	0.436876	0.19233	-0.00764302	0.0543941	0.888844	0.66218	0.569772	0.520288	0.959788	0.999814		Flat-Flat	B2RS91	ENSMUSG00000022682	Rrn3	-0.0632212	Rrn3
B2RSH2	0.0229799	0.0164506	0.177921	0.332606	0.0722417	0.410781	0.010223	0.0137234	0.459944	0.187472	0.149736	0.717686	0.749904	0.917384		Flat-Flat	B2RSH2	ENSMUSG00000057614	Gnai1	0.0229799	Gnai1
B2RU80	-0.092831	-0.026434	0.0981403	0.633189	0.0854216	0.512786	0.0520895	0.0449361	0.252113	0.95117	0.170308	0.780656	0.581909	0.999814		Down-Flat	B2RU80	ENSMUSG00000020154	Ptprb	-0.092831	Ptprb
B2RUJ5	-0.0358691	-0.0025694	0.0983111	0.904383	0.141122	0.306281	0.0233486	0.017372	0.185256	0.300568	0.252536	0.63702	0.511318	0.97598		Down-Flat	B2RUJ5	ENSMUSG00000024897	Apba1	-0.0358691	Apba1
B2RUR8	0.110903	0.00354212	4.54951e-05	0.886711	1.78627e-05	0.693937	0.0218991	0.0201928	0.283559	0.909396	0.0001657	0.874854	0.612443	0.999814		Up-Flat	B2RUR8	ENSMUSG00000038495	Otud7b	0.110903	Otud7b
B2RUS7	0.00989082	-0.00214737	0.744571	0.943579	0.942381	0.00475087	-0.0169986	0.0246447	0.493675	0.492845	0.961428	0.0751505	0.770407	0.999814		Flat-Flat	B2RUS7			0.00989082	Abcc8
B2RW11	0.0163763	-0.0667808	0.65653	0.0742518	0.174788	0.122432	-0.0244087	0.0298801	0.418027	0.599317	0.296059	0.423879	0.720175	0.999814	Cortex	Flat-Down	B2RW11			0.0163763	Ankrd34a
B2RWC4	-0.112421	-0.079765	0.000360768	0.00896487	1.88871e-07	0.0491375	-0.0178054	0.0239074	0.460045	0.150563	3.57196e-06	0.274532	0.749904	0.888058		Down-Down	B2RWC4			-0.112421	Lrrc73
B2RWJ3	-0.0967355	-0.028266	0.004661	0.390078	0.000936858	0.32399	0.0305253	0.0266094	0.257	0.873656	0.00459268	0.652466	0.587615	0.999814		Down-Flat	B2RWJ3	ENSMUSG00000084845	Tmem240	-0.0967355	Tmem240
B2RX14	-0.0479918	0.0214785	0.157728	0.523738	0.363502	0.174054	-0.0216155	0.0273038	0.432451	0.520052	0.502354	0.497192	0.731317	0.999814		Down-Flat	B2RX14	ENSMUSG00000034610	Tut4	-0.0479918	Tut4
B2RXC1	-0.0421746	-0.0134734	0.00667355	0.369498	0.00133569	0.781084	0.0499134	0.0121433	0.000153459	0.476035	0.00617557	0.91344	0.00715394	0.999814	Hippocampus, Striatum	Down-Flat	B2RXC1	ENSMUSG00000038102	Trappc11	-0.0421746	Trappc11
B2RXC6	0.00126195	-0.0335741	0.953642	0.126578	0.222019	0.338389	-0.0456913	0.017632	0.0126257	0.290992	0.352562	0.666489	0.131074	0.973951		Flat-Down	B2RXC6			0.00126195	Polr3a
B2RXC8	0.00805361	-0.00721496	0.851024	0.866378	0.978687	0.302127	0.0298628	0.034824	0.395411	0.893619	0.985653	0.63197	0.701409	0.999814		Flat-Flat	B2RXC8			0.00805361	Ppp2r3a
B2RXE2	-0.0185574	-0.0323858	0.649536	0.428786	0.452049	0.700384	0.0245351	0.0331354	0.462635	0.205474	0.58321	0.877437	0.751924	0.938054		Flat-Flat	B2RXE2	ENSMUSG00000014786	Slc9a5	-0.0185574	Slc9a5
B2RXQ2	-0.011164	-0.0544192	0.617679	0.0180279	0.0107702	0.166711	0.0199832	0.0181434	0.276215	0.18763	0.0338168	0.487674	0.606	0.917384		Flat-Down	B2RXQ2			-0.011164	Ppfia1
B2RXR6	-0.0453353	0.0207214	0.08716	0.428701	0.22723	0.707716	-0.0292364	0.0211971	0.174207	0.311993	0.358426	0.880464	0.495134	0.97598		Down-Flat	B2RXR6	ENSMUSG00000052331	Ankrd44	-0.0453353	Ankrd44
B2RXS4	0.00372524	-0.0134439	0.853892	0.507219	0.789111	0.459254	-0.0437179	0.0164281	0.0105592	0.111422	0.855883	0.751748	0.117451	0.832987		Flat-Flat	B2RXS4	ENSMUSG00000036606	Plxnb2	0.00372524	Plxnb2
B2RXT3	0.0700046	-0.000368882	0.000338177	0.983856	0.000254549	0.180377	0.00811131	0.0148071	0.586368	0.83264	0.00157618	0.505693	0.821801	0.999814	Cortex	Up-Flat	B2RXT3			0.0700046	Ogdhl
B2RY04	0.135006	0.138704	8.69052e-05	5.92362e-05	1.40181e-10	0.777698	0.0311335	0.0257146	0.231925	0.697306	7.43469e-09	0.91185	0.560345	0.999814	Cortex, Hippocampus, Striatum	Up-Up	B2RY04	ENSMUSG00000044447	Dock5	0.135006	Dock5
B2RY56	-0.035009	-0.0461443	0.0301994	0.00497922	2.24579e-05	0.0621395	-0.0256845	0.0127972	0.0503939	0.0217962	0.000201928	0.309387	0.27723	0.597066		Down-Down	B2RY56	ENSMUSG00000010608	Rbm25	-0.035009	Rbm25
B2Z893	-0.0343572	-0.142726	0.664329	0.0759477	0.0677569	0.630708	0.031335	0.0642461	0.627959	0.254656	0.14263	0.843436	0.841924	0.961053		Flat-Down	B2Z893			-0.0343572	Pfkfb2
B5TVM2	-0.0426423	-0.0141165	0.211129	0.676675	0.224212	0.962146	-0.0180456	0.0274715	0.514394	0.00142262	0.35512	0.984612	0.78297	0.28141		Flat-Flat	B5TVM2	ENSMUSG00000040612	Ildr2	-0.0426423	Ildr2
B7ZCJ1	-0.0340102	-0.0458347	0.001981	5.81339e-05	3.99214e-09	0.109259	-0.0168318	0.00848636	0.0530605	0.529296	1.29285e-07	0.400998	0.284297	0.999814	Cortex	Down-Down	B7ZCJ1			-0.0340102	Arhgap21
B7ZCR6	-0.0719315	-0.016538	0.0728106	0.675104	0.0660338	0.28828	-0.0208483	0.0320185	0.518066	0.970796	0.139481	0.62253	0.784549	0.999814		Down-Flat	B7ZCR6			-0.0719315	Zfp512b
B7ZMP1	0.0308067	-0.0214676	0.145759	0.307981	0.325289	0.609474	-0.0351797	0.0170108	0.0440448	0.268881	0.464002	0.832686	0.257685	0.968472		Up-Flat	B7ZMP1	ENSMUSG00000022401	Xpnpep3	0.0308067	Xpnpep3
B7ZMZ7	-0.0857436	-0.0262766	0.0114933	0.424544	0.00330693	0.431538	0.000728864	0.0266377	0.978284	0.789345	0.0130759	0.731834	0.991561	0.999814		Down-Flat	B7ZMZ7			-0.0857436	Dip2c
B8JJ69	-0.0479255	-0.0067787	0.244618	0.868374	0.349566	0.738574	0.0712854	0.0332192	0.0369653	0.981219	0.488538	0.894822	0.237741	0.999814		Flat-Flat	B8JJ69			-0.0479255	2310061I04Rik
B8JKV0	-0.0757	-0.0498013	0.158147	0.350311	0.0667813	0.172386	-0.0447043	0.0431122	0.304964	0.474746	0.140953	0.494518	0.631945	0.999814		Down-Flat	B8JKV0	ENSMUSG00000068250	Amn1	-0.0757	Amn1
B8QI36	-0.0474456	-0.0607185	0.0389719	0.00914862	6.94306e-05	0.00125552	-0.00692134	0.0182508	0.706185	0.469344	0.000528785	0.0347217	0.883818	0.999814		Down-Down	B8QI36			-0.0474456	Ppfia4
B8ZXI1	0.0157689	-0.00804057	0.680133	0.833386	0.917696	0.385664	0.0407156	0.0310393	0.195846	0.475089	0.943875	0.702177	0.524478	0.999814		Flat-Flat	B8ZXI1			0.0157689	Qtrt2
B9EHJ3	-0.0148917	0.0361467	0.294681	0.0132724	0.0438064	0.0134768	0.0375339	0.0114763	0.00199061	0.24192	0.10273	0.136995	0.0432323	0.94927		Flat-Up	B9EHJ3			-0.0148917	Tjp1
B9EHT4	0.000935142	-0.0413185	0.956387	0.0189348	0.0282252	0.372725	-0.0298774	0.0138891	0.0365273	0.732525	0.0729707	0.691199	0.236587	0.999814		Flat-Down	B9EHT4	ENSMUSG00000013921	Clip3	0.000935142	Clip3
B9EIW5	-0.045067	-0.0522515	0.000742852	0.000123307	3.03625e-09	0.589532	0.0321031	0.01021	0.00285497	0.100779	1.01571e-07	0.82223	0.0544155	0.814191	Cortex	Down-Down	B9EIW5			-0.045067	Ncoa7
B9EJ80	-0.0875854	-0.0506292	0.000730646	0.042271	3.29776e-06	0.0353127	0.0383318	0.0198125	0.0589293	0.933819	3.96978e-05	0.226291	0.299005	0.999814		Down-Down	B9EJ80	ENSMUSG00000074746	Pdzd8	-0.0875854	Pdzd8
B9EJ86	-0.0847543	-0.0200088	2.43218e-06	0.21276	4.33474e-08	0.00224541	0.0263174	0.0129372	0.0474726	0.438573	1.02673e-06	0.0491525	0.269644	0.999814	Cortex	Down-Flat	B9EJ86	ENSMUSG00000020189	Osbpl8	-0.0847543	Osbpl8
B9EJA2	-0.0349968	-0.0585668	0.0745967	0.00371821	5.47457e-05	0.757513	-0.0102973	0.0156781	0.51445	0.75976	0.000430843	0.903238	0.78297	0.999814		Down-Down	B9EJA2	ENSMUSG00000000416	Cttnbp2	-0.0349968	Cttnbp2
B9EJR8	-0.0331534	-0.00371717	0.533962	0.944293	0.746398	0.179122	0.00547994	0.0432084	0.899608	0.601211	0.822352	0.50422	0.963734	0.999814		Flat-Flat	B9EJR8	ENSMUSG00000025857	Dnaaf5	-0.0331534	Dnaaf5
B9EKI3	-0.0752702	0.0172963	0.238338	0.784976	0.463124	0.371593	0.107119	0.0514714	0.0427802	0.792597	0.593107	0.69053	0.256392	0.999814		Flat-Flat	B9EKI3	ENSMUSG00000030059	Tmf1	-0.0752702	Tmf1
B9EKR1	-0.0195684	-0.00167935	0.403773	0.942672	0.599526	0.139969	-0.0190195	0.0189679	0.321024	0.861831	0.708874	0.45487	0.643994	0.999814	Cortex	Flat-Flat	B9EKR1	ENSMUSG00000068748	Ptprz1	-0.0195684	Ptprz1
C0HK79	-0.0508175	-0.0497367	0.0781144	0.0844512	0.0035902	0.0540019	0.0134351	0.0230487	0.562688	0.922406	0.0139404	0.288452	0.807988	0.999814	Hippocampus, Striatum	Down-Down	C0HK79	ENSMUSG00000048040	Arxes2	-0.0508175	Arxes1
C0HK79	-0.0508175	-0.0497367	0.0781144	0.0844512	0.0035902	0.0540019	0.0134351	0.0230487	0.562688	0.922406	0.0139404	0.288452	0.807988	0.999814	Hippocampus, Striatum	Down-Down	C0HK79	ENSMUSG00000048355	Arxes1	-0.0508175	Arxes1
C0HKD9	0.0540897	0.021932	0.230031	0.624295	0.223338	0.251877	-0.00011927	0.036327	0.997394	0.727149	0.354272	0.589829	0.998622	0.999814		Flat-Flat	C0HKD9	ENSMUSG00000048222	Mfap1b	0.0540897	Mfap1b
C0HKD9	0.0540897	0.021932	0.230031	0.624295	0.223338	0.251877	-0.00011927	0.036327	0.997394	0.727149	0.354272	0.589829	0.998622	0.999814		Flat-Flat	C0HKD9	ENSMUSG00000068479	Mfap1a	0.0540897	Mfap1b
D3YTP3	-0.00241662	-0.0385078	0.926797	0.147624	0.224729	4.81928e-05	0.0256872	0.0213639	0.235118	0.426671	0.35578	0.00472446	0.563283	0.999814		Flat-Down	D3YTP3			-0.00241662	Mtx3
D3YTQ3	-0.0186897	-0.00887857	0.328396	0.641144	0.339347	0.0723394	-0.0541363	0.0154547	0.0010065	0.11513	0.477906	0.332741	0.0273222	0.840836		Flat-Flat	D3YTQ3			-0.0186897	Hnrnpdl
D3YUE4	-0.00352686	-0.0319903	0.874809	0.15728	0.223821	0.0728715	-0.0224148	0.0181801	0.223608	0.263654	0.35473	0.332944	0.553698	0.964843		Flat-Down	D3YUE4			-0.00352686	Fam151b
D3YUJ3	-0.153491	-0.0406488	9.14757e-06	0.194989	1.72584e-07	0.705802	0.0808657	0.0252526	0.00242134	0.797312	3.29802e-06	0.879329	0.0489992	0.999814		Down-Flat	D3YUJ3			-0.153491	Ccnyl1
D3YVE8	0.0394033	-0.0342673	0.345064	0.411038	0.587673	0.235551	-0.0215168	0.0337381	0.526662	0.612453	0.699037	0.574309	0.789806	0.999814		Flat-Flat	D3YVE8	ENSMUSG00000070287	Slc35g2	0.0394033	Slc35g2
D3YVF0	-0.0652298	-0.058598	0.00636293	0.0135523	1.05632e-05	0.00161286	0.0458641	0.0186644	0.0176627	0.718541	0.000107378	0.0400153	0.1594	0.999814	Cortex	Down-Down	D3YVF0	ENSMUSG00000021057	Akap5	-0.0652298	Akap5
D3YVV3	0.141247	0.00754386	4.16831e-06	0.782709	8.4088e-07	0.0249215	-0.0319822	0.0222092	0.156345	0.870511	1.26895e-05	0.190995	0.475204	0.999814	Cortex, Hippocampus, Striatum	Up-Flat	D3YVV3			0.141247	Ankrd29
D3YWQ0-2	-0.0667676	-0.0225919	0.000928451	0.23819	5.675e-05	1.21941e-05	0.013159	0.0154439	0.398417	0.146476	0.00044518	0.0019833	0.704012	0.880987	Cortex	Down-Flat	D3YWQ0	ENSMUSG00000038665	Dgki	-0.0667676	Dgki
D3YWX2	-0.0155537	-0.0576702	0.288395	0.000231874	1.44875e-05	0.315324	0.00435936	0.0118296	0.714111	0.24814	0.000139335	0.645734	0.887515	0.95303		Flat-Down	D3YWX2			-0.0155537	Ylpm1
D3YXG0	-0.0436197	-0.248066	0.743127	0.0669527	0.0690867	0.764364	0.0558063	0.108052	0.607894	0.989176	0.144926	0.907147	0.831778	0.999814		Flat-Down	D3YXG0	ENSMUSG00000066842	Hmcn1	-0.0436197	Hmcn1
D3YXJ0	-0.0454649	-0.0522578	0.0168331	0.00647874	1.43683e-05	0.10987	-0.000811703	0.014988	0.957035	0.0944023	0.000138736	0.401688	0.986138	0.813297		Down-Down	D3YXJ0	ENSMUSG00000034731	Dgkh	-0.0454649	Dgkh
D3YXJ5	0.00269472	-0.0967821	0.969703	0.176684	0.304346	0.809562	0.0855553	0.0576292	0.144192	0.787408	0.443462	0.923291	0.461454	0.999814		Flat-Flat	D3YXJ5			0.00269472	Lratd2
D3YXK0	-0.0181771	-0.0312212	0.484609	0.232271	0.16447	0.821456	-0.00721127	0.0210708	0.733665	0.777429	0.283771	0.927671	0.895433	0.999814		Flat-Flat	D3YXK0			-0.0181771	Jakmip2
D3YXK1	0.0594682	-0.0605325	0.545774	0.538637	0.778818	0.0577081	-0.107229	0.0798052	0.185383	0.0642009	0.847861	0.299126	0.511318	0.772749		Flat-Flat	D3YXK1	ENSMUSG00000079003	Samd1	0.0594682	Samd1
D3YXK2	-0.034069	-0.0529393	0.0216636	0.000574841	1.00944e-06	0.076473	-0.00286861	0.0117192	0.807672	0.00267579	1.47761e-05	0.341076	0.928436	0.362505	Cortex, Hippocampus, Striatum	Down-Down	D3YXK2	ENSMUSG00000071054	Safb	-0.034069	Safb
D3YYH0	0.0761405	-0.044268	0.129373	0.374113	0.309742	0.535132	0.0647978	0.040288	0.114313	0.02883	0.449001	0.794559	0.415926	0.647038		Up-Flat	D3YYH0			0.0761405	Pex5l
D3YYT1	0.0305005	-0.03005	0.206413	0.213084	0.348455	0.248229	0.00522392	0.0194435	0.789334	0.594372	0.487451	0.585861	0.91887	0.999814		Flat-Flat	D3YYT1			0.0305005	Glyr1
D3YYY8	-0.0556938	-0.0373526	0.11054	0.280984	0.0310296	0.916925	-0.0365816	0.02797	0.197141	0.223501	0.0786105	0.964716	0.52602	0.944458		Down-Flat	D3YYY8			-0.0556938	Arhgef26
D3YZG8	0.0629143	-0.0198744	0.144901	0.641811	0.325938	0.187712	0.0207309	0.0346644	0.552621	0.793777	0.464704	0.513834	0.803303	0.999814		Up-Flat	D3YZG8	ENSMUSG00000029376	Mthfd2l	0.0629143	Mthfd2l
D3YZI9	-0.0533344	-0.00405989	0.00791247	0.833792	0.00683681	0.0867504	0.0163242	0.0157115	0.304011	0.058115	0.0235341	0.360959	0.631499	0.763233		Down-Flat	D3YZI9	ENSMUSG00000050751	Pgbd5	-0.0533344	Pgbd5
D3YZP9	0.0109556	-0.0163521	0.528995	0.348625	0.630808	0.963426	0.0134566	0.0141058	0.344878	0.233758	0.731561	0.98526	0.66246	0.94927		Flat-Flat	D3YZP9	ENSMUSG00000048701	Ccdc6	0.0109556	Ccdc6
D3YZZ5	-0.0320382	-0.0770184	0.43567	0.0648372	0.0298069	0.0120722	0.0363292	0.0332768	0.280402	0.865231	0.0760924	0.129174	0.609632	0.999814		Flat-Down	D3YZZ5			-0.0320382	Tmed7
D3Z0K6	-0.148008	-0.0244172	0.0405621	0.729924	0.0374113	0.894391	0.151726	0.0574133	0.0110737	0.366549	0.0907869	0.954911	0.121046	0.99435		Down-Flat	D3Z0K6			-0.148008	Rsbn1l
D3Z0L4	-0.0253968	-0.0701981	0.539291	0.0939003	0.0643364	0.155203	0.0098298	0.033537	0.770707	0.523268	0.136843	0.471536	0.911936	0.999814		Flat-Down	D3Z0L4			-0.0253968	Chchd3
D3Z0M9	-0.025348	-0.0209211	0.0889891	0.158403	0.010344	0.100267	-0.0132398	0.0119223	0.272315	0.123562	0.0327173	0.387003	0.60278	0.855586		Down-Down	D3Z0M9			-0.025348	Ddx23
D3Z286	0.0387304	0.0602109	0.329081	0.131881	0.0486354	0.628904	0.0119022	0.0320725	0.712194	0.907129	0.111099	0.843339	0.886488	0.999814		Flat-Up	D3Z286			0.0387304	Tmppe
D3Z2H9	0.0738353	0.207579	0.587075	0.130822	0.10773	0.000326048	0.29095	0.110261	0.0111865	0.21621	0.20357	0.016124	0.121417	0.941468		Flat-Up	D3Z2H9			0.0738353	Tpm3-rs7
D3Z2R5	0.0196292	0.111598	0.76193	0.0896632	0.10024	0.694367	0.0886669	0.052604	0.0983728	0.89126	0.193067	0.874854	0.387389	0.999814		Flat-Up	D3Z2R5	ENSMUSG00000050989	Selenon	0.0196292	Selenon
D3Z3B8	0.0335696	-0.0202234	0.447029	0.646262	0.74366	0.034608	0.0964263	0.0357511	0.00961922	0.334668	0.820447	0.224768	0.110552	0.979676	Cortex	Flat-Flat	D3Z3B8			0.0335696	Dlg1
D3Z3N4	-0.0398354	-0.000240963	0.0554129	0.990574	0.0858231	0.826583	0.0502074	0.0165663	0.00392402	0.862661	0.170855	0.929875	0.0661749	0.999814		Down-Flat	D3Z3N4			-0.0398354	Hnrnph3
D3Z3Y1	-0.0334237	-0.0139189	0.432509	0.743108	0.519397	0.24334	-0.0614029	0.0344765	0.0812396	0.431603	0.641165	0.582791	0.34976	0.999814		Flat-Flat	D3Z3Y1			-0.0334237	Pigg
D3Z4J3	-0.0055183	-0.00223637	0.55963	0.812826	0.698762	0.443832	0.0126455	0.00766939	0.105713	0.35212	0.785598	0.741815	0.400682	0.984403		Flat-Flat	D3Z4J3			-0.0055183	Myo5a
D3Z4S3	0.0890006	-0.169229	0.243277	0.029323	0.0906302	0.238019	0.00866903	0.0615123	0.888514	0.159075	0.178456	0.577312	0.959788	0.89688		Flat-Down	D3Z4S3	ENSMUSG00000096199	Ptrhd1	0.0890006	Ptrhd1
D3Z4U5	-0.0492984	-0.0629799	0.270465	0.160843	0.0478963	0.272611	0.0526665	0.0361052	0.151163	0.787968	0.109822	0.609218	0.469792	0.999814		Flat-Down	D3Z4U5			-0.0492984	Jakmip1
D3Z4Z0	0.0269672	-0.0550933	0.650807	0.356735	0.651043	0.313308	-0.0897975	0.04834	0.0693624	0.551817	0.747293	0.644274	0.322736	0.999814		Flat-Flat	D3Z4Z0			0.0269672	Tada2b
D3Z510	-0.0162938	-0.0477137	0.773588	0.401087	0.502702	0.237504	-0.00146192	0.0459843	0.97477	0.948729	0.626793	0.577312	0.991376	0.999814		Flat-Flat	D3Z510			-0.0162938	Aldoa
D3Z5F7	-0.0789407	-0.0198387	0.0119146	0.514343	0.00476617	0.597302	-0.0310285	0.0246563	0.214319	0.25539	0.0174505	0.827022	0.543501	0.961053		Down-Flat	D3Z5F7			-0.0789407	Gm20521
D3Z649	-0.0114693	-0.0584215	0.804137	0.210126	0.274493	0.358164	0.0141016	0.037553	0.708935	0.638986	0.410505	0.682938	0.885636	0.999814		Flat-Flat	D3Z649			-0.0114693	Kcnt2
D3Z6G3	-0.0216121	-0.0408039	0.693142	0.457211	0.512463	0.901108	0.0870494	0.0444511	0.056018	0.65018	0.634806	0.95761	0.292437	0.999814		Flat-Flat	D3Z6G3			-0.0216121	Mapre3
D3Z6H8	-0.0783839	-0.188957	0.124007	0.000441631	8.33482e-06	0.177217	-0.0175626	0.0408785	0.669388	0.279607	8.79e-05	0.501761	0.866345	0.971349		Down-Down	D3Z6H8	ENSMUSG00000063953	Amd2	-0.0783839	Amd2
D3Z6I8	-0.061855	0.153678	0.620532	0.221707	0.465867	0.000824206	0.283906	0.101349	0.00731596	0.220533	0.595682	0.0283041	0.0949043	0.943356		Flat-Flat	D3Z6I8			-0.061855	Tpm3
D3Z742	-0.087622	-0.0825465	0.0291005	0.0392694	0.000323365	0.0116375	0.0290101	0.0318033	0.366237	0.859266	0.0019236	0.127259	0.678571	0.999814		Down-Down	D3Z742			-0.087622	Mb21d2
D3Z7D3	0.0822868	0.0277964	0.000352743	0.200012	1.32484e-05	0.186419	-0.00618096	0.0174662	0.724978	0.0801637	0.000129287	0.513124	0.892096	0.796271		Up-Flat	D3Z7D3			0.0822868	Dip2a
D3Z7H4	0.0300608	0.0079972	0.445338	0.838651	0.593298	0.193535	0.0182746	0.0318947	0.569341	0.47535	0.703671	0.521725	0.811807	0.999814		Flat-Flat	D3Z7H4	ENSMUSG00000046182	Gsg1l	0.0300608	Gsg1l
D3Z7P3	-0.0339398	0.00420747	0.0697836	0.819125	0.140596	0.692174	-0.0116566	0.0149411	0.439123	0.0976014	0.251779	0.874818	0.736549	0.813798		Down-Flat	D3Z7P3	ENSMUSG00000026103	Gls	-0.0339398	Gls
D3Z7P3-2	-0.00440803	0.00776491	0.938874	0.892553	0.990769	0.718964	0.0116174	0.046689	0.804557	0.815904	0.994437	0.885187	0.926677	0.999814		Flat-Flat	D3Z7P3	ENSMUSG00000026103	Gls	-0.00440803	Gls
D3Z7X0	0.121014	0.0510478	0.0179926	0.306593	0.00343457	0.26521	0.0684813	0.040333	0.096002	0.679611	0.0134786	0.60207	0.382284	0.999814		Up-Flat	D3Z7X0			0.121014	Acad12
D4AFX7	-0.0197813	-0.0169063	0.272027	0.347032	0.130183	0.805321	-0.00117857	0.0145353	0.935713	0.941513	0.237431	0.923112	0.977796	0.999814		Flat-Flat	D4AFX7			-0.0197813	Dnajc13
D9HP81	-0.00537788	-0.0662935	0.722343	5.88871e-05	1.54612e-05	0.210758	-0.0203725	0.0122853	0.103781	0.890394	0.000147345	0.541051	0.398518	0.999814		Flat-Down	D9HP81			-0.00537788	Rims2
E0CX35	-0.0570936	-0.273499	0.542983	0.00510577	0.00185423	0.14208	-0.0429351	0.0760872	0.575186	0.286842	0.00814593	0.456141	0.815885	0.973694		Flat-Down	E0CX35			-0.0570936	Mfsd4a
E0CZ16	-0.031331	-0.103594	0.265345	0.000511686	3.27644e-05	0.087079	0.0144982	0.0226989	0.526043	0.312541	0.000277871	0.361915	0.789806	0.97598		Flat-Down	E0CZ16	ENSMUSG00000014164	Klhl3	-0.031331	Klhl3
E0CZ22	-0.0704692	0.0368797	0.0527736	0.303871	0.150113	0.889285	-0.00275328	0.0289734	0.924688	0.736942	0.26443	0.952659	0.973783	0.999814		Down-Flat	E0CZ22			-0.0704692	Mroh1
E1U8D0	-0.0171538	-0.047034	0.493516	0.064543	0.0357361	0.18689	0.000979576	0.0202985	0.96171	0.31035	0.0874757	0.513541	0.987913	0.97598		Flat-Down	E1U8D0			-0.0171538	Soga1
E3VRY9	-0.079692	-0.0480931	0.000342317	0.0242177	6.30158e-07	0.0725862	0.0124395	0.0168732	0.464568	0.4421	1.00264e-05	0.332741	0.752506	0.999814		Down-Down	E3VRY9			-0.079692	Kcnma1
E4W7Y4	0.108273	-0.0746475	0.000154673	0.00673813	0.000538281	0.359656	-0.0274714	0.0215205	0.207912	0.038441	0.00291322	0.683181	0.537279	0.698598		Up-Down	E4W7Y4			0.108273	Agbl4
E9PU87	-0.0163985	-0.0335692	0.351173	0.059873	0.0195303	0.403841	0.0134092	0.0142216	0.350466	0.745972	0.0545164	0.714138	0.666146	0.999814		Flat-Down	E9PU87			-0.0163985	Sik3
E9PUA3	-0.024434	-0.0229147	0.0470566	0.0619211	0.0011638	0.167409	-0.0241278	0.00978801	0.017329	0.193361	0.00551976	0.489275	0.157554	0.923995		Down-Down	E9PUA3			-0.024434	Iqsec1
E9PUD2	0.00620708	-0.0289385	0.836323	0.337674	0.59788	0.134634	-0.0612043	0.024398	0.0155535	0.933325	0.7075	0.445071	0.149621	0.999814		Flat-Flat	E9PUD2			0.00620708	Dnm1l
E9PUL5	-0.0412423	-0.0462324	0.333928	0.279345	0.12813	0.329321	-0.00548787	0.0345001	0.874282	0.854338	0.234446	0.658026	0.953117	0.999814		Flat-Flat	E9PUL5	ENSMUSG00000045114	Prrt2	-0.0412423	Prrt2
E9PUQ8	-0.0610336	-0.0389736	0.00139047	0.0352184	5.63404e-06	0.845237	-0.0347391	0.0146839	0.0220777	0.0364364	6.23836e-05	0.937444	0.181151	0.683595	Cortex	Down-Down	E9PUQ8	ENSMUSG00000070738	Dgkd	-0.0610336	Dgkd
E9PUR0	-0.0238242	0.0101658	0.257273	0.626922	0.520496	0.40033	-0.00220944	0.0169668	0.896936	0.271604	0.641872	0.712753	0.962703	0.968472		Flat-Flat	E9PUR0			-0.0238242	Ankhd1
E9PV14	-0.009266	-0.0306144	0.472392	0.0206674	0.00816583	0.307368	0.0245709	0.0104453	0.0228049	0.446708	0.0271358	0.63779	0.184838	0.999814		Flat-Down	E9PV14			-0.009266	Epb41l1
E9PV24	0.147145	0.184207	0.272913	0.171409	0.0526683	0.491778	-0.174975	0.108325	0.112807	0.574433	0.117876	0.766655	0.414058	0.999814		Flat-Flat	E9PV24	ENSMUSG00000028001	Fga	0.147145	Fga
E9PV26	0.0162552	-0.0874748	0.500737	0.000644149	0.00141802	0.0842679	0.0268657	0.0195624	0.17603	0.95337	0.00649469	0.356033	0.496723	0.999814		Flat-Down	E9PV26			0.0162552	Prr36
E9PV41	0.00256437	-0.0413038	0.833054	0.00131153	0.00168506	0.229744	0.00592439	0.00987936	0.551544	0.221865	0.00752008	0.566633	0.802216	0.944458		Flat-Down	E9PV41			0.00256437	Diaph1
E9PV86	-0.0382343	-0.0460725	0.0447248	0.0165452	0.000182151	0.014304	-0.0259408	0.0151457	0.0932134	0.0400337	0.0012043	0.141666	0.375884	0.705946		Down-Down	E9PV86	ENSMUSG00000021596	Mctp1	-0.0382343	Mctp1
E9PVA6	0.0185082	0.00473333	0.48918	0.85928	0.654369	0.53311	-0.0205553	0.0216821	0.347862	0.595422	0.749334	0.793723	0.664226	0.999814		Flat-Flat	E9PVA6			0.0185082	Git2
E9PVA8	-0.0234975	0.00403658	0.0432012	0.722835	0.0956054	0.336336	-0.0239825	0.00923829	0.012479	0.0114658	0.185853	0.666072	0.130476	0.533563		Down-Flat	E9PVA8	ENSMUSG00000041638	Gcn1	-0.0234975	Gcn1
E9PVD3	0.0615463	0.00503658	0.361412	0.940204	0.544214	0.292248	-0.0706981	0.0545348	0.201041	0.170496	0.662526	0.624861	0.530241	0.905116		Flat-Flat	E9PVD3	ENSMUSG00000036862	Dchs1	0.0615463	Dchs1
E9PVY8	0.00614653	-0.0611276	0.775486	0.00638227	0.0112564	0.280026	-0.0224261	0.0174976	0.206115	0.65038	0.0349831	0.61491	0.535154	0.999814		Flat-Down	E9PVY8			0.00614653	Macf1
E9PVZ8	-0.0337599	-0.0173847	0.0313018	0.258997	0.00537068	0.286154	0.00501386	0.0124263	0.688382	0.145649	0.0192947	0.620919	0.876068	0.880987		Down-Flat	E9PVZ8			-0.0337599	Golgb1
E9PW06	0.306326	0.101536	1.82921e-13	0.0015915	1.12556e-17	0.877948	0.00158712	0.0247647	0.949166	0.648214	3.92283e-15	0.948933	0.983358	0.999814	Cortex, Hippocampus, Striatum	Up-Up	E9PW06			0.306326	Nfasc
E9PW37	-0.0503914	-0.0176434	0.00145795	0.242794	0.000101815	0.248551	0.0140699	0.0121815	0.253799	0.181352	0.000740737	0.585875	0.583586	0.913333		Down-Flat	E9PW37			-0.0503914	Rasal2
E9PW83	-0.0364753	-0.0493517	0.346935	0.204891	0.0913438	0.871067	0.0517028	0.0313536	0.105673	0.7164	0.179187	0.94708	0.400682	0.999814		Flat-Flat	E9PW83			-0.0364753	Fam184a
E9PWI3	-0.0386844	0.0202239	0.264347	0.557669	0.532665	0.457031	0.00515206	0.0279671	0.854618	0.871912	0.652643	0.750171	0.947002	0.999814		Flat-Flat	E9PWI3			-0.0386844	Mcc
E9PWM3	0.115133	-0.0675169	0.00280492	0.0708352	0.0105457	0.450681	-0.00653726	0.0298381	0.827508	0.768002	0.033203	0.746248	0.936147	0.999814		Up-Down	E9PWM3			0.115133	Armcx4
E9PWQ3	0.0902169	0.190846	0.187594	0.00681614	0.000464806	0.0610884	0.184739	0.0551036	0.00156877	0.149617	0.00259688	0.306657	0.036335	0.888058		Flat-Up	E9PWQ3			0.0902169	Col6a3
E9PWR4	-0.0493972	-0.0310169	0.00850406	0.091295	0.000210276	0.362475	0.0202856	0.0146968	0.173898	0.209773	0.0013406	0.685061	0.494853	0.938054		Down-Down	E9PWR4			-0.0493972	Dip2c
E9PWW6	-0.0306233	0.0586601	0.558682	0.264893	0.533447	0.146358	0.048236	0.0424577	0.261557	0.968066	0.653001	0.459543	0.593778	0.999814		Flat-Flat	E9PWW6			-0.0306233	Zc3h7a
E9PWW9	-0.00974168	-0.0644425	0.699646	0.0134158	0.00934193	0.445245	-0.000240082	0.0204939	0.990702	0.67842	0.0301073	0.742677	0.996559	0.999814		Flat-Down	E9PWW9			-0.00974168	Rsf1
E9PWX1	-0.099135	-0.0409707	3.35936e-05	0.0646445	1.56033e-07	0.0176918	0.00625947	0.0176887	0.724988	0.588831	3.04535e-06	0.157587	0.892096	0.999814	Cortex	Down-Down	E9PWX1			-0.099135	Dpp6
E9PX29	0.0391509	-0.0331188	0.00660216	0.0202122	0.0139571	0.643633	-0.0214907	0.0112567	0.0622312	0.973326	0.0416437	0.850162	0.307229	0.999814		Up-Down	E9PX29			0.0391509	Sptbn4
E9PX52	0.0273862	-0.119725	0.52862	0.0078465	0.0203651	0.01086	-0.0909377	0.0352288	0.0129519	0.167787	0.0562674	0.124001	0.133139	0.904963		Flat-Down	E9PX52			0.0273862	Asap2
E9PX68	-0.0267651	-0.078573	0.219604	0.000643344	3.18362e-05	0.0630891	0.0199741	0.0175697	0.261246	0.261918	0.000271256	0.312865	0.593438	0.962249	Cortex	Flat-Down	E9PX68			-0.0267651	Slc4a1ap
E9PXE2	-0.0700322	-0.0624149	1.04934e-05	6.26564e-05	1.73846e-11	0.952719	-0.00678368	0.0116164	0.561971	0.28696	1.20036e-09	0.980706	0.807738	0.973694	Cortex	Down-Down	E9PXE2			-0.0700322	Mcf2l
E9PXF0	-0.104394	-0.0217961	0.00110617	0.47213	0.000224485	0.105546	0.02142	0.0245556	0.387384	0.97787	0.00141638	0.395339	0.695259	0.999814		Down-Flat	E9PXF0			-0.104394	Pcdh17
E9PXF8	0.008367	-0.0152232	0.566977	0.299482	0.579471	0.414708	-0.00277302	0.0118504	0.815978	0.536665	0.691901	0.71966	0.930966	0.999814		Flat-Flat	E9PXF8	ENSMUSG00000038371	Sbf2	0.008367	Sbf2
E9PXQ7	-0.0668679	-0.0221716	0.000497432	0.221513	2.362e-05	0.556538	-0.00089974	0.0146156	0.951169	0.11506	0.00021031	0.806275	0.983555	0.840836		Down-Flat	E9PXQ7			-0.0668679	Pcdh10
E9PY16	-0.0635358	-0.0170461	3.29314e-05	0.22495	9.55951e-07	0.084696	0.0160349	0.0113219	0.163153	0.0537462	1.41919e-05	0.35708	0.48315	0.747236	Cortex	Down-Flat	E9PY16			-0.0635358	Adap1
E9PY46	-0.00343424	0.0224806	0.900754	0.415889	0.678587	0.73442	-0.000719741	0.0223661	0.974462	0.0447057	0.769535	0.892894	0.991376	0.728708		Flat-Flat	E9PY46	ENSMUSG00000024169	Ift140	-0.00343424	Ift140
E9PY62	-0.111687	-0.0344391	0.00462255	0.364137	0.000826112	0.286912	0.00565909	0.030691	0.854485	0.239273	0.00412718	0.621608	0.946998	0.94927		Down-Flat	E9PY62			-0.111687	Cntnap3
E9PYD1	-0.0278351	-0.0241527	0.394294	0.459389	0.284406	0.00507282	-0.048923	0.02644	0.0704247	0.00882749	0.421882	0.0778364	0.324788	0.4936		Flat-Flat	E9PYD1			-0.0278351	Fam98c
E9PYF7	-0.0990497	-0.0493602	0.367429	0.652282	0.388608	0.961009	-0.0587797	0.0888833	0.511574	0.195241	0.527391	0.984557	0.780917	0.9279		Flat-Flat	E9PYF7			-0.0990497	Ap1ar
E9PYG6	-0.0340473	-0.0331609	0.136286	0.146546	0.0165449	0.929011	0.0131541	0.0183474	0.476882	0.782267	0.047599	0.970376	0.761243	0.999814		Down-Down	E9PYG6			-0.0340473	Rasa1
E9PYH0	-0.0278951	0.0582927	0.653667	0.350154	0.643213	2.4988e-05	-0.0489091	0.0504464	0.337143	0.317367	0.741132	0.00320854	0.65574	0.97598		Flat-Flat	E9PYH0			-0.0278951	Vcan
E9PYH6	-0.0295755	-0.0626312	0.556577	0.215977	0.180147	0.27748	-0.0102499	0.0407857	0.802646	0.24229	0.302061	0.612632	0.925419	0.94927		Flat-Flat	E9PYH6	ENSMUSG00000042308	Setd1a	-0.0295755	Setd1a
E9PYK3	0.0320034	-0.00606179	0.49411	0.896706	0.766099	0.251298	0.0737297	0.0379228	0.0577446	0.766275	0.837878	0.589691	0.29721	0.999814		Flat-Flat	E9PYK3	ENSMUSG00000054509	Parp4	0.0320034	Parp4
E9PYL2	-0.144265	-0.0505831	0.00690921	0.327265	0.00114228	0.000107981	-0.0140187	0.0417292	0.738376	0.682849	0.0054394	0.00767293	0.897545	0.999814		Down-Flat	E9PYL2	ENSMUSG00000046574	Prr12	-0.144265	Prr12
E9PYP2	-0.101672	0.0710338	0.066916	0.19649	0.168297	0.573232	0.0698878	0.0442799	0.121061	0.178435	0.288672	0.813237	0.428454	0.913265		Down-Flat	E9PYP2			-0.101672	Nbeal1
E9PYR1	-0.0274527	-0.00690942	0.207497	0.749168	0.249032	0.00132966	-0.0261354	0.0175432	0.142825	0.604539	0.382993	0.0359107	0.458835	0.999814	Hippocampus, Striatum	Flat-Flat	E9PYR1			-0.0274527	Fbxl18
E9PYT0	-0.0236966	-0.00813788	0.0570411	0.506297	0.0319137	0.048743	0.0143405	0.00992261	0.154891	0.568714	0.0801566	0.273372	0.472746	0.999814	Cortex	Down-Flat	E9PYT0			-0.0236966	Arhgap5
E9PYX7	-0.074405	-0.0159202	0.0857228	0.709009	0.0858363	0.659875	0.0469094	0.0346256	0.181836	0.774255	0.170855	0.856522	0.506992	0.999814		Down-Flat	E9PYX7			-0.074405	Afdn
E9PZ16	0.147133	0.105506	0.000208365	0.00594894	6.04838e-08	0.490656	0.053726	0.0299264	0.0789079	0.867909	1.3404e-06	0.766185	0.344752	0.999814	Cortex	Up-Up	E9PZ16			0.147133	Hspg2
E9PZ19	0.140311	0.0262167	1.27285e-06	0.306162	3.70576e-08	0.0110255	0.0302533	0.0206952	0.150298	0.9618	8.89262e-07	0.125037	0.469261	0.999814	Cortex	Up-Flat	E9PZ19			0.140311	Igsf9b
E9PZF0	-0.0769404	0.00559346	0.142998	0.914243	0.261712	0.351141	0.0545067	0.0421871	0.202536	0.200256	0.39666	0.677742	0.532184	0.933201		Down-Flat	E9PZF0			-0.0769404	Gm20390
E9PZJ8	-0.0343121	-0.0298122	0.154596	0.214977	0.0331946	0.142933	0.0106057	0.0193708	0.586568	0.144595	0.0823982	0.456425	0.821801	0.880987		Down-Flat	E9PZJ8	ENSMUSG00000038774	Ascc3	-0.0343121	Ascc3
E9PZM4	-0.00351077	-0.016924	0.920643	0.631448	0.824053	0.147962	-0.00906851	0.0286226	0.752746	0.507415	0.878677	0.462595	0.903147	0.999814		Flat-Flat	E9PZM4	ENSMUSG00000078671	Chd2	-0.00351077	Chd2
E9PZM8	-0.0256232	-0.07725	0.498205	0.0450797	0.0233084	0.784148	0.0177502	0.0306539	0.565263	0.104816	0.0627877	0.914173	0.808784	0.82667	Hippocampus, Striatum	Flat-Down	E9PZM8			-0.0256232	Nptxr
E9PZP8	-0.05778	-0.0257728	0.00685271	0.213594	0.00057233	0.656261	0.00391813	0.0166949	0.815447	0.64408	0.00304646	0.855571	0.930966	0.999814		Down-Flat	E9PZP8			-0.05778	Herc1
E9PZQ0	-0.0655037	0.00759419	0.0145199	0.770012	0.0281784	0.00550076	-0.000806135	0.0210893	0.969667	0.892508	0.0728756	0.0818133	0.989736	0.999814		Down-Flat	E9PZQ0	ENSMUSG00000030592	Ryr1	-0.0655037	Ryr1
E9Q0N0	-0.0140665	-0.0305139	0.320221	0.0342869	0.00834768	0.925885	0.00831403	0.0114349	0.470712	0.2807	0.0275713	0.968934	0.75723	0.972144		Flat-Down	E9Q0N0			-0.0140665	Itsn1
E9Q0S6	0.0184414	-0.0166806	0.627806	0.660933	0.86538	0.0580311	0.0421234	0.0308583	0.178598	0.569211	0.90819	0.299505	0.501626	0.999814		Flat-Flat	E9Q0S6	ENSMUSG00000055322	Tns1	0.0184414	Tns1
E9Q137	-0.046592	-0.0318997	0.0708438	0.212013	0.0115744	0.0588033	0.0284065	0.0205913	0.174121	0.425316	0.0357136	0.302022	0.495134	0.999814		Down-Flat	E9Q137	ENSMUSG00000040813	Tex264	-0.046592	Tex264
E9Q1G8	-0.0472248	-0.0362902	0.0685696	0.158701	0.00730837	0.0472386	-0.0349353	0.0206958	0.097893	0.795964	0.0248098	0.269688	0.387077	0.999814		Down-Down	E9Q1G8			-0.0472248	Septin7
E9Q1K3	0.0416056	-0.0865658	0.066252	0.000288929	0.00130637	0.957338	-0.0477031	0.0180743	0.0111713	0.979548	0.0060676	0.982439	0.121417	0.999814		Up-Down	E9Q1K3			0.0416056	Add1
E9Q1M1	-0.0232429	-0.0369996	0.454592	0.235988	0.154485	0.89605	0.0281232	0.0251728	0.269467	0.803536	0.270061	0.95503	0.5998	0.999814		Flat-Flat	E9Q1M1			-0.0232429	Pdzd2
E9Q1P8	-0.0469432	-0.0267829	0.302686	0.555013	0.263331	0.00681259	-0.0217283	0.0367882	0.557538	0.456679	0.398454	0.0931988	0.804649	0.999814		Flat-Flat	E9Q1P8	ENSMUSG00000051495	Irf2bp2	-0.0469432	Irf2bp2
E9Q1V2	-0.0792642	-0.0602705	0.252169	0.38254	0.134256	0.740033	0.0746132	0.0558379	0.187769	0.338008	0.243103	0.895998	0.513799	0.979676		Flat-Flat	E9Q1V2			-0.0792642	Cpne5
E9Q1W7	-0.0367483	-0.000488814	0.0082814	0.970926	0.00960142	0.24188	-0.00284583	0.0108934	0.795023	0.645427	0.030754	0.580488	0.921689	0.999814		Down-Flat	E9Q1W7			-0.0367483	Tbck
E9Q236	-0.00110674	0.0833043	0.976892	0.0332912	0.0513683	0.821655	0.0709925	0.0310353	0.0266171	0.563608	0.115899	0.927695	0.199359	0.999814		Flat-Up	E9Q236	ENSMUSG00000032849	Abcc4	-0.00110674	Abcc4
E9Q271	0.005837	-0.026284	0.848122	0.390221	0.662939	0.004699	-0.0237536	0.0247512	0.342017	0.496195	0.756006	0.0751505	0.660481	0.999814		Flat-Flat	E9Q271			0.005837	Wdr17
E9Q286	-0.0544163	-0.0224953	0.143265	0.541348	0.107334	0.40945	0.00600986	0.0298574	0.841326	0.601872	0.203307	0.717169	0.940918	0.999814		Down-Flat	E9Q286	ENSMUSG00000034525	Ice1	-0.0544163	Ice1
E9Q2E4	-0.0423322	-0.0133976	0.00127014	0.283862	0.000110906	0.671063	-0.0103236	0.0100932	0.311515	0.180834	0.000798153	0.86182	0.636331	0.913333		Down-Flat	E9Q2E4			-0.0423322	Hectd4
E9Q2I4	-0.0914986	0.158035	0.286306	0.0686786	0.184916	0.00430399	0.025231	0.0692858	0.717339	0.472396	0.308291	0.0726753	0.889714	0.999814		Flat-Up	E9Q2I4			-0.0914986	Mideas
E9Q2W9	-0.142376	-0.0165424	0.0358655	0.802987	0.0377487	0.207459	0.0444412	0.0538404	0.413214	0.901236	0.0914843	0.538432	0.717001	0.999814	Cortex	Down-Flat	E9Q2W9			-0.142376	Actn4
E9Q3A7	0.175774	0.0347531	0.000980918	0.490854	0.000208185	0.28717	-0.0627339	0.0408708	0.131366	0.986548	0.00133424	0.621608	0.443277	0.999814	Hippocampus, Striatum	Up-Flat	E9Q3A7			0.175774	Cdh19
E9Q3C1	-0.0226592	0.00177684	0.580267	0.965357	0.826157	0.28704	-0.0196226	0.0332291	0.557609	0.320194	0.880024	0.621608	0.804649	0.977068		Flat-Flat	E9Q3C1	ENSMUSG00000045975	C2cd2	-0.0226592	C2cd2
E9Q3G8	-0.0212469	-0.0370496	0.177565	0.0210187	0.00181305	0.0242261	0.0170463	0.0126778	0.185081	0.280125	0.00800522	0.187234	0.511318	0.971349		Flat-Down	E9Q3G8			-0.0212469	Nup153
E9Q3H6	0.074653	0.0116201	0.0265473	0.72323	0.0223233	0.311448	-0.0456485	0.0266339	0.0929944	0.952877	0.0606926	0.64303	0.375453	0.999814		Up-Flat	E9Q3H6			0.074653	Coq10a
E9Q3K3	-0.00574148	-0.0575969	0.842291	0.0504223	0.060312	0.349851	-0.0182366	0.0234343	0.44027	0.553998	0.130676	0.676501	0.737039	0.999814		Flat-Down	E9Q3K3			-0.00574148	Agap1
E9Q3L2	-0.00596653	-0.0181971	0.546527	0.0701633	0.0461115	0.330191	0.0187101	0.00802208	0.0239248	0.0651151	0.106834	0.659031	0.189508	0.773664		Flat-Down	E9Q3L2	ENSMUSG00000041720	Pi4ka	-0.00596653	Pi4ka
E9Q3M9	-0.0281099	-0.0759838	0.140012	0.00018239	3.45965e-06	0.0119993	0.0177464	0.0152951	0.251679	0.0711649	4.1307e-05	0.128772	0.581909	0.779944		Down-Down	E9Q3M9			-0.0281099	Cracdl
E9Q3Q6	-0.0798837	-0.0951787	3.9592e-05	2.08839e-06	2.28668e-12	0.824578	0.0469931	0.0144097	0.00204494	0.635263	1.94607e-10	0.929154	0.0433799	0.999814	Cortex, Hippocampus, Striatum	Down-Down	E9Q3Q6			-0.0798837	Alcam
E9Q3Y4	-0.030522	-0.0592681	0.277096	0.037915	0.00761664	0.585403	0.0295891	0.0226688	0.198021	0.814736	0.0256422	0.819573	0.526867	0.999814		Flat-Down	E9Q3Y4			-0.030522	Lrba
E9Q401	-0.0124318	-0.0181482	0.42586	0.246812	0.149997	0.212301	0.000649989	0.0126387	0.959197	0.0167533	0.26443	0.543297	0.987116	0.575816		Flat-Flat	E9Q401	ENSMUSG00000021313	Ryr2	-0.0124318	Ryr2
E9Q411	0.000788348	-0.0155122	0.968929	0.444811	0.688176	0.940574	-0.0031251	0.0164394	0.850034	0.323224	0.776798	0.975907	0.945214	0.978159		Flat-Flat	E9Q411			0.000788348	Nbas
E9Q414	0.269349	0.123096	0.000436846	0.0906968	5.18786e-06	0.000794181	-0.0520931	0.0582158	0.375345	0.0571162	5.82933e-05	0.0279452	0.686615	0.762223	Cortex, Hippocampus, Striatum	Up-Up	E9Q414	ENSMUSG00000020609	Apob	0.269349	Apob
E9Q4F7	-0.00626649	-0.000249133	0.931409	0.99727	0.994817	0.894123	-0.0791631	0.0591341	0.186973	0.811777	0.996723	0.954911	0.513298	0.999814		Flat-Flat	E9Q4F7	ENSMUSG00000035569	Ankrd11	-0.00626649	Ankrd11
E9Q4M4	0.0191025	-0.008289	0.493196	0.765753	0.787727	0.485582	0.0113899	0.0225876	0.616388	0.978655	0.855016	0.764412	0.836519	0.999814		Flat-Flat	E9Q4M4			0.0191025	Chchd6
E9Q4N7	-0.0502682	-0.0199142	0.0146647	0.320836	0.00284869	0.42023	-0.00718896	0.0162094	0.659393	0.0365194	0.0116024	0.723291	0.860267	0.683595		Down-Flat	E9Q4N7			-0.0502682	Arid1b
E9Q4S1	-0.0145308	-0.0167171	0.437786	0.372512	0.252166	0.000278633	0.0576284	0.0151628	0.000406955	0.648941	0.386352	0.0143455	0.0147451	0.999814		Flat-Flat	E9Q4S1	ENSMUSG00000021684	Pde8b	-0.0145308	Pde8b
E9Q512	-0.00224749	-0.00534479	0.935395	0.847165	0.960834	0.573419	-0.0150239	0.0225203	0.507887	0.270685	0.973065	0.813344	0.779774	0.968472		Flat-Flat	E9Q512			-0.00224749	Trip11
E9Q555	0.0510971	0.0477142	0.127631	0.154203	0.0162299	0.278768	0.0725855	0.0269107	0.00961641	0.678676	0.0469326	0.613995	0.110552	0.999814		Up-Up	E9Q555			0.0510971	Rnf213
E9Q5C9	0.0352761	-0.0265504	0.208609	0.342228	0.42082	0.293759	-0.0173191	0.0225987	0.447205	0.301406	0.555853	0.625187	0.742703	0.97598		Flat-Flat	E9Q5C9	ENSMUSG00000015176	Nolc1	0.0352761	Nolc1
E9Q5F4	-0.113676	-0.141036	0.271571	0.173999	0.0533456	0.958295	0.0687982	0.0834493	0.413773	0.912424	0.119072	0.982676	0.717171	0.999814		Flat-Flat	E9Q5F4			-0.113676	Actb
E9Q5F9	-0.0385902	-0.0714489	0.244943	0.0342365	0.00554119	0.620447	0.00487822	0.0267672	0.856157	0.365126	0.0197931	0.839166	0.947273	0.993569		Flat-Down	E9Q5F9	ENSMUSG00000044791	Setd2	-0.0385902	Setd2
E9Q5M4	0.000133468	-0.0188427	0.995861	0.465201	0.700392	0.917107	-0.0410749	0.0208983	0.0551599	0.486939	0.787188	0.964716	0.290234	0.999814		Flat-Flat	E9Q5M4			0.000133468	Zfr2
E9Q616	-0.037365	0.0674088	0.476451	0.201623	0.437366	0.106783	0.081661	0.0425116	0.0606929	0.354119	0.569904	0.396723	0.304254	0.985474		Flat-Flat	E9Q616			-0.037365	Ahnak
E9Q634	0.100337	0.111208	0.000292869	7.56181e-05	6.50027e-10	0.597236	0.0253698	0.0209727	0.232334	0.247121	2.70838e-08	0.827022	0.560453	0.951936	Cortex, Hippocampus, Striatum	Up-Up	E9Q634	ENSMUSG00000032220	Myo1e	0.100337	Myo1e
E9Q6B2	-0.0450782	-0.0358642	0.114619	0.207218	0.0211895	0.458564	0.0763909	0.022904	0.00165008	0.27428	0.0581531	0.751338	0.0376121	0.968747	Hippocampus, Striatum	Down-Flat	E9Q6B2	ENSMUSG00000084883	Ccdc85c	-0.0450782	Ccdc85c
E9Q6C8	-0.101194	0.0899283	0.335762	0.391844	0.570463	0.836762	-0.00754542	0.0849765	0.929615	0.467511	0.684574	0.934686	0.976583	0.999814		Flat-Flat	E9Q6C8	ENSMUSG00000035067	Xkr6	-0.101194	Xkr6
E9Q6E5	-0.0557279	0.0208652	0.0231025	0.383932	0.070014	0.086077	-0.0290498	0.0193877	0.140587	0.185377	0.146409	0.359878	0.454688	0.91643		Down-Flat	E9Q6E5			-0.0557279	Srsf11
E9Q6H8	-0.0344177	-0.0256619	0.0167302	0.0706903	0.000351107	2.96477e-05	0.00380357	0.0113349	0.738663	0.909801	0.00205451	0.00349986	0.897545	0.999814		Down-Down	E9Q6H8			-0.0344177	Plekha5
E9Q6J5	-0.000184104	-0.0624966	0.993652	0.00918779	0.0113107	0.365416	-0.0280418	0.0187965	0.14228	0.152155	0.0351072	0.686887	0.458092	0.888058		Flat-Down	E9Q6J5	ENSMUSG00000061755	Bod1l	-0.000184104	Bod1l
E9Q6K3	-0.107395	0.0839474	0.154127	0.263328	0.322364	0.350749	-0.0231231	0.0605592	0.704275	0.732748	0.461275	0.677521	0.882484	0.999814		Down-Flat	E9Q6K3			-0.107395	Pibf1
E9Q6P5	-0.000722753	-0.0347253	0.953722	0.00728452	0.0079966	0.33654	0.0262318	0.0101156	0.0125676	0.459395	0.0266881	0.666072	0.130842	0.999814		Flat-Down	E9Q6P5	ENSMUSG00000033530	Ttc7b	-0.000722753	Ttc7b
E9Q6R7	0.0119348	0.0106879	0.741865	0.76799	0.821545	0.368183	0.0424452	0.0294143	0.155511	0.626399	0.876897	0.688661	0.473981	0.999814		Flat-Flat	E9Q6R7			0.0119348	Utrn
E9Q6Y8	0.0177061	0.0189656	0.380245	0.347576	0.196628	0.246298	0.0518569	0.0163244	0.00260471	0.141196	0.322023	0.585024	0.0509352	0.879876		Flat-Flat	E9Q6Y8			0.0177061	Usp31
E9Q777	0.0167762	-0.0808223	0.692021	0.060824	0.139451	0.862757	-0.0381585	0.0343722	0.272462	0.140343	0.250308	0.944439	0.60278	0.879876	Cortex	Flat-Down	E9Q777			0.0167762	Akap11
E9Q784	-0.0311877	-0.0225468	0.483828	0.6123	0.479954	0.847767	-0.0205454	0.0360878	0.571796	0.970755	0.607399	0.937566	0.813249	0.999814		Flat-Flat	E9Q784	ENSMUSG00000022000	Zc3h13	-0.0311877	Zc3h13
E9Q7E2	-0.105837	-0.0126046	0.000797573	0.671712	0.000292693	0.138101	0.00103305	0.0241352	0.966036	0.0537951	0.00176002	0.45043	0.98844	0.747236	Hippocampus, Striatum	Down-Flat	E9Q7E2	ENSMUSG00000033237	Arid2	-0.105837	Arid2
E9Q7G0	0.0116987	-0.014251	0.389637	0.295559	0.533821	0.216968	0.0108432	0.0110028	0.329325	0.169297	0.653234	0.549179	0.649685	0.905116		Flat-Flat	E9Q7G0	ENSMUSG00000066306	Numa1	0.0116987	Numa1
E9Q7M2	-0.14107	-0.0246113	0.0110624	0.646796	0.00645647	0.583607	0.0581761	0.043579	0.188188	0.558347	0.0224688	0.818221	0.514149	0.999814	Hippocampus, Striatum	Down-Flat	E9Q7M2	ENSMUSG00000027806	Tsc22d2	-0.14107	Tsc22d2
E9Q7P2	-0.0815607	-0.0397805	0.0687471	0.368353	0.024987	0.377772	0.0389391	0.0357669	0.281727	0.557902	0.0662848	0.695226	0.61059	0.999814		Down-Flat	E9Q7P2			-0.0815607	Cacna1i
E9Q800	-0.000773857	-0.0396198	0.985871	0.366652	0.572226	0.579643	0.0600578	0.0354952	0.097129	0.236696	0.686015	0.816634	0.385723	0.94927		Flat-Flat	E9Q800			-0.000773857	Immt
E9Q828	-0.00896015	-0.0205953	0.82703	0.615864	0.759879	0.932951	-0.0275958	0.0332984	0.411352	0.00189026	0.832568	0.972411	0.715195	0.30744		Flat-Flat	E9Q828			-0.00896015	Atp2b4
E9Q842	-0.231632	-0.00504137	0.1711	0.976	0.277781	0.910127	0.0849452	0.136114	0.535533	0.607271	0.414323	0.961492	0.795215	0.999814		Flat-Flat	E9Q842			-0.231632	Nav2
E9Q8I9-2	-0.040006	-0.0352941	0.0046642	0.0117839	5.94117e-06	0.485007	-0.00629019	0.0110055	0.570295	0.257299	6.50435e-05	0.764107	0.812377	0.961053		Down-Down	E9Q8I9	ENSMUSG00000056602	Fry	-0.040006	Fry
E9Q8N8	-0.0690657	0.0579651	0.0248831	0.0578128	0.0545037	0.548759	0.0109315	0.0243502	0.655502	0.0909863	0.120827	0.802314	0.859019	0.804164		Down-Up	E9Q8N8			-0.0690657	Slc4a4
E9Q8Q6	0.0288543	0.00133821	0.373948	0.966972	0.573198	0.710932	0.0280021	0.026251	0.29144	0.0826641	0.687001	0.881469	0.620193	0.796615		Flat-Flat	E9Q8Q6			0.0288543	Ccdc141
E9Q8V6	-0.0505608	-0.0405639	0.0279398	0.0752008	0.000756115	0.601316	-0.0105947	0.0182111	0.563444	0.071475	0.00382711	0.829445	0.808288	0.779944		Down-Down	E9Q8V6			-0.0505608	Dennd4a
E9Q912	-0.0411943	-0.0379715	0.00771211	0.0135405	1.3493e-05	0.0890393	0.00822727	0.0120929	0.499558	0.714765	0.000131324	0.364677	0.77476	0.999814		Down-Down	E9Q912	ENSMUSG00000028149	Rap1gds1	-0.0411943	Rap1gds1
E9Q912-2	0.0259897	0.0244956	0.614972	0.635397	0.619441	0.0176199	-0.0174453	0.0419139	0.679106	0.654061	0.723147	0.157587	0.871194	0.999814		Flat-Flat	E9Q912	ENSMUSG00000028149	Rap1gds1	0.0259897	Rap1gds1
E9Q969	-0.0480723	0.00555152	0.0872795	0.841092	0.172402	0.980321	0.0273387	0.0224856	0.229996	0.0970584	0.293104	0.991799	0.559651	0.813798		Down-Flat	E9Q969			-0.0480723	Cpeb2
E9Q9B3	0.0635499	-0.0441091	0.135725	0.29752	0.307401	0.372556	-0.0751079	0.0341955	0.0329245	0.235866	0.446757	0.691199	0.225552	0.94927		Up-Flat	E9Q9B3			0.0635499	Spryd3
E9Q9B7	-0.0663864	-0.00111981	0.00047343	0.949804	0.000323798	0.842963	0.0275806	0.0144482	0.0622593	0.241106	0.0019236	0.937066	0.307229	0.94927		Down-Flat	E9Q9B7			-0.0663864	Kidins220
E9Q9D5	0.0312752	0.0215773	0.494036	0.636609	0.508553	0.0719118	0.0092015	0.0370535	0.804939	0.857699	0.632258	0.332054	0.926895	0.999814		Flat-Flat	E9Q9D5	ENSMUSG00000022621	Rabl2	0.0312752	Rabl2
E9Q9K8	-0.0710487	0.0661464	0.0198774	0.0295579	0.0343131	0.39405	0.0249494	0.0240799	0.305342	0.16712	0.084789	0.707742	0.632066	0.90403		Down-Up	E9Q9K8			-0.0710487	Akap6
E9Q9Q2	-0.0244964	-0.00702262	0.63377	0.891243	0.81148	0.528981	0.078969	0.0417139	0.0643803	0.0590383	0.870088	0.791256	0.312466	0.763233		Flat-Flat	E9Q9Q2			-0.0244964	R3hdm1
E9Q9Q6	-0.0204411	0.00236886	0.488891	0.935918	0.748782	0.492956	0.0120728	0.0239305	0.616222	0.618251	0.82411	0.767547	0.836519	0.999814		Flat-Flat	E9Q9Q6			-0.0204411	Cdh18
E9Q9R9	0.0201389	0.00830945	0.596165	0.826714	0.741965	0.517047	-0.0220805	0.0308229	0.477237	0.126415	0.819442	0.783168	0.761334	0.860198		Flat-Flat	E9Q9R9	ENSMUSG00000021782	Dlg5	0.0201389	Dlg5
E9QA15	0.0218737	0.00413664	0.68584	0.938972	0.873833	0.140525	0.0698511	0.043885	0.118021	0.107799	0.913785	0.455307	0.4226	0.829743		Flat-Flat	E9QA15			0.0218737	Cald1
E9QAD8	-0.0126966	-0.0248763	0.413913	0.112906	0.0552161	0.0509107	-0.0146882	0.0125782	0.248675	0.00130315	0.12213	0.279741	0.578136	0.264938	Cortex	Flat-Down	E9QAD8			-0.0126966	Iqsec2
E9QAE3	0.00819373	-0.139136	0.854805	0.00302234	0.00420283	0.961706	-0.0293673	0.0363637	0.423306	0.74394	0.0157579	0.984612	0.722523	0.999814		Flat-Down	E9QAE3			0.00819373	Btaf1
E9QAN8	0.0233908	0.0542415	0.669382	0.324101	0.350992	0.364993	0.131626	0.0444525	0.00475426	0.711418	0.48997	0.686887	0.0734101	0.999814		Flat-Flat	E9QAN8			0.0233908	Pik3c2b
E9QAP7	0.124596	-0.131421	0.0760244	0.0617572	0.1093	0.259454	0.0739673	0.0561001	0.193597	0.91414	0.20607	0.598092	0.520932	0.999814		Up-Down	E9QAP7			0.124596	Taf4
E9QB01	-0.0714026	0.0219409	0.0206936	0.465797	0.0589975	0.00495634	0.00764492	0.0243672	0.75508	0.811375	0.128513	0.0766923	0.904489	0.999814		Down-Flat	E9QB01			-0.0714026	Ncam1
E9QB02	-0.039855	-0.0389382	0.00818596	0.00966469	9.39959e-06	0.628076	0.00301697	0.0117955	0.799219	0.0163721	9.68952e-05	0.8428	0.924515	0.575816		Down-Down	E9QB02			-0.039855	Mars1
E9QK48	0.0133052	-0.0163507	0.461087	0.365753	0.62687	0.357718	-0.0293432	0.0146208	0.0504052	0.504422	0.728779	0.682782	0.27723	0.999814		Flat-Flat	E9QK48			0.0133052	Eml2
E9QKE4	0.00279134	-0.025712	0.747799	0.00452669	0.00803128	0.0559265	-0.00415322	0.00704741	0.558406	0.222821	0.0267673	0.294106	0.805061	0.944458		Flat-Down	E9QKE4			0.00279134	Rab3gap2
E9QLA5	-0.0432099	0.0372401	0.0866784	0.138266	0.176841	0.414189	0.0881772	0.0201716	6.5959e-05	0.0489937	0.298432	0.719546	0.0039897	0.741845		Down-Up	E9QLA5			-0.0432099	Inf2
E9QLP0	0.0440543	0.0380742	0.351843	0.420494	0.225062	0.712384	-0.00476936	0.0382596	0.901315	0.0891803	0.356012	0.882327	0.964686	0.801403		Flat-Flat	E9QLP0			0.0440543	Tpgs2
E9QM38	0.0680568	0.0831833	0.167872	0.0934513	0.0119912	0.792631	0.0843163	0.0396847	0.0387919	0.848933	0.0367059	0.916617	0.243522	0.999814		Up-Up	E9QM38			0.0680568	Slc12a2
E9QM73	-0.0541648	0.00610172	0.211944	0.88727	0.39	0.0656376	-0.000341371	0.0349581	0.992249	0.339221	0.528888	0.318569	0.996922	0.979676		Flat-Flat	E9QM73			-0.0541648	Wnk2
E9QN59	-0.000824157	-0.0396498	0.96853	0.0623926	0.0945622	0.113686	-0.036009	0.0169681	0.0390117	0.87772	0.184216	0.408669	0.24365	0.999814		Flat-Down	E9QN59			-0.000824157	Mapk10
E9QNF7	0.0883349	-0.0155825	0.000143042	0.469572	0.000283541	0.250024	0.0031774	0.0174538	0.856314	0.80669	0.00171507	0.587644	0.947303	0.999814		Up-Flat	E9QNF7			0.0883349	Cntnap2
E9QNN1	-0.0580632	-0.0403079	0.0151428	0.0866987	0.000412418	0.0168013	-0.00760637	0.0188181	0.687858	0.699759	0.00234173	0.153667	0.875706	0.999814		Down-Down	E9QNN1			-0.0580632	Dhx9
E9QP99	-0.0177944	-0.042788	0.28199	0.0118462	0.00177167	0.339628	0.00453044	0.0133529	0.735874	0.857274	0.00784445	0.66767	0.897051	0.999814		Flat-Down	E9QP99			-0.0177944	Golga3
E9QQ10	-0.0460555	-0.0168388	0.00611142	0.299521	0.000848219	0.0585045	0.0159665	0.0131091	0.229188	0.08889	0.00421747	0.301333	0.559512	0.801237		Down-Flat	E9QQ10			-0.0460555	Akap9
F2Z3U3	-0.0139865	-0.0461425	0.422071	0.0102819	0.00285172	0.0975256	-0.00662102	0.0141028	0.640851	0.0931953	0.0116071	0.381706	0.849149	0.812833	Cortex	Flat-Down	F2Z3U3			-0.0139865	Raph1
F6QB26	0.0125249	-0.031655	0.73659	0.396753	0.692081	0.0986188	-0.0438718	0.0302266	0.153165	0.428216	0.780243	0.383391	0.472184	0.999814		Flat-Flat	F6QB26			0.0125249	Gas7
F6SEU4	-0.0384902	-0.0626796	0.0128037	0.000111069	7.51426e-08	0.0329348	-0.0359573	0.0121534	0.00478588	0.34245	1.61755e-06	0.221194	0.0735237	0.979676	Cortex	Down-Down	F6SEU4	ENSMUSG00000067629	Syngap1	-0.0384902	Syngap1
F6TRJ8	-0.0605284	-0.065169	0.0498975	0.0353253	0.000584294	0.9683	0.0800493	0.0245685	0.00206261	0.232757	0.00308992	0.987046	0.0433799	0.94927		Down-Down	F6TRJ8			-0.0605284	Ccdc85a
F6U3S2	0.024588	-0.0718224	0.504107	0.0550768	0.146867	0.418795	0.0482145	0.0298259	0.112534	0.585821	0.260309	0.72265	0.413811	0.999814		Flat-Down	F6U3S2			0.024588	Mfsd6
F6V035	0.0200511	-0.0539478	0.621528	0.187552	0.408059	0.62496	-0.0456832	0.0329476	0.171988	0.931098	0.545096	0.842409	0.493475	0.999814		Flat-Flat	F6V035			0.0200511	Ccdc149
F6VBV0	-0.0679148	-0.0437759	8.8934e-06	0.00240769	6.51284e-10	0.0823167	-0.000706984	0.0111548	0.949728	0.0878076	2.70838e-08	0.351553	0.983455	0.799333	Cortex	Down-Down	F6VBV0			-0.0679148	Rims1
F6VSS8	0.0969448	-0.00495863	0.377803	0.963872	0.608071	0.435275	-0.0144999	0.0889191	0.871149	0.664662	0.715494	0.734389	0.952485	0.999814		Flat-Flat	F6VSS8			0.0969448	Synj1
F6W8I0	0.0319799	0.06422	0.64209	0.352292	0.365848	0.608603	-0.174884	0.0558253	0.00294996	0.0156012	0.504644	0.832603	0.0556463	0.575816		Flat-Flat	F6W8I0	ENSMUSG00000048967	Yjefn3	0.0319799	Yjefn3
F6Y3V0	-0.0333835	-0.1386	0.668539	0.079992	0.072687	0.398321	0.122612	0.0632712	0.0585328	0.357483	0.150483	0.710704	0.298539	0.987681		Flat-Down	F6Y3V0			-0.0333835	Ptprf
F6Y616	-0.0676751	0.0512124	0.0411312	0.118818	0.101916	0.428291	0.0541026	0.0263292	0.0453577	0.271803	0.195422	0.729501	0.262637	0.968472	Cortex	Down-Up	F6Y616			-0.0676751	Paip1
F6YKN8	-0.0749828	-0.220945	0.425137	0.0218427	0.00737597	0.196693	-0.0624701	0.0761113	0.415833	0.963036	0.0249929	0.525591	0.718354	0.999814		Flat-Down	F6YKN8			-0.0749828	Macf1
F6ZDS4	-0.0243589	-0.012985	0.12034	0.403395	0.0576479	0.328726	0.00558803	0.0125763	0.658802	0.147573	0.126325	0.657721	0.860262	0.885318	Cortex, Hippocampus, Striatum	Down-Flat	F6ZDS4	ENSMUSG00000006005	Tpr	-0.0243589	Tpr
F6ZE64	0.00203827	-0.0764657	0.962079	0.0792805	0.135105	0.458553	0.0213444	0.0348216	0.542793	0.291294	0.244277	0.751338	0.799659	0.973951		Flat-Down	F6ZE64			0.00203827	Lonrf2
F7AAP4	-0.0197067	0.00632858	0.809205	0.938177	0.969757	0.647718	-0.0391158	0.0662738	0.557816	0.523684	0.979526	0.851755	0.804649	0.999814		Flat-Flat	F7AAP4			-0.0197067	Atp2b4
F7ACR9	0.103431	-0.00201383	0.19474	0.979679	0.33119	0.744899	0.00692893	0.0642189	0.914528	0.836359	0.469672	0.89714	0.970063	0.999814		Flat-Flat	F7ACR9			0.103431	Macf1
F7BAB2	-0.0693838	-0.0281271	0.000135296	0.0990217	1.45224e-06	0.322213	0.00803646	0.013652	0.558846	0.127872	1.96294e-05	0.651096	0.805315	0.860198	Cortex	Down-Down	F7BAB2			-0.0693838	Tmem132b
F7BE84	-0.113019	-0.106259	0.00417181	0.00680208	2.55641e-06	0.00846337	0.0110931	0.0306723	0.71919	0.314024	3.19836e-05	0.104697	0.890531	0.97598		Down-Down	F7BE84			-0.113019	Ankrd50
F7BJK1	-0.0503991	-0.0602914	0.0104999	0.00253555	2.39486e-06	0.263965	0.0286471	0.0154507	0.0698761	0.259192	3.03777e-05	0.601482	0.324301	0.961779	Cortex	Down-Down	F7BJK1			-0.0503991	Pcdh1
F7BQW7	0.0397972	-0.0758868	0.468299	0.169737	0.3855	0.0117804	-0.0348015	0.0444484	0.437495	0.501663	0.524438	0.127439	0.735719	0.999814		Flat-Down	F7BQW7			0.0397972	Synj1
F7BWT7	0.394257	0.0967567	3.83137e-07	0.155553	3.3947e-09	0.229886	-0.0247925	0.0547532	0.652729	0.754541	1.11918e-07	0.566633	0.85718	0.999814	Cortex	Up-Up	F7BWT7	ENSMUSG00000037031	Tspan15	0.394257	Tspan15
F7C0E4	-0.140714	-0.0199351	0.0111216	0.709937	0.00765589	0.61044	-0.0603159	0.0435032	0.17201	0.0199958	0.0257523	0.833547	0.493475	0.585561		Down-Flat	F7C0E4			-0.140714	Atxn7l1
F7D6K4	-0.0339856	-0.0266852	0.393874	0.502574	0.314479	0.556882	0.0722473	0.0322533	0.0297574	0.46866	0.454248	0.806614	0.214153	0.999814		Flat-Flat	F7D6K4			-0.0339856	Scn8a
F8SLQ1	0.0392241	0.0238212	0.0280361	0.175262	0.00258798	3.02134e-05	0.0188561	0.0141369	0.188559	0.850052	0.0107196	0.00351003	0.514565	0.999814		Up-Flat	F8SLQ1			0.0392241	Pex5l
F8VPK0	-0.0504296	0.00120447	0.0315796	0.958039	0.0499005	0.848684	0.0361584	0.018594	0.057692	0.72521	0.113282	0.938154	0.297148	0.999814		Down-Flat	F8VPK0	ENSMUSG00000033991	Skic3	-0.0504296	Ttc37
F8VPK8	-0.0733158	-0.012185	6.6089e-05	0.471112	7.67595e-06	0.42937	0.023006	0.0136961	0.0995044	0.0875638	8.15388e-05	0.729979	0.388619	0.799333	Hippocampus, Striatum	Down-Flat	F8VPK8			-0.0733158	Pcdh9
F8VPN4	0.0133252	0.0618453	0.497555	0.00263596	0.000708821	0.640156	0.0720609	0.0159172	3.94867e-05	0.695613	0.0036355	0.848195	0.00275241	0.999814		Flat-Up	F8VPN4			0.0133252	Agl
F8VPP8	-0.0310376	-0.00642395	0.0654519	0.698112	0.0612664	0.0817981	-0.000791204	0.013442	0.953308	0.00623001	0.13204	0.350926	0.984099	0.425296	Cortex	Down-Flat	F8VPP8			-0.0310376	Zc3h7b
F8VPQ2	-0.0402419	-0.101475	0.509565	0.100326	0.0642397	0.239364	-0.0464935	0.0494484	0.351801	0.142169	0.136704	0.577528	0.666804	0.879876		Flat-Down	F8VPQ2	ENSMUSG00000048118	Arid4a	-0.0402419	Arid4a
F8VPU2	-0.00385078	0.0282062	0.837586	0.137692	0.271405	0.781838	-0.0028196	0.0152555	0.854145	0.00454639	0.407136	0.91344	0.946998	0.395288		Flat-Up	F8VPU2	ENSMUSG00000025555	Farp1	-0.00385078	Farp1
F8VPZ3	-0.0251399	-0.0215267	0.143568	0.209066	0.0289502	0.343761	0.0322738	0.0138045	0.0236073	0.606556	0.0743763	0.67093	0.188011	0.999814		Down-Flat	F8VPZ3	ENSMUSG00000000804	Usp32	-0.0251399	Usp32
F8VPZ9	-0.0295233	-0.0945067	0.656457	0.158396	0.156287	0.704702	-0.0190711	0.0538557	0.724804	0.816826	0.27227	0.878782	0.892096	0.999814		Flat-Down	F8VPZ9	ENSMUSG00000070808	Bicra	-0.0295233	Bicra
F8VQ05	0.0193743	0.0123575	0.131573	0.33274	0.0492452	0.501716	0.0324131	0.0103117	0.00286264	0.144141	0.112091	0.775187	0.0544199	0.879876		Up-Flat	F8VQ05			0.0193743	Fryl
F8VQ70	-0.0239741	0.00236823	0.198099	0.897963	0.363245	0.720761	-0.0198516	0.0149993	0.191939	0.101447	0.502189	0.886299	0.519229	0.814191		Flat-Flat	F8VQ70			-0.0239741	Scaper
F8VQ95	0.00477321	-0.0106491	0.894736	0.767927	0.956809	0.00906721	0.10251	0.0292993	0.00101912	0.230737	0.970483	0.10915	0.0273222	0.94927	Cortex	Flat-Flat	F8VQ95			0.00477321	Tacc1
F8VQB6	-0.00101306	0.175867	0.991915	0.0833753	0.136987	0.0011976	0.0985908	0.0812078	0.230666	0.138747	0.246925	0.0338426	0.560061	0.879626		Flat-Up	F8VQB6	ENSMUSG00000022272	Myo10	-0.00101306	Myo10
F8VQC1	-0.0421505	-0.0250509	0.0174273	0.149805	0.00110248	0.137162	0.0216076	0.0139745	0.128622	0.93092	0.00527388	0.448965	0.439527	0.999814		Down-Down	F8VQC1			-0.0421505	Srp72
F8VQJ3	0.152613	0.0916967	0.000433932	0.0276638	9.95512e-07	0.694092	0.040284	0.0329661	0.227682	0.995912	1.46308e-05	0.874854	0.558813	0.999814	Cortex	Up-Up	F8VQJ3			0.152613	Lamc1
F8VQK3	-0.0205559	-0.0472121	0.118066	0.000635909	1.2052e-05	0.273225	-0.00385161	0.0105461	0.716553	0.432707	0.00011904	0.609303	0.889191	0.999814		Down-Down	F8VQK3			-0.0205559	Gucy1a2
F8WGR0	-0.0402723	0.00602504	0.18695	0.842099	0.360292	0.268077	-0.00253494	0.0245614	0.918228	0.425519	0.499332	0.604639	0.971874	0.999814		Flat-Flat	F8WGR0			-0.0402723	Add1
F8WGT1	-0.00286824	0.0431864	0.957991	0.429228	0.674209	0.865895	0.0471409	0.0442286	0.291826	0.783381	0.765647	0.945611	0.620193	0.999814		Flat-Flat	F8WGT1			-0.00286824	Ahcyl2
F8WHQ1	0.00237474	0.154999	0.988521	0.349912	0.551101	0.0261341	0.102187	0.134068	0.449667	0.568618	0.668131	0.195979	0.743251	0.999814		Flat-Flat	F8WHQ1			0.00237474	Tpd52
F8WHT3	0.0163489	-0.0210992	0.618677	0.521009	0.795356	0.211055	-0.0249905	0.0266455	0.352998	0.0280764	0.859727	0.541246	0.667594	0.647038		Flat-Flat	F8WHT3			0.0163489	Prrc2b
F8WI30	-0.103988	-0.0554008	2.24341e-06	0.00621679	4.29183e-10	0.276228	0.0348666	0.0158041	0.0321908	0.498907	1.96324e-08	0.611713	0.223257	0.999814	Cortex, Hippocampus, Striatum	Down-Down	F8WI30			-0.103988	Snx7
F8WIE5	-0.00658161	0.00048992	0.676528	0.975203	0.896616	0.671532	-0.00174397	0.012802	0.892212	0.608578	0.929377	0.861937	0.96096	0.999814		Flat-Flat	F8WIE5			-0.00658161	Hectd1
F8WIG2	-0.089172	-0.067454	0.00316473	0.0228866	8.73481e-06	0.00101833	-0.00550429	0.0234282	0.815252	0.295781	9.08097e-05	0.0306716	0.930966	0.974638	Cortex	Down-Down	F8WIG2			-0.089172	Begain
F8WIH0	-0.0870795	0.039883	0.109443	0.458712	0.273231	0.779414	0.0103195	0.0435939	0.813883	0.154089	0.40912	0.912445	0.930388	0.892934		Down-Flat	F8WIH0			-0.0870795	Slmap
F8WIJ5	-0.05433	-0.0020376	0.0230772	0.930214	0.0289627	0.000827584	0.0280995	0.0188977	0.143575	0.117058	0.0743763	0.0283041	0.46008	0.843784		Down-Flat	F8WIJ5			-0.05433	Ddhd1
F8WIT2	0.113929	-0.129696	0.444776	0.384781	0.635196	0.818367	0.279458	0.120729	0.0249496	0.407322	0.734323	0.926928	0.19367	0.999814		Flat-Flat	F8WIT2			0.113929	Anxa6
G3UVU2	0.023919	-0.0460302	0.40866	0.11525	0.285386	0.267921	-0.0512099	0.0234295	0.0337477	0.685642	0.42265	0.604606	0.227607	0.999814		Flat-Down	G3UVU2			0.023919	Sf3a2
G3UW60	-0.0861041	-0.146961	0.126817	0.0108149	0.000464144	0.262196	0.0870448	0.0452482	0.0603311	0.266781	0.00259516	0.600098	0.30348	0.966139	Cortex	Down-Down	G3UW60			-0.0861041	Susd5
G3UWV4	0.0738864	-0.164712	0.360321	0.0449505	0.130288	0.176605	-0.017619	0.0653192	0.788519	0.976356	0.237504	0.501028	0.918406	0.999814		Flat-Down	G3UWV4			0.0738864	Brsk2
G3UXW9	-0.0107258	-0.0351012	0.439534	0.013989	0.0044707	0.298956	0.0164993	0.0112354	0.148489	0.556536	0.016576	0.630126	0.466833	0.999814		Flat-Down	G3UXW9			-0.0107258	Gps1
G3UY52	0.0774354	-0.0659834	0.21546	0.290139	0.406181	0.92511	0.0506832	0.0503685	0.319342	0.681973	0.54358	0.968791	0.642357	0.999814		Flat-Flat	G3UY52			0.0774354	Usp9x
G3UYZ1	0.0418522	-0.0949322	0.0707005	0.000117776	0.00054238	0.133272	-0.048203	0.0184868	0.0121205	0.747868	0.0029279	0.441966	0.127929	0.999814		Up-Down	G3UYZ1			0.0418522	Igsf8
G3UZJ2	-0.0211376	-0.0819764	0.586971	0.0391085	0.0253334	0.266146	-0.0356168	0.0315566	0.264649	0.0516327	0.0669799	0.603071	0.596576	0.744517		Flat-Down	G3UZJ2			-0.0211376	Map2
G3X8Q1	0.0152415	-0.0550902	0.844746	0.480126	0.764483	0.275602	0.0181265	0.0632066	0.775514	0.547146	0.83661	0.611622	0.912704	0.999814		Flat-Flat	G3X8Q1			0.0152415	Cabin1
G3X8Q6	0.0232769	-0.0685625	0.563645	0.0932158	0.229677	0.5279	-0.0522611	0.0326853	0.116401	0.159702	0.360964	0.790446	0.419328	0.89688		Flat-Down	G3X8Q6			0.0232769	Kifc2
G3X8R0	0.0063367	-0.0368046	0.699287	0.0285917	0.0640162	0.267755	0.0155066	0.013314	0.249905	0.0301462	0.13644	0.604473	0.580106	0.647038		Flat-Down	G3X8R0			0.0063367	Reep5
G3X8T9	0.117228	0.612418	0.161268	1.60073e-09	9.07509e-12	0.111985	0.0551267	0.0672741	0.416589	0.912001	6.77761e-10	0.406356	0.719204	0.999814	Cortex, Hippocampus, Striatum	Up-Up	G3X8T9			0.117228	Serpina3n
G3X8U3	0.0275125	0.044878	0.606416	0.401779	0.39432	0.974701	0.0229449	0.0433156	0.598751	0.986138	0.533462	0.98976	0.828561	0.999814		Flat-Flat	G3X8U3	ENSMUSG00000021550	Qng1	0.0275125	2210016F16Rik
G3X8Y3	-0.0465377	-0.0349987	0.00235559	0.0195688	4.913e-06	0.516234	0.0241758	0.0118303	0.0465071	0.0172579	5.58212e-05	0.782584	0.266134	0.584049	Hippocampus, Striatum	Down-Down	G3X8Y3			-0.0465377	Naa15
G3X942	-0.0266079	0.00597383	0.685658	0.927534	0.912899	0.775881	-0.0235141	0.0533502	0.661373	0.701746	0.940792	0.911469	0.86139	0.999814		Flat-Flat	G3X942			-0.0266079	Galnt9
G3X972	-0.0445967	-0.0263482	0.00105615	0.0448419	5.60019e-06	0.809578	0.0255376	0.0104433	0.0181895	0.593241	6.21028e-05	0.923291	0.162352	0.999814		Down-Down	G3X972			-0.0445967	Sec24c
G3X9B1	-0.0525675	-0.0554237	0.119374	0.10106	0.00827426	0.0128271	-0.00122639	0.0270677	0.96405	0.549152	0.02739	0.133544	0.988396	0.999814		Down-Down	G3X9B1			-0.0525675	Heatr1
G3X9I7	-0.0358568	0.0197362	0.303106	0.569343	0.584163	0.736042	0.0120778	0.0281248	0.669526	0.675526	0.695653	0.893637	0.866345	0.999814		Flat-Flat	G3X9I7			-0.0358568	Zc3h12b
G3X9J0	-0.0334286	-0.0602464	0.279393	0.0544173	0.0122899	0.787224	-0.0024665	0.024948	0.921657	0.826903	0.0373856	0.915239	0.9731	0.999814		Flat-Down	G3X9J0	ENSMUSG00000030583	Sipa1l3	-0.0334286	Sipa1l3
G3X9K3	-0.0597342	-0.0356613	0.0021122	0.0582396	1.89547e-05	0.449711	0.0242	0.0150072	0.113398	0.19729	0.000174503	0.745874	0.414772	0.929001		Down-Down	G3X9K3	ENSMUSG00000067851	Arfgef1	-0.0597342	Arfgef1
G3X9N3	0.0314101	-0.0364033	0.116268	0.0699191	0.143793	0.469007	-0.0300399	0.0160337	0.0670877	0.550765	0.256207	0.75589	0.318841	0.999814		Up-Down	G3X9N3			0.0314101	Pnmal2
G3X9X1	-0.0351993	-0.00336076	0.447017	0.941949	0.651152	0.597569	0.0317819	0.0374857	0.400734	0.712419	0.747293	0.827082	0.706857	0.999814		Flat-Flat	G3X9X1	ENSMUSG00000059486	Kbtbd2	-0.0351993	Kbtbd2
G3X9Y1	-0.0372987	-0.0677638	0.0489213	0.000606176	3.21657e-06	0.0171827	-0.0106727	0.015072	0.482299	0.769271	3.90416e-05	0.155451	0.763232	0.999814		Down-Down	G3X9Y1			-0.0372987	Syt3
G3X9Y5	-0.0201108	-0.00243112	0.200265	0.875911	0.288259	0.294568	-0.00278356	0.0126441	0.82669	0.340084	0.425957	0.626139	0.936037	0.979676		Flat-Flat	G3X9Y5			-0.0201108	Ube4a
G3X9Z4	-0.0204125	-0.0293433	0.425448	0.253589	0.154776	0.407466	-0.013771	0.0207337	0.509751	0.0873142	0.270359	0.716024	0.78008	0.798816		Flat-Flat	G3X9Z4	ENSMUSG00000041328	Pcf11	-0.0204125	Pcf11
G3XA20	0.0227318	-0.066665	0.403933	0.0171396	0.0517415	0.725031	0.00323146	0.0220418	0.884057	0.334269	0.116379	0.887524	0.95845	0.979676		Flat-Down	G3XA20			0.0227318	Grip2
G3XA57	-0.046111	-0.0464689	0.00968388	0.00917039	1.09058e-05	0.145365	-0.02001	0.0139723	0.15859	0.680959	0.000109944	0.459013	0.478619	0.999814	Cortex	Down-Down	G3XA57	ENSMUSG00000040022	Rab11fip2	-0.046111	Rab11fip2
G3XA75	-0.302232	-0.289897	0.063864	0.0750743	0.00231065	0.58383	-0.0280531	0.13009	0.830179	0.981307	0.00973614	0.818278	0.937089	0.999814		Down-Down	G3XA75			-0.302232	Mtx1
G5E829	-0.0947039	-0.0347609	0.000195746	0.145229	3.97858e-06	0.00695232	0.00355009	0.0191684	0.853849	0.392463	4.66422e-05	0.0940555	0.946998	0.999814		Down-Down	G5E829	ENSMUSG00000019943	Atp2b1	-0.0947039	Atp2b1
G5E863	-0.0712887	-0.0469375	0.0603011	0.211355	0.00931858	0.116644	0.0179497	0.0302539	0.555765	0.132276	0.0300717	0.414628	0.804256	0.864376		Down-Flat	G5E863			-0.0712887	Gria4
G5E866	-0.0075038	-0.00919914	0.559329	0.474544	0.429866	0.547557	-0.00667341	0.0104208	0.524964	0.0733341	0.564339	0.802125	0.789806	0.779944		Flat-Flat	G5E866			-0.0075038	Sf3b1
G5E867	-0.0644431	0.00415778	0.0863786	0.910537	0.157688	0.214687	0.0271733	0.0300544	0.370438	0.384361	0.274206	0.546727	0.681159	0.999489		Down-Flat	G5E867			-0.0644431	Raph1
G5E870	0.0156817	-0.00116928	0.327755	0.941537	0.549248	0.0177404	-0.0202878	0.0129501	0.123774	0.175874	0.667395	0.157767	0.431792	0.908744		Flat-Flat	G5E870	ENSMUSG00000026219	Trip12	0.0156817	Trip12
G5E884	-0.029117	-0.0466817	0.0309084	0.000835249	2.53632e-06	0.217409	0.0519066	0.0106911	1.31812e-05	0.0895082	3.18411e-05	0.549179	0.00114849	0.801849	Cortex	Down-Down	G5E884			-0.029117	Pak1
G5E895	0.0897923	-0.0439483	0.00607385	0.166425	0.0222918	0.412511	0.00270224	0.0255378	0.916171	0.908782	0.0606294	0.718735	0.97068	0.999814		Up-Down	G5E895			0.0897923	Akr1b10
G5E8B9	0.0363396	-0.101743	0.585736	0.131025	0.306473	0.139624	0.039622	0.0540726	0.467272	0.842426	0.445852	0.45418	0.754606	0.999814		Flat-Down	G5E8B9	ENSMUSG00000022601	Zbtb11	0.0363396	Zbtb11
G5E8C2	-0.0501549	-0.037134	0.181753	0.320776	0.0706835	0.289429	0.0662392	0.0302219	0.0332802	0.928179	0.147286	0.622784	0.226216	0.999814		Flat-Flat	G5E8C2			-0.0501549	Kbtbd7
G5E8G3	-0.123009	-0.0650079	1.25399e-06	0.00520623	1.90108e-10	0.73826	-0.017506	0.0181293	0.339076	0.61571	9.69368e-09	0.894822	0.658101	0.999814	Cortex, Hippocampus, Striatum	Down-Down	G5E8G3			-0.123009	Opcml
G5E8K5	0.0332941	-0.0166224	0.00308386	0.126239	0.0119895	0.0589287	-0.00343472	0.00872154	0.695458	0.0900428	0.0367059	0.302253	0.879112	0.803643	Hippocampus, Striatum	Up-Down	G5E8K5	ENSMUSG00000069601	Ank3	0.0332941	Ank3
G5E8P0	0.0445863	-0.047432	0.173203	0.147874	0.266167	0.205127	-0.0486105	0.0263315	0.0710496	0.226228	0.4015	0.53536	0.324818	0.946152		Flat-Down	G5E8P0	ENSMUSG00000051786	Tubgcp6	0.0445863	Tubgcp6
G5E8P1	-0.0405513	-0.0552748	0.375287	0.228474	0.116	0.636122	-0.00866506	0.0369971	0.815819	0.144669	0.216416	0.846659	0.930966	0.880987		Flat-Flat	G5E8P1	ENSMUSG00000022387	Brd1	-0.0405513	Brd1
G5E8Q0	0.0177782	-0.0298585	0.216039	0.0405033	0.117096	0.107516	-0.012267	0.0115788	0.294704	0.491814	0.217906	0.39783	0.623379	0.999814	Cortex	Flat-Down	G5E8Q0			0.0177782	Lyst
G5E8R8	0.0135542	0.0327	0.706051	0.36458	0.418898	0.142283	0.0388181	0.0291683	0.189531	0.907208	0.554816	0.456141	0.515992	0.999814		Flat-Flat	G5E8R8			0.0135542	Ubxn7
G5E8V9	-0.0906803	-0.0489679	0.117033	0.39303	0.0536657	0.222148	0.00266702	0.0463885	0.954391	0.827031	0.119531	0.556053	0.984474	0.999814		Down-Flat	G5E8V9	ENSMUSG00000074513	Arfip1	-0.0906803	Arfip1
G5E905	0.0437384	-0.0351275	0.564977	0.643754	0.828838	0.38854	-0.0428332	0.0616284	0.490391	0.901967	0.881596	0.703769	0.768948	0.999814		Flat-Flat	G5E905			0.0437384	Zfp871
G5E924	-0.0426058	0.000434242	0.0862718	0.985833	0.143221	0.662288	0.0186522	0.0198631	0.352414	0.238204	0.255667	0.857586	0.667525	0.94927		Down-Flat	G5E924			-0.0426058	Hnrnpl
H3BJD6	-0.0472389	-0.063192	0.00892244	0.000652908	3.77637e-07	0.158942	0.00751979	0.0141492	0.597547	0.82305	6.3832e-06	0.47637	0.827521	0.999814	Cortex	Down-Down	H3BJD6			-0.0472389	Ppp1r9a
H3BKQ3	-0.0434963	-0.0380312	0.0160289	0.0339721	0.000119685	0.0227638	0.00476526	0.0142258	0.739105	0.78376	0.000845691	0.181096	0.897545	0.999814		Down-Down	H3BKQ3			-0.0434963	Evi5l
H3BL83	0.0126277	-0.0535042	0.801982	0.29065	0.540159	0.225721	0.08636	0.0408862	0.0398985	0.566182	0.658526	0.561541	0.247053	0.999814		Flat-Flat	H3BL83			0.0126277	Mtcl1
J3QMX0	0.0491201	-0.0569599	0.125398	0.0767722	0.157414	0.211658	0.036975	0.025714	0.156941	0.843158	0.273857	0.542105	0.47583	0.999814		Up-Down	J3QMX0			0.0491201	Rpp14
J3QN89	-0.00774016	-0.019196	0.741792	0.415217	0.499107	0.092132	-0.00563219	0.0190706	0.769013	0.582348	0.623585	0.371811	0.911335	0.999814		Flat-Flat	J3QN89			-0.00774016	Aamp
J3QNT7	-0.0170707	-0.024478	0.796529	0.711689	0.81841	0.535366	0.0356973	0.0537574	0.50984	0.337727	0.874189	0.794559	0.78008	0.979676		Flat-Flat	J3QNT7			-0.0170707	Epn2
J9S314	0.0177237	0.00707403	0.636919	0.850423	0.79191	0.24393	0.0772628	0.0304639	0.0145144	0.308293	0.857268	0.583259	0.143416	0.97598		Flat-Flat	J9S314			0.0177237	Trpm3
M0QWN7	0.0405887	-0.0366423	0.107362	0.145053	0.205157	0.0242084	-0.0144823	0.0201969	0.476815	0.0461962	0.332211	0.187234	0.761243	0.731527	Cortex	Up-Down	M0QWN7			0.0405887	Usp35
M0QWP1	0.091018	0.0174589	0.00537771	0.578546	0.00221054	0.197232	0.0190658	0.0254867	0.458068	0.873595	0.00939497	0.526456	0.748348	0.999814		Up-Flat	M0QWP1			0.091018	Agrn
M0QWX7	-0.166752	-0.284645	0.21939	0.0388306	0.00553208	0.617125	0.0939905	0.109411	0.394576	0.866781	0.0197702	0.837531	0.701409	0.999814		Flat-Down	M0QWX7			-0.166752	Cox4i1
O08528	0.0498724	0.0253708	0.11855	0.422781	0.0604543	0.154447	0.023881	0.0256211	0.355959	0.0529338	0.130855	0.471094	0.670768	0.747236		Up-Flat	O08528	ENSMUSG00000000628	Hk2	0.0498724	Hk2
O08529	0.03429	0.0440384	0.0516953	0.0135797	0.000171846	0.0984372	0.0359024	0.0140313	0.0137142	0.792249	0.00114444	0.383391	0.138827	0.999814		Up-Up	O08529	ENSMUSG00000026509	Capn2	0.03429	Capn2
O08530	-0.0427926	0.0241016	0.253079	0.517812	0.515095	0.443007	0.0489275	0.030204	0.111806	0.78599	0.636929	0.741275	0.411831	0.999814		Flat-Flat	O08530	ENSMUSG00000045092	S1pr1	-0.0427926	S1pr1
O08532-5	-0.00196769	-0.00195758	0.947621	0.94789	0.991362	0.691207	-0.0049696	0.0243284	0.839005	0.73189	0.99476	0.874494	0.940092	0.999814		Flat-Flat	O08532	ENSMUSG00000040118	Cacna2d1	-0.00196769	Cacna2d1
O08539	0.110024	0.00476847	4.33102e-07	0.801123	6.58723e-08	0.0183851	0.0100005	0.0153712	0.51841	0.906242	1.43488e-06	0.160382	0.784732	0.999814	Hippocampus, Striatum	Up-Flat	O08539	ENSMUSG00000024381	Bin1	0.110024	Bin1
O08547	-0.00897343	-0.00549266	0.606906	0.752612	0.702816	0.483794	0.0076814	0.014147	0.589664	0.203656	0.789064	0.76378	0.824246	0.934736		Flat-Flat	O08547	ENSMUSG00000027879	Sec22b	-0.00897343	Sec22b
O08553	0.112929	0.00139568	3.48254e-10	0.922936	3.08359e-11	0.0532827	-0.00341009	0.0117185	0.772304	0.422489	1.96251e-09	0.286326	0.911936	0.999814	Cortex, Hippocampus, Striatum	Up-Flat	O08553	ENSMUSG00000022048	Dpysl2	0.112929	Dpysl2
O08576	-0.0762475	-0.0309617	0.000848974	0.154817	2.58307e-05	0.30532	0.0420222	0.0174889	0.0201854	0.880103	0.000228052	0.635383	0.17259	0.999814		Down-Down	O08576	ENSMUSG00000006575	Rundc3a	-0.0762475	Rundc3a
O08579	0.0165025	-0.0578216	0.530923	0.0317968	0.0850496	0.212632	-0.0190449	0.021348	0.376782	0.802243	0.169679	0.543955	0.687535	0.999814		Flat-Down	O08579	ENSMUSG00000001964	Emd	0.0165025	Emd
O08582	0.0204018	-0.020787	0.154221	0.146752	0.250745	0.340829	0.00306761	0.0115071	0.790931	0.645778	0.384819	0.668485	0.919591	0.999814		Up-Down	O08582	ENSMUSG00000042535	Gtpbp1	0.0204018	Gtpbp1
O08583	-0.00371571	-0.0274172	0.857219	0.18827	0.263766	0.43665	-0.0241953	0.0167723	0.155633	0.598969	0.39873	0.735414	0.473981	0.999814		Flat-Flat	O08583	ENSMUSG00000025134	Alyref	-0.00371571	Alyref
O08585	0.0739802	-0.0416914	0.0905691	0.335264	0.233495	0.00820774	-0.0424884	0.0349733	0.230353	0.135233	0.36563	0.103395	0.559932	0.871911		Up-Flat	O08585			0.0739802	Clta
O08586	-0.0308956	-0.0236949	0.0193885	0.0696771	0.000417786	0.0103155	-0.000380039	0.010427	0.971077	0.238672	0.00236677	0.120221	0.990014	0.94927		Down-Down	O08586	ENSMUSG00000013663	Pten	-0.0308956	Pten
O08599	0.0202966	-0.010086	0.0536302	0.330456	0.152365	0.349271	0.00368138	0.00837623	0.662269	0.264817	0.267129	0.67559	0.861562	0.96611		Up-Flat	O08599	ENSMUSG00000026797	Stxbp1	0.0202966	Stxbp1
O08599-2	0.0545881	-0.0691891	0.0640382	0.0201913	0.0492533	0.0812319	-0.0544815	0.0235124	0.0248081	0.380182	0.112091	0.349522	0.193366	0.999489		Up-Down	O08599	ENSMUSG00000026797	Stxbp1	0.0545881	Stxbp1
O08600	0.0115348	0.00578807	0.673142	0.832245	0.810839	0.639808	0.0129965	0.0221896	0.560821	0.108607	0.869656	0.848172	0.80691	0.829743		Flat-Flat	O08600	ENSMUSG00000015337	Endog	0.0115348	Endog
O08601	0.0138547	0.00611393	0.74135	0.884141	0.887005	0.889824	-0.0241851	0.0340755	0.481291	0.0981047	0.92347	0.952659	0.76263	0.813798		Flat-Flat	O08601	ENSMUSG00000028158	Mttp	0.0138547	Mttp
O08605	-0.0564116	0.0353378	0.177544	0.395576	0.39152	0.0976657	0.0495038	0.0336585	0.14788	0.905828	0.530655	0.381846	0.466524	0.999814		Flat-Flat	O08605			-0.0564116	Mknk1
O08644	-0.0600688	0.0282824	0.012439	0.227349	0.0424558	0.141369	-0.0207666	0.0188838	0.276946	0.484703	0.100176	0.456141	0.606878	0.999814		Down-Flat	O08644	ENSMUSG00000029869	Ephb6	-0.0600688	Ephb6
O08648	0.0122711	-0.0256715	0.549307	0.213182	0.456836	0.460235	-0.00478944	0.0166141	0.774376	0.997973	0.587108	0.751889	0.912361	0.999814		Flat-Flat	O08648	ENSMUSG00000014426	Map3k4	0.0122711	Map3k4
O08663	-0.0568713	0.0421503	0.00100468	0.0124585	0.00290588	0.213732	0.0188111	0.0132539	0.162279	0.80003	0.0117894	0.545816	0.482887	0.999814		Down-Up	O08663	ENSMUSG00000036112	Metap2	-0.0568713	Metap2
O08677	0.212232	0.0922851	0.0445941	0.374281	0.0148031	0.458149	-0.137687	0.0840178	0.107798	0.747461	0.0436517	0.751136	0.405434	0.999814		Up-Flat	O08677	ENSMUSG00000022875	Kng1	0.212232	Kng1
O08688	-0.110665	-0.00781235	4.6053e-07	0.682654	5.01879e-08	0.155114	-0.0144786	0.0155073	0.355149	0.352863	1.15876e-06	0.471462	0.669933	0.984755	Hippocampus, Striatum	Down-Flat	O08688	ENSMUSG00000035547	Capn5	-0.110665	Capn5
O08715	-0.0387413	-0.0195333	0.0325233	0.27248	0.00609485	0.0475144	0.0104947	0.0143669	0.468649	0.732208	0.0213846	0.270411	0.755356	0.999814		Down-Flat	O08715	ENSMUSG00000018428	Akap1	-0.0387413	Akap1
O08738	-0.0664167	-0.011266	0.247325	0.843371	0.342492	0.964379	0.0193627	0.0463046	0.677695	0.289051	0.481058	0.98526	0.87085	0.973951		Flat-Flat	O08738	ENSMUSG00000027997	Casp6	-0.0664167	Casp6
O08739	0.00986123	-0.026127	0.571536	0.13775	0.321513	0.0926693	0.030156	0.0141331	0.038004	0.167737	0.46068	0.372872	0.240385	0.904963		Flat-Down	O08739	ENSMUSG00000005686	Ampd3	0.00986123	Ampd3
O08740	0.0928007	-0.0757242	0.0887421	0.162755	0.191686	0.847265	-0.0707537	0.0436137	0.111294	0.161001	0.316621	0.937566	0.411171	0.900298		Up-Down	O08740			0.0928007	Polr2j
O08747	-0.0666471	-0.0295489	0.0232395	0.303804	0.00468744	0.253328	0.0111344	0.0232109	0.633614	0.676961	0.0171967	0.59161	0.844779	0.999814		Down-Flat	O08747	ENSMUSG00000059921	Unc5c	-0.0666471	Unc5c
O08749	0.0570935	0.00922179	1.00815e-07	0.317129	2.25859e-09	0.485642	-0.00753492	0.00744831	0.316788	0.0531419	7.98581e-08	0.764412	0.639078	0.747236	Cortex, Hippocampus, Striatum	Up-Flat	O08749	ENSMUSG00000020664	Dld	0.0570935	Dld
O08759	0.00432881	-0.0355294	0.746326	0.0103103	0.0200599	0.0399097	-0.0134866	0.0108634	0.220462	0.165098	0.0555827	0.24152	0.549766	0.903968		Flat-Down	O08759	ENSMUSG00000025326	Ube3a	0.00432881	Ube3a
O08784	0.0094809	-0.00229857	0.69754	0.924876	0.920305	0.0291309	0.0212361	0.0197992	0.288825	0.129013	0.945761	0.208079	0.61755	0.862259	Cortex	Flat-Flat	O08784	ENSMUSG00000024613	Tcof1	0.0094809	Tcof1
O08788	0.0233735	0.0198674	0.0656317	0.115855	0.00440464	0.0013377	-0.00553522	0.0101298	0.587302	0.556343	0.0163809	0.0359949	0.822358	0.999814		Up-Up	O08788	ENSMUSG00000031865	Dctn1	0.0233735	Dctn1
O08795-2	-0.0668215	0.0743473	0.302057	0.251484	0.448016	0.942965	0.0813701	0.0522975	0.126299	0.600224	0.579436	0.97672	0.435715	0.999814		Flat-Flat	O08795	ENSMUSG00000003402	Prkcsh	-0.0668215	Prkcsh
O08796	-0.0586297	-0.0535363	0.12257	0.157705	0.0158472	0.524624	0.0546616	0.0304565	0.0789928	0.857946	0.0459896	0.787312	0.344752	0.999814		Down-Down	O08796	ENSMUSG00000035064	Eef2k	-0.0586297	Eef2k
O08797	0.0872829	0.0265246	0.00336667	0.353086	0.000529855	0.0807764	-0.0102211	0.0230958	0.660079	0.472636	0.00288543	0.349118	0.860531	0.999814	Cortex	Up-Flat	O08797			0.0872829	Serpinb9
O08800	0.116919	-0.0559306	0.000831932	0.0944546	0.00353605	0.0784743	0.0319998	0.0267671	0.237769	0.270965	0.0137746	0.344306	0.565168	0.968472		Up-Down	O08800	ENSMUSG00000026315	Serpinb8	0.116919	Serpinb8
O08807	0.0588794	0.0203286	0.031767	0.448798	0.0128271	0.638085	0.00772393	0.0217346	0.723866	0.827652	0.0386821	0.847422	0.891874	0.999814		Up-Flat	O08807	ENSMUSG00000025289	Prdx4	0.0588794	Prdx4
O08810	-0.028969	-0.0217148	0.000404304	0.00641555	1.4281e-07	0.163474	-0.0140514	0.00622001	0.0284592	0.524812	2.84029e-06	0.483029	0.207877	0.999814	Cortex	Down-Down	O08810	ENSMUSG00000020929	Eftud2	-0.028969	Eftud2
O08811	0.0114527	0.0302217	0.843189	0.602113	0.757312	0.456623	-0.0917081	0.0470165	0.0569624	0.128263	0.830501	0.750171	0.294634	0.860856		Flat-Flat	O08811	ENSMUSG00000030400	Ercc2	0.0114527	Ercc2
O08842	-0.119253	0.00137439	3.01776e-08	0.939681	6.29984e-09	0.945244	0.0154702	0.0147524	0.299588	0.465844	1.90801e-07	0.977844	0.627388	0.999814	Cortex, Hippocampus, Striatum	Down-Flat	O08842	ENSMUSG00000022103	Gfra2	-0.119253	Gfra2
O08848	-0.0215162	-0.0315338	0.334838	0.159829	0.0636257	0.505918	0.0379111	0.0180331	0.0407971	0.503859	0.135726	0.777369	0.249963	0.999814		Flat-Down	O08848	ENSMUSG00000018199	Ro60	-0.0215162	RO60
O08908	0.040245	-0.022649	0.0180199	0.17449	0.0584194	0.154146	-0.00302018	0.0134167	0.822853	0.0424885	0.127557	0.470865	0.934522	0.72488		Up-Flat	O08908	ENSMUSG00000031834	Pik3r2	0.040245	Pik3r2
O08912	-0.0137174	-0.000452506	0.735709	0.991111	0.923734	0.838011	0.0344162	0.0329895	0.302061	0.353712	0.947955	0.934857	0.629921	0.985091		Flat-Flat	O08912	ENSMUSG00000000420	Galnt1	-0.0137174	Galnt1
O08914	-0.0316586	-0.0198288	0.159473	0.375229	0.0741331	0.701896	0.00267605	0.0180887	0.883009	0.242584	0.152753	0.87785	0.958295	0.94927		Down-Flat	O08914	ENSMUSG00000034171	Faah	-0.0316586	Faah
O08915	0.0453491	0.0212866	0.10646	0.443751	0.0566775	0.451136	0.0052936	0.0225061	0.815049	0.69139	0.124796	0.746248	0.930921	0.999814		Up-Flat	O08915	ENSMUSG00000024847	Aip	0.0453491	Aip
O08917	0.0722585	-0.0103861	0.00304429	0.655686	0.00602776	0.462315	-0.01163	0.0189006	0.541247	0.989014	0.0211898	0.752593	0.798667	0.999814		Up-Flat	O08917	ENSMUSG00000059714	Flot1	0.0722585	Flot1
O08919	-0.0255872	-0.0526278	0.10162	0.00123908	2.18301e-05	0.569007	-0.00180164	0.0125173	0.886156	0.064598	0.000197253	0.812286	0.959009	0.772749	Cortex	Down-Down	O08919	ENSMUSG00000063160	Numbl	-0.0255872	Numbl
O08967	-0.00553987	-0.0260817	0.722086	0.0986036	0.103534	0.440245	-0.0291548	0.0126431	0.0254747	0.497382	0.197677	0.738182	0.19423	0.999814		Flat-Down	O08967	ENSMUSG00000018001	Cyth3	-0.00553987	Cyth3
O08989	0.00889547	-0.0484293	0.607763	0.00709414	0.0163943	0.39377	0.0552998	0.0140577	0.00026864	0.32036	0.0472586	0.707586	0.0107441	0.977068		Flat-Down	O08989	ENSMUSG00000032470	Mras	0.00889547	Mras
O08992	0.0142523	-0.0238869	0.498144	0.258284	0.520183	0.0361042	0.0108168	0.0170481	0.528776	0.146182	0.641722	0.22958	0.790788	0.880987		Flat-Flat	O08992	ENSMUSG00000028249	Sdcbp	0.0142523	Sdcbp
O08997	0.0241984	0.010787	0.619537	0.824657	0.761661	0.36714	-0.0216368	0.0395359	0.586729	0.0105486	0.834021	0.687819	0.82187	0.527429		Flat-Flat	O08997	ENSMUSG00000018585	Atox1	0.0241984	Atox1
O09005	0.0323608	0.0794816	0.511824	0.111078	0.0731426	0.591479	-0.0184507	0.0399784	0.646512	0.891488	0.151223	0.822854	0.851967	0.999814		Flat-Up	O09005	ENSMUSG00000038633	Degs1	0.0323608	Degs1
O09012	-0.00872516	-0.0567518	0.810168	0.122741	0.155191	0.687821	0.0412989	0.0294948	0.167882	0.156994	0.27089	0.8735	0.487977	0.89688		Flat-Down	O09012	ENSMUSG00000005069	Pex5	-0.00872516	Pex5
O09044	0.0460961	-0.0623416	0.0956955	0.0259332	0.0680753	0.414171	-0.0292589	0.0221459	0.192703	0.485286	0.143214	0.719546	0.520057	0.999814		Up-Down	O09044	ENSMUSG00000027287	Snap23	0.0460961	Snap23
O09061	0.0382024	0.0367926	0.0907241	0.102909	0.00580527	0.104833	-0.0277508	0.0180687	0.131141	0.927604	0.0205458	0.393875	0.443277	0.999814	Hippocampus, Striatum	Up-Up	O09061	ENSMUSG00000014769	Psmb1	0.0382024	Psmb1
O09106	-0.0104491	-0.0083315	0.735192	0.787359	0.829445	0.300952	-0.0355382	0.0250785	0.162918	0.764205	0.881857	0.631248	0.48315	0.999814		Flat-Flat	O09106	ENSMUSG00000028800	Hdac1	-0.0104491	Hdac1
O09110	-0.0347186	-0.021972	0.122138	0.324294	0.0431977	0.455471	-0.0260357	0.018014	0.15487	0.772195	0.101628	0.749291	0.472746	0.999814		Down-Flat	O09110	ENSMUSG00000018932	Map2k3	-0.0347186	Map2k3
O09111	0.0330448	-0.0242867	0.120102	0.250547	0.270353	0.207699	0.0104226	0.0170495	0.543879	0.646516	0.406223	0.538432	0.800452	0.999814		Up-Flat	O09111	ENSMUSG00000031059	Ndufb11	0.0330448	Ndufb11
O09114	0.0823567	0.0504511	0.158356	0.384421	0.075954	0.0104598	0.05844	0.0469273	0.219056	0.352656	0.155455	0.121323	0.548241	0.984755		Up-Flat	O09114	ENSMUSG00000015090	Ptgds	0.0823567	Ptgds
O09117	0.201154	0.119924	2.10164e-07	0.000736196	4.01299e-12	0.0879574	0.0206721	0.0271465	0.450082	0.326405	3.19251e-10	0.362812	0.743433	0.97909	Cortex, Hippocampus, Striatum	Up-Up	O09117	ENSMUSG00000020570	Sypl1	0.201154	Sypl1
O09126	-0.00984848	-0.0132082	0.582333	0.461325	0.435333	0.137985	0.0219238	0.0145219	0.137675	0.780048	0.568603	0.450251	0.452976	0.999814		Flat-Flat	O09126	ENSMUSG00000021451	Sema4d	-0.00984848	Sema4d
O09131	-0.0167091	-0.0114948	0.440561	0.595113	0.424868	0.359518	-0.0682938	0.0175426	0.000305242	0.885976	0.559685	0.683103	0.0119469	0.999814		Flat-Flat	O09131	ENSMUSG00000025068	Gsto1	-0.0167091	Gsto1
O09159	0.0531937	0.1034	0.148108	0.00629965	0.00029321	0.572666	-0.0331864	0.0295475	0.266958	0.868274	0.00176046	0.813131	0.597317	0.999814	Cortex	Up-Up	O09159	ENSMUSG00000005142	Man2b1	0.0531937	Man2b1
O09161	0.855327	0.496998	1.70575e-16	4.06702e-09	9.35608e-24	0.000910633	-0.260456	0.0566131	3.09509e-05	0.687865	9.78245e-21	0.0297541	0.0022653	0.999814	Cortex, Hippocampus, Striatum	Up-Up	O09161	ENSMUSG00000027861	Casq2	0.855327	Casq2
O09164	-0.00262741	0.111039	0.959449	0.0357937	0.057205	0.966828	0.089522	0.0419728	0.0380779	0.745939	0.12558	0.986644	0.240459	0.999814		Flat-Up	O09164	ENSMUSG00000072941	Sod3	-0.00262741	Sod3
O09172	0.0124035	0.0300221	0.501117	0.107392	0.068131	0.664022	0.0322945	0.0149403	0.0356682	0.297668	0.143249	0.858866	0.233672	0.97594		Flat-Up	O09172	ENSMUSG00000028124	Gclm	0.0124035	Gclm
O09174	0.019596	-0.0129262	0.292436	0.485965	0.560584	0.866263	-0.0107261	0.0150309	0.478928	0.306829	0.676602	0.945713	0.761745	0.97598		Flat-Flat	O09174	ENSMUSG00000022244	Amacr	0.019596	Amacr
O35066	-0.00376251	-0.020669	0.849054	0.298433	0.415243	0.286968	-0.00602742	0.0160543	0.708988	0.189777	0.551072	0.621608	0.885636	0.918636		Flat-Flat	O35066	ENSMUSG00000020668	Kif3c	-0.00376251	Kif3c
O35071	-0.0504414	-0.0225369	0.11	0.470434	0.0641242	0.259992	0.0526303	0.0252928	0.0428079	0.386174	0.13663	0.598579	0.256392	0.999489		Down-Flat	O35071	ENSMUSG00000020821	Kif1c	-0.0504414	Kif1c
O35075	-0.0229053	0.0277275	0.329264	0.238688	0.449681	0.446312	0.00131187	0.018975	0.945168	0.12219	0.581178	0.743615	0.982392	0.85302		Flat-Flat	O35075	ENSMUSG00000022898	Vps26c	-0.0229053	Vps26c
O35098	-0.0833154	-0.0340537	1.16321e-05	0.0512269	3.39085e-08	0.442399	-0.0617619	0.0139056	5.23947e-05	0.122231	8.24507e-07	0.740942	0.00330583	0.85302	Hippocampus, Striatum	Down-Down	O35098			-0.0833154	Dpysl4
O35099	-0.0391407	-0.0496068	0.0369115	0.00905059	6.35407e-05	0.560542	0.00913098	0.0148882	0.542571	0.0174471	0.000492642	0.808761	0.799659	0.584049		Down-Down	O35099	ENSMUSG00000071369	Map3k5	-0.0391407	Map3k5
O35114	0.164223	0.0426992	0.000961965	0.364913	0.000120522	0.00350701	-0.00112616	0.0381143	0.976551	0.714732	0.000848989	0.0640095	0.991376	0.999814	Cortex	Up-Flat	O35114	ENSMUSG00000029426	Scarb2	0.164223	Scarb2
O35129	-0.026027	-0.0388874	0.221619	0.0704449	0.0122494	0.0328018	0.0105734	0.017161	0.54072	0.971826	0.0373094	0.221065	0.798667	0.999814		Flat-Down	O35129	ENSMUSG00000004264	Phb2	-0.026027	Phb2
O35130	-0.054592	-0.014299	0.322528	0.794586	0.418828	0.00936328	-0.0626821	0.0445931	0.166269	0.940049	0.554816	0.11216	0.48677	0.999814		Flat-Flat	O35130	ENSMUSG00000004268	Emg1	-0.054592	Emg1
O35136	-0.117231	-0.0579272	8.62299e-07	0.00752683	1.9225e-10	0.119408	0.00885649	0.016949	0.603699	0.322756	9.70398e-09	0.418815	0.829689	0.978159	Hippocampus, Striatum	Down-Down	O35136	ENSMUSG00000022762	Ncam2	-0.117231	Ncam2
O35144	0.0109126	0.0327317	0.753794	0.348815	0.428712	0.841905	0.00815728	0.0282466	0.773987	0.385469	0.563431	0.936602	0.912208	0.999489		Flat-Flat	O35144	ENSMUSG00000031921	Terf2	0.0109126	Terf2
O35161	-0.0137666	-0.00592138	0.803341	0.914677	0.9348	0.260367	0.018273	0.0448882	0.68576	0.942633	0.956093	0.59859	0.874852	0.999814		Flat-Flat	O35161	ENSMUSG00000016028	Celsr1	-0.0137666	Celsr1
O35166	-0.0202209	0.00944104	0.64856	0.831346	0.900234	0.500809	0.0605574	0.0359981	0.099018	0.374301	0.931481	0.774603	0.387792	0.999489		Flat-Flat	O35166	ENSMUSG00000020946	Gosr2	-0.0202209	Gosr2
O35188	0.00695247	-0.205	0.898307	0.000422747	0.00039881	0.210186	0.0423269	0.0441836	0.342875	0.832185	0.00227909	0.540439	0.660756	0.999814	Cortex	Flat-Down	O35188	ENSMUSG00000031778	Cx3cl1	0.00695247	Cx3cl1
O35206	-0.221244	0.163047	0.0817349	0.196323	0.193675	0.178232	0.203851	0.101599	0.0504615	0.310899	0.318899	0.502882	0.27723	0.97598		Down-Flat	O35206	ENSMUSG00000028339	Col15a1	-0.221244	Col15a1
O35215	0.117856	0.129994	0.0661273	0.0434599	0.00114435	0.861228	0.0722591	0.0511744	0.164395	0.302455	0.00544569	0.943754	0.484579	0.97598	Cortex	Up-Up	O35215	ENSMUSG00000001666	Ddt	0.117856	Ddt
O35218	-0.0486228	0.016457	0.0110885	0.375637	0.0345718	0.277016	0.00221861	0.0150256	0.883234	0.631009	0.0852722	0.612021	0.958397	0.999814		Down-Flat	O35218	ENSMUSG00000041781	Cpsf2	-0.0486228	Cpsf2
O35226	-0.00622474	-0.0122281	0.788457	0.598526	0.719707	0.125353	-0.0348732	0.0188367	0.0702771	0.795471	0.803013	0.430128	0.324788	0.999814		Flat-Flat	O35226	ENSMUSG00000005625	Psmd4	-0.00622474	Psmd4
O35226-2	-0.0774972	0.0135459	0.332956	0.864978	0.58297	0.405304	-0.0415199	0.0646966	0.52408	0.859447	0.694644	0.715165	0.789409	0.999814		Flat-Flat	O35226	ENSMUSG00000005625	Psmd4	-0.0774972	Psmd4
O35231	0.0441997	-0.0388858	0.583233	0.629184	0.834242	0.315051	-0.00968284	0.0653304	0.882795	0.828735	0.885158	0.645485	0.958205	0.999814		Flat-Flat	O35231	ENSMUSG00000031788	Kifc3	0.0441997	Kifc3
O35239	-0.0150103	-0.0526868	0.361524	0.00221354	0.000328789	0.402339	0.0175461	0.0133035	0.193457	0.0538751	0.00194851	0.713006	0.520932	0.747236		Flat-Down	O35239	ENSMUSG00000032290	Ptpn9	-0.0150103	Ptpn9
O35245	-0.0801282	0.0922992	0.630776	0.579975	0.833105	0.955551	0.122956	0.135249	0.367838	0.803556	0.884465	0.981982	0.679676	0.999814		Flat-Flat	O35245	ENSMUSG00000034462	Pkd2	-0.0801282	Pkd2
O35250	-0.0419738	-0.0460201	0.00168607	0.000648802	4.9994e-08	0.238111	0.00316686	0.0102984	0.759785	0.101293	1.15876e-06	0.577312	0.906934	0.814191	Cortex	Down-Down	O35250	ENSMUSG00000020792	Exoc7	-0.0419738	Exoc7
O35286	-0.0315885	-0.0365297	0.0766843	0.0417329	0.00133265	0.577127	-0.00621796	0.0142559	0.664672	0.141882	0.00616542	0.8156	0.863613	0.879876		Down-Down	O35286	ENSMUSG00000029169	Dhx15	-0.0315885	Dhx15
O35295	-0.150427	-0.0226567	7.45872e-14	0.124667	2.00565e-16	0.187286	0.00102442	0.0118371	0.931395	0.955161	5.24262e-14	0.513581	0.976732	0.999814	Cortex, Hippocampus, Striatum	Down-Down	O35295	ENSMUSG00000094483	Purb	-0.150427	Purb
O35316	-0.10833	-0.00185508	0.055972	0.973382	0.0845362	0.512773	0.0509941	0.0451581	0.264411	0.786753	0.168819	0.780656	0.596555	0.999814		Down-Flat	O35316	ENSMUSG00000030096	Slc6a6	-0.10833	Slc6a6
O35326	-0.0366357	-0.00673802	0.345549	0.861654	0.484004	0.170656	-0.0560353	0.0314003	0.0806559	0.937235	0.611396	0.492715	0.349302	0.999814		Flat-Flat	O35326	ENSMUSG00000021134	Srsf5	-0.0366357	Srsf5
O35343	0.0280499	-0.0470443	0.226556	0.0453921	0.129152	0.185955	0.0408508	0.0186962	0.0338037	0.606257	0.235844	0.512425	0.227607	0.999814		Flat-Down	O35343	ENSMUSG00000027782	Kpna4	0.0280499	Kpna4
O35344	-0.0675849	-0.0294834	0.00012818	0.0753683	9.2145e-07	0.570121	0.0235281	0.0132444	0.0819951	0.717477	1.37354e-05	0.812286	0.352184	0.999814		Down-Down	O35344	ENSMUSG00000021929	Kpna3	-0.0675849	Kpna3
O35345	-0.0312224	-0.0277825	0.135272	0.182767	0.0222052	0.502309	0.0150361	0.0167805	0.374699	0.363689	0.0604389	0.775448	0.685606	0.99308		Down-Flat	O35345	ENSMUSG00000003731	Kpna6	-0.0312224	Kpna6
O35350	-0.00515382	-0.0168868	0.732565	0.265686	0.315328	0.43725	0.0272831	0.0122431	0.0305691	0.632709	0.455025	0.735572	0.216838	0.999814		Flat-Flat	O35350	ENSMUSG00000024942	Capn1	-0.00515382	Capn1
O35375	-0.0195476	-0.0952909	0.655873	0.0337303	0.0253114	0.845733	-0.0489469	0.0355934	0.175464	0.395472	0.0669756	0.937444	0.495717	0.999814		Flat-Down	O35375	ENSMUSG00000025969	Nrp2	-0.0195476	Nrp2
O35379	-0.0639007	0.026618	0.132104	0.526422	0.31474	0.205374	0.070439	0.0340581	0.0440322	0.387161	0.454396	0.535495	0.257685	0.999814		Down-Flat	O35379	ENSMUSG00000023088	Abcc1	-0.0639007	Abcc1
O35381	0.0986153	0.0941352	0.324218	0.346466	0.161323	0.448672	0.057278	0.0808378	0.482028	0.831079	0.279277	0.74514	0.762968	0.999814		Flat-Flat	O35381	ENSMUSG00000032249	Anp32a	0.0986153	Anp32a
O35382	-0.0313004	-0.0298397	0.0165755	0.0220071	6.9558e-05	0.106766	0.006269	0.0102927	0.545347	0.0788228	0.000529205	0.396723	0.800723	0.793541	Cortex	Down-Down	O35382	ENSMUSG00000029763	Exoc4	-0.0313004	Exoc4
O35386	-0.114632	0.239858	0.019106	6.24673e-06	3.31667e-05	0.00699429	-0.0445212	0.0385917	0.254357	0.975281	0.000280632	0.0944488	0.584318	0.999814	Hippocampus, Striatum	Down-Up	O35386	ENSMUSG00000026664	Phyh	-0.114632	Phyh
O35387	-0.0376431	-0.0158724	0.213655	0.597585	0.194647	0.292075	0.0329556	0.0243875	0.182924	0.535556	0.319996	0.624861	0.50925	0.999814		Flat-Flat	O35387	ENSMUSG00000027944	Hax1	-0.0376431	Hax1
O35393	0.193444	0.0545783	1.35665e-07	0.0879016	4.93983e-10	0.140664	0.0175402	0.0255805	0.496209	0.646643	2.20455e-08	0.455307	0.773207	0.999814	Cortex, Hippocampus, Striatum	Up-Up	O35393	ENSMUSG00000003934	Efnb3	0.193444	Efnb3
O35405	-0.0873762	-0.0064758	0.000127502	0.75872	4.2538e-05	0.10435	0.0318241	0.017116	0.069118	0.151373	0.000349422	0.392667	0.322419	0.888058		Down-Flat	O35405	ENSMUSG00000003363	Pld3	-0.0873762	Pld3
O35409	0.413544	0.0261422	8.85543e-13	0.545957	1.74166e-14	0.237123	-0.0211978	0.0350984	0.548717	0.916712	2.40514e-12	0.577155	0.801256	0.999814	Cortex, Hippocampus, Striatum	Up-Flat	O35409	ENSMUSG00000001773	Folh1	0.413544	Folh1
O35425	0.0672955	-0.0522087	0.0925351	0.189277	0.208055	0.878728	-0.0936743	0.0320125	0.00522903	0.665778	0.335483	0.949181	0.0779456	0.999814		Up-Flat	O35425	ENSMUSG00000026278	Bok	0.0672955	Bok
O35435	0.0299982	0.00751686	0.233351	0.763621	0.28857	0.136088	-0.089321	0.020293	5.97442e-05	0.884422	0.426159	0.448056	0.00368689	0.999814		Flat-Flat	O35435	ENSMUSG00000031730	Dhodh	0.0299982	Dhodh
O35448	-0.06585	0.201137	0.437557	0.0207611	0.0606665	0.202948	0.0391296	0.0686797	0.57151	0.918923	0.131172	0.533529	0.813158	0.999814		Flat-Up	O35448	ENSMUSG00000015474	Ppt2	-0.06585	Ppt2
O35449	-0.0965799	-0.0558886	0.000828929	0.0443935	4.11104e-06	4.80397e-06	-0.0402667	0.0221033	0.0747266	0.783554	4.78358e-05	0.000976674	0.335125	0.999814	Hippocampus, Striatum	Down-Down	O35449	ENSMUSG00000015476	Prrt1	-0.0965799	Prrt1
O35450	-0.0374887	-0.032754	0.231239	0.294718	0.0858768	0.111379	-0.0353032	0.0252439	0.168396	0.382451	0.17089	0.404557	0.489277	0.999489		Flat-Flat	O35450	ENSMUSG00000033739	Fkbpl	-0.0374887	Fkbpl
O35454	-0.0392425	0.022906	0.14963	0.396951	0.347002	0.374764	0.0207173	0.0218816	0.348488	0.760815	0.485882	0.693175	0.664226	0.999814		Down-Flat	O35454	ENSMUSG00000029016	Clcn6	-0.0392425	Clcn6
O35459	0.0947042	0.0547042	6.96897e-05	0.0152944	5.50014e-08	0.414489	-0.0359609	0.0177576	0.048438	0.588492	1.24245e-06	0.71966	0.271869	0.999814	Cortex, Hippocampus, Striatum	Up-Up	O35459	ENSMUSG00000053898	Ech1	0.0947042	Ech1
O35464	-0.147369	-0.0119624	0.0208827	0.847067	0.0219776	0.143941	-0.0811788	0.0503709	0.113601	0.30045	0.0599308	0.457556	0.414802	0.97598		Down-Flat	O35464	ENSMUSG00000019647	Sema6a	-0.147369	Sema6a
O35474	0.134987	0.278261	0.00147407	8.62302e-09	3.30416e-13	0.819847	0.062153	0.0326677	0.0631029	0.80804	3.40607e-11	0.926952	0.309497	0.999814	Cortex	Up-Up	O35474	ENSMUSG00000034488	Edil3	0.134987	Edil3
O35488	0.0915755	-0.0263582	0.149832	0.675447	0.329804	0.786447	0.0021722	0.0510884	0.966262	0.293615	0.46816	0.915063	0.98844	0.974025		Up-Flat	O35488	ENSMUSG00000027359	Slc27a2	0.0915755	Slc27a2
O35495	-0.0220221	-0.00473105	0.260858	0.807937	0.344961	0.0221374	0.0543959	0.0158035	0.00120604	0.204858	0.483587	0.178491	0.0305615	0.937099		Flat-Flat	O35495	ENSMUSG00000028926	Cdk14	-0.0220221	Cdk14
O35516	0.00927038	0.0335951	0.867572	0.546376	0.718643	0.606298	-0.0350364	0.0451521	0.441577	0.637028	0.802158	0.832603	0.738395	0.999814		Flat-Flat	O35516	ENSMUSG00000027878	Notch2	0.00927038	Notch2
O35526	-0.0227868	-0.0110404	0.308073	0.619957	0.305242	0.00343486	0.0126959	0.0180597	0.485453	0.889699	0.444634	0.0634842	0.765569	0.999814	Cortex	Flat-Flat	O35526	ENSMUSG00000007207	Stx1a	-0.0227868	Stx1a
O35544	-0.037584	-0.00167264	0.289636	0.962191	0.455286	0.222673	-0.0306522	0.0286595	0.29018	0.890587	0.585796	0.556832	0.618725	0.999814	Cortex	Flat-Flat	O35544	ENSMUSG00000005357	Slc1a6	-0.037584	Slc1a6
O35551	0.0234635	0.0848832	0.745046	0.242563	0.29215	0.00233632	0.155356	0.0585764	0.0108066	0.132964	0.430404	0.0507404	0.119477	0.865034		Flat-Flat	O35551	ENSMUSG00000020817	Rabep1	0.0234635	Rabep1
O35566	0.120897	0.0850824	0.166147	0.327368	0.0648129	0.187073	-0.0342414	0.0702049	0.627957	0.719772	0.137537	0.513541	0.841924	0.999814		Up-Flat	O35566	ENSMUSG00000025510	Cd151	0.120897	Cd151
O35593	-0.0263428	-0.0495966	0.0770166	0.00135603	1.62999e-05	0.41589	-0.025825	0.0119024	0.0350085	0.912345	0.000153934	0.720656	0.231731	0.999814		Down-Down	O35593	ENSMUSG00000026914	Psmd14	-0.0263428	Psmd14
O35594	0.00753693	0.0118322	0.783315	0.666124	0.774666	0.436787	-0.0226391	0.0222525	0.314077	0.0659229	0.84422	0.735414	0.638509	0.774365		Flat-Flat	O35594	ENSMUSG00000029469	Ift81	0.00753693	Ift81
O35598	0.198659	0.0658807	1.46835e-11	0.00541062	2.06956e-15	0.291801	-0.0227352	0.018462	0.224152	0.698002	3.88388e-13	0.624861	0.554374	0.999814	Cortex, Hippocampus, Striatum	Up-Up	O35598	ENSMUSG00000054693	Adam10	0.198659	Adam10
O35604	0.119977	0.147422	0.00059409	4.06024e-05	7.16693e-10	0.641921	-0.00775477	0.0266373	0.772211	0.863113	2.91415e-08	0.849127	0.911936	0.999814	Hippocampus, Striatum	Up-Up	O35604	ENSMUSG00000024413	Npc1	0.119977	Npc1
O35607	-0.0542506	-0.0546472	0.00434335	0.00408868	1.42053e-06	0.119715	0.0228266	0.0147949	0.129431	0.454305	1.93971e-05	0.419498	0.440199	0.999814	Cortex	Down-Down	O35607	ENSMUSG00000067336	Bmpr2	-0.0542506	Bmpr2
O35609	-0.0807386	0.0117794	0.000287	0.570766	0.000502895	0.118102	0.0360149	0.0168484	0.0376713	0.568804	0.00276743	0.417379	0.239337	0.999814		Down-Flat	O35609	ENSMUSG00000028049	Scamp3	-0.0807386	Scamp3
O35621	0.0490473	-0.0551154	0.0140452	0.0061757	0.0112448	0.215788	-0.0563044	0.0157091	0.000788704	0.613431	0.034962	0.548005	0.0229463	0.999814		Up-Down	O35621	ENSMUSG00000022474	Pmm1	0.0490473	Pmm1
O35623	-0.00254045	-0.0757881	0.944185	0.0410489	0.0571051	0.239292	-0.0131771	0.029473	0.656821	0.923968	0.125436	0.577528	0.859249	0.999814		Flat-Down	O35623	ENSMUSG00000032757	Bet1	-0.00254045	Bet1
O35625	-0.158195	-0.0527334	0.029334	0.457671	0.0119831	0.192753	-0.0441642	0.0575059	0.446252	0.131761	0.0367059	0.520767	0.742132	0.862832		Down-Flat	O35625	ENSMUSG00000024182	Axin1	-0.158195	Axin1
O35633	-0.00832165	0.0062435	0.642787	0.727726	0.888929	0.141565	0.0131048	0.0145571	0.37249	0.999349	0.924437	0.456141	0.683101	0.999814	Cortex	Flat-Flat	O35633	ENSMUSG00000037771	Slc32a1	-0.00832165	Slc32a1
O35638	-0.0038122	0.0938359	0.949434	0.123172	0.216988	0.206311	-0.0545306	0.0488255	0.269619	0.398178	0.346527	0.536789	0.5998	0.999814		Flat-Up	O35638	ENSMUSG00000025862	Stag2	-0.0038122	Stag2
O35639	-0.016912	0.0952329	0.562139	0.00189817	0.00418646	0.135871	0.0565774	0.023656	0.0207381	0.362473	0.0157132	0.447745	0.174873	0.991754		Flat-Up	O35639	ENSMUSG00000029484	Anxa3	-0.016912	Anxa3
O35643	-0.00130034	-0.0283453	0.862019	0.000396496	0.000212708	0.484549	-0.00752393	0.00607603	0.221628	0.209579	0.00135065	0.764107	0.551359	0.938054		Flat-Down	O35643	ENSMUSG00000009090	Ap1b1	-0.00130034	Ap1b1
O35648	-0.0240024	0.0621803	0.712103	0.341023	0.627578	0.60748	0.0375609	0.0527922	0.480227	0.89948	0.729086	0.832603	0.762425	0.999814		Flat-Flat	O35648	ENSMUSG00000021537	Cetn3	-0.0240024	Cetn3
O35654	-0.00497408	0.124884	0.928512	0.0281062	0.0459122	0.391458	-0.0100619	0.0450313	0.824139	0.661738	0.106474	0.705685	0.934717	0.999814		Flat-Up	O35654	ENSMUSG00000020471	Pold2	-0.00497408	Pold2
O35657	0.0558767	0.0692501	0.237752	0.144963	0.0350146	0.349056	-0.144865	0.0381613	0.000412666	0.936246	0.0861167	0.67559	0.0148054	0.999814		Flat-Up	O35657	ENSMUSG00000007038	Neu1	0.0558767	Neu1
O35660	0.113454	0.0950695	0.000546339	0.0031927	8.71879e-08	0.142069	0.0108553	0.0250028	0.666117	0.769683	1.85502e-06	0.456141	0.86503	0.999814		Up-Up	O35660	ENSMUSG00000068762	Gstm6	0.113454	Gstm6
O35668	0.0750561	0.0104322	0.109983	0.821901	0.140154	0.539259	-0.0142723	0.0376335	0.706179	0.704097	0.251234	0.797369	0.883818	0.999814		Up-Flat	O35668	ENSMUSG00000006930	Hap1	0.0750561	Hap1
O35671	-0.0672786	-0.0306232	0.0901709	0.435061	0.0448406	0.590836	-0.0279548	0.0317647	0.383212	0.330853	0.104619	0.822735	0.691961	0.979676		Down-Flat	O35671	ENSMUSG00000062352	Itgb1bp1	-0.0672786	Itgb1bp1
O35680	-0.0102533	-0.0329752	0.66038	0.161517	0.161046	0.0672408	0.00763532	0.0189351	0.688565	0.216311	0.279007	0.323136	0.876124	0.941468		Flat-Down	O35680	ENSMUSG00000045948	Mrps12	-0.0102533	Mrps12
O35682	0.0606871	0.0459893	0.367786	0.494138	0.285937	0.436071	0.0127738	0.0544991	0.815683	0.878344	0.423367	0.735054	0.930966	0.999814		Flat-Flat	O35682	ENSMUSG00000068566	Myadm	0.0606871	Myadm
O35683	0.0798763	0.0284247	0.00777213	0.32775	0.00132671	0.460685	0.0305828	0.023473	0.198827	0.075973	0.00614568	0.751937	0.527061	0.780964	Cortex	Up-Flat	O35683	ENSMUSG00000016427	Ndufa1	0.0798763	Ndufa1
O35684	0.0142616	0.0662493	0.696174	0.0742458	0.0707084	0.987482	-0.0752212	0.0296416	0.0144605	0.154406	0.147286	0.995244	0.143216	0.894065		Flat-Up	O35684	ENSMUSG00000027834	Serpini1	0.0142616	Serpini1
O35685	-0.11282	0.0136224	0.00499945	0.723914	0.00933661	0.190055	0.0840274	0.0313041	0.00994759	0.344161	0.0301034	0.516943	0.111781	0.981056	Cortex	Down-Flat	O35685	ENSMUSG00000028851	Nudc	-0.11282	Nudc
O35691	-0.0112031	-0.0104515	0.684402	0.704511	0.733072	0.617833	-0.0288419	0.0223682	0.203433	0.23696	0.813521	0.837724	0.532697	0.94927		Flat-Flat	O35691			-0.0112031	Pnn
O35704	-0.107685	0.0719293	0.0663916	0.215638	0.171306	0.197557	-0.0466436	0.0468055	0.323984	0.694428	0.292258	0.526939	0.645587	0.999814		Down-Flat	O35704	ENSMUSG00000021468	Sptlc1	-0.107685	Sptlc1
O35710	-0.0273193	-0.0344948	0.0990483	0.0388593	0.00173883	0.256033	0.0058322	0.013261	0.662055	0.0727922	0.00771301	0.593946	0.861562	0.779944		Down-Down	O35710	ENSMUSG00000023087	Noct	-0.0273193	Noct
O35711	0.109065	0.0987391	0.0888083	0.122402	0.00718005	0.0354052	0.122905	0.0512685	0.0204578	0.919727	0.0244764	0.226315	0.174106	0.999814		Up-Up	O35711	ENSMUSG00000036528	Ppfibp2	0.109065	Ppfibp2
O35730	0.0269497	-0.0254467	0.308937	0.336415	0.517494	0.589114	0.0329129	0.0213976	0.130577	0.0707792	0.639031	0.82214	0.44286	0.779944		Flat-Flat	O35730	ENSMUSG00000024325	Ring1	0.0269497	Ring1
O35737	-0.0451281	0.00955353	0.0226802	0.620432	0.0551781	0.549789	0.0362731	0.0156488	0.0247605	0.544506	0.122091	0.802314	0.1932	0.999814		Down-Flat	O35737	ENSMUSG00000007850	Hnrnph1	-0.0451281	Hnrnph1
O35841	-0.0454292	-0.0272149	0.0105055	0.11719	0.000397838	0.979764	0.00675492	0.0139282	0.629896	0.0363012	0.00227839	0.991687	0.843223	0.683003	Hippocampus, Striatum	Down-Down	O35841	ENSMUSG00000027193	Api5	-0.0454292	Api5
O35855	-0.0821306	-0.00297857	0.0068069	0.918728	0.00687876	0.534928	0.0579474	0.0237096	0.0182484	0.812496	0.0236254	0.794559	0.16268	0.999814		Down-Flat	O35855	ENSMUSG00000030826	Bcat2	-0.0821306	Bcat2
O35857	-0.00971743	-0.0599639	0.554959	0.00061056	0.000147416	0.119734	-0.00260832	0.0133457	0.845872	0.176095	0.000999013	0.419498	0.943022	0.908744		Flat-Down	O35857	ENSMUSG00000002949	Timm44	-0.00971743	Timm44
O35864	7.58347e-05	-0.0305535	0.995154	0.017559	0.0242421	0.696527	0.0273707	0.0101422	0.00958118	0.975833	0.0647548	0.876045	0.110552	0.999814		Flat-Down	O35864	ENSMUSG00000025917	Cops5	7.58347e-05	Cops5
O35874	-0.0419505	-0.00287856	0.159286	0.92226	0.241778	0.0867367	0.024626	0.0239581	0.309161	0.296386	0.37513	0.360959	0.635344	0.974845		Down-Flat	O35874	ENSMUSG00000020142	Slc1a4	-0.0419505	Slc1a4
O35887	-0.0306801	0.101474	0.664634	0.155577	0.342743	0.0101009	0.106824	0.0574259	0.0689888	0.277394	0.481301	0.118666	0.322021	0.971349	Cortex	Flat-Up	O35887	ENSMUSG00000029767	Calu	-0.0306801	Calu
O35900	0.0189904	-0.074036	0.57634	0.0331644	0.0850596	0.447167	-0.0106635	0.0275616	0.700541	0.838603	0.169679	0.744614	0.880973	0.999814		Flat-Down	O35900	ENSMUSG00000007050	Lsm2	0.0189904	Lsm2
O35926	-0.0868915	0.0324841	0.00878955	0.312259	0.0291159	0.0854019	0.026311	0.0259714	0.316104	0.545076	0.0745884	0.358199	0.639038	0.999814		Down-Flat	O35926	ENSMUSG00000090071	Cdk5r2	-0.0868915	Cdk5r2
O35954	0.00599793	-0.0499666	0.728988	0.00556517	0.0104306	0.700651	-0.0137255	0.0140525	0.333598	0.430644	0.0329344	0.877437	0.65301	0.999814		Flat-Down	O35954	ENSMUSG00000024851	Pitpnm1	0.00599793	Pitpnm1
O35955	0.163207	-0.0942716	0.00479856	0.0940207	0.017463	0.34125	0.0410327	0.0450551	0.366992	0.717534	0.0497516	0.668581	0.678629	0.999814		Up-Down	O35955	ENSMUSG00000031897	Psmb10	0.163207	Psmb10
O35963	0.0197876	0.0731903	0.374893	0.00176073	0.000264113	0.0614958	0.0233689	0.0180382	0.201336	0.829184	0.00162032	0.308279	0.53037	0.999814		Flat-Up	O35963	ENSMUSG00000027739	Rab33b	0.0197876	Rab33b
O35969	0.00118768	0.0690473	0.968876	0.0270752	0.037227	0.386474	0.0482716	0.024724	0.0567344	0.642375	0.0905197	0.702759	0.293875	0.999814		Flat-Up	O35969	ENSMUSG00000020150	Gamt	0.00118768	Gamt
O35972	0.0577025	0.0109941	0.386969	0.868583	0.54038	0.0708478	0.0397787	0.0539632	0.464623	0.883451	0.658625	0.33045	0.752506	0.999814		Flat-Flat	O35972	ENSMUSG00000037772	Mrpl23	0.0577025	Mrpl23
O35988	-0.00458069	0.113698	0.889994	0.00117329	0.00132238	0.877557	0.074668	0.0268981	0.00782378	0.184827	0.00612953	0.94872	0.0985581	0.916194		Flat-Up	O35988	ENSMUSG00000017009	Sdc4	-0.00458069	Sdc4
O54692	0.0309978	-0.0374022	0.0930954	0.0441127	0.0974581	0.502197	0.010933	0.0147717	0.462825	0.610108	0.188723	0.775448	0.751924	0.999814		Up-Down	O54692	ENSMUSG00000032264	Zw10	0.0309978	Zw10
O54724	0.0580385	0.0407009	0.212409	0.379894	0.107702	0.229422	0.0836355	0.0374969	0.0304262	0.113953	0.20357	0.566519	0.216734	0.840836		Flat-Flat	O54724	ENSMUSG00000004044	Cavin1	0.0580385	Cavin1
O54734	-0.11121	-0.015206	0.00998029	0.715344	0.00681621	0.0907793	0.0479348	0.0338441	0.163132	0.465676	0.0234988	0.369324	0.48315	0.999814		Down-Flat	O54734	ENSMUSG00000028757	Ddost	-0.11121	Ddost
O54754	0.0456133	0.032033	0.486941	0.624958	0.492702	0.0787566	0.087825	0.0531596	0.105042	0.389897	0.618329	0.344865	0.400429	0.999814		Flat-Flat	O54754			0.0456133	Aox1
O54774	-0.0435949	-0.0198814	0.000875745	0.112066	1.64776e-05	0.44808	0.0198383	0.0100285	0.0536618	0.0594305	0.000155412	0.745051	0.285637	0.763233		Down-Down	O54774	ENSMUSG00000020198	Ap3d1	-0.0435949	Ap3d1
O54784	-0.0320355	0.0323765	0.242609	0.237702	0.3965	0.72578	-0.012287	0.0221093	0.580971	0.187305	0.535195	0.887874	0.819273	0.917384		Flat-Flat	O54784	ENSMUSG00000034974	Dapk3	-0.0320355	Dapk3
O54790	0.0529682	-0.0989031	0.27636	0.0452503	0.131499	7.45436e-05	0.0393709	0.0392787	0.321203	0.980137	0.239287	0.00613656	0.643994	0.999814	Cortex	Flat-Down	O54790	ENSMUSG00000051510	Mafg	0.0529682	Mafg
O54804	-0.0218134	0.0332341	0.550502	0.364225	0.650914	0.0276157	0.00540483	0.0296226	0.855993	0.53257	0.747293	0.201917	0.947235	0.999814		Flat-Flat	O54804	ENSMUSG00000024843	Chka	-0.0218134	Chka
O54818	0.052041	0.00196872	0.0700331	0.944406	0.103485	0.129929	-0.0145452	0.0229309	0.528893	0.251702	0.197677	0.436926	0.7908	0.958984	Cortex	Up-Flat	O54818	ENSMUSG00000000296	Tpd52l1	0.052041	Tpd52l1
O54824	-0.0552857	-0.0446883	0.0914286	0.170257	0.0118782	0.35507	-0.0337583	0.0262074	0.203879	0.795664	0.0364912	0.680302	0.532697	0.999814		Down-Flat	O54824	ENSMUSG00000001741	Il16	-0.0552857	Il16
O54825	-0.0261052	-0.0786847	0.745468	0.329997	0.401191	0.617134	-0.0378945	0.0652833	0.564318	0.512606	0.538872	0.837531	0.808651	0.999814		Flat-Flat	O54825	ENSMUSG00000023988	Bysl	-0.0261052	Bysl
O54829	-0.0392885	-0.0341988	0.0135656	0.0303871	8.25423e-05	0.0655402	0.00497923	0.0125159	0.692517	0.935918	0.000618983	0.318518	0.878124	0.999814		Down-Down	O54829	ENSMUSG00000026527	Rgs7	-0.0392885	Rgs7
O54833	-0.0410977	-0.0232521	0.00244463	0.0765793	3.35866e-05	0.256447	0.00193791	0.0104898	0.85421	0.723379	0.00028353	0.593968	0.946998	0.999814	Cortex	Down-Down	O54833	ENSMUSG00000046707	Csnk2a2	-0.0410977	Csnk2a2
O54865	0.0097738	-0.0686818	0.725985	0.0168126	0.0351821	0.88729	0.0570786	0.0226372	0.0150615	0.962653	0.0863507	0.952129	0.146589	0.999814		Flat-Down	O54865	ENSMUSG00000028005	Gucy1b1	0.0097738	Gucy1b1
O54879	-0.0288248	-0.00997535	0.501522	0.815701	0.641442	0.451624	-0.0138978	0.0347532	0.691004	0.0236162	0.739558	0.74629	0.877009	0.620477		Flat-Flat	O54879	ENSMUSG00000015217	Hmgb3	-0.0288248	Hmgb3
O54890	0.0318474	-0.050235	0.629729	0.4478	0.742269	0.239119	-0.122687	0.0535909	0.0265013	0.290131	0.819654	0.577528	0.199272	0.973951		Flat-Flat	O54890	ENSMUSG00000020689	Itgb3	0.0318474	Itgb3
O54901	-0.0446869	-0.0284893	0.0982735	0.287784	0.0275658	0.390647	0.0136239	0.0216401	0.531964	0.0848519	0.0715947	0.705273	0.792801	0.797191		Down-Flat	O54901			-0.0446869	Cd200
O54916	-0.00283593	-0.0408595	0.869634	0.0214702	0.0237465	0.845589	0.00317419	0.0140331	0.822012	0.239742	0.0638035	0.937444	0.934175	0.94927		Flat-Down	O54916	ENSMUSG00000019854	Reps1	-0.00283593	Reps1
O54929	-0.0276092	0.0613692	0.560003	0.198245	0.432135	0.970566	0.0751533	0.0384082	0.0562135	0.126543	0.566606	0.987979	0.292514	0.860198		Flat-Flat	O54929	ENSMUSG00000029364	Wsb2	-0.0276092	Wsb2
O54941	-0.0244533	-0.0389677	0.503133	0.287706	0.221113	0.0726038	-0.0245177	0.0295946	0.411515	0.567213	0.351352	0.332741	0.715195	0.999814	Hippocampus, Striatum	Flat-Flat	O54941	ENSMUSG00000037935	Smarce1	-0.0244533	Smarce1
O54946	0.0813454	-0.0260713	0.00119435	0.274998	0.00405816	0.667936	-0.00044181	0.0192778	0.981811	0.36234	0.0153656	0.86037	0.992229	0.991754		Up-Flat	O54946	ENSMUSG00000029131	Dnajb6	0.0813454	Dnajb6
O54950	0.0111354	-0.0171579	0.695532	0.546933	0.828016	0.260996	0.00965953	0.0230926	0.677596	0.635212	0.881106	0.598778	0.87085	0.999814		Flat-Flat	O54950	ENSMUSG00000067713	Prkag1	0.0111354	Prkag1
O54951	-0.131949	-0.0961135	0.123129	0.258642	0.0317753	0.322067	-0.000692581	0.0686486	0.991992	0.521669	0.0800013	0.651096	0.996922	0.999814		Down-Flat	O54951	ENSMUSG00000001227	Sema6b	-0.131949	Sema6b
O54962	0.125328	-0.0223517	0.00895488	0.629235	0.0204325	0.0047278	-0.0940506	0.0375578	0.015726	0.443304	0.0563896	0.0751505	0.150063	0.999814		Up-Flat	O54962	ENSMUSG00000024844	Banf1	0.125328	Banf1
O54967	-0.0349783	-0.071086	0.15918	0.00551946	0.000276596	0.819607	0.0314576	0.0199711	0.121788	0.332578	0.00167861	0.926952	0.429647	0.979676		Down-Down	O54967			-0.0349783	Tnk2
O54983	-0.00039494	-0.0161291	0.991299	0.656376	0.872325	0.353872	-0.0279808	0.0294148	0.346244	0.589793	0.912991	0.679824	0.663219	0.999814		Flat-Flat	O54983	ENSMUSG00000030905	Crym	-0.00039494	Crym
O54984	-0.00740268	-0.0278102	0.498822	0.0136606	0.00535639	0.368586	0.0104896	0.00886888	0.242735	0.583142	0.0192646	0.68899	0.570146	0.999814		Flat-Down	O54984	ENSMUSG00000052456	Get3	-0.00740268	Get3
O54988-2	-0.0172553	-0.0417079	0.172413	0.00158973	6.59445e-05	0.239712	-0.00203782	0.0101714	0.842055	0.544223	0.000507516	0.577883	0.941204	0.999814		Flat-Down	O54988	ENSMUSG00000025060	Slk	-0.0172553	Slk
O54990	-0.801707	-0.158614	3.46662e-29	9.58257e-06	3.52103e-33	0.00283105	-0.0196406	0.0261675	0.456574	0.897573	1.28852e-29	0.0563929	0.747373	0.999814	Cortex, Hippocampus, Striatum	Down-Down	O54990			-0.801707	Prom1
O54991	0.206966	0.0223221	1.34818e-10	0.384282	2.18232e-12	0.083184	-0.0282125	0.0207569	0.180439	0.938093	1.9173e-10	0.352737	0.504253	0.999814	Cortex, Hippocampus, Striatum	Up-Flat	O54991	ENSMUSG00000017167	Cntnap1	0.206966	Cntnap1
O54992	0.0271484	-0.0415104	0.324169	0.134285	0.311053	0.73667	-0.0241366	0.0222521	0.283478	0.841782	0.450276	0.893847	0.612443	0.999814		Flat-Down	O54992	ENSMUSG00000029454	Mapkapk5	0.0271484	Mapkapk5
O54998	-0.0806781	0.227165	0.631674	0.180669	0.394454	0.239937	0.110656	0.136537	0.421685	0.83704	0.533545	0.578088	0.721959	0.999814		Flat-Flat	O54998	ENSMUSG00000002732	Fkbp7	-0.0806781	Fkbp7
O55003	-0.0227086	-0.0208943	0.362534	0.401831	0.220853	0.155376	0.00457261	0.0201691	0.821609	0.754145	0.351104	0.471832	0.933896	0.999814		Flat-Flat	O55003	ENSMUSG00000078566	Bnip3	-0.0227086	Bnip3
O55013	-0.0111454	-0.0469366	0.582517	0.0240127	0.0138359	0.299671	0.0131226	0.0164423	0.428745	0.086126	0.0413158	0.630256	0.728577	0.797191		Flat-Down	O55013	ENSMUSG00000028847	Trappc3	-0.0111454	Trappc3
O55017	-0.0272742	-0.0291324	0.0681033	0.0519012	0.00151858	0.000999421	0.0123892	0.0119318	0.304317	0.0993075	0.0069077	0.0306716	0.631499	0.813798		Down-Down	O55017	ENSMUSG00000004113	Cacna1b	-0.0272742	Cacna1b
O55022	0.127017	-0.0736733	0.023255	0.18028	0.072626	0.442078	-0.0300067	0.0442408	0.500865	0.131072	0.15041	0.740574	0.77476	0.862832		Up-Flat	O55022	ENSMUSG00000006373	Pgrmc1	0.127017	Pgrmc1
O55026	0.0998554	-0.0590633	0.0164224	0.147851	0.0529231	0.266146	-0.0488347	0.0327866	0.142905	0.826436	0.118273	0.603071	0.458835	0.999814		Up-Down	O55026	ENSMUSG00000015085	Entpd2	0.0998554	Entpd2
O55028	0.0286027	-0.00423935	0.216103	0.853397	0.407297	0.0690117	-0.00128829	0.0186314	0.94516	0.265555	0.544376	0.326079	0.982392	0.96611		Flat-Flat	O55028	ENSMUSG00000030802	Bckdk	0.0286027	Bckdk
O55029	-0.0370508	-0.0369946	0.00734	0.00742329	5.82726e-06	0.151536	0.0128339	0.0108041	0.240725	0.810358	6.40386e-05	0.467184	0.567573	0.999814		Down-Down	O55029	ENSMUSG00000032458	Copb2	-0.0370508	Copb2
O55033	-0.0428125	-0.0593767	0.0085981	0.00040742	2.06769e-07	0.242543	-0.0176699	0.0127572	0.17243	0.571666	3.85075e-06	0.581643	0.493475	0.999814	Cortex	Down-Down	O55033	ENSMUSG00000066877	Nck2	-0.0428125	Nck2
O55042	-0.140138	-0.0384652	0.0145218	0.489733	0.00560123	0.102434	0.0738296	0.0451191	0.108312	0.926205	0.0199685	0.389261	0.406741	0.999814	Cortex	Down-Flat	O55042	ENSMUSG00000025889	Snca	-0.140138	Snca
O55057	-0.077308	0.0609441	0.0952839	0.186075	0.210819	0.538391	0.0475362	0.0370937	0.206168	0.255989	0.339192	0.797082	0.535154	0.961053		Down-Flat	O55057	ENSMUSG00000026239	Pde6d	-0.077308	Pde6d
O55060	0.0133054	0.0136922	0.574205	0.563165	0.522029	0.690268	0.0351691	0.0192028	0.0732419	0.303134	0.642895	0.874246	0.330658	0.97598		Flat-Flat	O55060			0.0133054	Tpmt
O55091	0.0370272	0.00217476	0.052994	0.907722	0.0715802	0.129607	-0.00392456	0.0152385	0.79786	0.00931452	0.148581	0.436926	0.923394	0.509715		Up-Flat	O55091	ENSMUSG00000024423	Impact	0.0370272	Impact
O55100	-0.0667392	-0.0314982	0.017964	0.253198	0.00254243	0.00599465	0.0105955	0.0222378	0.635905	0.586952	0.0105848	0.0864757	0.846168	0.999814		Down-Flat	O55100	ENSMUSG00000022415	Syngr1	-0.0667392	Syngr1
O55102	0.0672402	-0.0627662	0.339345	0.37216	0.562483	0.499159	0.0619938	0.0568882	0.281265	0.430281	0.678223	0.77303	0.60995	0.999814		Flat-Flat	O55102	ENSMUSG00000090247	Bloc1s1	0.0672402	Bloc1s1
O55106	-0.0375324	-0.0397578	0.0469793	0.0358064	0.000547636	0.32712	0.00908213	0.0150296	0.548501	0.366206	0.00294934	0.655865	0.801133	0.994161		Down-Down	O55106	ENSMUSG00000024077	Strn	-0.0375324	Strn
O55125	0.0913734	-0.0319322	9.55773e-06	0.0900819	3.93998e-05	0.901645	0.0248583	0.0150721	0.105617	0.141809	0.000325838	0.95761	0.400682	0.879876	Cortex	Up-Down	O55125	ENSMUSG00000034285	Nipsnap1	0.0913734	Nipsnap1
O55126	0.0811523	0.0161064	0.000341355	0.447692	4.93865e-05	0.988011	0.0501679	0.0171783	0.00531155	0.287652	0.00039547	0.995244	0.0786949	0.973951		Up-Flat	O55126			0.0811523	Nipsnap2
O55128	-0.000336875	0.0237946	0.987786	0.282476	0.465622	0.487122	-0.0330034	0.0178736	0.0709915	0.12042	0.595472	0.764412	0.324818	0.850729		Flat-Flat	O55128			-0.000336875	Sap18
O55131	0.0501969	-0.0216482	0.00873814	0.244185	0.0303881	0.0067127	0.00201727	0.0149913	0.893521	0.705413	0.0772527	0.0930497	0.961837	0.999814		Up-Flat	O55131			0.0501969	Septin7
O55135	-0.0541137	0.00585666	0.178144	0.883044	0.333138	0.0616846	-0.0171668	0.032333	0.597911	0.777437	0.471539	0.308702	0.827869	0.999814		Flat-Flat	O55135	ENSMUSG00000027613	Eif6	-0.0541137	Eif6
O55137	0.0671966	0.0408095	0.118912	0.33975	0.0445763	0.917344	-0.00556595	0.034556	0.872714	0.694694	0.104101	0.964799	0.952583	0.999814		Up-Flat	O55137	ENSMUSG00000072949	Acot1	0.0671966	Acot1
O55142	-0.157	-0.0148163	8.57249e-05	0.687317	2.17008e-05	0.614165	0.0128784	0.0298744	0.668337	0.450016	0.00019657	0.836231	0.865763	0.999814	Hippocampus, Striatum	Down-Flat	O55142	ENSMUSG00000060636	Rpl35a	-0.157	Rpl35a
O55143	-0.081934	-0.0199083	0.0146509	0.541238	0.00669448	0.0109866	0.0248352	0.0264164	0.351851	0.545012	0.0231664	0.124861	0.666804	0.999814		Down-Flat	O55143	ENSMUSG00000029467	Atp2a2	-0.081934	Atp2a2
O55176	0.0432586	-0.00729869	0.41973	0.891352	0.686124	0.915232	-0.0686228	0.0433974	0.120385	0.548394	0.775324	0.963686	0.427717	0.999814		Flat-Flat	O55176	ENSMUSG00000034403	Pja1	0.0432586	Pja1
O55187	-0.0338195	-0.020602	0.518162	0.693448	0.575197	0.583362	0.00452554	0.0424182	0.915481	0.161387	0.688075	0.818221	0.97037	0.900298		Flat-Flat	O55187	ENSMUSG00000039989	Cbx4	-0.0338195	Cbx4
O55192	0.0927911	0.0225695	0.0858625	0.671611	0.0795023	0.997945	-0.102762	0.0432017	0.0214027	0.244536	0.160917	0.999607	0.177529	0.94927		Up-Flat	O55192	ENSMUSG00000055368	Slc6a2	0.0927911	Slc6a2
O55201	-0.0328194	-0.0445754	0.00931014	0.000589129	3.52612e-07	0.0149054	0.0252378	0.00988927	0.0139478	0.228266	6.05814e-06	0.144723	0.140225	0.94871	Hippocampus, Striatum	Down-Down	O55201	ENSMUSG00000003435	Supt5	-0.0328194	Supt5h
O55222	-0.00768691	-0.0155742	0.720946	0.47017	0.545522	0.0715016	-0.0330752	0.0174682	0.0643341	0.808004	0.664007	0.33164	0.312466	0.999814		Flat-Flat	O55222	ENSMUSG00000030890	Ilk	-0.00768691	Ilk
O55229	0.0206157	-0.00921958	0.292268	0.63608	0.569826	0.830612	0.00257035	0.0158074	0.871513	0.902144	0.683922	0.931146	0.952578	0.999814		Flat-Flat	O55229	ENSMUSG00000022617	Chkb	0.0206157	Chkb
O55234	0.0209053	-0.0313798	0.453133	0.261877	0.517325	0.712698	-0.00416312	0.0225676	0.854419	0.856135	0.638991	0.882327	0.946998	0.999814		Flat-Flat	O55234	ENSMUSG00000022193	Psmb5	0.0209053	Psmb5
O55236	-0.0199525	-0.0148673	0.636979	0.724965	0.709309	0.293151	-0.0409534	0.0343011	0.238369	0.130382	0.794699	0.625069	0.565619	0.862273		Flat-Flat	O55236	ENSMUSG00000028274	Rngtt	-0.0199525	Rngtt
O55240	-0.233311	0.143125	0.473907	0.659898	0.768334	0.923207	0.400646	0.263913	0.135548	0.739225	0.839529	0.967455	0.451301	0.999814		Flat-Flat	O55240	ENSMUSG00000025350	Rdh5	-0.233311	Rdh5
O70146	-0.0295193	0.0142161	0.402788	0.686169	0.702007	0.0218232	0.0219376	0.0285532	0.446069	0.878516	0.788397	0.177663	0.742132	0.999814		Flat-Flat	O70146	ENSMUSG00000028458	Tesk1	-0.0295193	Tesk1
O70152	0.024347	0.0185608	0.310747	0.438635	0.204709	0.506362	-0.0230104	0.0194043	0.241522	0.451465	0.331915	0.777768	0.568575	0.999814		Flat-Flat	O70152	ENSMUSG00000093752	Gm20716	0.024347	Dpm1
O70152	0.024347	0.0185608	0.310747	0.438635	0.204709	0.506362	-0.0230104	0.0194043	0.241522	0.451465	0.331915	0.777768	0.568575	0.999814		Flat-Flat	O70152	ENSMUSG00000078919	Dpm1	0.024347	Dpm1
O70166	-0.0260552	-0.0573799	0.342865	0.0401202	0.0113223	0.651753	-0.018409	0.0222067	0.411217	0.0620317	0.0351135	0.853284	0.715195	0.769509	Cortex	Flat-Down	O70166	ENSMUSG00000027581	Stmn3	-0.0260552	Stmn3
O70172	0.044527	-0.0199199	0.031208	0.325712	0.0950749	0.448807	0.0414437	0.0163799	0.0147366	0.186019	0.185067	0.745195	0.144407	0.917384		Up-Flat	O70172	ENSMUSG00000026737	Pip4k2a	0.044527	Pip4k2a
O70174	-0.131415	-0.13257	0.0693412	0.067009	0.00221139	0.00273879	0.00081507	0.0577571	0.988799	0.826997	0.00939497	0.0555458	0.996149	0.999814		Down-Down	O70174	ENSMUSG00000027577	Chrna4	-0.131415	Chrna4
O70194	-0.018027	0.0117818	0.392333	0.575285	0.683037	0.0255693	0.00389683	0.0170521	0.820209	0.807493	0.772546	0.19388	0.933029	0.999814		Flat-Flat	O70194	ENSMUSG00000016554	Eif3d	-0.018027	Eif3d
O70200	0.0168322	0.148875	0.715992	0.00219281	0.00111126	0.0150046	0.0517866	0.0375529	0.174278	0.99124	0.00531244	0.145071	0.495134	0.999814	Hippocampus, Striatum	Flat-Up	O70200	ENSMUSG00000024397	Aif1	0.0168322	Aif1
O70209	-0.0621994	0.0730891	0.52155	0.451715	0.716903	0.171256	0.0834665	0.0786523	0.293905	0.0206873	0.800826	0.493124	0.622603	0.59375		Flat-Flat	O70209	ENSMUSG00000031636	Pdlim3	-0.0621994	Pdlim3
O70250	0.0200214	-0.00463202	0.746176	0.940275	0.943629	0.956035	0.0767467	0.050214	0.132979	0.21226	0.961947	0.982118	0.44707	0.938124		Flat-Flat	O70250	ENSMUSG00000020475	Pgam2	0.0200214	Pgam2
O70251	-0.0214428	0.106748	0.768409	0.146955	0.305298	0.0049563	0.0587206	0.0591229	0.325595	0.297916	0.444634	0.0766923	0.646159	0.97594		Flat-Up	O70251	ENSMUSG00000025967	Eef1b2	-0.0214428	Eef1b
O70252	0.0263935	-0.0212255	0.0230078	0.0649746	0.0542558	0.0939818	-0.00842877	0.00917561	0.362895	0.467453	0.120479	0.375088	0.676351	0.999814		Up-Down	O70252	ENSMUSG00000004070	Hmox2	0.0263935	Hmox2
O70281	0.0461268	-0.0298931	0.587594	0.725006	0.858192	0.469098	-0.064887	0.0689786	0.351577	0.0473789	0.902977	0.75589	0.666804	0.73219		Flat-Flat	O70281	ENSMUSG00000034118	Tpst1	0.0461268	Tpst1
O70293	-0.0603656	-0.0386399	0.0162257	0.117308	0.000700079	0.164261	0.0112647	0.0197819	0.57171	0.582411	0.0035957	0.484209	0.813249	0.999814		Down-Down	O70293	ENSMUSG00000074886	Grk6	-0.0603656	Grk6
O70305	-0.049826	0.0484268	0.0311541	0.0359646	0.0497334	0.141296	0.0092505	0.0183231	0.615971	0.869087	0.112938	0.456141	0.836519	0.999814		Down-Up	O70305			-0.049826	Atxn2
O70309	0.0678129	0.117175	0.0178958	0.00010218	1.03926e-07	0.03632	0.0696567	0.0225813	0.00337588	0.669709	2.14869e-06	0.23002	0.060559	0.999814	Hippocampus, Striatum	Up-Up	O70309			0.0678129	Itgb5
O70310	-0.0445773	0.0129052	0.103758	0.633329	0.243189	0.608678	-0.00890762	0.0219471	0.686644	0.773876	0.376698	0.832603	0.874921	0.999814		Down-Flat	O70310	ENSMUSG00000020936	Nmt1	-0.0445773	Nmt1
O70311	0.00405435	-0.05353	0.874291	0.0410039	0.0750589	0.554307	-0.0512227	0.0208123	0.0174948	0.0336235	0.154097	0.80444	0.158275	0.673886		Flat-Down	O70311	ENSMUSG00000026643	Nmt2	0.00405435	Nmt2
O70324	-0.0708825	0.0534454	0.232159	0.366103	0.457358	0.0363305	0.00895066	0.0478261	0.852332	0.0680966	0.58738	0.23002	0.946452	0.779944		Flat-Flat	O70324	ENSMUSG00000033965	Slc16a2	-0.0708825	Slc16a2
O70325	0.101094	-0.00268403	2.27366e-08	0.859969	5.56949e-09	0.725008	0.0402595	0.0123559	0.00206203	0.127507	1.71273e-07	0.887524	0.0433799	0.860198	Cortex, Hippocampus, Striatum	Up-Flat	O70325	ENSMUSG00000075706	Gpx4	0.101094	Gpx4
O70340	-0.0703383	-0.113756	0.0263914	0.000545826	1.23043e-06	0.851078	0.0950792	0.0250673	0.000416744	0.0829229	1.73183e-05	0.939098	0.0148065	0.796666	Cortex	Down-Down	O70340	ENSMUSG00000059991	Nptx2	-0.0703383	Nptx2
O70348	0.082729	0.0209533	0.179487	0.731588	0.206629	0.343417	-0.0456321	0.0495867	0.362044	0.629576	0.333771	0.670795	0.675798	0.999814		Flat-Flat	O70348			0.082729	Dxo
O70370	0.175093	0.13414	0.000100746	0.00211678	7.89955e-09	0.38148	0.107143	0.0337082	0.00259073	0.452574	2.30346e-07	0.698346	0.0509352	0.999814	Cortex, Hippocampus, Striatum	Up-Up	O70370	ENSMUSG00000038642	Ctss	0.175093	Ctss
O70378	-0.00380583	-0.0204991	0.876301	0.403462	0.564916	0.976297	-0.00266961	0.0198568	0.893614	0.77161	0.680036	0.990095	0.961837	0.999814		Flat-Flat	O70378	ENSMUSG00000031819	Emc8	-0.00380583	Emc8
O70400	0.154178	0.0985147	0.020733	0.133011	0.00115963	0.132498	0.0473574	0.0526329	0.372735	0.13557	0.0055041	0.440196	0.683263	0.871911		Up-Up	O70400	ENSMUSG00000055044	Pdlim1	0.154178	Pdlim1
O70401	-0.0649714	0.0163686	0.19765	0.743495	0.404137	0.346067	0.0289735	0.0406077	0.478993	0.142289	0.541637	0.673455	0.761745	0.879876		Flat-Flat	O70401			-0.0649714	Tspan6
O70421	0.097401	0.049621	0.296356	0.593155	0.278089	0.594268	0.167388	0.0753262	0.0310181	0.214434	0.41441	0.825479	0.218921	0.941468		Flat-Flat	O70421	ENSMUSG00000044674	Fzd1	0.097401	Fzd1
O70423	-0.119928	-0.0196887	0.167074	0.818822	0.219999	0.653454	0.13353	0.0697978	0.06171	0.577836	0.350267	0.854128	0.306	0.999814		Down-Flat	O70423	ENSMUSG00000019326	Aoc3	-0.119928	Aoc3
O70433	0.00638812	0.0461667	0.872924	0.250937	0.360538	0.0779303	-0.122864	0.0324367	0.000423449	0.0862775	0.49958	0.34346	0.0149721	0.797191		Flat-Flat	O70433	ENSMUSG00000008136	Fhl2	0.00638812	Fhl2
O70435	-0.00140133	-0.011347	0.90222	0.322286	0.473536	0.486213	-0.0133603	0.00926402	0.155749	0.638749	0.602017	0.764412	0.473981	0.999814		Flat-Flat	O70435	ENSMUSG00000060073	Psma3	-0.00140133	Psma3
O70439	-0.0120066	0.00809669	0.380586	0.553458	0.66762	0.790809	-0.00499183	0.0110776	0.654291	0.244247	0.759688	0.915924	0.8582	0.94927		Flat-Flat	O70439			-0.0120066	Stx7
O70443	-0.060173	-0.0422259	0.00113189	0.0188678	1.90624e-06	0.513977	0.0157864	0.0141856	0.271318	0.543801	2.47811e-05	0.781069	0.602154	0.999814		Down-Down	O70443	ENSMUSG00000040009	Gnaz	-0.060173	Gnaz
O70451	-0.0714823	0.209054	0.432529	0.0249419	0.0727878	0.000139101	0.0977291	0.0737371	0.191322	0.596474	0.150617	0.00869626	0.518239	0.999814		Flat-Up	O70451	ENSMUSG00000020102	Slc16a7	-0.0714823	Slc16a7
O70472	0.0219267	0.0101816	0.709748	0.862709	0.85514	0.726107	0.0241893	0.0478167	0.615259	0.29014	0.90119	0.888092	0.836314	0.973951		Flat-Flat	O70472	ENSMUSG00000026116	Tmem131	0.0219267	Tmem131
O70475	-0.10363	0.100265	0.0458002	0.0530024	0.0763806	0.566249	0.0978317	0.0412655	0.0218132	0.993794	0.156197	0.811808	0.179989	0.999814		Down-Up	O70475	ENSMUSG00000029201	Ugdh	-0.10363	Ugdh
O70480	-0.00936616	-0.0163712	0.743816	0.568292	0.660748	0.246658	-0.0213351	0.0232661	0.363724	0.267309	0.754228	0.585024	0.677378	0.967096		Flat-Flat	O70480	ENSMUSG00000026696	Vamp4	-0.00936616	Vamp4
O70481	0.00900676	-0.0358618	0.648816	0.0742689	0.175905	0.166294	0.0196252	0.0160468	0.227301	0.271458	0.2974	0.48756	0.558259	0.968472		Flat-Down	O70481	ENSMUSG00000027272	Ubr1	0.00900676	Ubr1
O70494	0.0352443	-0.245166	0.821619	0.12137	0.243778	0.55093	-0.012785	0.126937	0.920193	0.835643	0.377053	0.803516	0.972485	0.999814		Flat-Down	O70494	ENSMUSG00000027109	Sp3	0.0352443	Sp3
O70496	-0.0396443	0.0301436	0.2885	0.418479	0.537958	0.591062	0.0422368	0.0301586	0.167798	0.638351	0.656766	0.822735	0.487927	0.999814		Flat-Flat	O70496	ENSMUSG00000036636	Clcn7	-0.0396443	Clcn7
O70503	-0.0732833	0.0680828	0.01084	0.0174223	0.0179533	0.0204017	0.0982791	0.0225711	6.97601e-05	0.516764	0.0508123	0.171255	0.00415101	0.999814		Down-Up	O70503	ENSMUSG00000027195	Hsd17b12	-0.0732833	Hsd17b12
O70551	-0.0949854	-0.0735824	0.000851021	0.00822504	4.6747e-07	0.029688	0.0263861	0.0217918	0.23189	0.458086	7.63708e-06	0.210141	0.560345	0.999814		Down-Down	O70551	ENSMUSG00000004865	Srpk1	-0.0949854	Srpk1
O70566	-0.0203536	-0.0252903	0.241168	0.146851	0.0363237	0.00197829	0.0279431	0.0140035	0.0516877	0.436728	0.088677	0.0456755	0.28107	0.999814		Flat-Down	O70566	ENSMUSG00000034480	Diaph2	-0.0203536	Diaph2
O70572	-0.0101101	-0.0319063	0.755741	0.32842	0.404999	0.938187	0.0617867	0.026385	0.0233921	0.72372	0.542097	0.974981	0.186907	0.999814		Flat-Flat	O70572	ENSMUSG00000019822	Smpd2	-0.0101101	Smpd2
O70585	-0.0234397	-0.00411	0.368978	0.874318	0.520795	0.00285855	0.067543	0.0211026	0.00243232	0.0513655	0.642133	0.0563929	0.0489992	0.744517		Flat-Flat	O70585	ENSMUSG00000071454	Dtnb	-0.0234397	Dtnb
O70591	0.0297437	-0.0188976	0.583662	0.727446	0.856037	0.501696	0.0643947	0.0440136	0.149968	0.205876	0.901357	0.775187	0.469261	0.938054		Flat-Flat	O70591	ENSMUSG00000006412	Pfdn2	0.0297437	Pfdn2
O70628	-0.0552155	-0.0682173	0.199854	0.114844	0.0201946	0.00684253	-0.0352432	0.0346829	0.314651	0.184572	0.0558594	0.0934337	0.638639	0.916194		Flat-Down	O70628	ENSMUSG00000041119	Pde9a	-0.0552155	Pde9a
O88271	-0.049212	-0.0434971	0.248559	0.307059	0.0993319	0.381587	0.0950139	0.0344007	0.00811779	0.343067	0.191722	0.698346	0.0998556	0.979676	Cortex	Flat-Flat	O88271	ENSMUSG00000031954	Cfdp1	-0.049212	Cfdp1
O88291	-0.0304125	-0.0175791	0.0900975	0.322399	0.0290181	0.0586163	0.0158822	0.0143555	0.274088	0.334735	0.0744684	0.301484	0.603901	0.979676	Cortex	Down-Flat	O88291			-0.0304125	Znf326
O88307	-0.0436399	0.0121518	0.0369791	0.552983	0.096775	0.174547	0.0279597	0.0166058	0.0987278	0.290956	0.187628	0.497192	0.387792	0.973951	Cortex	Down-Flat	O88307	ENSMUSG00000049313	Sorl1	-0.0436399	Sorl1
O88322	0.220051	0.0954894	7.13473e-06	0.0337828	1.13925e-08	0.164373	0.0596129	0.0356786	0.101263	0.991041	3.13465e-07	0.484209	0.393599	0.999814	Cortex	Up-Up	O88322	ENSMUSG00000021806	Nid2	0.220051	Nid2
O88325	0.000617111	0.141769	0.98709	0.000495543	0.000372249	0.952094	0.0357937	0.0309767	0.253604	0.446615	0.00216058	0.980357	0.583524	0.999814		Flat-Up	O88325			0.000617111	Naglu
O88327	0.0427564	0.0482795	0.47026	0.415235	0.309423	0.461911	0.0253227	0.0479659	0.599979	0.742354	0.448627	0.752276	0.829006	0.999814		Flat-Flat	O88327	ENSMUSG00000038816	Ctnnal1	0.0427564	Ctnnal1
O88342	0.00687044	0.0179317	0.403666	0.0327296	0.0112705	0.0309003	-0.0092323	0.0066581	0.171962	0.729486	0.0349973	0.214583	0.493475	0.999814		Flat-Up	O88342	ENSMUSG00000005103	Wdr1	0.00687044	Wdr1
O88413	-0.0234053	-0.0415673	0.560896	0.303554	0.267466	0.00089278	0.0519853	0.0326344	0.117734	0.0705248	0.402878	0.0294336	0.421987	0.779944		Flat-Flat	O88413	ENSMUSG00000001521	Tulp3	-0.0234053	Tulp3
O88427	0.183619	-0.262432	0.0118058	0.000488716	0.00161609	0.143664	-0.0766243	0.0572727	0.187238	0.350514	0.00727885	0.457364	0.513562	0.983671		Up-Down	O88427			0.183619	Cacna1h
O88428	0.00794542	0.0834068	0.836005	0.0338115	0.037634	0.925696	0.109062	0.0311693	0.00101819	0.700781	0.0912669	0.968934	0.0273222	0.999814		Flat-Up	O88428	ENSMUSG00000024899	Papss2	0.00794542	Papss2
O88441	0.0114147	0.00416551	0.395157	0.755558	0.484717	0.608799	0.00239803	0.0108626	0.826216	0.136579	0.61189	0.832603	0.935645	0.874557		Flat-Flat	O88441	ENSMUSG00000027099	Mtx2	0.0114147	Mtx2
O88444	-0.045006	-0.0257597	0.14988	0.406414	0.0765449	0.100707	0.0426366	0.0251111	0.0959982	0.247008	0.156489	0.387003	0.382284	0.951936		Down-Flat	O88444	ENSMUSG00000020431	Adcy1	-0.045006	Adcy1
O88454	0.143301	-0.00753554	0.0470319	0.915082	0.0822788	0.42588	0.0365949	0.0573982	0.526788	0.00599512	0.165303	0.728275	0.789806	0.425296		Up-Flat	O88454	ENSMUSG00000024957	Kcnk4	0.143301	Kcnk4
O88456	0.0609625	0.0559282	0.166623	0.203759	0.0340903	0.531897	0.0641729	0.0354415	0.0764528	0.732811	0.0843213	0.793487	0.339538	0.999814		Up-Flat	O88456	ENSMUSG00000001794	Capns1	0.0609625	Capns1
O88485	0.0331236	-0.0419141	0.0609005	0.0189498	0.046195	0.0897471	-0.0123104	0.0140911	0.386669	0.140499	0.106859	0.366346	0.694487	0.879876		Up-Down	O88485	ENSMUSG00000029757	Dync1i1	0.0331236	Dync1i1
O88491	-0.00473287	-0.0653533	0.94397	0.334178	0.509572	0.739977	0.00307448	0.054698	0.955409	0.990279	0.632944	0.895998	0.985018	0.999814		Flat-Flat	O88491			-0.00473287	Nsd1
O88502	0.135842	0.0409416	3.33283e-05	0.174017	6.4865e-07	0.808389	-0.0164555	0.0242257	0.500238	0.883608	1.02537e-05	0.923291	0.77476	0.999814		Up-Flat	O88502	ENSMUSG00000025584	Pde8a	0.135842	Pde8a
O88507	0.00506073	0.0330897	0.815787	0.132175	0.169886	0.717009	0.0274925	0.0176396	0.125669	0.521308	0.290581	0.885106	0.434807	0.999814		Flat-Up	O88507	ENSMUSG00000028444	Cntfr	0.00506073	Cntfr
O88508	-0.072175	-0.138116	0.236173	0.0261082	0.0036939	0.00602281	0.0507342	0.0491242	0.306886	0.702108	0.0142619	0.0864757	0.633061	0.999814		Flat-Down	O88508	ENSMUSG00000020661	Dnmt3a	-0.072175	Dnmt3a
O88520	-0.0361242	-0.0602068	0.0172373	0.000152684	1.57664e-07	0.0564541	-0.0201973	0.011955	0.097622	0.283886	3.05927e-06	0.295679	0.386423	0.973694		Down-Down	O88520	ENSMUSG00000024976	Shoc2	-0.0361242	Shoc2
O88522	0.061085	0.0719998	0.394926	0.316704	0.184198	0.0252504	0.159589	0.0581017	0.0084502	0.163523	0.307725	0.192318	0.102226	0.903968		Flat-Flat	O88522	ENSMUSG00000004221	Ikbkg	0.061085	Ikbkg
O88531	0.447483	0.212262	1.4025e-22	6.52355e-11	2.20906e-29	0.000948708	-0.0472251	0.020753	0.0273751	0.756696	5.38937e-26	0.0303214	0.203179	0.999814	Cortex, Hippocampus, Striatum	Up-Up	O88531	ENSMUSG00000028657	Ppt1	0.447483	Ppt1
O88532	-0.0251215	-0.0316245	0.0603069	0.0192647	0.000337922	0.075824	0.0170437	0.0106614	0.116465	0.722167	0.00199344	0.33963	0.419328	0.999814		Down-Down	O88532	ENSMUSG00000022201	Zfr	-0.0251215	Zfr
O88533	0.168977	-0.0292605	6.60922e-06	0.385448	1.10389e-05	0.000974814	0.0410338	0.0272761	0.139034	0.0294469	0.000110828	0.0306254	0.453086	0.647038	Cortex, Hippocampus, Striatum	Up-Flat	O88533	ENSMUSG00000020182	Ddc	0.168977	Ddc
O88543	-0.008802	-0.00219303	0.420678	0.840487	0.565609	0.239407	0.0126723	0.0088484	0.158579	0.937092	0.680646	0.577528	0.478619	0.999814		Flat-Flat	O88543	ENSMUSG00000019373	Cops3	-0.008802	Cops3
O88544	0.00892853	-0.0897395	0.857079	0.0750186	0.145095	0.239233	0.00268039	0.0402623	0.947198	0.827371	0.25821	0.577528	0.982642	0.999814		Flat-Down	O88544	ENSMUSG00000035297	Cops4	0.00892853	Cops4
O88545	-0.015424	-0.0461582	0.47902	0.037885	0.0176867	0.141603	0.0305172	0.0176517	0.0902629	0.549763	0.0502325	0.456141	0.368863	0.999814		Flat-Down	O88545	ENSMUSG00000019494	Cops6	-0.015424	Cops6
O88559	-0.0433516	-0.0336113	0.264162	0.385405	0.143464	0.716411	-0.0274257	0.031329	0.385711	0.566303	0.255977	0.884516	0.694108	0.999814		Flat-Flat	O88559	ENSMUSG00000024947	Men1	-0.0433516	Men1
O88569	-0.0336642	-0.014643	0.00725963	0.228521	0.000684287	0.230545	-0.0211966	0.00980201	0.0355945	0.131496	0.00352697	0.56719	0.233647	0.862832		Down-Flat	O88569	ENSMUSG00000004980	Hnrnpa2b1	-0.0336642	Hnrnpa2b1
O88587	0.00190865	0.0195117	0.919321	0.303129	0.455268	0.930697	0.010236	0.015305	0.506826	0.890909	0.585796	0.971722	0.779401	0.999814		Flat-Flat	O88587	ENSMUSG00000000326	Comt	0.00190865	Comt
O88597	-0.00647822	-0.035689	0.693283	0.0337304	0.0276861	0.194862	-0.00664225	0.0133307	0.620571	0.517879	0.0718309	0.522798	0.840159	0.999814		Flat-Down	O88597	ENSMUSG00000035086	Becn1	-0.00647822	Becn1
O88602	-0.0357705	-0.0148737	0.243915	0.625979	0.239163	0.245783	0.00561534	0.0247566	0.821525	0.274622	0.372036	0.584814	0.933896	0.968747		Flat-Flat	O88602	ENSMUSG00000019146	Cacng2	-0.0357705	Cacng2
O88622	0.0265872	-0.0120136	0.247215	0.59903	0.507357	0.912702	-0.0188089	0.0185318	0.315216	0.312934	0.631092	0.962684	0.638984	0.97598		Flat-Flat	O88622	ENSMUSG00000021911	Parg	0.0265872	Parg
O88630	-0.0390325	-0.0212805	0.183155	0.465101	0.117411	0.752804	0.115667	0.0235968	1.12538e-05	0.152623	0.218423	0.901911	0.00101687	0.889382		Flat-Flat	O88630	ENSMUSG00000010392	Gosr1	-0.0390325	Gosr1
O88653	-0.043765	0.0535927	0.449147	0.354754	0.61268	0.275434	0.00322987	0.0468283	0.945298	0.71645	0.719083	0.611435	0.982392	0.999814		Flat-Flat	O88653	ENSMUSG00000091512	Lamtor3	-0.043765	Lamtor3
O88665	-0.0759756	-0.0677946	0.340702	0.394765	0.200884	0.318983	0.0917693	0.0644614	0.161021	0.851186	0.327366	0.648477	0.480437	0.999814		Flat-Flat	O88665	ENSMUSG00000031660	Brd7	-0.0759756	Brd7
O88685	-0.00556281	-0.0349988	0.651495	0.00625843	0.00328717	0.0742054	-0.020733	0.00999273	0.0433886	0.668071	0.0130118	0.335571	0.256671	0.999814		Flat-Down	O88685	ENSMUSG00000002102	Psmc3	-0.00556281	Psmc3
O88696	0.097394	-0.0333269	0.00129303	0.247879	0.00458503	0.661956	-0.0154415	0.0232626	0.509999	0.51019	0.0168802	0.857586	0.78008	0.999814	Cortex	Up-Flat	O88696	ENSMUSG00000002660	Clpp	0.097394	Clpp
O88697	0.0272783	-0.00523853	0.387259	0.867632	0.653763	0.276136	-0.0540086	0.0255263	0.0395757	0.0400307	0.74909	0.611713	0.245678	0.705946		Flat-Flat	O88697	ENSMUSG00000026201	Stk16	0.0272783	Stk16
O88703	-0.000832396	0.0834151	0.972852	0.00125662	0.00120456	0.228977	0.0550125	0.0198675	0.00796939	0.3133	0.00567321	0.565793	0.0993062	0.97598		Flat-Up	O88703	ENSMUSG00000020331	Hcn2	-0.000832396	Hcn2
O88704	-0.015644	-0.00811081	0.547545	0.754844	0.6484	0.0948496	0.025274	0.0210873	0.236591	0.577782	0.745233	0.376878	0.563579	0.999814		Flat-Flat	O88704	ENSMUSG00000021730	Hcn1	-0.015644	Hcn1
O88705	-0.0152329	-0.0364686	0.717652	0.388192	0.453072	0.216373	0.00366412	0.034194	0.915111	0.399421	0.584118	0.548806	0.970267	0.999814		Flat-Flat	O88705	ENSMUSG00000028051	Hcn3	-0.0152329	Hcn3
O88708	0.00386357	-0.0740642	0.947634	0.211747	0.370007	0.524369	-0.0290107	0.0477802	0.5466	0.859752	0.509325	0.787253	0.800723	0.999814		Flat-Flat	O88708	ENSMUSG00000026761	Orc4	0.00386357	Orc4
O88712	-0.0107481	-0.0471699	0.443903	0.00141415	0.000271079	0.0390912	-0.00262706	0.0113677	0.818221	0.273143	0.0016506	0.23815	0.932072	0.968472	Cortex	Flat-Down	O88712	ENSMUSG00000037373	Ctbp1	-0.0107481	Ctbp1
O88736	0.0422627	0.0178957	0.138143	0.526189	0.0988496	0.512357	-0.0972553	0.0228849	9.79835e-05	0.0139469	0.190892	0.780656	0.0052731	0.551681		Up-Flat	O88736	ENSMUSG00000026675	Hsd17b7	0.0422627	Hsd17b7
O88737	-0.0244209	-0.0612615	0.0987553	0.000106708	1.0927e-06	0.143302	-0.00292029	0.0118435	0.80629	0.231471	1.57431e-05	0.45705	0.928077	0.94927	Cortex	Down-Down	O88737	ENSMUSG00000032589	Bsn	-0.0244209	Bsn
O88738	-0.0334613	-0.0142773	0.0120826	0.271226	0.00170823	0.517953	-0.00851049	0.0104732	0.420463	0.725004	0.0076142	0.783891	0.721836	0.999814		Down-Flat	O88738	ENSMUSG00000024073	Birc6	-0.0334613	Birc6
O88741	-0.0556289	-0.0611411	0.0476541	0.0301828	0.000443296	0.000427041	0.0278644	0.0223471	0.218488	0.829706	0.00249384	0.0183854	0.547454	0.999814		Down-Down	O88741	ENSMUSG00000025777	Gdap1	-0.0556289	Gdap1
O88745	-0.06552	0.0125415	0.0528418	0.705611	0.119544	0.388324	0.0347872	0.0269466	0.202898	0.60286	0.221673	0.703769	0.532265	0.999814		Down-Flat	O88745	ENSMUSG00000031610	Scrg1	-0.06552	Scrg1
O88746	0.0574557	0.0150558	0.0280813	0.555661	0.015504	0.720951	0.0622747	0.0207141	0.00419706	0.478557	0.0451908	0.886384	0.0690638	0.999814		Up-Flat	O88746	ENSMUSG00000042870	Tom1	0.0574557	Tom1
O88792	-0.0594854	-0.0519332	0.477584	0.534983	0.413264	0.193618	0.0612204	0.0678539	0.371435	0.858214	0.549405	0.521755	0.68185	0.999814		Flat-Flat	O88792	ENSMUSG00000038235	F11r	-0.0594854	F11r
O88796	-0.0356167	-0.0435616	0.353017	0.257045	0.124027	0.469048	0.00242576	0.0310081	0.93797	0.34958	0.228424	0.75589	0.979263	0.983671		Flat-Flat	O88796	ENSMUSG00000024800	Rpp30	-0.0356167	Rpp30
O88809	-0.146563	-0.177123	0.0139787	0.00339091	4.97247e-06	2.46599e-05	-0.0257111	0.0469072	0.586145	0.790466	5.63367e-05	0.00320854	0.821801	0.999814	Hippocampus, Striatum	Down-Down	O88809	ENSMUSG00000031285	Dcx	-0.146563	Dcx
O88811	0.00294228	0.0280526	0.881092	0.158112	0.227048	0.0105976	0.0193055	0.0159749	0.232779	0.339476	0.358294	0.121688	0.560615	0.979676		Flat-Up	O88811	ENSMUSG00000055371	Stam2	0.00294228	Stam2
O88822	-0.0554922	0.0632979	0.260466	0.20018	0.37427	0.931112	-0.0399501	0.0397891	0.320392	0.519298	0.513647	0.971739	0.643686	0.999814		Flat-Flat	O88822	ENSMUSG00000032018	Sc5d	-0.0554922	Sc5d
O88829	0.0211354	-0.0664182	0.699134	0.227732	0.464423	0.666071	0.0244929	0.0443838	0.583616	0.117293	0.59425	0.859241	0.820808	0.843784		Flat-Flat	O88829	ENSMUSG00000056091	St3gal5	0.0211354	St3gal5
O88834	0.0338145	-0.0580399	0.534406	0.288126	0.562593	0.936666	0.0793095	0.0441181	0.078522	0.30833	0.678244	0.97434	0.344597	0.97598		Flat-Flat	O88834	ENSMUSG00000039154	Shd	0.0338145	Shd
O88844	0.0193085	0.0123675	0.174869	0.382141	0.0852613	0.15133	-0.00274571	0.0114482	0.811477	0.558668	0.170035	0.466894	0.929845	0.999814		Flat-Flat	O88844	ENSMUSG00000025950	Idh1	0.0193085	Idh1
O88845	0.0130134	-0.0319909	0.466086	0.0771649	0.202754	0.0219671	0.0143687	0.0144619	0.325422	0.0435635	0.329548	0.178245	0.646105	0.728708		Flat-Down	O88845	ENSMUSG00000047804	Akap10	0.0130134	Akap10
O88848	0.0426114	-0.00818331	0.14324	0.77626	0.296398	0.477685	0.0236138	0.0233787	0.317534	0.796	0.435136	0.759213	0.639876	0.999814		Up-Flat	O88848	ENSMUSG00000022722	Arl6	0.0426114	Arl6
O88851	0.0336316	0.0247609	0.0460695	0.138187	0.00352026	0.0513635	-0.0176424	0.0134094	0.194532	0.546442	0.0137339	0.282018	0.522039	0.999814	Cortex	Up-Up	O88851	ENSMUSG00000027428	Rbbp9	0.0336316	Rbbp9
O88874	-0.0968621	-0.0447762	0.017697	0.261776	0.00262653	0.43977	0.0309923	0.032195	0.340552	0.186053	0.0108517	0.738074	0.658694	0.917384		Down-Flat	O88874			-0.0968621	Ccnk
O88876	-0.0148346	0.00930673	0.811878	0.881284	0.971185	0.247316	0.062565	0.0506123	0.222414	0.727765	0.980428	0.585376	0.552373	0.999814		Flat-Flat	O88876	ENSMUSG00000066026	Dhrs3	-0.0148346	Dhrs3
O88878	-0.103344	0.0377643	0.0116564	0.342663	0.0373785	0.660038	0.0244317	0.0321728	0.451332	0.475403	0.0907674	0.856522	0.744201	0.999814		Down-Flat	O88878	ENSMUSG00000024750	Zfand5	-0.103344	Zfand5
O88879	-0.0224794	-0.0164762	0.60366	0.703384	0.663775	0.00265914	0.0528679	0.0351215	0.138803	0.589492	0.756489	0.0548232	0.453086	0.999814		Flat-Flat	O88879	ENSMUSG00000019979	Apaf1	-0.0224794	Apaf1
O88888	-0.0121219	-0.056377	0.735389	0.120449	0.133362	0.0354697	0.0522212	0.0291158	0.0791829	0.064502	0.241922	0.22653	0.345375	0.772749		Flat-Down	O88888	ENSMUSG00000004931	Apba3	-0.0121219	Apba3
O88895	-0.114399	0.0505749	4.07508e-05	0.051485	0.000196363	0.00202102	0.0414574	0.0206756	0.0506053	0.406231	0.00127299	0.0463694	0.27723	0.999814	Hippocampus, Striatum	Down-Up	O88895	ENSMUSG00000024454	Hdac3	-0.114399	Hdac3
O88907	-0.00550577	-0.0719122	0.926555	0.23208	0.355414	0.000859781	0.0168433	0.0485126	0.729963	0.629248	0.494539	0.0289988	0.894849	0.999814	Cortex	Flat-Flat	O88907	ENSMUSG00000032405	Pias1	-0.00550577	Pias1
O88935	-1.90009e-05	-0.0329554	0.998956	0.0270379	0.0391215	0.7204	0.0236886	0.0117974	0.0502957	0.0100737	0.0939403	0.886004	0.27723	0.527429		Flat-Down	O88935	ENSMUSG00000037217	Syn1	-1.90009e-05	Syn1
O88935-1	-0.0450821	0.013971	0.276876	0.734705	0.534851	0.973935	0.12339	0.0334672	0.000577393	0.850695	0.653846	0.98976	0.0182229	0.999814		Flat-Flat	O88935	ENSMUSG00000037217	Syn1	-0.0450821	Syn1
O88939	-0.00712911	0.0611118	0.805695	0.0391763	0.0782325	0.335753	-0.0408063	0.0235333	0.089341	0.977919	0.159459	0.666072	0.366734	0.999814		Flat-Up	O88939	ENSMUSG00000035011	Zbtb7a	-0.00712911	Zbtb7a
O88951	-0.14444	-0.0720158	0.00380636	0.135943	0.000136233	0.641651	0.00376509	0.0387731	0.923047	0.126948	0.000935354	0.849077	0.973595	0.860198		Down-Down	O88951	ENSMUSG00000003872	Lin7b	-0.14444	Lin7b
O88952	-0.0156564	0.0146638	0.724849	0.741629	0.924521	0.294708	0.0333218	0.0361057	0.360677	0.54156	0.948629	0.626139	0.674967	0.999814		Flat-Flat	O88952	ENSMUSG00000027162	Lin7c	-0.0156564	Lin7c
O88958	0.0288193	0.0157193	0.146185	0.42441	0.078773	0.537725	0.0469146	0.0159306	0.00496851	0.519886	0.160061	0.796843	0.0751333	0.999814		Up-Flat	O88958	ENSMUSG00000052102	Gnpda1	0.0288193	Gnpda1
O88967	-0.115412	-0.0210267	0.00083742	0.519193	0.000190532	0.00396296	0.0273543	0.0264382	0.306017	0.918414	0.00124819	0.0695561	0.632517	0.999814	Hippocampus, Striatum	Down-Flat	O88967	ENSMUSG00000026775	Yme1l1	-0.115412	Yme1l1
O88968	0.0169354	0.11085	0.706892	0.016866	0.012508	0.790888	0.0675567	0.0365545	0.0707526	0.0876076	0.0379073	0.915924	0.324818	0.799333		Flat-Up	O88968	ENSMUSG00000020432	Tcn2	0.0169354	Tcn2
O88974	0.0107195	-0.000236942	0.8134	0.995836	0.963951	0.200244	0.0289294	0.0368765	0.436605	0.332227	0.975412	0.530451	0.735107	0.979676		Flat-Flat	O88974			0.0107195	Setdb1
O88983	0.0264134	0.00649432	0.245614	0.773818	0.309102	0.658152	-0.0019439	0.0183474	0.916064	0.45584	0.448249	0.856054	0.97068	0.999814		Flat-Flat	O88983	ENSMUSG00000020903	Stx8	0.0264134	Stx8
O88986	0.200067	0.029757	1.45092e-11	0.197344	8.03612e-14	0.0271719	-0.0560292	0.0185854	0.00410193	0.45592	1.01408e-11	0.200475	0.0679231	0.999814	Cortex, Hippocampus, Striatum	Up-Flat	O88986	ENSMUSG00000006378	Gcat	0.200067	Gcat
O88990	-0.180833	0.00182399	0.00293929	0.974913	0.00322	0.642056	0.0502335	0.0471124	0.291645	0.443072	0.0128222	0.849127	0.620193	0.999814		Down-Flat	O88990	ENSMUSG00000006457	Actn3	-0.180833	Actn3
O88998	-0.0710695	-0.0343233	0.000816768	0.0908906	1.1122e-05	0.0887578	0.00149824	0.0162426	0.92689	0.0804064	0.000111379	0.364329	0.97538	0.796271	Cortex	Down-Down	O88998	ENSMUSG00000026833	Olfm1	-0.0710695	Olfm1
O89001	-0.013741	0.0216817	0.40561	0.19181	0.414416	0.0533728	-0.00653173	0.0133719	0.627445	0.0245698	0.550174	0.2866	0.841924	0.62111		Flat-Flat	O89001	ENSMUSG00000020841	Cpd	-0.013741	Cpd
O89016	0.114272	-0.065764	0.0761922	0.302172	0.201855	0.63792	-0.0496638	0.0514822	0.339541	0.000237603	0.328233	0.847422	0.658593	0.141746		Up-Flat	O89016	ENSMUSG00000021240	Abcd4	0.114272	Abcd4
O89017	-0.0757996	0.130743	0.145644	0.0139756	0.0461346	0.0273436	-0.0576385	0.0418428	0.174747	0.557095	0.106841	0.200529	0.495134	0.999814		Down-Up	O89017	ENSMUSG00000021190	Lgmn	-0.0757996	Lgmn
O89020	0.166308	-0.251376	0.0828397	0.0101223	0.031772	0.374737	0.133824	0.0766562	0.0872503	0.596651	0.0800013	0.693175	0.362009	0.999814		Up-Down	O89020	ENSMUSG00000029369	Afm	0.166308	Afm
O89023	0.336416	0.147593	1.52105e-18	1.57065e-07	1.4219e-24	0.00138237	0.0457076	0.0196496	0.0242814	0.251924	1.73448e-21	0.0362049	0.191297	0.9592	Cortex, Hippocampus, Striatum	Up-Up	O89023	ENSMUSG00000030894	Tpp1	0.336416	Tpp1
O89029	-0.248857	-0.173533	2.47502e-05	0.00208255	1.66552e-09	0.000767961	-0.0355889	0.0435315	0.417657	0.339435	6.1256e-08	0.027171	0.719919	0.979676	Hippocampus, Striatum	Down-Down	O89029			-0.248857	Matn4
O89032	-0.0124707	0.0104305	0.468306	0.543787	0.736697	0.487927	0.0222508	0.0139284	0.116714	0.635714	0.816255	0.764412	0.41977	0.999814		Flat-Flat	O89032	ENSMUSG00000053617	Sh3pxd2a	-0.0124707	Sh3pxd2a
O89050	-0.0134335	-0.0170502	0.506276	0.39956	0.322093	0.561125	0.00264235	0.0163787	0.872512	0.208216	0.46115	0.808761	0.952583	0.938054		Flat-Flat	O89050	ENSMUSG00000025609	Mkln1	-0.0134335	Mkln1
O89051	0.0131527	0.0838831	0.51349	0.000115673	1.74799e-05	0.846631	0.00865851	0.0163134	0.598032	0.480236	0.000163391	0.937444	0.827879	0.999814	Cortex	Flat-Up	O89051	ENSMUSG00000022108	Itm2b	0.0131527	Itm2b
O89053	-0.0424795	-0.0546535	0.00308185	0.000210881	2.80024e-08	0.299198	-0.028816	0.0111269	0.0126779	0.306189	6.90066e-07	0.630143	0.131244	0.97598	Cortex	Down-Down	O89053	ENSMUSG00000030707	Coro1a	-0.0424795	Coro1a
O89079	-0.0353569	-0.0644501	0.444027	0.165918	0.097867	0.0687804	-0.0292557	0.0374054	0.437982	0.686289	0.189344	0.325609	0.735734	0.999814		Flat-Down	O89079	ENSMUSG00000055681	Cope	-0.0353569	Cope
O89084	-0.0257439	-0.0613377	0.0977758	0.000202461	2.30131e-06	0.0874741	0.0303366	0.0124478	0.018562	0.438021	2.94979e-05	0.362359	0.163654	0.999814	Cortex	Down-Down	O89084	ENSMUSG00000032177	Pde4a	-0.0257439	Pde4a
O89086	0.16575	0.0354135	0.00155884	0.476992	0.000346768	0.866431	-0.316639	0.040341	3.72565e-10	0.475299	0.00203202	0.945713	1.50382e-07	0.999814	Cortex	Up-Flat	O89086	ENSMUSG00000031167	Rbm3	0.16575	Rbm3
O89103	-0.378718	0.0591721	2.84718e-06	0.411417	4.01015e-06	0.557735	-0.0545663	0.0583059	0.354028	0.403662	4.68855e-05	0.807124	0.668852	0.999814	Hippocampus, Striatum	Down-Flat	O89103	ENSMUSG00000027435	Cd93	-0.378718	Cd93
O89106	0.0352396	-0.00601653	0.621774	0.932791	0.86876	0.445363	-0.0403532	0.057946	0.489541	0.747086	0.910432	0.742677	0.768379	0.999814		Flat-Flat	O89106	ENSMUSG00000060579	Fhit	0.0352396	Fhit
O89112	-0.0134687	-0.0158399	0.435602	0.359781	0.240837	0.74119	0.0368071	0.0139874	0.011398	0.409417	0.374005	0.896031	0.122099	0.999814		Flat-Flat	O89112	ENSMUSG00000026000	Lancl1	-0.0134687	Lancl1
O89116	-0.0325236	-0.0566714	0.193406	0.0259355	0.00270852	0.574967	0.0629948	0.020132	0.00298012	0.240154	0.0111307	0.814435	0.0557051	0.94927		Flat-Down	O89116	ENSMUSG00000024983	Vti1a	-0.0325236	Vti1a
P00158	0.033261	-0.0583699	0.752122	0.579804	0.855659	0.0364435	-0.0341056	0.0854928	0.691715	0.979615	0.901357	0.230536	0.877493	0.999814		Flat-Flat	P00158	ENSMUSG00000064370	mt-Cytb	0.033261	Mt-Cyb
P00329	-0.0573334	-0.0241693	0.705201	0.873214	0.857337	0.662169	-0.058444	0.123006	0.636849	0.501881	0.902337	0.857586	0.846856	0.999814		Flat-Flat	P00329	ENSMUSG00000074207	Adh1	-0.0573334	Adh1
P00375	0.0785781	0.000685982	0.0563601	0.98645	0.0868936	0.393586	-0.0156744	0.0328096	0.635006	0.975449	0.172678	0.707586	0.845722	0.999814		Up-Flat	P00375	ENSMUSG00000021707	Dhfr	0.0785781	Dhfr
P00397	-0.0358592	0.0171851	0.478795	0.733777	0.776024	0.00427768	-0.019132	0.0410173	0.643013	0.798982	0.845448	0.0726753	0.850182	0.999814		Flat-Flat	P00397	ENSMUSG00000064351	mt-Co1	-0.0358592	Mtco1
P00405	-0.0286648	0.0147789	0.224743	0.529034	0.474807	0.00872674	0.0056082	0.0190303	0.769496	0.451545	0.6029	0.106727	0.911612	0.999814		Flat-Flat	P00405	ENSMUSG00000064354	mt-Co2	-0.0286648	Mtco2
P00493	0.0723015	-0.0175375	5.21737e-07	0.166544	1.27362e-06	0.0915606	-0.0407528	0.0101937	0.000219516	0.570075	1.7688e-05	0.371264	0.00934094	0.999814	Cortex, Hippocampus, Striatum	Up-Down	P00493	ENSMUSG00000025630	Hprt1	0.0723015	Hprt1
P00848	-0.0418458	-0.017226	0.60108	0.829386	0.74808	0.000983326	-0.00232756	0.0649149	0.971546	0.74204	0.823585	0.0306254	0.990152	0.999814		Flat-Flat	P00848	ENSMUSG00000064357	mt-Atp6	-0.0418458	Mtatp6
P00920	0.232675	0.0927605	7.71096e-11	0.00177569	3.94497e-15	0.122741	-0.0121161	0.0228816	0.59889	0.674303	6.54359e-13	0.424347	0.828597	0.999814	Cortex, Hippocampus, Striatum	Up-Up	P00920	ENSMUSG00000027562	Car2	0.232675	Ca2
P01027	-0.104541	0.0328263	0.241667	0.711351	0.484784	0.649323	0.0920381	0.0720028	0.207306	0.911651	0.61189	0.852595	0.536656	0.999814		Flat-Flat	P01027	ENSMUSG00000024164	C3	-0.104541	C3
P01029	0.219937	0.79896	0.00305408	3.57515e-15	4.34498e-19	0.256236	0.000103981	0.0575499	0.998566	0.736225	2.2715e-16	0.593946	0.999249	0.999814	Cortex, Hippocampus, Striatum	Up-Up	P01029	ENSMUSG00000073418	C4b	0.219937	C4b
P01645	1.32303	0.267047	7.999e-07	0.25819	1.66275e-08	0.819741	0.458647	0.190554	0.0199838	0.996371	4.37759e-07	0.926952	0.171776	0.999814	Cortex, Hippocampus, Striatum	Up-Flat	P01645			1.32303
P01831	0.0208937	0.0128934	0.513914	0.686676	0.565958	0.0115202	0.0108365	0.0259408	0.678	0.862693	0.680842	0.126969	0.870882	0.999814		Flat-Flat	P01831	ENSMUSG00000032011	Thy1	0.0208937	Thy1
P01837	0.958673	-0.0199079	3.61139e-09	0.881747	6.69505e-10	0.972475	0.147326	0.108691	0.181616	0.95218	2.75287e-08	0.989097	0.506573	0.999814	Cortex	Up-Flat	P01837			0.958673	Igkc
P01872	1.16695	0.104484	2.76984e-13	0.376357	2.93199e-15	0.931419	0.227751	0.0955421	0.0211391	0.972054	5.23396e-13	0.971922	0.176128	0.999814	Cortex, Hippocampus, Striatum	Up-Flat	P01872			1.16695	Ighm
P01887	0.109611	0.13943	0.0675313	0.0213721	0.000454703	0.463777	0.0383504	0.0478489	0.426798	0.111139	0.00255213	0.75347	0.72645	0.832987		Up-Up	P01887	ENSMUSG00000060802	B2m	0.109611	B2m
P01899	0.0607586	0.222344	0.195692	1.57705e-05	3.25638e-07	0.552483	0.0752196	0.037806	0.0523466	0.737596	5.68817e-06	0.80407	0.282332	0.999814	Cortex, Hippocampus, Striatum	Flat-Up	P01899	ENSMUSG00000073411	H2-D1	0.0607586	H2-D1
P01901	0.082316	0.387315	0.149704	1.08968e-08	6.47771e-11	0.144904	-0.0665212	0.045908	0.153836	0.104407	3.7331e-09	0.458431	0.472294	0.825217	Cortex, Hippocampus, Striatum	Up-Up	P01901	ENSMUSG00000061232	H2-K1	0.082316	H2-K1
P02088	-0.00710548	-0.0370249	0.950337	0.745657	0.916649	0.724152	-0.0725001	0.0926626	0.437817	0.72728	0.943365	0.887243	0.735719	0.999814		Flat-Flat	P02088			-0.00710548	Hbb-b1
P02469	-0.226921	0.109758	0.00208575	0.122041	0.00834125	0.322423	0.118386	0.0569334	0.0429492	0.458749	0.0275713	0.651096	0.256671	0.999814	Cortex	Down-Up	P02469	ENSMUSG00000002900	Lamb1	-0.226921	Lamb1
P02798	0.0023399	0.427909	0.985437	0.00155574	0.00141254	0.0471915	0.0581207	0.104126	0.579317	0.890961	0.00647361	0.269629	0.8184	0.999814		Flat-Up	P02798	ENSMUSG00000031762	Mt2	0.0023399	Mt2
P02802	0.100445	0.462457	0.454965	0.00111627	0.000212427	0.00799288	0.0447427	0.108876	0.682937	0.788976	0.00135065	0.101951	0.872969	0.999814		Flat-Up	P02802	ENSMUSG00000031765	Mt1	0.100445	Mt1
P03888	-0.0493084	0.0679629	0.620065	0.494907	0.777841	0.00246114	0.0932956	0.0806831	0.253272	0.829114	0.846923	0.0525163	0.583291	0.999814		Flat-Flat	P03888	ENSMUSG00000064341	mt-Nd1	-0.0493084	Mtnd1
P03893	-0.018966	0.219811	0.843849	0.0261321	0.0480765	0.00178259	-0.0333263	0.0781944	0.671868	0.916702	0.110167	0.0424977	0.86678	0.999814		Flat-Up	P03893	ENSMUSG00000064345	mt-Nd2	-0.018966	Mtnd2
P03899	-0.157081	0.0826776	0.0579608	0.311722	0.162397	0.129256	0.0468946	0.0660277	0.481	0.239898	0.280657	0.436359	0.76263	0.94927		Down-Flat	P03899	ENSMUSG00000064360	mt-Nd3	-0.157081	Mtnd3
P03903	0.0585921	0.0417161	0.293419	0.453151	0.199131	0.281401	-0.0388138	0.0450349	0.39305	0.91011	0.325103	0.616087	0.69994	0.999814	Cortex	Flat-Flat	P03903	ENSMUSG00000065947	mt-Nd4l	0.0585921	Mtnd4l
P03911	0.015249	0.0192792	0.703073	0.630022	0.686812	0.0142953	-0.0220624	0.0324697	0.500099	0.797636	0.775771	0.141666	0.77476	0.999814		Flat-Flat	P03911	ENSMUSG00000064363	mt-Nd4	0.015249	Mtnd4
P03921	-0.0355751	0.00344332	0.387942	0.933144	0.632897	0.00652991	-0.000967657	0.0333385	0.976965	0.33338	0.733137	0.0917361	0.991376	0.979676		Flat-Flat	P03921	ENSMUSG00000064367	mt-Nd5	-0.0355751	Mtnd5
P03930	0.0873655	-0.0888806	0.14366	0.136993	0.233553	0.232024	-0.0267564	0.0479844	0.579705	0.9779	0.365638	0.569207	0.818612	0.999814		Up-Down	P03930	ENSMUSG00000064356	mt-Atp8	0.0873655	Mtatp8
P03958	0.0334441	0.105328	0.438513	0.0175313	0.00589655	0.881086	0.155381	0.0349546	5.1761e-05	0.696037	0.0208387	0.95043	0.00330583	0.999814		Flat-Up	P03958	ENSMUSG00000017697	Ada	0.0334441	Ada
P03975	-0.0222383	0.0707292	0.634444	0.134576	0.306722	0.409367	0.0133868	0.0379441	0.72578	0.595287	0.446035	0.717169	0.892294	0.999814		Flat-Up	P03975			-0.0222383	Iap
P03987	0.490775	-0.524519	0.0138692	0.0088314	0.0140314	0.98866	0.244369	0.15688	0.125879	0.796614	0.0418299	0.995244	0.434807	0.999814		Up-Down	P03987			0.490775
P03995	0.081049	0.509547	0.274751	8.90333e-09	1.23636e-10	0.000316005	0.0346085	0.0598985	0.566109	0.788108	6.60505e-09	0.0157336	0.809648	0.999814	Cortex, Hippocampus, Striatum	Flat-Up	P03995	ENSMUSG00000020932	Gfap	0.081049	Gfap
P04370	0.354984	0.00808127	1.35884e-10	0.853786	9.20376e-12	0.936446	0.0114228	0.0356116	0.749785	0.91889	6.80428e-10	0.97425	0.901751	0.999814	Cortex, Hippocampus, Striatum	Up-Flat	P04370	ENSMUSG00000041607	Mbp	0.354984	Mbp
P04370-11	1.30303	0.442295	4.43238e-12	0.00321501	4.1384e-16	0.00349872	0.0390069	0.116415	0.739033	0.918141	9.55622e-14	0.0640095	0.897545	0.999814	Cortex, Hippocampus, Striatum	Up-Up	P04370	ENSMUSG00000041607	Mbp	1.30303	Mbp
P04370-4	0.200043	-0.00329139	1.49306e-05	0.937143	7.5724e-06	0.99365	0.0601853	0.0338994	0.082171	0.755854	8.05559e-05	0.997056	0.352445	0.999814	Hippocampus, Striatum	Up-Flat	P04370	ENSMUSG00000041607	Mbp	0.200043	Mbp
P04919	-0.086821	-0.0133105	0.413989	0.899995	0.590421	0.667552	-0.0844157	0.0860256	0.331372	0.817961	0.701281	0.860028	0.65144	0.999814		Flat-Flat	P04919	ENSMUSG00000006574	Slc4a1	-0.086821	Slc4a1
P04925	0.0450154	-0.0303931	0.0545379	0.189616	0.143605	0.599424	-0.012247	0.0186505	0.514537	0.736866	0.2561	0.828708	0.78297	0.999814		Up-Flat	P04925	ENSMUSG00000079037	Prnp	0.0450154	Prnp
P05063	0.0654633	0.0632636	1.71226e-05	2.93094e-05	1.33199e-11	0.00475702	0.0289177	0.0111879	0.012841	0.912826	9.55769e-10	0.0751505	0.132184	0.999814	Hippocampus, Striatum	Up-Up	P05063	ENSMUSG00000017390	Aldoc	0.0654633	Aldoc
P05132	-0.0862857	-0.053679	3.12188e-06	0.0019219	1.68613e-10	8.01421e-05	0.0177176	0.0133514	0.190779	0.469328	8.69071e-09	0.00651734	0.517536	0.999814	Cortex	Down-Down	P05132	ENSMUSG00000005469	Prkaca	-0.0862857	Prkaca
P05201	0.052335	0.00394898	4.95363e-05	0.738017	1.32032e-05	0.824499	0.00867594	0.00958409	0.369857	0.567401	0.000129018	0.929154	0.680343	0.999814	Hippocampus, Striatum	Up-Flat	P05201	ENSMUSG00000025190	Got1	0.052335	Got1
P05202	-0.00432724	0.0903367	0.943066	0.140488	0.249508	0.299501	0.0590897	0.0492142	0.235773	0.165472	0.383404	0.630181	0.563492	0.903968	Hippocampus, Striatum	Flat-Up	P05202	ENSMUSG00000031672	Got2	-0.00432724	Got2
P05532	0.0228372	-0.00836308	0.321597	0.715409	0.601651	0.113338	-0.0260161	0.0186182	0.168735	0.569728	0.710698	0.408428	0.489721	0.999814		Flat-Flat	P05532	ENSMUSG00000005672	Kit	0.0228372	Kit
P05622	-0.0575685	-0.0604031	0.132308	0.114725	0.0113541	0.654374	-0.0488675	0.0306997	0.117997	0.122736	0.0351973	0.85448	0.4226	0.853902		Down-Down	P05622	ENSMUSG00000024620	Pdgfrb	-0.0575685	Pdgfrb
P05784	-0.431736	-0.108712	0.229425	0.760526	0.282125	0.247779	0.28138	0.289574	0.336069	0.581199	0.419434	0.585755	0.654347	0.999814		Flat-Flat	P05784	ENSMUSG00000023043	Krt18	-0.431736	Krt18
P06151	-0.0361632	-0.0187081	0.00316061	0.114405	8.33144e-05	0.16288	0.0272756	0.00949975	0.00606834	0.671574	0.000622858	0.48264	0.0865773	0.999814	Cortex	Down-Down	P06151	ENSMUSG00000063229	Ldha	-0.0361632	Ldha
P06537	-0.0152428	-0.0443265	0.447073	0.0305093	0.0121238	0.932792	-0.0502683	0.0162349	0.00326789	0.0062956	0.0369881	0.972383	0.0591863	0.425296		Flat-Down	P06537	ENSMUSG00000024431	Nr3c1	-0.0152428	Nr3c1
P06683	-0.0360181	0.176784	0.826832	0.285701	0.526063	0.721983	-0.973705	0.133697	2.71207e-09	0.0166977	0.646232	0.886867	9.4522e-07	0.575816		Flat-Flat	P06683	ENSMUSG00000022149	C9	-0.0360181	C9
P06684	0.134433	0.0943385	0.270527	0.437911	0.17341	0.824459	-0.651533	0.0984689	2.84825e-08	0.400465	0.294403	0.929154	6.7344e-06	0.999814		Flat-Flat	P06684	ENSMUSG00000026874	Hc	0.134433	C5
P06728	0.159527	-0.129302	0.139468	0.229183	0.288938	0.859281	-0.185157	0.0866797	0.0377981	0.747348	0.426531	0.942749	0.239702	0.999814		Up-Flat	P06728	ENSMUSG00000032080	Apoa4	0.159527	Apoa4
P06745	0.063477	0.0165923	3.05612e-07	0.126843	1.97918e-09	0.604451	-0.0104253	0.00871998	0.23774	0.401727	7.13579e-08	0.83191	0.565168	0.999814	Cortex	Up-Up	P06745	ENSMUSG00000036427	Gpi1	0.063477	Gpi
P06795	-0.0309619	-0.00676616	0.344969	0.835773	0.469568	0.0946699	-0.000168585	0.0265051	0.994951	0.628005	0.598741	0.376775	0.998097	0.999814		Flat-Flat	P06795	ENSMUSG00000028970	Abcb1b	-0.0309619	Abcb1b
P06797	0.0126644	0.105694	0.824424	0.0687691	0.0831347	0.792462	0.0208193	0.046354	0.655354	0.568292	0.166486	0.916617	0.858978	0.999814		Flat-Up	P06797	ENSMUSG00000021477	Ctsl	0.0126644	Ctsl
P06800	-0.00779924	0.209573	0.799511	1.19434e-08	3.12772e-09	0.00100842	0.0822246	0.0249344	0.00184062	0.286689	1.04053e-07	0.0306716	0.0404987	0.973694	Hippocampus, Striatum	Flat-Up	P06800	ENSMUSG00000026395	Ptprc	-0.00779924	Ptprc
P06801	0.0190013	-0.00596663	0.140628	0.640162	0.317823	0.875117	0.00679593	0.0103554	0.514785	0.425987	0.456913	0.948088	0.78297	0.999814		Up-Flat	P06801	ENSMUSG00000032418	Me1	0.0190013	Me1
P06802	0.17266	0.0751241	3.78608e-07	0.0136864	1.57086e-10	0.873622	0.0514971	0.0239647	0.0367167	0.37585	8.15396e-09	0.94803	0.237271	0.999489	Cortex, Hippocampus, Striatum	Up-Up	P06802			0.17266	Enpp1
P06837	-0.128767	-0.0483365	0.00022895	0.141276	4.60177e-06	0.25617	0.0326882	0.0263866	0.221436	0.390157	5.2708e-05	0.593946	0.551229	0.999814	Hippocampus, Striatum	Down-Down	P06837	ENSMUSG00000047261	Gap43	-0.128767	Gap43
P06909	0.0485497	0.124021	0.507198	0.0942911	0.0591727	0.6896	-0.21265	0.0593233	0.000787721	0.604588	0.128779	0.874189	0.0229463	0.999814		Flat-Up	P06909	ENSMUSG00000026365	Cfh	0.0485497	Cfh
P07214	0.104161	0.189947	0.179219	0.0164655	0.00134011	0.000817107	0.136972	0.0623938	0.0330107	0.419487	0.00619208	0.0283041	0.225694	0.999814	Cortex	Flat-Up	P07214	ENSMUSG00000018593	Sparc	0.104161	Sparc
P07309	0.227604	-0.0585694	0.226764	0.754064	0.45151	0.373296	0.0102473	0.151775	0.946451	0.0994379	0.582719	0.691859	0.982642	0.813798		Flat-Flat	P07309	ENSMUSG00000061808	Ttr	0.227604	Ttr
P07310	-0.0214779	0.00768732	0.769361	0.916387	0.956376	0.862536	-0.00171844	0.0594716	0.977068	0.439781	0.970312	0.944439	0.991376	0.999814		Flat-Flat	P07310	ENSMUSG00000030399	Ckm	-0.0214779	Ckm
P07356	0.0347323	0.0867232	0.637771	0.242594	0.243152	0.40773	0.155243	0.0598503	0.0125471	0.458108	0.376698	0.716195	0.130815	0.999814		Flat-Flat	P07356	ENSMUSG00000032231	Anxa2	0.0347323	Anxa2
P07724	0.235388	-0.288745	0.0360077	0.0109669	0.025469	0.468598	0.0055402	0.0890846	0.95067	0.882917	0.0670919	0.75589	0.983466	0.999814		Up-Down	P07724	ENSMUSG00000029368	Alb	0.235388	Alb
P07742	-0.0835105	-0.0191451	0.0337068	0.618521	0.02301	0.867987	-0.0442044	0.0311888	0.16285	0.143811	0.0622129	0.946201	0.48315	0.879876		Down-Flat	P07742	ENSMUSG00000030978	Rrm1	-0.0835105	Rrm1
P07758	0.242817	-0.267597	0.0248473	0.0139182	0.025167	0.696566	-0.480754	0.0855866	9.58497e-07	0.897556	0.0666416	0.876045	0.000132363	0.999814		Up-Down	P07758	ENSMUSG00000066366	Serpina1a	0.242817	Serpina1a
P07901	-0.0859087	-0.0257981	2.50547e-11	0.0126251	7.55168e-15	0.789676	0.102538	0.00812843	7.47397e-17	0.41281	1.17597e-12	0.91553	1.8234e-13	0.999814	Cortex, Hippocampus, Striatum	Down-Down	P07901	ENSMUSG00000021270	Hsp90aa1	-0.0859087	Hsp90aa1
P07903	-0.0691898	-0.0475161	0.14663	0.316025	0.0526484	0.0536154	-0.0352915	0.0382897	0.361296	0.450439	0.117875	0.287481	0.67564	0.999814		Down-Flat	P07903	ENSMUSG00000003549	Ercc1	-0.0691898	Ercc1
P07934	0.036752	-0.044744	0.212471	0.130519	0.26985	0.8668	0.0245336	0.0237477	0.306737	0.613788	0.405551	0.945713	0.633003	0.999814		Flat-Down	P07934	ENSMUSG00000025537	Phkg1	0.036752	Phkg1
P08003	-0.107828	-0.000725282	5.39259e-05	0.976337	2.72467e-05	0.176214	0.107655	0.0198614	1.90043e-06	0.537334	0.000237969	0.500471	0.000224342	0.999814	Cortex	Down-Flat	P08003			-0.107828	Pdia4
P08030	0.0266412	-0.0325964	0.302597	0.208441	0.40467	0.530434	-0.0109226	0.0208741	0.603199	0.416156	0.541808	0.791971	0.829689	0.999814		Flat-Flat	P08030	ENSMUSG00000006589	Aprt	0.0266412	Aprt
P08032	-0.0228568	-0.0229847	0.759724	0.758423	0.827344	0.650136	-0.0469051	0.0606731	0.443266	0.487493	0.880519	0.852676	0.739518	0.999814		Flat-Flat	P08032	ENSMUSG00000026532	Spta1	-0.0228568	Spta1
P08101	0.0869904	0.107638	0.0876451	0.0360138	0.00131948	0.00881506	-0.0175901	0.0407379	0.667829	0.7961	0.00611993	0.106762	0.865718	0.999814	Hippocampus, Striatum	Up-Up	P08101			0.0869904	Fcgr2
P08113	-0.0873186	-0.00772873	3.16318e-06	0.642813	4.03882e-07	0.308597	0.0903825	0.013521	2.24005e-08	0.137196	6.71821e-06	0.638751	6.10088e-06	0.87545	Cortex	Down-Flat	P08113	ENSMUSG00000020048	Hsp90b1	-0.0873186	Hsp90b1
P08122	0.36911	0.128186	2.74876e-07	0.0434071	4.34764e-10	0.00119692	-0.0130174	0.0504494	0.797488	0.734394	1.97546e-08	0.0338426	0.923328	0.999814	Cortex, Hippocampus, Striatum	Up-Up	P08122	ENSMUSG00000031503	Col4a2	0.36911	Col4a2
P08207	0.0144189	0.125495	0.886087	0.216101	0.315533	0.201661	0.170284	0.0817449	0.0425916	0.142971	0.455141	0.531302	0.255515	0.879876		Flat-Flat	P08207	ENSMUSG00000041959	S100a10	0.0144189	S100a10
P08226	-0.0128404	0.039489	0.525982	0.0552656	0.145319	0.125517	0.0465872	0.0164119	0.0066228	0.878389	0.258466	0.430178	0.0894322	0.999814		Flat-Up	P08226	ENSMUSG00000002985	Apoe	-0.0128404	Apoe
P08228	0.145489	0.0559108	0.187703	0.609895	0.17236	0.00316666	0.191376	0.088886	0.0363692	0.592162	0.2931	0.0597433	0.236205	0.999814		Flat-Flat	P08228	ENSMUSG00000022982	Sod1	0.145489	Sod1
P08249	0.0410173	0.0440331	0.152031	0.124727	0.0154245	0.33753	0.0136159	0.0230091	0.556787	0.20863	0.0449958	0.666179	0.804256	0.938054	Cortex, Hippocampus, Striatum	Up-Up	P08249	ENSMUSG00000019179	Mdh2	0.0410173	Mdh2
P08551	0.111699	0.028136	0.000189035	0.313362	1.30423e-05	0.883794	0.0193487	0.022547	0.395076	0.657381	0.000127616	0.950854	0.701409	0.999814		Up-Flat	P08551	ENSMUSG00000022055	Nefl	0.111699	Nefl
P08553	0.0326194	0.0137077	0.231567	0.612956	0.219995	0.808096	0.019465	0.0219808	0.380277	0.792049	0.350267	0.923291	0.690196	0.999814		Flat-Flat	P08553			0.0326194	Nefm
P08556	-0.00636199	-0.031791	0.715439	0.0730825	0.0722799	0.0113285	-0.0083639	0.0141649	0.557647	0.461667	0.149736	0.126063	0.804649	0.999814	Cortex	Flat-Down	P08556			-0.00636199	Nras
P08752	0.0703482	0.00803427	0.000238238	0.652145	6.54113e-05	0.772447	-0.0317595	0.0144613	0.0329437	0.616499	0.000503942	0.909978	0.225552	0.999814		Up-Flat	P08752	ENSMUSG00000032562	Gnai2	0.0703482	Gnai2
P08775	-0.0301965	-0.0334145	0.0371049	0.0217091	0.000201956	0.256394	-0.0134708	0.0114983	0.247161	0.445836	0.00130116	0.593968	0.576105	0.999814		Down-Down	P08775	ENSMUSG00000005198	Polr2a	-0.0301965	Polr2a
P09055	-0.0652639	0.0240728	0.0233777	0.391965	0.0704292	0.266609	0.0273285	0.0227532	0.235612	0.591787	0.146942	0.603658	0.563492	0.999814		Down-Flat	P09055	ENSMUSG00000025809	Itgb1	-0.0652639	Itgb1
P09103	-0.0762225	0.0584656	0.176587	0.298059	0.364771	0.326976	0.0647813	0.0453766	0.15987	0.299631	0.503728	0.655865	0.479135	0.97598		Flat-Flat	P09103	ENSMUSG00000025130	P4hb	-0.0762225	P4hb
P09242	0.0860181	-0.0291142	0.44094	0.793672	0.733158	0.378309	0.0526322	0.0903845	0.56308	0.717753	0.813521	0.695439	0.808234	0.999814		Flat-Flat	P09242	ENSMUSG00000028766	Alpl	0.0860181	Alpl
P09405	-0.012075	-0.0115659	0.410952	0.430821	0.27697	0.343031	-0.00166476	0.0118863	0.889201	0.0305146	0.413365	0.670578	0.959828	0.651127		Flat-Flat	P09405	ENSMUSG00000026234	Ncl	-0.012075	Ncl
P09411	0.0248108	-0.0172074	0.0499871	0.169573	0.130829	0.296439	0.00422709	0.0100748	0.676671	0.170726	0.238311	0.627244	0.870243	0.905116		Up-Down	P09411	ENSMUSG00000062070	Pgk1	0.0248108	Pgk1
P09470	-0.168133	0.0819889	0.28844	0.603065	0.565838	0.762658	0.165908	0.127888	0.200731	0.483802	0.68081	0.90571	0.529956	0.999814		Flat-Flat	P09470	ENSMUSG00000020681	Ace	-0.168133	Ace
P09528	0.306276	0.238507	0.00208397	0.0145769	2.87167e-06	5.97666e-09	0.0427762	0.076836	0.580304	0.493361	3.5503e-05	6.24902e-06	0.818834	0.999814	Hippocampus, Striatum	Up-Up	P09528	ENSMUSG00000024661	Fth1	0.306276	Fth1
P09581	-0.0199892	-0.0216368	0.574126	0.543099	0.50421	0.740527	0.0284396	0.0288431	0.329072	0.394853	0.628246	0.896031	0.649361	0.999814		Flat-Flat	P09581	ENSMUSG00000024621	Csf1r	-0.0199892	Csf1r
P09602	0.0512711	0.0398102	0.506517	0.605674	0.496465	0.90482	-0.0171364	0.0625478	0.78528	0.0257848	0.621027	0.958747	0.917131	0.624897		Flat-Flat	P09602	ENSMUSG00000003038	Hmgn2	0.0512711	Hmgn2
P09602	0.0512711	0.0398102	0.506517	0.605674	0.496465	0.90482	-0.0171364	0.0625478	0.78528	0.0257848	0.621027	0.958747	0.917131	0.624897		Flat-Flat	P09602	ENSMUSG00000070713	Hmgn2-ps	0.0512711	Hmgn2
P09671	0.0475875	-2.99122e-05	0.0149214	0.99874	0.0200095	0.413565	0.0344795	0.015387	0.0297006	0.245651	0.0554732	0.719171	0.213955	0.94927		Up-Flat	P09671	ENSMUSG00000006818	Sod2	0.0475875	Sod2
P09925	0.0402565	-0.0279644	0.172034	0.340343	0.371973	0.170269	-0.0280161	0.0237085	0.243151	0.462718	0.511115	0.492213	0.570463	0.999814		Flat-Flat	P09925	ENSMUSG00000015790	Surf1	0.0402565	Surf1
P09926	-0.0304534	0.0323848	0.527956	0.502238	0.751324	0.699913	-0.0667813	0.0391112	0.0941954	0.289881	0.826038	0.877437	0.377969	0.973951		Flat-Flat	P09926	ENSMUSG00000014873	Surf2	-0.0304534	Surf2
P0C028	-0.0598355	-0.0102783	0.0556983	0.737699	0.055163	0.00455604	-0.0270497	0.0249139	0.283023	0.618774	0.122091	0.0744715	0.612004	0.999814		Down-Flat	P0C028	ENSMUSG00000073295	Nudt11	-0.0598355	Nudt11
P0C028	-0.0598355	-0.0102783	0.0556983	0.737699	0.055163	0.00455604	-0.0270497	0.0249139	0.283023	0.618774	0.122091	0.0744715	0.612004	0.999814		Down-Flat	P0C028	ENSMUSG00000073293	Nudt10	-0.0598355	Nudt11
P0C090	-0.0457352	-0.0869523	0.262824	0.036277	0.00664204	0.286403	-0.0162014	0.0329578	0.625257	0.448828	0.0230175	0.621275	0.841707	0.999814	Cortex	Flat-Down	P0C090	ENSMUSG00000075376	Rc3h2	-0.0457352	Rc3h2
P0C0A3	0.0259731	-0.0817552	0.245351	0.000551319	0.00190555	0.00269867	0.0100189	0.0180314	0.58104	0.493346	0.00834632	0.0553265	0.819273	0.999814		Flat-Down	P0C0A3	ENSMUSG00000025371	Chmp6	0.0259731	Chmp6
P0C0S6	0.149592	0.0418083	0.000249422	0.274234	1.45434e-05	0.32659	-0.0379494	0.0308643	0.224857	0.0735796	0.000139506	0.655419	0.555537	0.779944	Cortex	Up-Flat	P0C0S6	ENSMUSG00000037894	H2az1	0.149592	H2az1
P0C192	-0.0437619	-0.0382617	0.0511134	0.0866622	0.00208329	9.98633e-05	-0.0229516	0.0178607	0.204947	0.442984	0.00902223	0.00732063	0.534	0.999814		Down-Down	P0C192	ENSMUSG00000047085	Lrrc4b	-0.0437619	Lrrc4b
P0C673	-0.0825853	0.0840892	0.142893	0.135916	0.231972	0.045351	-0.0216553	0.0452701	0.634568	0.0511243	0.36379	0.262238	0.845667	0.744517		Down-Up	P0C673	ENSMUSG00000022790	Igsf11	-0.0825853	Igsf11
P0C7L0	-0.00351114	-0.00761862	0.877024	0.737164	0.880932	0.832347	-0.00609341	0.0184279	0.742339	0.427359	0.918846	0.932346	0.899235	0.999814		Flat-Flat	P0C7L0			-0.00351114	Wipf3
P0C7M9	-0.00401529	-0.0305871	0.903293	0.356785	0.520011	0.00560468	0.00720557	0.0268406	0.789497	0.397008	0.641706	0.0825365	0.91887	0.999814		Flat-Flat	P0C7M9	ENSMUSG00000079598	Clec2l	-0.00401529	Clec2l
P0C7N9	0.0430939	0.185351	0.619225	0.0365083	0.025382	0.217176	0.0516248	0.0703449	0.466591	0.710921	0.0669899	0.549179	0.754026	0.999814		Flat-Up	P0C7N9	ENSMUSG00000071451	Psmg4	0.0430939	Psmg4
P0C872	0.0230281	0.0964572	0.551826	0.0154965	0.00740819	0.0221562	-0.00878403	0.0313766	0.780715	0.266245	0.0250673	0.178491	0.914981	0.96611	Hippocampus, Striatum	Flat-Up	P0C872	ENSMUSG00000098789	Jmjd7	0.0230281	Jmjd7
P0CG50	0.0794242	0.0191109	2.63213e-05	0.268838	9.81443e-07	0.606365	-0.0128368	0.0139484	0.362015	0.00570333	1.44822e-05	0.832603	0.675798	0.425296		Up-Flat	P0CG50	ENSMUSG00000008348	Ubc	0.0794242	Ubc
P0CW02	-0.00573319	0.159098	0.91511	0.00459246	0.00605737	0.975688	0.0489461	0.0436842	0.268095	0.70869	0.0212735	0.98989	0.598737	0.999814		Flat-Up	P0CW02	ENSMUSG00000079018	Ly6c1	-0.00573319	Ly6c1
P0DN34	0.0953856	-0.141925	0.241796	0.0842013	0.209286	0.657239	-0.02942	0.0657153	0.656392	0.411986	0.337022	0.855778	0.859231	0.999814		Flat-Down	P0DN34	ENSMUSG00000113902	Ndufb1	0.0953856	Ndufb1
P0DP28	0.0253838	-0.0326807	0.470956	0.35418	0.620307	0.0198158	-0.0570875	0.0285215	0.0510015	0.397463	0.723856	0.168446	0.278984	0.999814		Flat-Flat	P0DP28	ENSMUSG00000036438	Calm2	0.0253838	Calm3
P0DP28	0.0253838	-0.0326807	0.470956	0.35418	0.620307	0.0198158	-0.0570875	0.0285215	0.0510015	0.397463	0.723856	0.168446	0.278984	0.999814		Flat-Flat	P0DP28	ENSMUSG00000001175	Calm1	0.0253838	Calm3
P0DP28	0.0253838	-0.0326807	0.470956	0.35418	0.620307	0.0198158	-0.0570875	0.0285215	0.0510015	0.397463	0.723856	0.168446	0.278984	0.999814		Flat-Flat	P0DP28	ENSMUSG00000019370	Calm3	0.0253838	Calm3
P0DP60	0.185346	0.10152	0.000130622	0.0271606	2.36144e-07	0.000697766	-0.00644642	0.0363728	0.860072	0.895812	4.32084e-06	0.0257927	0.94888	0.999814		Up-Up	P0DP60	ENSMUSG00000022594	Lynx1	0.185346	Lynx1
P10107	-0.00429975	0.0599037	0.940775	0.303308	0.51457	0.0786041	0.0712203	0.0470062	0.136298	0.0957678	0.636533	0.344493	0.451544	0.813297		Flat-Flat	P10107	ENSMUSG00000024659	Anxa1	-0.00429975	Anxa1
P10126	-0.0355507	-0.0134082	0.0608669	0.472591	0.0311432	0.885893	0.037561	0.0151216	0.0165372	0.433539	0.0788164	0.951949	0.154382	0.999814		Down-Flat	P10126	ENSMUSG00000037742	Eef1a1	-0.0355507	Eef1a1
P10493	0.0118818	0.0795442	0.728789	0.0237805	0.0198403	0.316405	0.0433724	0.0278165	0.125511	0.682513	0.0550667	0.646862	0.434538	0.999814		Flat-Up	P10493	ENSMUSG00000005397	Nid1	0.0118818	Nid1
P10518	0.0506197	0.0579443	0.0677914	0.0375545	0.000972058	0.459829	0.071989	0.0221189	0.00208394	0.925411	0.00474657	0.751748	0.0436327	0.999814	Hippocampus, Striatum	Up-Up	P10518	ENSMUSG00000028393	Alad	0.0506197	Alad
P10605	0.0497928	0.0835878	0.0614174	0.00233286	2.31237e-05	0.934797	-0.0318051	0.0212263	0.140582	0.930534	0.000206645	0.973731	0.454688	0.999814		Up-Up	P10605	ENSMUSG00000021939	Ctsb	0.0497928	Ctsb
P10630	-0.0630012	-0.0213319	1.08127e-08	0.0238758	6.95513e-12	0.132717	-0.00183358	0.00746508	0.807023	0.0183498	5.30256e-10	0.440726	0.928162	0.585561	Cortex, Hippocampus, Striatum	Down-Down	P10630	ENSMUSG00000022884	Eif4a2	-0.0630012	Eif4a2
P10637-2	0.0201579	-0.038353	0.323233	0.0635793	0.175502	0.714343	0.00743311	0.01649	0.65419	0.0948703	0.296926	0.883304	0.8582	0.813297		Flat-Down	P10637	ENSMUSG00000018411	Mapt	0.0201579	Mapt
P10639	-0.00376494	0.146799	0.965335	0.0949613	0.162741	0.056957	0.131123	0.0703659	0.0685246	0.630824	0.28112	0.296322	0.321083	0.999814		Flat-Up	P10639	ENSMUSG00000028367	Txn1	-0.00376494	Txn
P10649	0.12595	0.0983147	6.66176e-05	0.00132626	2.9522e-09	0.291905	0.0303922	0.0235418	0.20289	0.918461	1.00033e-07	0.624861	0.532265	0.999814	Cortex	Up-Up	P10649	ENSMUSG00000058135	Gstm1	0.12595	Gstm1
P10711	-0.00429045	-0.00542587	0.888648	0.859462	0.950293	0.00882039	0.0172148	0.0248871	0.492449	0.0173267	0.966267	0.106762	0.770273	0.584049		Flat-Flat	P10711	ENSMUSG00000033813	Tcea1	-0.00429045	Tcea1
P10810	0.124098	0.370797	0.270295	0.00166434	0.000142653	0.0142855	0.170689	0.0908543	0.0663648	0.607602	0.000973042	0.141666	0.317259	0.999814	Hippocampus, Striatum	Flat-Up	P10810	ENSMUSG00000051439	Cd14	0.124098	Cd14
P10833	-0.260411	-0.014152	7.09385e-10	0.678869	3.54406e-11	0.0585925	0.036819	0.0277403	0.190697	0.821418	2.19822e-09	0.301484	0.517536	0.999814	Cortex, Hippocampus, Striatum	Down-Flat	P10833	ENSMUSG00000038387	Rras	-0.260411	Rras
P10922	0.261248	0.067926	8.30815e-14	0.00982119	2.18905e-17	0.0945102	0.00368717	0.0206241	0.858863	0.436989	6.96592e-15	0.376549	0.948519	0.999814	Cortex, Hippocampus, Striatum	Up-Up	P10922	ENSMUSG00000096210	H1f0	0.261248	H1-0
P11031	-0.0512594	-0.0145864	0.132894	0.6655	0.13023	0.950947	-0.0262024	0.0273776	0.343326	0.0438902	0.237457	0.979559	0.661091	0.728708	Cortex, Hippocampus, Striatum	Down-Flat	P11031	ENSMUSG00000022205	Sub1	-0.0512594	Sub1
P11087	0.0696779	0.131903	0.632409	0.366672	0.375166	0.66623	0.140943	0.118176	0.238868	0.0589	0.514426	0.859241	0.565727	0.763233		Flat-Flat	P11087	ENSMUSG00000001506	Col1a1	0.0696779	Col1a1
P11276	0.0355931	0.142138	0.54784	0.0194908	0.00969087	0.282321	0.0834622	0.048013	0.0885654	0.643449	0.0309592	0.617545	0.365533	0.999814		Flat-Up	P11276	ENSMUSG00000026193	Fn1	0.0355931	Fn1
P11352	-0.0208906	0.0418825	0.539883	0.221807	0.470426	0.14913	0.157072	0.0276269	7.55211e-07	0.222642	0.599055	0.463785	0.000115154	0.944458		Flat-Flat	P11352	ENSMUSG00000063856	Gpx1	-0.0208906	Gpx1
P11404	-0.0389993	0.124962	0.642251	0.140682	0.317596	0.195842	0.0697002	0.0681115	0.311284	0.848075	0.456766	0.524467	0.636215	0.999814	Cortex	Flat-Up	P11404	ENSMUSG00000028773	Fabp3	-0.0389993	Fabp3
P11438	0.0292061	0.174817	0.504549	0.000201556	3.27396e-05	0.418698	0.0186339	0.0354646	0.601708	0.854581	0.000277871	0.72265	0.829689	0.999814	Cortex	Flat-Up	P11438	ENSMUSG00000031447	Lamp1	0.0292061	Lamp1
P11499	-0.0704637	-0.0161492	4.09301e-06	0.239384	9.44586e-08	0.859669	0.11304	0.0110682	1.26454e-13	0.864979	1.96964e-06	0.942827	7.71267e-11	0.999814	Cortex, Hippocampus, Striatum	Down-Flat	P11499	ENSMUSG00000023944	Hsp90ab1	-0.0704637	Hsp90ab1
P11531	0.0258426	-0.00913668	0.0937857	0.548389	0.232685	0.109316	-0.0214757	0.0123418	0.0882539	0.395928	0.364516	0.400998	0.364562	0.999814		Up-Flat	P11531	ENSMUSG00000045103	Dmd	0.0258426	Dmd
P11679	-0.25419	0.0728606	0.348498	0.787262	0.624538	0.718389	0.344049	0.219214	0.12311	0.341033	0.72717	0.885117	0.431739	0.979676		Flat-Flat	P11679	ENSMUSG00000049382	Krt8	-0.25419	Krt8
P11725	-0.230884	-0.197767	0.181998	0.251786	0.0510577	0.87876	0.0511488	0.139203	0.714906	0.920542	0.115337	0.949181	0.8879	0.999814		Flat-Flat	P11725	ENSMUSG00000031173	Otc	-0.230884	Otc
P11798	-0.00754571	-0.0105839	0.610204	0.475166	0.46995	0.837287	-0.0119799	0.0120065	0.323387	0.0295331	0.598914	0.934857	0.645276	0.647038		Flat-Flat	P11798	ENSMUSG00000024617	Camk2a	-0.00754571	Camk2a
P11798-2	0.137306	0.0105321	0.000313482	0.767017	0.000125925	0.264792	0.00849274	0.0288607	0.769823	0.800451	0.000878595	0.601831	0.911852	0.999814	Cortex	Up-Flat	P11798	ENSMUSG00000024617	Camk2a	0.137306	Camk2a
P11835	0.014245	0.127922	0.592713	1.40637e-05	1.9357e-06	0.0152564	0.0530898	0.0215984	0.0176303	0.313195	2.50307e-05	0.145644	0.159304	0.97598	Hippocampus, Striatum	Flat-Up	P11835			0.014245	Itgb2
P11862	-0.00307756	0.0358148	0.939892	0.382104	0.62293	0.639581	0.0258883	0.0331501	0.438672	0.809832	0.726044	0.848107	0.736216	0.999814		Flat-Flat	P11862	ENSMUSG00000030498	Gas2	-0.00307756	Gas2
P11930	0.0679398	-0.00987053	0.00719789	0.685183	0.0148457	0.104324	-0.0561129	0.0197594	0.0066017	0.148971	0.0437423	0.392667	0.0894322	0.888058		Up-Flat	P11930	ENSMUSG00000034875	Nudt19	0.0679398	Nudt19
P11983	-0.0110654	-0.0148264	0.303992	0.170278	0.0604658	0.15554	0.020123	0.00869536	0.0249807	0.966324	0.130855	0.471968	0.19367	0.999814		Flat-Flat	P11983	ENSMUSG00000068039	Tcp1	-0.0110654	Tcp1
P12023	-0.0241914	0.0136561	0.230184	0.495979	0.481257	0.513246	0.0377249	0.0162525	0.0245708	0.851048	0.608556	0.780656	0.19213	0.999814		Flat-Flat	P12023	ENSMUSG00000022892	App	-0.0241914	App
P12265	-0.110544	0.145061	0.190728	0.0879864	0.201729	0.753752	-0.0259191	0.068008	0.704797	0.377612	0.328175	0.902276	0.882987	0.999489		Flat-Up	P12265	ENSMUSG00000025534	Gusb	-0.110544	Gusb
P12382	-0.00244373	-0.0182126	0.839947	0.136745	0.183103	0.986785	0.0389654	0.00982617	0.000243128	0.305244	0.306408	0.995244	0.0102068	0.97598		Flat-Down	P12382	ENSMUSG00000020277	Pfkl	-0.00244373	Pfkl
P12657	0.0396362	-0.0899178	0.0880713	0.000255401	0.00113416	0.0866927	0.0142257	0.0185875	0.447817	0.806299	0.00540426	0.360959	0.742889	0.999814		Up-Down	P12657	ENSMUSG00000032773	Chrm1	0.0396362	Chrm1
P12658	-0.0575813	-0.0778919	0.123571	0.0391685	0.00241305	0.78252	0.0214089	0.0299939	0.478821	0.981813	0.010121	0.913814	0.761745	0.999814		Down-Down	P12658	ENSMUSG00000028222	Calb1	-0.0575813	Calb1
P12787	0.106342	-0.104646	0.13649	0.142707	0.232331	0.792756	-0.117959	0.0573358	0.0451091	0.439818	0.364195	0.916617	0.261404	0.999814		Up-Down	P12787	ENSMUSG00000000088	Cox5a	0.106342	Cox5a
P12815	0.000716435	-0.0394786	0.969422	0.0389077	0.0617771	0.00262544	0.0178061	0.0151809	0.246613	0.78821	0.132828	0.0544829	0.57502	0.999814		Flat-Down	P12815	ENSMUSG00000021576	Pdcd6	0.000716435	Pdcd6
P12849	0.0324622	-0.0592516	0.0463465	0.000501593	0.00216922	0.846914	-0.0494847	0.0129603	0.000385409	0.0794302	0.00927907	0.937472	0.0140339	0.794552	Cortex	Up-Down	P12849	ENSMUSG00000025855	Prkar1b	0.0324622	Prkar1b
P12960	0.0654895	-0.0166862	8.38348e-06	0.209844	2.31729e-05	0.462643	-0.0139686	0.010719	0.198736	0.144004	0.000206832	0.75263	0.527016	0.879876		Up-Flat	P12960	ENSMUSG00000055022	Cntn1	0.0654895	Cntn1
P12970	-0.0103873	0.0501925	0.62481	0.021414	0.0517241	0.34749	-0.0139553	0.0172307	0.421989	0.210457	0.116375	0.674431	0.721959	0.938054		Flat-Up	P12970	ENSMUSG00000062647	Rpl7a	-0.0103873	Rpl7a
P13020	0.00896225	0.0720262	0.691122	0.00235134	0.00112914	0.51077	0.0331141	0.0183061	0.0767301	0.359095	0.00538734	0.77963	0.34009	0.987681		Flat-Up	P13020	ENSMUSG00000026879	Gsn	0.00896225	Gsn
P13439	0.0142396	-0.0705932	0.448812	0.000426048	0.000991167	0.558803	0.0166763	0.015225	0.278841	0.737554	0.00482979	0.80732	0.608955	0.999814		Flat-Down	P13439	ENSMUSG00000022814	Umps	0.0142396	Umps
P13597	-0.0522217	0.531505	0.617121	5.3221e-06	4.91934e-06	0.0309019	0.116754	0.0847344	0.17463	0.603541	5.58212e-05	0.214583	0.495134	0.999814	Hippocampus, Striatum	Flat-Up	P13597	ENSMUSG00000037405	Icam1	-0.0522217	Icam1
P13634	0.136528	-0.0718506	0.122411	0.412024	0.299207	0.52935	-0.396449	0.0708913	1.04514e-06	0.758709	0.438067	0.791403	0.000141655	0.999814		Up-Flat	P13634	ENSMUSG00000027556	Car1	0.136528	Ca1
P13707	-0.0392239	0.0294714	0.0146952	0.0631941	0.039004	0.000155137	0.0296365	0.0126522	0.0233548	0.635171	0.0937198	0.00946206	0.186813	0.999814	Hippocampus, Striatum	Down-Up	P13707	ENSMUSG00000023019	Gpd1	-0.0392239	Gpd1
P13745	0.0895889	0.020045	0.0201713	0.593287	0.011537	0.0218711	0.0736452	0.0304397	0.0193854	0.025458	0.0356283	0.177663	0.168568	0.624897	Cortex	Up-Flat	P13745	ENSMUSG00000074183	Gsta1	0.0895889	Gsta1
P13864	-0.0442934	-0.0109317	0.148656	0.718734	0.163883	0.00455844	0.00341752	0.0246376	0.890259	0.148805	0.282892	0.0744715	0.960325	0.888058		Down-Flat	P13864	ENSMUSG00000004099	Dnmt1	-0.0442934	Dnmt1
P14069	0.117948	0.245508	0.0239047	1.31647e-05	1.46135e-08	0.30687	-0.0054299	0.0412847	0.895911	0.181791	3.90789e-07	0.637339	0.962215	0.913333	Cortex, Hippocampus, Striatum	Up-Up	P14069	ENSMUSG00000001025	S100a6	0.117948	S100a6
P14094	-0.0161781	0.0260589	0.120938	0.0142637	0.0455423	0.606883	0.00217653	0.00836642	0.79586	0.990907	0.105717	0.832603	0.922099	0.999814		Down-Up	P14094	ENSMUSG00000026576	Atp1b1	-0.0161781	Atp1b1
P14106	0.208332	0.272634	1.18728e-06	2.83314e-09	2.78349e-16	0.124629	0.0256132	0.0306175	0.406988	0.903639	7.02496e-14	0.428647	0.711938	0.999814	Cortex, Hippocampus, Striatum	Up-Up	P14106	ENSMUSG00000036905	C1qb	0.208332	C1qb
P14115	-0.031482	-0.0144218	0.20704	0.560677	0.173182	0.0779911	0.0136142	0.0200974	0.501396	0.937573	0.294224	0.34346	0.774855	0.999814		Flat-Flat	P14115	ENSMUSG00000046364	Rpl27a	-0.031482	Rpl27a
P14131	-0.0167894	0.0171201	0.559772	0.552093	0.791831	0.818521	-0.00718694	0.0233426	0.759498	0.9566	0.857268	0.926928	0.906934	0.999814		Flat-Flat	P14131	ENSMUSG00000037563	Rps16	-0.0167894	Rps16
P14148	-0.0348194	0.0193222	0.0271887	0.212198	0.0842359	0.563452	-0.0197874	0.0124776	0.119345	0.682309	0.168357	0.810136	0.425261	0.999814		Down-Flat	P14148	ENSMUSG00000043716	Rpl7	-0.0348194	Rpl7
P14152	0.0271964	-0.0245517	0.00365391	0.00817862	0.00610434	0.0969712	-0.00645023	0.00726544	0.379077	0.621389	0.0214076	0.38035	0.689613	0.999814	Cortex	Up-Down	P14152	ENSMUSG00000020321	Mdh1	0.0271964	Mdh1
P14206	-0.0240687	-0.0340833	0.25034	0.105936	0.0249269	0.17227	-0.00594998	0.016889	0.726157	0.0386285	0.0662454	0.494518	0.892294	0.699807		Flat-Down	P14206	ENSMUSG00000032518	Rpsa	-0.0240687	Rpsa
P14211	-0.134334	0.0271373	0.00339509	0.536403	0.00822751	0.382108	0.105605	0.0355806	0.00466413	0.250871	0.027297	0.698638	0.0726592	0.957959	Cortex, Hippocampus, Striatum	Down-Flat	P14211	ENSMUSG00000003814	Calr	-0.134334	Calr
P14231	0.0117967	0.0496769	0.563323	0.0179541	0.00918101	0.194623	-0.00404144	0.0165511	0.808132	0.875618	0.0296801	0.52264	0.928605	0.999814		Flat-Up	P14231	ENSMUSG00000041329	Atp1b2	0.0117967	Atp1b2
P14576	-0.027546	-0.0271816	0.301041	0.307409	0.126726	0.988976	0.0449383	0.021513	0.0420437	0.793158	0.232282	0.995244	0.253456	0.999814		Flat-Flat	P14576	ENSMUSG00000112449	Srp54b	-0.027546	Srp54
P14576	-0.027546	-0.0271816	0.301041	0.307409	0.126726	0.988976	0.0449383	0.021513	0.0420437	0.793158	0.232282	0.995244	0.253456	0.999814		Flat-Flat	P14576	ENSMUSG00000073079	Srp54a	-0.027546	Srp54
P14602	-0.0568485	-0.112748	0.388713	0.0909303	0.0384819	0.0900899	0.117217	0.0533618	0.0329075	0.357705	0.092831	0.367541	0.225552	0.987681		Flat-Down	P14602	ENSMUSG00000004951	Hspb1	-0.0568485	Hspb1
P14685	-0.0183505	-0.0367083	0.198959	0.0121795	0.00106608	0.748718	-0.00981349	0.0115033	0.397841	0.46582	0.00513667	0.899666	0.703239	0.999814		Flat-Down	P14685	ENSMUSG00000017221	Psmd3	-0.0183505	Psmd3
P14733	-0.162603	-0.0408604	1.95061e-08	0.0975878	6.90919e-11	0.127095	-0.00818668	0.0197456	0.680276	0.0853028	3.95065e-09	0.432051	0.871656	0.797191	Cortex, Hippocampus, Striatum	Down-Down	P14733	ENSMUSG00000024590	Lmnb1	-0.162603	Lmnb1
P14824	-0.0140598	0.00983688	0.286176	0.45417	0.546147	0.259752	0.0704207	0.0106436	2.85239e-08	0.27485	0.664436	0.598366	6.7344e-06	0.968747		Flat-Flat	P14824	ENSMUSG00000018340	Anxa6	-0.0140598	Anxa6
P14847	0.330983	-0.0473136	0.000953983	0.617056	0.00177051	0.0350829	-0.123188	0.0767564	0.115072	0.687769	0.00784406	0.226291	0.417144	0.999814	Hippocampus, Striatum	Up-Flat	P14847	ENSMUSG00000037942	Crp	0.330983	Crp
P14869	-0.0632624	-0.0268238	0.000129369	0.0838541	1.08404e-06	0.183922	0.0137219	0.0124058	0.274205	0.5003	1.568e-05	0.510862	0.603901	0.999814		Down-Down	P14869	ENSMUSG00000067274	Rplp0	-0.0632624	Rplp0
P14873	0.00829318	-0.00614509	0.605081	0.701416	0.864565	0.160316	0.01533	0.0130084	0.244418	0.576897	0.907595	0.477769	0.571351	0.999814		Flat-Flat	P14873	ENSMUSG00000052727	Map1b	0.00829318	Map1b
P15105	0.0805783	0.0628262	3.82175e-05	0.000907433	1.0638e-09	0.0240512	-0.00592438	0.0145009	0.684684	0.955771	4.05518e-08	0.186872	0.87425	0.999814	Hippocampus, Striatum	Up-Up	P15105	ENSMUSG00000026473	Glul	0.0805783	Glul
P15116	-0.0217115	-0.0378944	0.194422	0.026029	0.00274269	0.0913826	0.00389145	0.0134705	0.773913	0.261858	0.0112521	0.370953	0.912208	0.962249	Cortex	Flat-Down	P15116	ENSMUSG00000024304	Cdh2	-0.0217115	Cdh2
P15208	0.00149238	0.0148949	0.943296	0.478912	0.687972	0.278181	-0.0265471	0.017042	0.125862	0.791904	0.776798	0.613353	0.434807	0.999814		Flat-Flat	P15208	ENSMUSG00000005534	Insr	0.00149238	Insr
P15209	-0.0554232	-0.0408892	0.000701665	0.0102463	4.89505e-07	0.159894	-0.0161175	0.0124909	0.203115	0.0168363	7.97927e-06	0.477395	0.53245	0.575816	Cortex	Down-Down	P15209	ENSMUSG00000055254	Ntrk2	-0.0554232	Ntrk2
P15327	-0.0590975	0.0246924	0.216437	0.603141	0.458986	0.730504	-0.025441	0.0385237	0.512155	0.514047	0.588941	0.890648	0.781197	0.999814		Flat-Flat	P15327	ENSMUSG00000038871	Bpgm	-0.0590975	Bpgm
P15379	-0.133383	0.123582	0.00159451	0.00322467	0.00221771	0.0981871	0.0753156	0.0325387	0.0249554	0.555404	0.00941499	0.383278	0.19367	0.999814		Down-Up	P15379			-0.133383	Cd44
P15388-3	0.0694119	-0.0331248	0.0460569	0.333309	0.133751	0.71806	0.0162698	0.0276738	0.559347	0.0108681	0.242467	0.885117	0.805706	0.527429		Up-Flat	P15388	ENSMUSG00000058975	Kcnc1	0.0694119	Kcnc1
P15532	-0.0395849	0.00391932	0.245202	0.907754	0.437774	0.197544	0.0366712	0.0274724	0.188227	0.17436	0.569917	0.526939	0.514149	0.90742		Flat-Flat	P15532	ENSMUSG00000037601	Nme1	-0.0395849	Nme1
P15626	0.080235	0.0496264	0.286111	0.507844	0.222203	0.366785	0.0765128	0.0607318	0.213815	0.398968	0.352777	0.687805	0.543221	0.999814		Flat-Flat	P15626	ENSMUSG00000040562	Gstm2	0.080235	Gstm2
P15864	-0.0704305	0.0365434	0.0231886	0.229585	0.0738983	0.213213	0.0441912	0.024519	0.0777746	0.0312711	0.152422	0.545137	0.342667	0.656018		Down-Flat	P15864	ENSMUSG00000036181	H1f2	-0.0704305	H1-2
P15975	-0.0253595	-0.131819	0.708431	0.056363	0.0525698	8.37588e-05	-0.0296843	0.0550406	0.592162	0.805132	0.117735	0.0067366	0.824804	0.999814		Flat-Down	P15975	ENSMUSG00000039701	Usp53	-0.0253595	Usp53
P16014	0.0355094	-0.0175452	0.534072	0.758307	0.822546	2.08371e-06	-0.0506497	0.0462914	0.27935	0.289934	0.877454	0.000610028	0.608955	0.973951	Hippocampus, Striatum	Flat-Flat	P16014	ENSMUSG00000027350	Chgb	0.0355094	Chgb
P16015	0.0568785	-0.0184515	0.550623	0.846226	0.829166	0.468614	0.0870675	0.0772644	0.265396	0.825823	0.881689	0.75589	0.596576	0.999814		Flat-Flat	P16015	ENSMUSG00000027559	Car3	0.0568785	Ca3
P16045	0.180799	0.0886396	0.0651314	0.359369	0.022494	0.00517653	0.117684	0.0782053	0.138924	0.0954125	0.060998	0.0787672	0.453086	0.813297		Up-Flat	P16045	ENSMUSG00000068220	Lgals1	0.180799	Lgals1
P16054	-0.00925302	-0.0314909	0.43895	0.0106965	0.00319712	0.570373	-0.0209535	0.00968023	0.0354248	0.012813	0.0127449	0.812487	0.23316	0.543437		Flat-Down	P16054	ENSMUSG00000045038	Prkce	-0.00925302	Prkce
P16092	0.0137398	-0.0560042	0.603872	0.0384223	0.0959657	0.730238	-0.0209556	0.0214795	0.334148	0.651212	0.186504	0.890648	0.653187	0.999814		Flat-Down	P16092	ENSMUSG00000031565	Fgfr1	0.0137398	Fgfr1
P16110	0.0378412	0.525226	0.78872	0.000490343	0.00022663	0.105839	0.170543	0.114657	0.143446	0.586967	0.00142378	0.395997	0.46007	0.999814		Flat-Up	P16110			0.0378412	Lgals3
P16125	0.025701	0.0149619	0.0288815	0.195943	0.0031771	0.35857	0.0315429	0.0093151	0.00142164	0.0393459	0.0126997	0.682938	0.0344877	0.700578	Hippocampus, Striatum	Up-Flat	P16125	ENSMUSG00000030246	Ldhb	0.025701	Ldhb
P16254	-0.0364324	0.00597312	0.102574	0.786133	0.213791	0.409225	0.0406617	0.0178739	0.0274172	0.476308	0.342915	0.717169	0.203179	0.999814		Down-Flat	P16254	ENSMUSG00000009549	Srp14	-0.0364324	Srp14
P16283	-0.0227346	-0.0465477	0.143986	0.0038114	0.000148837	0.323623	0.0763267	0.0124971	1.71726e-07	0.474003	0.00100585	0.651967	3.06553e-05	0.999814	Hippocampus, Striatum	Down-Down	P16283	ENSMUSG00000006576	Slc4a3	-0.0227346	Slc4a3
P16301	-0.0172854	0.076532	0.832559	0.351325	0.617293	0.678532	0.0696384	0.0663932	0.299487	0.164577	0.721443	0.866244	0.627388	0.903968		Flat-Flat	P16301	ENSMUSG00000035237	Lcat	-0.0172854	Lcat
P16330	0.0482058	-0.00737427	0.191287	0.840176	0.368455	0.717734	0.00936911	0.0296949	0.75374	0.995329	0.507666	0.885117	0.90392	0.999814		Flat-Flat	P16330	ENSMUSG00000006782	Cnp	0.0482058	Cnp
P16332	0.129548	0.0266374	3.89413e-09	0.146371	2.0715e-11	0.683721	0.0206341	0.0147315	0.167741	0.936645	1.39095e-09	0.870212	0.487927	0.999814	Cortex, Hippocampus, Striatum	Up-Up	P16332	ENSMUSG00000023921	Mmut	0.129548	Mmut
P16388	0.0997287	-0.0301216	0.00245518	0.339019	0.00780265	0.312809	0.0316246	0.0254669	0.220346	0.538793	0.0261817	0.644149	0.549664	0.999814		Up-Flat	P16388	ENSMUSG00000047976	Kcna1	0.0997287	Kcna1
P16390	0.044024	-0.012754	0.104025	0.633359	0.243755	0.0160104	0.0314946	0.0216919	0.153033	0.577061	0.377053	0.149274	0.472079	0.999814		Up-Flat	P16390	ENSMUSG00000047959	Kcna3	0.044024	Kcna3
P16406	-0.0653264	-0.0325233	0.025967	0.258281	0.00420483	0.221595	0.0118914	0.0232118	0.61079	0.718105	0.0157579	0.555238	0.833636	0.999814		Down-Flat	P16406	ENSMUSG00000028024	Enpep	-0.0653264	Enpep
P16460	0.170988	0.0246664	1.02116e-06	0.423247	5.00919e-08	0.0132887	-0.0130784	0.024935	0.602345	0.678299	1.15876e-06	0.136995	0.829689	0.999814	Cortex	Up-Flat	P16460	ENSMUSG00000076441	Ass1	0.170988	Ass1
P16675	0.00400706	0.0921988	0.878816	0.000936646	0.00061064	0.990725	-0.0286899	0.0213441	0.185216	0.277211	0.0031969	0.996274	0.511318	0.971349		Flat-Up	P16675	ENSMUSG00000017760	Ctsa	0.00400706	Ctsa
P16858	0.100331	0.0147917	0.000162807	0.549176	2.97854e-05	0.130233	0.00667545	0.0200201	0.740257	0.918682	0.000256772	0.437238	0.898348	0.999814		Up-Flat	P16858	ENSMUSG00000057666	Gapdh	0.100331	Gapdh
P16951	0.00728638	-0.0411451	0.830476	0.230102	0.437327	0.37888	0.0549112	0.0276376	0.0526655	0.800868	0.569904	0.695439	0.283036	0.999814		Flat-Flat	P16951	ENSMUSG00000027104	Atf2	0.00728638	Atf2
P17095	0.0206268	-0.00172157	0.55146	0.960282	0.802135	0.274824	-0.0318441	0.0280788	0.262386	0.678151	0.863865	0.611021	0.594918	0.999814	Cortex	Flat-Flat	P17095	ENSMUSG00000078249	Hmga1b	0.0206268	Hmga1
P17095	0.0206268	-0.00172157	0.55146	0.960282	0.802135	0.274824	-0.0318441	0.0280788	0.262386	0.678151	0.863865	0.611021	0.594918	0.999814	Cortex	Flat-Flat	P17095	ENSMUSG00000046711	Hmga1	0.0206268	Hmga1
P17141	0.0281768	0.0145606	0.406286	0.66699	0.440187	0.0525691	0.00676888	0.0274598	0.806345	0.840001	0.571935	0.284581	0.928077	0.999814		Flat-Flat	P17141	ENSMUSG00000028389	Zfp37	0.0281768	Zfp37
P17156	0.0858317	0.0263463	0.000349988	0.243216	1.79553e-05	0.1299	-0.0717437	0.0182067	0.000263011	0.799241	0.000166138	0.436926	0.0106051	0.999814	Cortex	Up-Flat	P17156	ENSMUSG00000059970	Hspa2	0.0858317	Hspa2
P17182	0.0555323	-0.0276118	1.5633e-06	0.00899044	8.71757e-06	0.233031	-0.0169443	0.00827921	0.0461936	0.117999	9.07595e-05	0.570419	0.264962	0.84587	Cortex, Hippocampus, Striatum	Up-Down	P17182	ENSMUSG00000059040	Eno1b	0.0555323	Eno1
P17182	0.0555323	-0.0276118	1.5633e-06	0.00899044	8.71757e-06	0.233031	-0.0169443	0.00827921	0.0461936	0.117999	9.07595e-05	0.570419	0.264962	0.84587	Cortex, Hippocampus, Striatum	Up-Down	P17182	ENSMUSG00000063524	Eno1	0.0555323	Eno1
P17183	0.0318225	-0.0185496	0.00798964	0.113193	0.0277498	0.391974	0.0148195	0.00938686	0.120962	0.0676167	0.0719704	0.70592	0.42831	0.779757		Up-Down	P17183	ENSMUSG00000004267	Eno2	0.0318225	Eno2
P17426	0.0111663	-0.0381551	0.345771	0.00209015	0.0065365	0.882739	-0.0156395	0.00957507	0.108938	0.0770382	0.022684	0.950761	0.406794	0.78749		Flat-Down	P17426	ENSMUSG00000060279	Ap2a1	0.0111663	Ap2a1
P17427	-0.00814348	-0.0444275	0.510734	0.000718434	0.000153674	0.89649	-0.00945515	0.0100344	0.350771	0.17426	0.00103187	0.955045	0.666146	0.90742		Flat-Down	P17427	ENSMUSG00000002957	Ap2a2	-0.00814348	Ap2a2
P17439	0.039902	0.0213334	0.0631334	0.314213	0.0177132	0.887186	-0.0955361	0.017126	1.09711e-06	0.0637558	0.0502769	0.952129	0.000145995	0.772749		Up-Flat	P17439	ENSMUSG00000028048	Gba1	0.039902	Gba
P17563	0.219603	0.0557046	7.22863e-14	0.0113102	2.14516e-17	0.883471	0.032675	0.0172644	0.0644473	0.155096	6.96592e-15	0.950761	0.312584	0.895572	Cortex, Hippocampus, Striatum	Up-Up	P17563	ENSMUSG00000068874	Selenbp1	0.219603	Selenbp1
P17665	0.0439258	-0.140838	0.661642	0.164411	0.35995	0.239151	0.0379816	0.0814425	0.643067	0.210688	0.499047	0.577528	0.850182	0.938054		Flat-Down	P17665	ENSMUSG00000017778	Cox7c	0.0439258	Cox7c
P17742	-0.016146	0.0698903	0.70447	0.105136	0.234384	0.693243	0.00483584	0.0345506	0.889274	0.425147	0.366394	0.874854	0.959828	0.999814		Flat-Up	P17742	ENSMUSG00000071866	Ppia	-0.016146	Ppia
P17809	0.0682823	0.0336658	0.0339869	0.287251	0.00698974	0.152885	-0.0179868	0.0255435	0.484735	0.905179	0.0239615	0.47044	0.765267	0.999814		Up-Flat	P17809	ENSMUSG00000028645	Slc2a1	0.0682823	Slc2a1
P17879	0.11463	-0.0505358	3.99833e-05	0.0518257	0.000192542	0.0211479	0.0510835	0.020691	0.0171653	0.703045	0.00125822	0.174751	0.157128	0.999814	Cortex	Up-Down	P17879	ENSMUSG00000090877	Hspa1b	0.11463	Hspa1b
P17918	0.0267762	-0.054952	0.307961	0.0396671	0.117836	0.0674804	0.0470454	0.0212165	0.0313644	0.297348	0.219005	0.323605	0.220343	0.97594		Flat-Down	P17918	ENSMUSG00000027342	Pcna	0.0267762	Pcna
P18242	0.177182	0.154719	1.18244e-09	3.40854e-08	8.67509e-18	0.290703	0.0283233	0.0192402	0.147523	0.815618	3.17465e-15	0.623806	0.466478	0.999814	Cortex, Hippocampus, Striatum	Up-Up	P18242	ENSMUSG00000007891	Ctsd	0.177182	Ctsd
P18572	-0.113927	-0.0621985	1.70931e-05	0.0120847	8.46941e-09	0.208595	-0.0151869	0.0194684	0.439174	0.441386	2.44046e-07	0.538902	0.736549	0.999814	Cortex	Down-Down	P18572	ENSMUSG00000023175	Bsg	-0.113927	Bsg
P18581	-0.0371806	-0.00869325	0.612268	0.905548	0.800484	0.561104	-0.0111084	0.059505	0.852699	0.802552	0.862442	0.808761	0.946452	0.999814		Flat-Flat	P18581	ENSMUSG00000031596	Slc7a2	-0.0371806	Slc7a2
P18608	-0.115942	-0.0541469	0.0139201	0.239038	0.00167858	0.648154	0.0364554	0.0370829	0.330498	0.151237	0.00749575	0.851755	0.650422	0.888058		Down-Flat	P18608	ENSMUSG00000040681	Hmgn1	-0.115942	Hmgn1
P18653	0.104435	0.0369534	1.27591e-05	0.0916298	8.33105e-08	0.523626	-0.0150763	0.0175284	0.394008	0.503003	1.7777e-06	0.787253	0.700788	0.999814	Cortex, Hippocampus, Striatum	Up-Up	P18653	ENSMUSG00000003644	Rps6ka1	0.104435	Rps6ka1
P18654	0.047838	0.0126732	0.0112496	0.488252	0.00406726	0.375671	0.0152193	0.0148146	0.309419	0.0944821	0.0153921	0.693808	0.635344	0.813297		Up-Flat	P18654	ENSMUSG00000031309	Rps6ka3	0.047838	Rps6ka3
P18760	-0.0213262	-0.0077474	0.119846	0.567774	0.0927239	0.322129	-0.0237927	0.0109955	0.0354818	0.997004	0.181262	0.651096	0.233326	0.999814		Down-Flat	P18760	ENSMUSG00000056201	Cfl1	-0.0213262	Cfl1
P18826	0.0213669	0.0366144	0.404477	0.156001	0.0799161	0.682161	0.0359885	0.0207425	0.0891556	0.623345	0.161576	0.869663	0.366384	0.999814		Flat-Up	P18826	ENSMUSG00000034055	Phka1	0.0213669	Phka1
P18872	0.00933539	-0.014448	0.31092	0.119541	0.28415	0.392857	-0.0167797	0.00744292	0.0287684	0.742335	0.421673	0.706966	0.208885	0.999814		Flat-Down	P18872	ENSMUSG00000031748	Gnao1	0.00933539	Gnao1
P19096	0.0116449	0.0293129	0.191277	0.00164353	8.07819e-05	0.0956414	0.0122612	0.00717309	0.0938477	0.872499	0.000606402	0.378306	0.377195	0.999814		Flat-Up	P19096	ENSMUSG00000025153	Fasn	0.0116449	Fasn
P19137	0.103641	0.0637305	0.00464004	0.0740359	7.16641e-05	0.278378	0.0522765	0.0284932	0.0727515	0.872321	0.000544097	0.613353	0.329641	0.999814		Up-Up	P19137	ENSMUSG00000032796	Lama1	0.103641	Lama1
P19157	0.216947	0.0245789	7.85777e-10	0.3913	1.51355e-11	0.249067	-0.044905	0.0231987	0.0588103	0.478094	1.0755e-09	0.58652	0.299005	0.999814	Cortex, Hippocampus, Striatum	Up-Flat	P19157	ENSMUSG00000060803	Gstp1	0.216947	Gstp1
P19221	0.204947	-0.0657325	0.0131251	0.41276	0.0394575	0.398186	-0.0973529	0.0649579	0.140498	0.516567	0.094654	0.710685	0.454688	0.999814		Up-Flat	P19221	ENSMUSG00000027249	F2	0.204947	F2
P19246	0.158658	0.018371	3.3528e-06	0.545661	3.12706e-07	0.629703	0.0223404	0.0246467	0.369237	0.850435	5.48847e-06	0.843427	0.679877	0.999814	Cortex, Hippocampus, Striatum	Up-Flat	P19246	ENSMUSG00000020396	Nefh	0.158658	Nefh
P19253	-0.0403602	0.0372301	0.0391731	0.0563121	0.071868	0.00239119	0.000150956	0.0155419	0.992291	0.439204	0.149051	0.0516257	0.996922	0.999814		Down-Up	P19253	ENSMUSG00000074129	Rpl13a	-0.0403602	Rpl13a
P19258	0.0160871	0.110376	0.722628	0.0179968	0.0140367	0.815875	0.00376025	0.0367888	0.919014	0.707587	0.0418299	0.926227	0.972069	0.999814		Flat-Up	P19258	ENSMUSG00000107283	Mpv17	0.0160871	Mpv17
P19324	-0.172469	0.0117545	0.0160857	0.865686	0.0272612	0.505953	0.118245	0.0564395	0.0414655	0.8563	0.0709799	0.777369	0.251825	0.999814	Cortex	Down-Flat	P19324	ENSMUSG00000070436	Serpinh1	-0.172469	Serpinh1
P19426	0.0469401	-0.0831177	0.482481	0.21615	0.459732	0.361499	0.00864611	0.0541472	0.873805	0.72782	0.589588	0.684911	0.953112	0.999814		Flat-Flat	P19426	ENSMUSG00000024369	Nelfe	0.0469401	Nelfe
P19536	0.0488911	-0.0904947	0.205732	0.021627	0.0692118	0.86774	-0.0441186	0.0311197	0.162736	0.0355654	0.145065	0.946073	0.48315	0.679438		Flat-Down	P19536			0.0488911	Cox5b
P19783	-0.0199681	-0.0219565	0.319593	0.274296	0.118436	0.137789	0.0108266	0.0162111	0.50743	0.693905	0.219897	0.450214	0.77962	0.999814		Flat-Flat	P19783	ENSMUSG00000031818	Cox4i1	-0.0199681	Cox4i1
P19973	0.302877	0.139858	5.9267e-07	0.0106636	1.90721e-10	0.00157229	-0.0494209	0.0429726	0.255818	0.064524	9.69368e-09	0.0396046	0.585471	0.772749	Cortex, Hippocampus, Striatum	Up-Up	P19973	ENSMUSG00000018819	Lsp1	0.302877	Lsp1
P20029	-0.0610059	-0.0323676	8.24421e-06	0.0108861	3.34314e-09	0.115466	0.0564212	0.00997535	8.36862e-07	0.766922	1.10717e-07	0.412845	0.0001225	0.999814	Cortex	Down-Down	P20029	ENSMUSG00000026864	Hspa5	-0.0610059	Hspa5
P20060	0.0623108	0.0825194	0.00742851	0.000551062	2.45976e-07	0.121192	-0.00310458	0.0181992	0.865264	0.413544	4.47836e-06	0.422181	0.950789	0.999814	Hippocampus, Striatum	Up-Up	P20060	ENSMUSG00000021665	Hexb	0.0623108	Hexb
P20065	-0.0151666	-0.0726288	0.789579	0.204937	0.261668	0.93728	-0.134057	0.0461465	0.00553799	0.0277205	0.39666	0.974635	0.0807422	0.644083		Flat-Flat	P20065	ENSMUSG00000049775	Tmsb4x	-0.0151666	Tmsb4x
P20108	0.005722	-0.00253502	0.808019	0.914253	0.970486	0.184101	0.0248411	0.0191219	0.200117	0.471033	0.979857	0.510896	0.52941	0.999814		Flat-Flat	P20108	ENSMUSG00000024997	Prdx3	0.005722	Prdx3
P20152	0.00289507	0.186039	0.962602	0.00394412	0.00398609	0.127587	0.0410483	0.0501509	0.41712	0.560556	0.0151397	0.432995	0.719515	0.999814		Flat-Up	P20152	ENSMUSG00000026728	Vim	0.00289507	Vim
P20352	-0.0192182	0.00839963	0.576293	0.806797	0.85334	0.773758	0.0112052	0.0278889	0.689629	0.802164	0.900017	0.910325	0.876284	0.999814		Flat-Flat	P20352			-0.0192182	F3
P20491	0.0514058	0.0237061	0.465593	0.735942	0.550882	0.478897	0.00754906	0.0570642	0.895307	0.618207	0.667976	0.760044	0.962215	0.999814		Flat-Flat	P20491	ENSMUSG00000058715	Fcer1g	0.0514058	Fcer1g
P20917	-0.0644102	0.0379209	0.252321	0.498418	0.512271	0.548006	0.0462515	0.0453887	0.313308	0.843705	0.634723	0.802125	0.638214	0.999814		Flat-Flat	P20917	ENSMUSG00000036634	Mag	-0.0644102	Mag
P20918	0.134812	-0.0351835	0.102779	0.666176	0.235929	0.353273	-0.100283	0.0661797	0.136252	0.659097	0.368416	0.679529	0.451544	0.999814		Up-Flat	P20918	ENSMUSG00000059481	Plg	0.134812	Plg
P20934	0.332913	0.130674	0.000909418	0.171466	3.28944e-05	0.00169882	-0.0128532	0.0768552	0.867884	0.797486	0.00027865	0.0411711	0.951047	0.999814		Up-Flat	P20934	ENSMUSG00000078771	Evi2a	0.332913	Evi2a
P21126	0.0807781	-0.106069	0.0666458	0.0173614	0.0448838	0.245118	-0.0499599	0.0351442	0.161617	0.0526741	0.104672	0.584181	0.481432	0.747236		Up-Down	P21126	ENSMUSG00000015290	Ubl4a	0.0807781	Ubl4a
P21271	-0.0356839	-0.0312987	0.17147	0.229309	0.0415886	0.240931	0.0302774	0.0209874	0.155614	0.452069	0.0986667	0.580058	0.473981	0.999814		Flat-Flat	P21271			-0.0356839	Myo5b
P21278	-0.0296135	-0.0248303	0.210296	0.292357	0.0752345	0.233187	-0.0129179	0.0190426	0.500795	0.899948	0.154284	0.570609	0.77476	0.999814		Flat-Flat	P21278	ENSMUSG00000034781	Gna11	-0.0296135	Gna11
P21279	0.0103976	-0.0138829	0.498344	0.36686	0.640776	0.964799	-0.00360567	0.012443	0.773237	0.856576	0.739256	0.98526	0.911936	0.999814		Flat-Flat	P21279	ENSMUSG00000024639	Gnaq	0.0103976	Gnaq
P21440	-0.0758529	-0.0221253	0.123153	0.649206	0.115312	0.816156	0.0268205	0.0394664	0.500036	0.658306	0.215573	0.926264	0.77476	0.999814		Down-Flat	P21440	ENSMUSG00000042476	Abcb4	-0.0758529	Abcb4
P21447	-0.0626304	0.0409546	0.0770887	0.243272	0.196498	0.475999	0.0272742	0.0283053	0.340089	0.629966	0.321954	0.75871	0.658694	0.999814		Down-Flat	P21447	ENSMUSG00000040584	Abcb1a	-0.0626304	Abcb1a
P21460	0.06374	0.12041	0.132514	0.00575542	0.000221117	0.629512	0.00612334	0.0340093	0.857872	0.962739	0.00139754	0.843427	0.947881	0.999814		Up-Up	P21460	ENSMUSG00000027447	Cst3	0.06374	Cst3
P21550	0.0771136	0.0315417	0.00273002	0.202348	0.00016562	0.969837	-0.0121738	0.0199244	0.544083	0.713844	0.00110802	0.987396	0.800592	0.999814		Up-Flat	P21550	ENSMUSG00000060600	Eno3	0.0771136	Eno3
P21614	0.312621	0.0076837	0.00405418	0.94116	0.00393487	0.31864	-0.275778	0.0845516	0.00204227	0.931927	0.0149685	0.648421	0.0433799	0.999814		Up-Flat	P21614	ENSMUSG00000035540	Gc	0.312621	Gc
P21619	0.139141	-0.0373383	1.5058e-11	0.0226219	3.7079e-11	0.657137	0.000382797	0.0129417	0.976526	0.00304838	2.28052e-09	0.855778	0.991376	0.362505	Cortex, Hippocampus, Striatum	Up-Down	P21619	ENSMUSG00000062075	Lmnb2	0.139141	Lmnb2
P21661	-0.00835354	0.0224651	0.670389	0.25516	0.512577	0.634443	-0.0534045	0.015927	0.00156648	0.104811	0.634806	0.845738	0.036335	0.82667		Flat-Flat	P21661	ENSMUSG00000027419	Pcsk2	-0.00835354	Pcsk2
P21836	0.0233981	-0.0574487	0.49662	0.0990776	0.249165	0.243188	0.00597682	0.0278885	0.831213	0.766626	0.383037	0.582791	0.937618	0.999814		Flat-Down	P21836	ENSMUSG00000023328	Ache	0.0233981	Ache
P21956	0.132474	0.0448822	0.0024508	0.284001	0.000249402	0.0605733	0.139279	0.0338222	0.000149765	0.541067	0.00154955	0.304963	0.00711772	0.999814		Up-Flat	P21956	ENSMUSG00000030605	Mfge8	0.132474	Mfge8
P21958	0.0954494	0.195834	0.280073	0.0296561	0.00564565	0.679403	0.143612	0.0713365	0.0497235	0.116676	0.0200975	0.867053	0.275702	0.842994		Flat-Up	P21958	ENSMUSG00000037321	Tap1	0.0954494	Tap1
P21981	-0.0392125	0.20696	0.48077	0.000475102	0.00105171	0.779033	0.0987295	0.0450561	0.0333188	0.257426	0.00507748	0.912425	0.226216	0.961053		Flat-Up	P21981	ENSMUSG00000037820	Tgm2	-0.0392125	Tgm2
P21995	0.00511981	0.0113869	0.870906	0.717925	0.865058	0.948447	0.109699	0.0255865	8.67356e-05	0.746722	0.907982	0.978805	0.00470236	0.999814		Flat-Flat	P21995	ENSMUSG00000021728	Emb	0.00511981	Emb
P22005	0.0115087	-0.0105274	0.887271	0.896825	0.987597	0.34137	0.057691	0.0659363	0.385958	0.473873	0.992571	0.668581	0.694145	0.999814		Flat-Flat	P22005	ENSMUSG00000045573	Penk	0.0115087	Penk
P22315	0.0839658	0.0201195	2.25186e-05	0.266092	8.04274e-07	0.576016	-0.014541	0.0145994	0.324248	0.342243	1.22694e-05	0.815132	0.645845	0.979676	Hippocampus, Striatum	Up-Flat	P22315	ENSMUSG00000024588	Fech	0.0839658	Fech
P22366	0.097143	0.132598	0.0689167	0.0143834	0.000277755	1.36172e-10	0.00788697	0.0426273	0.853992	0.622731	0.00168425	2.49162e-07	0.946998	0.999814	Hippocampus, Striatum	Up-Up	P22366	ENSMUSG00000032508	Myd88	0.097143	Myd88
P22437	0.0597013	0.0339601	0.0718278	0.300279	0.0195573	0.130188	-0.00731748	0.02648	0.783473	0.563962	0.054571	0.437238	0.916229	0.999814	Hippocampus, Striatum	Up-Flat	P22437	ENSMUSG00000047250	Ptgs1	0.0597013	Ptgs1
P22599	0.261977	-0.173954	0.00743309	0.0695852	0.0237581	0.461533	-0.0770113	0.0765224	0.319275	0.583624	0.0638111	0.752114	0.642357	0.999814		Up-Down	P22599	ENSMUSG00000071178	Serpina1b	0.261977	Serpina1b
P22682	-0.0149662	-0.0179559	0.393597	0.30686	0.176614	0.538614	0.041946	0.014195	0.00483376	0.325852	0.298255	0.797082	0.0735237	0.97909		Flat-Flat	P22682	ENSMUSG00000034342	Cbl	-0.0149662	Cbl
P22723	-0.0175964	0.00239977	0.583827	0.940355	0.836738	0.0605481	-0.000128698	0.02605	0.996079	0.933319	0.887478	0.304963	0.998547	0.999814		Flat-Flat	P22723	ENSMUSG00000020436	Gabrg2	-0.0175964	Gabrg2
P22892	-0.0365256	-0.0383449	0.038862	0.0304845	0.000339417	0.0746454	0.0184902	0.0140419	0.194163	0.503982	0.00199855	0.336825	0.521496	0.999814	Hippocampus, Striatum	Down-Down	P22892	ENSMUSG00000031731	Ap1g1	-0.0365256	Ap1g1
P22907	0.00677561	0.0417294	0.807154	0.137175	0.174492	0.00680386	0.0478281	0.0225393	0.0390263	0.138904	0.295831	0.0931988	0.24365	0.879626		Flat-Up	P22907	ENSMUSG00000032126	Hmbs	0.00677561	Hmbs
P23116	-0.00608093	0.00159038	0.54011	0.872468	0.815504	0.272854	-0.00717619	0.00804628	0.376915	0.00883476	0.872358	0.609218	0.687598	0.4936		Flat-Flat	P23116	ENSMUSG00000024991	Eif3a	-0.00608093	Eif3a
P23242	0.0378429	0.00637421	0.358071	0.876448	0.507932	0.175563	-0.0978427	0.0332973	0.00505702	0.626125	0.6317	0.499009	0.076157	0.999814		Flat-Flat	P23242	ENSMUSG00000050953	Gja1	0.0378429	Gja1
P23475	0.126008	0.0656464	0.000370218	0.0516349	1.9153e-06	0.904048	-0.11977	0.026855	4.93216e-05	0.371593	2.48107e-05	0.958747	0.00319455	0.99764		Up-Up	P23475			0.126008	Xrcc6
P23492	-0.0318087	0.0235108	0.208792	0.351079	0.424044	0.897873	0.0364139	0.0203857	0.0803761	0.329157	0.559082	0.955582	0.348503	0.979676		Flat-Flat	P23492			-0.0318087	Pnp
P23506	0.104183	-0.0565632	0.00852543	0.142915	0.0300892	0.232933	0.0320431	0.0310076	0.306597	0.198392	0.0766794	0.570369	0.633	0.929001		Up-Down	P23506	ENSMUSG00000019795	Pcmt1	0.104183	Pcmt1
P23591	0.0669601	0.0161675	0.00321183	0.457457	0.000778384	0.458235	-0.0710068	0.0176223	0.000198637	0.0548606	0.00392355	0.751136	0.00870552	0.747236	Hippocampus, Striatum	Up-Flat	P23591	ENSMUSG00000022570	Gfus	0.0669601	Gfus
P23780	-0.0372406	0.040143	0.156542	0.127345	0.234024	0.926908	0.060062	0.0211254	0.00654355	0.605532	0.366065	0.96901	0.0894222	0.999814		Down-Up	P23780	ENSMUSG00000045594	Glb1	-0.0372406	Glb1
P23818	-0.0698969	-0.0732025	0.019252	0.0144944	4.87453e-05	0.00454082	-0.0325433	0.0235614	0.173611	0.417861	0.000390763	0.0744715	0.494819	0.999814		Down-Down	P23818	ENSMUSG00000020524	Gria1	-0.0698969	Gria1
P23819-4	-0.0274637	-0.0673014	0.444423	0.0648541	0.0307183	0.143237	-0.0327891	0.0290804	0.265121	0.150958	0.0779296	0.45705	0.596576	0.888058		Flat-Down	P23819			-0.0274637	Gria2
P23927	0.138826	0.131824	0.00350512	0.00537068	1.52944e-06	0.814526	0.137324	0.036907	0.00052048	0.865486	2.04943e-05	0.925939	0.0173154	0.999814	Hippocampus, Striatum	Up-Up	P23927	ENSMUSG00000032060	Cryab	0.138826	Cryab
P23953	0.200146	-0.1557	0.0570482	0.135862	0.133966	0.533682	0.375577	0.0838107	4.59663e-05	0.506316	0.242697	0.794068	0.00303088	0.999814		Up-Down	P23953	ENSMUSG00000057400	Ces1c	0.200146	Ces1c
P24270	-0.0302243	0.0993522	0.330487	0.00222644	0.00713499	0.367584	0.00146866	0.0251022	0.953588	0.911616	0.0243682	0.688069	0.98411	0.999814		Flat-Up	P24270	ENSMUSG00000027187	Cat	-0.0302243	Cat
P24369	-0.0233125	-0.0419639	0.231197	0.0339705	0.00502852	0.210363	-0.00970102	0.0156967	0.539477	0.66257	0.0182166	0.540439	0.797662	0.999814		Flat-Down	P24369	ENSMUSG00000032383	Ppib	-0.0233125	Ppib
P24472	0.0537396	0.0587846	0.0916615	0.0658031	0.00317986	0.105091	0.0296814	0.0254933	0.250065	0.507904	0.0127026	0.394433	0.580106	0.999814		Up-Up	P24472	ENSMUSG00000032348	Gsta4	0.0537396	Gsta4
P24527	0.0313442	-0.00115929	0.019139	0.928918	0.0298992	0.3958	0.0111756	0.0105553	0.295004	0.595195	0.0763013	0.708705	0.623666	0.999814		Up-Flat	P24527	ENSMUSG00000015889	Lta4h	0.0313442	Lta4h
P24529	0.096277	0.101078	0.146228	0.127574	0.0150732	0.367217	0.0314963	0.0532255	0.556793	0.634624	0.0442169	0.687819	0.804256	0.999814		Up-Up	P24529	ENSMUSG00000000214	Th	0.096277	Th
P24547	-0.000159544	-0.0259067	0.991699	0.0959324	0.155576	0.256568	-0.00346766	0.0124555	0.781899	0.795345	0.271357	0.594058	0.915781	0.999814		Flat-Down	P24547	ENSMUSG00000062867	Impdh2	-0.000159544	Impdh2
P24549	-0.0216555	-0.00282243	0.501794	0.930079	0.706235	0.860616	0.0935035	0.0261261	0.000801283	0.246328	0.792053	0.943506	0.0229984	0.950884		Flat-Flat	P24549	ENSMUSG00000053279	Aldh1a1	-0.0216555	Aldh1a1
P24638	0.00902633	-0.00196373	0.700738	0.933316	0.920765	0.11708	-0.0667544	0.019062	0.0010093	0.779997	0.946087	0.415369	0.0273222	0.999814		Flat-Flat	P24638	ENSMUSG00000002103	Acp2	0.00902633	Acp2
P24668	-0.0168385	-0.00825799	0.445721	0.707773	0.510325	0.0544975	-0.0342302	0.0178809	0.0615474	0.546483	0.633492	0.290508	0.306	0.999814		Flat-Flat	P24668	ENSMUSG00000007458	M6pr	-0.0168385	M6pr
P24788	-0.0235898	-0.0694901	0.41684	0.019711	0.00628561	0.767379	-0.0247387	0.023518	0.298111	0.522708	0.0219382	0.90866	0.626747	0.999814		Flat-Down	P24788	ENSMUSG00000029062	Cdk11b	-0.0235898	Cdk11b
P25233	-0.367705	0.131401	0.00625918	0.311944	0.0208527	0.796432	-0.116599	0.104987	0.272273	0.654196	0.0573978	0.918541	0.60278	0.999814		Down-Flat	P25233	ENSMUSG00000033585	Ndn	-0.367705	Ndn
P25444	-0.00510063	0.0221282	0.716327	0.119362	0.261611	0.704464	-0.0137216	0.0113937	0.23437	0.0462764	0.39666	0.878782	0.562773	0.731527		Flat-Up	P25444	ENSMUSG00000044533	Rps2	-0.00510063	Rps2
P25785	0.00315415	-0.024736	0.912785	0.392167	0.645487	0.647264	-0.0289404	0.02339	0.221996	0.145479	0.742905	0.851755	0.55202	0.880987		Flat-Flat	P25785			0.00315415	Timp2
P25799	0.0705438	0.0246798	0.226663	0.67023	0.239604	0.0267038	0.0372504	0.0470307	0.432232	0.2425	0.372407	0.198623	0.731317	0.94927		Flat-Flat	P25799	ENSMUSG00000028163	Nfkb1	0.0705438	Nfkb1
P25911	0.00312697	-0.0488725	0.954369	0.373133	0.605756	0.992035	-0.0459841	0.0443866	0.305398	0.618004	0.713888	0.996631	0.632066	0.999814		Flat-Flat	P25911	ENSMUSG00000042228	Lyn	0.00312697	Lyn
P26039	0.0607023	0.019895	0.056952	0.525657	0.0337257	0.117687	-0.0151012	0.0254088	0.555082	0.293156	0.083476	0.416312	0.804256	0.974025		Up-Flat	P26039	ENSMUSG00000028465	Tln1	0.0607023	Tln1
P26040	-0.00795813	0.072689	0.82824	0.0520153	0.102569	0.523367	0.0533343	0.0297863	0.0796713	0.416073	0.196366	0.787253	0.346093	0.999814		Flat-Up	P26040	ENSMUSG00000052397	Ezr	-0.00795813	Ezr
P26041	0.03266	0.0918249	0.198685	0.000618606	2.58871e-05	0.017939	0.0529954	0.0204608	0.0126671	0.42842	0.000228274	0.158187	0.131244	0.999814	Hippocampus, Striatum	Flat-Up	P26041	ENSMUSG00000031207	Msn	0.03266	Msn
P26048	-0.0809469	-0.0498314	0.0114731	0.112138	0.000417798	0.975184	0.071318	0.025141	0.00665643	0.539841	0.00236677	0.98976	0.0895559	0.999814		Down-Down	P26048	ENSMUSG00000000560	Gabra2	-0.0809469	Gabra2
P26049	0.0185609	-0.00329385	0.472001	0.898171	0.742764	0.693628	-0.0307554	0.0209048	0.147759	0.00066666	0.819899	0.874854	0.466478	0.221786		Flat-Flat	P26049	ENSMUSG00000031343	Gabra3	0.0185609	Gabra3
P26231	0.0430352	0.0985044	0.148768	0.00153982	5.05293e-05	0.491081	0.0184238	0.0239445	0.445404	0.41163	0.000403298	0.766358	0.741395	0.999814		Up-Up	P26231	ENSMUSG00000037815	Ctnna1	0.0430352	Ctnna1
P26262	0.127932	-0.17828	0.306298	0.156079	0.339888	0.489931	-0.293513	0.101017	0.00553018	0.743247	0.478357	0.765838	0.0807422	0.999814		Flat-Down	P26262	ENSMUSG00000109764	Klkb1	0.127932	Klkb1
P26350	0.133296	0.147829	0.148163	0.109656	0.0124926	0.00334393	0.103941	0.0740522	0.16687	0.083966	0.0378763	0.0621173	0.486931	0.796666		Up-Up	P26350	ENSMUSG00000026238	Ptma	0.133296	Ptma
P26369	-0.044768	-0.00111636	0.00616817	0.943339	0.00645162	0.433082	-0.00087434	0.0127579	0.945646	0.166615	0.022464	0.73253	0.982425	0.903968		Down-Flat	P26369	ENSMUSG00000030435	U2af2	-0.044768	U2af2
P26443	0.0945725	-0.0154651	1.04563e-07	0.312012	1.29859e-07	0.877274	-0.022188	0.0123582	0.0788852	0.450786	2.6328e-06	0.948555	0.344752	0.999814	Cortex, Hippocampus, Striatum	Up-Flat	P26443	ENSMUSG00000021794	Glud1	0.0945725	Glud1
P26450	-0.0413077	-0.0231738	0.010315	0.140679	0.000509646	0.534256	0.0204763	0.012631	0.111544	0.07426	0.00279618	0.794559	0.411462	0.779944	Cortex	Down-Down	P26450	ENSMUSG00000041417	Pik3r1	-0.0413077	Pik3r1
P26516	-0.0130347	-0.00795736	0.507255	0.68518	0.558203	0.00101415	-0.0386322	0.0159294	0.0191106	0.909507	0.674506	0.0306716	0.166711	0.999814	Cortex	Flat-Flat	P26516	ENSMUSG00000039067	Psmd7	-0.0130347	Psmd7
P26645	-0.221577	-0.0482751	3.04522e-10	0.0913835	7.66896e-13	0.00195441	0.0337383	0.0228808	0.146871	0.0848243	7.58502e-11	0.0454106	0.466315	0.797191	Cortex, Hippocampus, Striatum	Down-Down	P26645	ENSMUSG00000069662	Marcks	-0.221577	Marcks
P26883	-0.102989	0.092061	0.170809	0.219941	0.320086	0.56075	-0.00283023	0.0604774	0.962868	0.174214	0.459019	0.808761	0.988115	0.90742		Flat-Flat	P26883	ENSMUSG00000032966	Fkbp1a	-0.102989	Fkbp1a
P27046	-0.0339214	-0.0235227	0.493619	0.634562	0.50658	0.348329	0.0340135	0.0401497	0.401106	0.187889	0.630554	0.674705	0.707055	0.917384		Flat-Flat	P27046	ENSMUSG00000024085	Man2a1	-0.0339214	Man2a1
P27545	-0.0591915	-0.0354258	0.219415	0.460064	0.143804	0.00285036	0.082014	0.0388395	0.0399514	0.7777	0.256207	0.0563929	0.247162	0.999814		Flat-Flat	P27545	ENSMUSG00000087408	Cers1	-0.0591915	Cers1
P27546	0.0550413	0.0487155	0.00564561	0.013503	9.02931e-06	0.102862	-0.0135101	0.0155079	0.387995	0.814063	9.33412e-05	0.389672	0.695671	0.999814	Hippocampus, Striatum	Up-Up	P27546	ENSMUSG00000032479	Map4	0.0550413	Map4
P27600	0.0875941	-0.0226054	0.00841322	0.481584	0.0232629	0.836367	0.00798957	0.0260226	0.760153	0.738711	0.0627424	0.93468	0.907003	0.999814		Up-Flat	P27600	ENSMUSG00000000149	Gna12	0.0875941	Gna12
P27601	0.0874524	-0.0050626	7.27224e-05	0.802634	6.43477e-05	0.33651	-0.0216494	0.0164471	0.194323	0.670072	0.000497227	0.666072	0.521736	0.999814		Up-Flat	P27601	ENSMUSG00000020611	Gna13	0.0874524	Gna13
P27612	-0.0681808	-0.025936	3.00602e-05	0.0859141	2.03898e-07	0.227966	0.0467341	0.0120774	0.000328461	0.94753	3.8167e-06	0.564631	0.0126526	0.999814		Down-Down	P27612	ENSMUSG00000028577	Plaa	-0.0681808	Plaa
P27641	0.094486	-0.0234835	0.00508944	0.469096	0.0139774	0.139922	0.0079073	0.0262754	0.76476	0.49415	0.0416872	0.45487	0.90924	0.999814		Up-Flat	P27641	ENSMUSG00000026187	Xrcc5	0.094486	Xrcc5
P27659	-0.037573	-0.0184872	0.0618531	0.35153	0.0203859	0.00060291	-0.00999373	0.016045	0.536326	0.0910851	0.0563035	0.023433	0.795576	0.804164		Down-Flat	P27659	ENSMUSG00000060036	Rpl3	-0.037573	Rpl3
P27661	0.088622	0.00838672	0.0479333	0.848478	0.0575716	0.642153	-0.0102815	0.0356475	0.774266	0.718134	0.126195	0.849127	0.912361	0.999814		Up-Flat	P27661	ENSMUSG00000049932	H2ax	0.088622	H2ax
P27671	0.0813407	-0.00199626	0.00121071	0.933056	0.00125465	0.306526	-0.0728502	0.0193025	0.000441699	0.00085687	0.00586011	0.63732	0.0155423	0.234534	Cortex	Up-Flat	P27671	ENSMUSG00000032356	Rasgrf1	0.0813407	Rasgrf1
P27773	-0.0528136	-0.0212554	0.0474623	0.41698	0.0188879	0.279617	0.0440184	0.0211971	0.0432131	0.56926	0.0529454	0.614569	0.256671	0.999814		Down-Flat	P27773	ENSMUSG00000027248	Pdia3	-0.0528136	Pdia3
P27808	-0.0636691	-0.0790674	0.519394	0.424199	0.353491	0.251383	0.283124	0.0800937	0.000914634	0.0603787	0.492425	0.589701	0.0257469	0.763233		Flat-Flat	P27808	ENSMUSG00000020346	Mgat1	-0.0636691	Mgat1
P27870	-0.0108114	0.0971775	0.855364	0.106042	0.206575	0.316766	-0.0257873	0.0481686	0.594876	0.515124	0.333757	0.647059	0.826323	0.999814		Flat-Up	P27870	ENSMUSG00000034116	Vav1	-0.0108114	Vav1
P28028-1	0.00108418	-0.0300451	0.947585	0.0732592	0.126624	0.569479	-0.0156639	0.0133955	0.24804	0.515109	0.232155	0.812286	0.577234	0.999814		Flat-Down	P28028	ENSMUSG00000002413	Braf	0.00108418	Braf
P28063	0.161991	0.197962	0.00442507	0.000645178	1.56898e-07	0.0699846	-0.013286	0.0442775	0.765426	0.542277	3.05408e-06	0.32847	0.909736	0.999814	Cortex	Up-Up	P28063	ENSMUSG00000024338	Psmb8	0.161991	Psmb8
P28184	0.0334742	0.147372	0.797497	0.261623	0.341111	0.148997	-0.0067215	0.105929	0.949669	0.886391	0.479652	0.46372	0.983455	0.999814		Flat-Flat	P28184	ENSMUSG00000031760	Mt3	0.0334742	Mt3
P28230	0.252649	0.155837	0.00177592	0.0467039	1.12254e-05	0.0875326	0.0918483	0.0623226	0.147076	0.882994	0.000112086	0.362359	0.466315	0.999814	Cortex	Up-Up	P28230	ENSMUSG00000047797	Gjb1	0.252649	Gjb1
P28271	-0.0294662	0.0294759	0.0759056	0.0758125	0.122431	0.569957	0.00669755	0.0132618	0.615851	0.902945	0.226223	0.812286	0.836519	0.999814		Down-Up	P28271	ENSMUSG00000028405	Aco1	-0.0294662	Aco1
P28352	-0.00340049	-0.0191686	0.883731	0.411344	0.578541	0.000529985	-0.00916696	0.018885	0.629594	0.0596383	0.691547	0.0214307	0.843095	0.763233	Cortex	Flat-Flat	P28352	ENSMUSG00000035960	Apex1	-0.00340049	Apex1
P28474	0.0335875	0.0138644	0.0831013	0.46859	0.0451678	0.919659	-0.00304344	0.015495	0.845115	0.885085	0.105137	0.965846	0.943001	0.999814		Up-Flat	P28474	ENSMUSG00000028138	Adh5	0.0335875	Adh5
P28650	0.0889566	0.119837	9.26312e-05	6.06092e-07	1.55038e-12	0.924564	-0.00465662	0.0170216	0.785588	0.519266	1.4009e-10	0.968358	0.917166	0.999814	Cortex, Hippocampus, Striatum	Up-Up	P28650	ENSMUSG00000011148	Adss1	0.0889566	Adss1
P28651	-0.207594	-0.0982637	0.00577299	0.177739	0.000346594	0.849146	0.0062475	0.0586569	0.915622	0.944211	0.00203202	0.938326	0.970379	0.999814		Down-Flat	P28651	ENSMUSG00000041261	Car8	-0.207594	Ca8
P28656	-0.0384753	-0.0416895	0.0676096	0.0483358	0.00136408	0.158447	0.039811	0.0168008	0.021876	0.75092	0.00629091	0.475765	0.180159	0.999814		Down-Down	P28656	ENSMUSG00000058799	Nap1l1	-0.0384753	Nap1l1
P28658	-0.0181061	-0.0294986	0.243409	0.0602751	0.0114495	0.154344	-0.0100126	0.0125175	0.427717	0.181605	0.0354421	0.471077	0.727168	0.913333		Flat-Down	P28658	ENSMUSG00000016541	Atxn10	-0.0181061	Atxn10
P28659	-0.0780964	-0.027179	7.78808e-05	0.139236	1.25106e-06	0.0821845	-0.00548038	0.014759	0.712029	0.90364	1.75412e-05	0.351478	0.886488	0.999814		Down-Down	P28659	ENSMUSG00000005506	Celf1	-0.0780964	Celf1
P28661	0.14643	-0.0105557	6.41389e-07	0.681289	3.78845e-07	0.685942	0.00682987	0.0208575	0.744749	0.899305	6.38887e-06	0.872205	0.900069	0.999814	Hippocampus, Striatum	Up-Flat	P28661	ENSMUSG00000020486	Septin4	0.14643	Septin4
P28663	0.0128151	-0.0509143	0.345006	0.000421721	0.0011941	0.123581	-0.000963553	0.0109712	0.930381	0.873298	0.00563483	0.426079	0.976732	0.999814		Flat-Down	P28663	ENSMUSG00000027438	Napb	0.0128151	Napb
P28665	0.0478457	-0.32162	0.595924	0.000778712	0.0014672	0.806951	-0.814769	0.0731806	6.70566e-15	0.600942	0.00669061	0.923112	1.05598e-11	0.999814		Flat-Down	P28665	ENSMUSG00000059908	Mug1	0.0478457	Mug1
P28667	-0.474424	-0.0896107	6.07596e-10	0.15187	2.98185e-12	0.014864	-0.139781	0.0502479	0.00770315	0.180739	2.48002e-10	0.144723	0.0980511	0.913333	Cortex, Hippocampus, Striatum	Down-Down	P28667	ENSMUSG00000047945	Marcksl1	-0.474424	Marcksl1
P28738	-0.0351489	-0.0233535	0.00524385	0.0578301	5.89108e-05	0.022807	-0.00584103	0.00981114	0.554408	0.416146	0.000459178	0.181133	0.804256	0.999814	Cortex, Hippocampus, Striatum	Down-Down	P28738	ENSMUSG00000026764	Kif5c	-0.0351489	Kif5c
P28798	0.0928995	0.121316	0.231735	0.120278	0.0264178	0.283942	0.143321	0.0626237	0.026546	0.012585	0.0692027	0.618648	0.199272	0.543437		Flat-Up	P28798	ENSMUSG00000034708	Grn	0.0928995	Grn
P28828	0.0126453	-0.00959621	0.591173	0.683361	0.85321	0.30135	0.0248168	0.0190932	0.199887	0.661944	0.900017	0.631248	0.529292	0.999814		Flat-Flat	P28828	ENSMUSG00000033278	Ptprm	0.0126453	Ptprm
P28843	0.0125507	-0.0403296	0.908883	0.71323	0.931013	0.782833	0.0149567	0.0890686	0.867349	0.0495519	0.953019	0.913845	0.951047	0.744517		Flat-Flat	P28843	ENSMUSG00000035000	Dpp4	0.0125507	Dpp4
P28867	0.0437542	0.0232204	0.234859	0.526209	0.184902	0.629524	-0.0205103	0.0296955	0.493088	0.327539	0.308291	0.843427	0.770273	0.979676		Flat-Flat	P28867	ENSMUSG00000021948	Prkcd	0.0437542	Prkcd
P29319	-0.105452	-0.0353228	0.0182314	0.416947	0.00570439	0.0848904	0.0828706	0.0352234	0.0227837	0.880861	0.0202475	0.357282	0.184838	0.999814	Cortex	Down-Flat	P29319			-0.105452	Epha3
P29341	-0.0697015	0.0483152	0.137324	0.300143	0.310516	0.482861	0.0578563	0.0376625	0.131061	0.734563	0.449714	0.762966	0.443277	0.999814		Down-Flat	P29341	ENSMUSG00000022283	Pabpc1	-0.0697015	Pabpc1
P29351	0.120129	0.138395	0.00369671	0.00096712	2.03266e-07	0.00046622	0.00917045	0.0321361	0.776594	0.719882	3.81463e-06	0.0196107	0.913075	0.999814	Hippocampus, Striatum	Up-Up	P29351	ENSMUSG00000004266	Ptpn6	0.120129	Ptpn6
P29387	0.021638	0.0273373	0.549641	0.450223	0.399926	0.263611	-0.0631167	0.0293207	0.0364037	0.845843	0.538062	0.600966	0.236205	0.999814		Flat-Flat	P29387	ENSMUSG00000027669	Gnb4	0.021638	Gnb4
P29416	0.0659682	0.0875999	0.00729277	0.000519471	2.24283e-07	0.0326036	0.0787644	0.0192197	0.000159597	0.733084	4.13482e-06	0.220745	0.00734648	0.999814	Hippocampus, Striatum	Up-Up	P29416	ENSMUSG00000025232	Hexa	0.0659682	Hexa
P29452	0.275124	0.141232	3.11686e-05	0.0223553	3.54691e-08	0.0951753	-0.0295922	0.0488501	0.547518	0.693649	8.56761e-07	0.377555	0.800723	0.999814	Cortex	Up-Up	P29452	ENSMUSG00000025888	Casp1	0.275124	Casp1
P29533	-0.0899026	-0.0327385	6.08146e-05	0.115966	7.13055e-07	0.142613	-0.0316137	0.0166976	0.0643542	0.94127	1.10569e-05	0.456248	0.312466	0.999814	Cortex	Down-Down	P29533	ENSMUSG00000027962	Vcam1	-0.0899026	Vcam1
P29595	0.0432475	-0.0530932	0.130303	0.0648444	0.143638	0.79462	-0.0479858	0.0229403	0.0417736	0.0232987	0.2561	0.916941	0.25247	0.615737		Up-Down	P29595	ENSMUSG00000010376	Nedd8	0.0432475	Nedd8
P29699	0.234296	0.230134	0.087276	0.0928675	0.00477271	0.0318988	0.174978	0.10959	0.116903	0.590085	0.0174657	0.218193	0.41983	0.999814		Up-Up	P29699	ENSMUSG00000022868	Ahsg	0.234296	Ahsg
P29758	0.0165857	0.0745935	0.472332	0.0020639	0.000479575	0.997129	0.0215323	0.0186941	0.2551	0.529602	0.00266718	0.999176	0.584996	0.999814		Flat-Up	P29758	ENSMUSG00000030934	Oat	0.0165857	Oat
P29788	0.0844474	0.0265642	0.316018	0.75131	0.387321	0.698794	-0.0914491	0.0680489	0.185308	0.991303	0.526065	0.87741	0.511318	0.999814		Flat-Flat	P29788	ENSMUSG00000017344	Vtn	0.0844474	Vtn
P30275	0.0359249	-0.0095468	0.00520695	0.440373	0.0148766	0.428471	-0.0247327	0.0100189	0.0171764	0.918635	0.0438155	0.729638	0.157128	0.999814		Up-Flat	P30275	ENSMUSG00000000308	Ckmt1	0.0359249	Ckmt1
P30285	0.00608248	-0.0984482	0.935946	0.197239	0.349773	0.268709	-0.0829261	0.0614736	0.183676	0.293517	0.488734	0.605595	0.510567	0.974025		Flat-Flat	P30285	ENSMUSG00000006728	Cdk4	0.00608248	Cdk4
P30416	-0.0764681	-0.0206091	1.7143e-05	0.20409	3.83014e-07	0.34785	0.0882685	0.0130696	1.7548e-08	0.326309	6.44431e-06	0.674637	5.3514e-06	0.97909	Cortex, Hippocampus, Striatum	Down-Flat	P30416	ENSMUSG00000030357	Fkbp4	-0.0764681	Fkbp4
P30681	0.0431478	0.117988	0.543337	0.100658	0.0707149	0.00767723	-0.016032	0.0575526	0.781777	0.696617	0.147286	0.10035	0.915781	0.999814		Flat-Up	P30681	ENSMUSG00000054717	Hmgb2	0.0431478	Hmgb2
P30999	-0.067645	-0.0101384	0.000487628	0.577514	0.000121372	0.00138507	0.00881041	0.0147599	0.553368	0.881302	0.000851697	0.0362049	0.80407	0.999814	Cortex	Down-Flat	P30999	ENSMUSG00000101645	Gm28635	-0.067645	Ctnnd1
P30999	-0.067645	-0.0101384	0.000487628	0.577514	0.000121372	0.00138507	0.00881041	0.0147599	0.553368	0.881302	0.000851697	0.0362049	0.80407	0.999814	Cortex	Down-Flat	P30999	ENSMUSG00000034101	Ctnnd1	-0.067645	Ctnnd1
P31001	0.0767997	0.0972875	0.172041	0.085432	0.0110068	0.300755	0.056244	0.045231	0.219729	0.497445	0.0343973	0.631248	0.549065	0.999814		Flat-Up	P31001	ENSMUSG00000026208	Des	0.0767997	Des
P31230	-0.0185417	-0.0280205	0.522778	0.335481	0.275378	0.110405	-0.0121229	0.0235159	0.608556	0.317307	0.411576	0.402528	0.83212	0.97598		Flat-Flat	P31230	ENSMUSG00000028029	Aimp1	-0.0185417	Aimp1
P31324	-0.128213	-0.0574583	2.65246e-09	0.00201314	1.38526e-13	0.00224977	0.025268	0.0143617	0.0848822	0.456402	1.60932e-11	0.0491525	0.357042	0.999814	Cortex, Hippocampus, Striatum	Down-Down	P31324	ENSMUSG00000002997	Prkar2b	-0.128213	Prkar2b
P31648	-0.00678926	0.0628599	0.866047	0.122945	0.23666	0.457975	-0.00033758	0.0326875	0.991803	0.479607	0.369164	0.751102	0.996922	0.999814		Flat-Up	P31648	ENSMUSG00000030310	Slc6a1	-0.00678926	Slc6a1
P31650	-0.012517	0.0155916	0.655849	0.579033	0.839916	0.36518	-0.00320741	0.02279	0.888666	0.463666	0.890016	0.686887	0.959788	0.999814		Flat-Flat	P31650	ENSMUSG00000030307	Slc6a11	-0.012517	Slc6a11
P31725	0.569079	0.0190737	0.0115057	0.930183	0.0129736	0.914557	-0.677569	0.176822	0.000369315	0.173225	0.0390917	0.963686	0.0135151	0.90742		Up-Flat	P31725	ENSMUSG00000056071	S100a9	0.569079	S100a9
P31750	-0.00482966	-0.0251173	0.783847	0.157885	0.195934	0.668787	0.00349483	0.0142954	0.807908	0.726325	0.321318	0.861012	0.928561	0.999814		Flat-Down	P31750	ENSMUSG00000001729	Akt1	-0.00482966	Akt1
P31786	0.182592	0.129151	0.0372227	0.136156	0.00259451	0.0303064	0.174523	0.0695731	0.015557	0.010815	0.0107344	0.212744	0.149621	0.527429		Up-Up	P31786	ENSMUSG00000026385	Dbi	0.182592	Dbi
P31938	0.00300214	-0.00671045	0.83514	0.642103	0.896252	0.905539	0.0308784	0.0117145	0.0112681	0.902647	0.929264	0.95886	0.12146	0.999814		Flat-Flat	P31938	ENSMUSG00000004936	Map2k1	0.00300214	Map2k1
P32020	0.0876782	0.0449137	0.000748306	0.0712209	7.03522e-06	0.0376989	-0.0427061	0.019877	0.0367468	0.185984	7.57217e-05	0.234824	0.237271	0.917384	Hippocampus, Striatum	Up-Up	P32020	ENSMUSG00000028603	Scp2	0.0876782	Scp2
P32037	-0.0294611	-0.0347519	0.152042	0.0924488	0.0102789	0.0295813	-0.0141175	0.016527	0.397233	0.272767	0.0325537	0.209996	0.702864	0.968472		Down-Down	P32037	ENSMUSG00000003153	Slc2a3	-0.0294611	Slc2a3
P32067	-0.0306664	-0.0565281	0.0152144	2.71104e-05	1.87633e-08	0.0816161	-0.03667	0.00994636	0.000577634	0.0415043	4.83552e-07	0.350451	0.0182229	0.717466	Cortex, Hippocampus, Striatum	Down-Down	P32067	ENSMUSG00000068882	Ssb	-0.0306664	Ssb
P32233	-0.0716089	-0.0428175	0.000269576	0.0228515	4.40473e-07	0.979567	0.00295315	0.0148674	0.843389	0.411292	7.2283e-06	0.991687	0.942352	0.999814	Cortex	Down-Down	P32233	ENSMUSG00000020457	Drg1	-0.0716089	Drg1
P32261	0.172333	-0.014652	0.0406094	0.858757	0.0758574	0.977834	-0.0567703	0.0668658	0.400085	0.589861	0.155301	0.991242	0.706277	0.999814		Up-Flat	P32261	ENSMUSG00000026715	Serpinc1	0.172333	Serpinc1
P32848	0.218077	0.0906519	0.00701296	0.247353	0.000742144	0.0015007	0.000250121	0.0632048	0.996859	0.0347692	0.00376943	0.0384044	0.998622	0.678232		Up-Flat	P32848	ENSMUSG00000005716	Pvalb	0.218077	Pvalb
P32883-2	0.0831429	-0.112971	0.155413	0.0556736	0.137826	0.301005	0.0266603	0.0470331	0.573463	0.730816	0.248075	0.631248	0.814512	0.999814		Up-Down	P32883	ENSMUSG00000030265	Kras	0.0831429	Kras
P32921-2	-0.0283887	-0.00433375	0.031281	0.736329	0.0279264	0.987354	0.0629957	0.0104479	2.26032e-07	0.298123	0.0723515	0.995244	3.93887e-05	0.97594		Down-Flat	P32921	ENSMUSG00000021266	Wars1	-0.0283887	Wars1
P33175	-0.0235317	0.00155648	0.0870799	0.908503	0.159401	0.378879	-0.0040836	0.0109997	0.712088	0.222934	0.27672	0.695439	0.886488	0.944458		Down-Flat	P33175	ENSMUSG00000074657	Kif5a	-0.0235317	Kif5a
P34022	-0.023656	0.0184951	0.581914	0.666659	0.844234	0.0989957	0.0291744	0.0348428	0.406565	0.560876	0.893428	0.383766	0.711538	0.999814		Flat-Flat	P34022	ENSMUSG00000005732	Ranbp1	-0.023656	Ranbp1
P34152	-0.0555237	-0.03523	0.000120045	0.0106844	6.56564e-08	0.872642	0.0301033	0.0108278	0.00773689	0.000881155	1.43445e-06	0.947747	0.0981391	0.234534	Cortex, Hippocampus, Striatum	Down-Down	P34152	ENSMUSG00000022607	Ptk2	-0.0555237	Ptk2
P34884	0.14459	-0.0987734	0.00574174	0.0539884	0.0180809	0.525075	-0.0376542	0.0408263	0.360983	0.0529532	0.0511132	0.787667	0.675367	0.747236		Up-Down	P34884	ENSMUSG00000033307	Mif	0.14459	Mif
P34914	-0.0110254	0.00488501	0.676052	0.853014	0.915215	0.050591	0.0552371	0.0214123	0.0130063	0.89507	0.942383	0.279242	0.133511	0.999814		Flat-Flat	P34914	ENSMUSG00000022040	Ephx2	-0.0110254	Ephx2
P35123	-0.0121336	-0.00118	0.378212	0.931431	0.561764	0.983495	0.00215215	0.0111388	0.847608	0.120045	0.677691	0.99329	0.943452	0.850729		Flat-Flat	P35123	ENSMUSG00000032612	Usp4	-0.0121336	Usp4
P35278	-0.0303726	0.00596124	0.233182	0.813678	0.447107	0.338055	0.0346052	0.0205387	0.0985038	0.311075	0.578568	0.666368	0.387389	0.97598		Flat-Flat	P35278	ENSMUSG00000019173	Rab5c	-0.0303726	Rab5c
P35279	-0.00695886	-0.0129154	0.630289	0.373102	0.380609	0.0295583	-0.0111154	0.0117292	0.348044	0.306303	0.519619	0.209996	0.664226	0.97598		Flat-Flat	P35279	ENSMUSG00000030704	Rab6a	-0.00695886	Rab6a
P35282	0.0095783	-0.0138914	0.650195	0.511236	0.795792	0.853136	0.0397801	0.0171373	0.0245659	0.83605	0.860072	0.939987	0.19213	0.999814		Flat-Flat	P35282	ENSMUSG00000020132	Rab21	0.0095783	Rab21
P35283	-0.0172519	-0.0385688	0.404219	0.0659942	0.0272463	0.0172432	0.00465576	0.0167385	0.782095	0.535751	0.0709664	0.155806	0.915864	0.999814		Flat-Down	P35283			-0.0172519	Rab12
P35285	0.0439236	0.00397482	0.0584934	0.861507	0.0739096	0.911252	-0.0172285	0.0185035	0.356466	0.771488	0.152422	0.962125	0.671205	0.999814		Up-Flat	P35285	ENSMUSG00000027519	Rab22a	0.0439236	Rab22a
P35290	-0.0104774	-0.0716411	0.688923	0.00829304	0.00510244	0.00658033	0.00605772	0.021241	0.776725	0.968079	0.0184328	0.0917361	0.913083	0.999814		Flat-Down	P35290	ENSMUSG00000034789	Rab24	-0.0104774	Rab24
P35293	0.00729625	0.00734785	0.675165	0.673005	0.70086	0.0991843	-0.00469022	0.0141288	0.741363	0.150394	0.787593	0.384131	0.899013	0.888058		Flat-Flat	P35293	ENSMUSG00000073639	Rab18	0.00729625	Rab18
P35330	-0.108833	0.110011	0.0228184	0.0214601	0.0312476	0.345543	-0.0151048	0.0377801	0.69107	0.125207	0.0790411	0.672973	0.877009	0.860198		Down-Up	P35330	ENSMUSG00000001029	Icam2	-0.108833	Icam2
P35436	-0.0526537	-0.0436035	0.029682	0.069615	0.000735232	0.472629	-0.0339129	0.0191834	0.0834459	0.00910516	0.00374733	0.757652	0.354755	0.504854		Down-Down	P35436	ENSMUSG00000059003	Grin2a	-0.0526537	Grin2a
P35438	-0.0816148	-0.0620073	0.000314818	0.0048969	7.69171e-08	0.000137942	-0.00632823	0.0171609	0.713928	0.0273176	1.6509e-06	0.00869626	0.887515	0.643597	Cortex	Down-Down	P35438	ENSMUSG00000026959	Grin1	-0.0816148	Grin1
P35486	0.041378	-0.00123788	0.00212862	0.923015	0.00246108	0.305257	-0.00980618	0.0104041	0.350643	0.891367	0.0102871	0.635383	0.666146	0.999814		Up-Flat	P35486	ENSMUSG00000031299	Pdha1	0.041378	Pdha1
P35487	0.117564	-0.0128665	0.000367356	0.676676	0.000537626	0.282461	0.0236031	0.025039	0.350579	0.518062	0.00291257	0.617645	0.666146	0.999814	Hippocampus, Striatum	Up-Flat	P35487	ENSMUSG00000047674	Pdha2	0.117564	Pdha2
P35505	0.312599	0.0921201	2.14578e-14	0.00263668	2.14683e-18	0.809082	-0.00494961	0.0237098	0.83552	0.990261	8.26981e-16	0.923291	0.939077	0.999814	Cortex, Hippocampus, Striatum	Up-Up	P35505	ENSMUSG00000030630	Fah	0.312599	Fah
P35550	-0.0202441	-0.0123648	0.386008	0.595567	0.371023	0.184615	0.0537768	0.0188936	0.00648814	0.211882	0.510244	0.511134	0.0890933	0.938054		Flat-Flat	P35550	ENSMUSG00000046865	Fbl	-0.0202441	Fbl
P35564	-0.038735	0.0176207	0.016939	0.265957	0.0556734	0.74276	0.056217	0.0127825	6.04544e-05	0.612748	0.122918	0.896743	0.00368722	0.999814		Down-Flat	P35564	ENSMUSG00000020368	Canx	-0.038735	Canx
P35569	-0.072959	0.0493926	0.172225	0.352865	0.375316	0.455679	0.0751316	0.0429878	0.0869031	0.88551	0.514426	0.749464	0.361424	0.999814		Flat-Flat	P35569			-0.072959	Irs1
P35585	-0.0284878	-0.0455861	0.106246	0.0113145	0.000379132	0.0686668	0.0118592	0.0141292	0.40544	0.819209	0.00219704	0.325609	0.710928	0.999814		Down-Down	P35585	ENSMUSG00000003033	Ap1m1	-0.0284878	Ap1m1
P35700	0.0651718	0.056825	0.0018052	0.00590765	7.64041e-07	0.108791	0.014397	0.0161038	0.375776	0.714116	1.17479e-05	0.400421	0.68676	0.999814	Hippocampus, Striatum	Up-Up	P35700	ENSMUSG00000028691	Prdx1	0.0651718	Prdx1
P35762	0.0216808	-0.0413042	0.479643	0.181044	0.404709	0.00012401	0.000290998	0.0248475	0.990704	0.90087	0.541808	0.00832685	0.996559	0.999814	Cortex	Flat-Flat	P35762	ENSMUSG00000037706	Cd81	0.0216808	Cd81
P35802	-0.0937545	-0.0798073	0.0732677	0.125599	0.0057313	0.289695	-0.0369118	0.0418013	0.381621	0.709235	0.0203234	0.622784	0.691016	0.999814		Down-Down	P35802	ENSMUSG00000031517	Gpm6a	-0.0937545	Gpm6a
P35821	-0.0576361	-0.00257996	0.113047	0.942699	0.173311	0.113676	0.0240039	0.0291542	0.414385	0.594572	0.294375	0.408669	0.717535	0.999814		Down-Flat	P35821	ENSMUSG00000027540	Ptpn1	-0.0576361	Ptpn1
P35822	-0.0557193	-0.0406992	0.0444323	0.138182	0.00335428	0.698604	0.0167514	0.0220405	0.450954	0.484023	0.0132251	0.87741	0.744201	0.999814	Cortex	Down-Down	P35822	ENSMUSG00000019889	Ptprk	-0.0557193	Ptprk
P35831	-0.0339917	-0.015766	0.183091	0.533936	0.140845	0.25219	0.0384191	0.0205463	0.0676061	0.0248273	0.252163	0.590271	0.319644	0.62111		Flat-Flat	P35831	ENSMUSG00000028771	Ptpn12	-0.0339917	Ptpn12
P35922	-0.0784859	-0.00911321	0.000564665	0.669883	0.000192731	0.0431499	-0.00965741	0.017347	0.580306	0.144098	0.00125834	0.255927	0.818834	0.879876	Cortex	Down-Flat	P35922			-0.0784859	Fmr1
P35951	0.0885752	-0.00123142	0.0946597	0.981187	0.158954	0.819422	-0.0525882	0.0424172	0.221083	0.350888	0.276075	0.926952	0.550937	0.983841		Up-Flat	P35951	ENSMUSG00000032193	Ldlr	0.0885752	Ldlr
P35969	0.0095278	-0.0254378	0.856047	0.628513	0.886263	0.221137	0.00358296	0.0426534	0.933404	0.577896	0.922937	0.555041	0.976949	0.999814		Flat-Flat	P35969			0.0095278	Flt1
P35979	-0.0290242	-0.00290687	0.14502	0.88267	0.207681	0.722658	-0.0193711	0.0159965	0.23184	0.616507	0.335027	0.887243	0.560345	0.999814		Down-Flat	P35979	ENSMUSG00000038900	Rpl12	-0.0290242	Rpl12
P35980	-0.0596345	-0.00669762	0.0171078	0.782638	0.0151688	0.00559215	-0.0108169	0.0197113	0.58571	0.072643	0.0444261	0.0825365	0.821801	0.779944		Down-Flat	P35980	ENSMUSG00000059070	Rpl18	-0.0596345	Rpl18
P36552	0.0871645	0.02912	1.82343e-05	0.118438	1.81244e-07	0.744895	-0.0647238	0.0149553	7.60303e-05	0.158416	3.4366e-06	0.89714	0.00438162	0.89688	Cortex, Hippocampus, Striatum	Up-Up	P36552	ENSMUSG00000022742	Cpox	0.0871645	Cpox
P36895	0.0697295	-0.0969009	0.155516	0.0505883	0.128763	0.918505	0.0397033	0.0394553	0.319324	0.15523	0.235309	0.965328	0.642357	0.895572		Up-Down	P36895	ENSMUSG00000021796	Bmpr1a	0.0697295	Bmpr1a
P36916	0.0196082	-0.0220543	0.204129	0.154119	0.292877	0.342402	-0.00956424	0.012436	0.445615	0.676011	0.431042	0.670382	0.741577	0.999814		Flat-Down	P36916	ENSMUSG00000024429	Gnl1	0.0196082	Gnl1
P37040	0.000212313	0.0108349	0.98909	0.486409	0.717298	0.0206958	0.015386	0.0126119	0.228442	0.778065	0.801023	0.172324	0.558813	0.999814		Flat-Flat	P37040	ENSMUSG00000005514	Por	0.000212313	Por
P37172	-0.0627829	-0.0380656	0.083484	0.289211	0.0224821	0.10267	0.0403911	0.0290009	0.170112	0.724307	0.060998	0.389346	0.491726	0.999814		Down-Flat	P37172	ENSMUSG00000026836	Acvr1	-0.0627829	Acvr1
P37804	-0.0494533	0.0275916	0.770002	0.870381	0.957546	0.280597	0.140745	0.137327	0.310553	0.0424056	0.97081	0.615245	0.635344	0.72488		Flat-Flat	P37804	ENSMUSG00000032085	Tagln	-0.0494533	Tagln
P38060	0.0916785	0.0677483	0.00628403	0.0399033	4.42358e-05	0.845238	-0.00866763	0.0261896	0.742117	0.280911	0.000360136	0.937444	0.899202	0.972144		Up-Up	P38060	ENSMUSG00000028672	Hmgcl	0.0916785	Hmgcl
P38532	-0.058819	-0.0943327	0.308311	0.105182	0.0332002	0.860142	-0.00675481	0.0466402	0.885453	0.197119	0.0823982	0.943128	0.958673	0.929001		Flat-Down	P38532	ENSMUSG00000022556	Hsf1	-0.058819	Hsf1
P38585	-0.0191205	-0.0487762	0.390845	0.0319858	0.0104104	0.0343889	0.0370049	0.0180293	0.0455966	0.181866	0.0328847	0.224539	0.263395	0.913333		Flat-Down	P38585	ENSMUSG00000027394	Ttl	-0.0191205	Ttl
P38647	-0.0166151	0.0152553	0.16498	0.201646	0.302535	0.145764	0.030225	0.00962127	0.00287771	0.0657342	0.441438	0.459392	0.0544237	0.774365		Down-Flat	P38647	ENSMUSG00000024359	Hspa9	-0.0166151	Hspa9
P39038	0.0064413	0.0703888	0.870707	0.0800662	0.10678	0.00122056	-0.00362413	0.0321407	0.910693	0.157149	0.20252	0.0342272	0.969136	0.89688		Flat-Up	P39038	ENSMUSG00000000305	Cdh4	0.0064413	Cdh4
P39053-3	0.0230197	-0.0233777	0.574683	0.568769	0.806352	0.329567	0.0156952	0.0332645	0.639185	0.690288	0.866876	0.658026	0.848576	0.999814		Flat-Flat	P39053	ENSMUSG00000026825	Dnm1	0.0230197	Dnm1
P39053-4	0.0232341	-0.0315107	0.0190173	0.00187168	0.00543372	0.913268	-0.00937562	0.00781576	0.236191	0.00720396	0.0194662	0.963142	0.563492	0.450648		Up-Down	P39053	ENSMUSG00000026825	Dnm1	0.0232341	Dnm1
P39053-6	-0.0523486	0.119684	0.454901	0.0914278	0.235354	0.806675	0.00269465	0.0567343	0.962315	0.44749	0.367674	0.923112	0.987913	0.999814		Flat-Up	P39053	ENSMUSG00000026825	Dnm1	-0.0523486	Dnm1
P39054	0.0247389	-0.00642203	0.0143207	0.512555	0.0388315	0.208152	2.78602e-05	0.00794757	0.997218	0.306208	0.0934874	0.538514	0.998622	0.97598		Up-Flat	P39054	ENSMUSG00000033335	Dnm2	0.0247389	Dnm2
P39061	0.0307166	0.0376458	0.584478	0.503055	0.476287	0.0635881	0.0363005	0.0455524	0.429436	0.650156	0.60415	0.313824	0.729483	0.999814		Flat-Flat	P39061	ENSMUSG00000001435	Col18a1	0.0307166	Col18a1
P39087	-0.03182	-0.0348838	0.203978	0.164449	0.0335464	0.0011742	0.0228554	0.0201741	0.262881	0.404819	0.0831728	0.0337019	0.595305	0.999814		Flat-Down	P39087	ENSMUSG00000056073	Grik2	-0.03182	Grik2
P39098	-0.0015316	-0.0537746	0.963332	0.111234	0.175206	0.85869	-0.00643946	0.0270601	0.812919	0.12844	0.296631	0.942394	0.930085	0.860856		Flat-Down	P39098	ENSMUSG00000008763	Man1a2	-0.0015316	Man1a2
P39429	0.0332934	0.0806525	0.453125	0.0731166	0.0366954	0.616057	-0.0318223	0.0359401	0.380342	0.486556	0.089515	0.837139	0.690196	0.999814		Flat-Up	P39429	ENSMUSG00000026942	Traf2	0.0332934	Traf2
P39688	-0.0402418	-0.0234131	0.00800892	0.113972	0.000269371	0.115779	-0.00992762	0.0118743	0.407264	0.936736	0.00164324	0.413358	0.71208	0.999814		Down-Down	P39688	ENSMUSG00000019843	Fyn	-0.0402418	Fyn
P39749	0.134026	-0.0121887	4.40672e-05	0.684576	4.70576e-05	0.883383	-0.130662	0.0243503	2.29444e-06	0.562521	0.00037973	0.950761	0.000266555	0.999814	Cortex	Up-Flat	P39749			0.134026	Fen1
P40124	-0.0229789	-0.0140477	0.0583404	0.241607	0.0108532	0.0162568	0.0117036	0.00967413	0.232286	0.332054	0.0340124	0.150803	0.560453	0.979676		Down-Flat	P40124	ENSMUSG00000028656	Cap1	-0.0229789	Cap1
P40142	0.107341	0.0377681	6.36155e-10	0.00935529	1.44448e-13	0.303578	-0.00851456	0.0113882	0.458311	0.896326	1.6519e-11	0.63349	0.748561	0.999814	Cortex, Hippocampus, Striatum	Up-Up	P40142	ENSMUSG00000021957	Tkt	0.107341	Tkt
P40224	0.175825	-0.0410231	0.000161654	0.344249	0.000422123	0.434055	0.0370764	0.0350652	0.295642	0.310532	0.00238757	0.733344	0.624473	0.97598		Up-Flat	P40224	ENSMUSG00000061353	Cxcl12	0.175825	Cxcl12
P40237	0.199752	0.0228238	0.000693399	0.680431	0.000253966	0.459702	0.0643767	0.0449704	0.158756	0.961023	0.0015739	0.751748	0.478619	0.999814		Up-Flat	P40237	ENSMUSG00000027215	Cd82	0.199752	Cd82
P40240	0.390497	0.0811275	1.95388e-11	0.0768882	3.61688e-14	0.205216	-0.0291396	0.0366391	0.430347	0.937976	4.81308e-12	0.53536	0.73034	0.999814	Cortex, Hippocampus, Striatum	Up-Up	P40240	ENSMUSG00000030342	Cd9	0.390497	Cd9
P40336	-0.0263797	-0.00798935	0.312165	0.758391	0.386381	0.401651	0.0292148	0.0210868	0.172318	0.732258	0.525538	0.713006	0.493475	0.999814		Flat-Flat	P40336	ENSMUSG00000020078	Vps26a	-0.0263797	Vps26a
P40338	0.0670929	0.0115852	0.100498	0.773692	0.11658	0.501008	-0.0667346	0.0327111	0.0468609	0.949942	0.217333	0.774747	0.267323	0.999814		Up-Flat	P40338	ENSMUSG00000033933	Vhl	0.0670929	Vhl
P40630	0.0807409	0.00271129	4.89508e-05	0.881518	1.91989e-05	0.203358	0.0425175	0.0147741	0.00596054	0.802251	0.000176307	0.533887	0.0857076	0.999814	Cortex, Hippocampus, Striatum	Up-Flat	P40630	ENSMUSG00000003923	Tfam	0.0807409	Tfam
P40645	-0.0937099	-0.136274	0.158982	0.0428302	0.00391529	0.0773801	0.0485363	0.0534783	0.36863	0.749737	0.0149095	0.342759	0.679877	0.999814		Down-Down	P40645	ENSMUSG00000051910	Sox6	-0.0937099	Sox6
P40694	-0.0106324	-0.0656767	0.829918	0.18846	0.254126	0.0111299	0.00715259	0.0401949	0.859513	0.284413	0.388479	0.125131	0.948612	0.973694		Flat-Flat	P40694			-0.0106324	Ighmbp2
P40936	0.102007	0.10954	0.351211	0.317121	0.159668	0.0928784	-0.0332615	0.088472	0.708607	0.953108	0.276987	0.373299	0.885636	0.999814		Flat-Flat	P40936	ENSMUSG00000003477	Inmt	0.102007	Inmt
P41105	-0.0974395	-0.0303665	5.79569e-07	0.0788814	2.1075e-09	0.639374	0.00472943	0.0138095	0.733488	0.548693	7.56118e-08	0.848107	0.895433	0.999814	Cortex, Hippocampus, Striatum	Down-Down	P41105	ENSMUSG00000030432	Rpl28	-0.0974395	Rpl28
P41216	-0.0344096	-0.018484	0.0486487	0.282564	0.0108153	0.0140026	0.0292987	0.0138871	0.040117	0.969006	0.0339147	0.140007	0.247777	0.999814		Down-Flat	P41216	ENSMUSG00000018796	Acsl1	-0.0344096	Acsl1
P41230	-0.0546137	-0.11558	0.172915	0.00520452	0.000291438	0.545268	0.0922216	0.0322314	0.00623301	0.106743	0.00175771	0.800601	0.0876025	0.829743	Cortex	Flat-Down	P41230	ENSMUSG00000025332	Kdm5c	-0.0546137	Kdm5c
P41233	0.0340686	0.0182199	0.214632	0.504459	0.157741	0.473245	-0.0134933	0.0221196	0.544728	0.818457	0.274229	0.757652	0.800723	0.999814		Flat-Flat	P41233	ENSMUSG00000015243	Abca1	0.0340686	Abca1
P41241	-0.012717	-0.0528765	0.552822	0.0164782	0.00801067	0.39179	-0.0013213	0.0173711	0.939685	0.653338	0.0267134	0.705762	0.980414	0.999814		Flat-Down	P41241	ENSMUSG00000032312	Csk	-0.012717	Csk
P41731	0.155307	-0.0227906	0.00771371	0.684982	0.0160186	0.00206209	0.0692054	0.0455928	0.135598	0.555958	0.046395	0.0468709	0.451301	0.999814		Up-Flat	P41731	ENSMUSG00000025351	Cd63	0.155307	Cd63
P42125	0.0719562	0.0538128	0.00645222	0.0383113	4.32611e-05	0.554311	0.0477626	0.0206266	0.0249002	0.506811	0.000353775	0.80444	0.19367	0.999814		Up-Up	P42125	ENSMUSG00000024132	Eci1	0.0719562	Eci1
P42128	-0.0048494	-0.00865262	0.817028	0.679921	0.807049	0.490595	0.000622275	0.0170197	0.970986	0.74972	0.86737	0.766185	0.990014	0.999814		Flat-Flat	P42128	ENSMUSG00000056493	Foxk1	-0.0048494	Foxk1
P42208	-0.0424232	-0.0252569	0.0166628	0.146205	0.0010031	0.188558	0.0630638	0.0139621	4.08785e-05	0.966057	0.00487172	0.514966	0.00282255	0.999814	Cortex	Down-Down	P42208	ENSMUSG00000026276	Septin2	-0.0424232	Septin2
P42208	-0.0424232	-0.0252569	0.0166628	0.146205	0.0010031	0.188558	0.0630638	0.0139621	4.08785e-05	0.966057	0.00487172	0.514966	0.00282255	0.999814	Cortex	Down-Down	P42208	ENSMUSG00000116048	Septin2	-0.0424232	Septin2
P42227	0.0247428	0.0882621	0.340488	0.00123363	0.000145041	0.0960196	0.0627846	0.0209836	0.00436599	0.601286	0.000984745	0.378495	0.0703848	0.999814	Hippocampus, Striatum	Flat-Up	P42227	ENSMUSG00000004040	Stat3	0.0247428	Stat3
P42232	0.00715367	-0.0132797	0.797375	0.633928	0.891544	0.756144	0.0567744	0.0226239	0.0155181	0.620852	0.926481	0.902956	0.149621	0.999814		Flat-Flat	P42232	ENSMUSG00000020919	Stat5b	0.00715367	Stat5b
P42337	-0.038384	-0.0195423	0.142512	0.451509	0.0831407	0.820244	0.023267	0.0210201	0.273857	0.764047	0.166486	0.927017	0.603901	0.999814		Down-Flat	P42337	ENSMUSG00000027665	Pik3ca	-0.038384	Pik3ca
P42567	0.0401682	0.0518786	0.128706	0.051564	0.00369524	0.137069	0.0345714	0.0212161	0.109755	0.215728	0.0142619	0.448864	0.408568	0.941468		Up-Up	P42567	ENSMUSG00000028552	Eps15	0.0401682	Eps15
P42669	-0.0433006	-0.0147025	0.0695765	0.531524	0.043784	0.225435	-0.0069211	0.0190474	0.71793	0.933962	0.10273	0.56121	0.889954	0.999814		Down-Flat	P42669	ENSMUSG00000043991	Pura	-0.0433006	Pura
P42703	-0.0350804	0.002498	0.316767	0.94287	0.533187	0.814089	0.0344354	0.0283126	0.229834	0.681368	0.653001	0.925924	0.559651	0.999814		Flat-Flat	P42703	ENSMUSG00000054263	Lifr	-0.0350804	Lifr
P42859	-0.0400664	-0.0241017	0.00583047	0.0889679	0.00012491	0.0206698	-0.0182644	0.0113354	0.113677	0.203423	0.000873178	0.172303	0.414802	0.934736		Down-Down	P42859			-0.0400664	Htt
P42932	-0.00543464	-0.019734	0.479318	0.0127062	0.00458238	0.0876078	0.0185753	0.0062238	0.0044572	0.563247	0.0168802	0.362435	0.0710725	0.999814		Flat-Down	P42932	ENSMUSG00000025613	Cct8	-0.00543464	Cct8
P43006	-0.0127054	0.0263397	0.48773	0.153628	0.357378	0.839838	0.0012029	0.0148344	0.935709	0.680839	0.496422	0.935725	0.977796	0.999814		Flat-Up	P43006	ENSMUSG00000005089	Slc1a2	-0.0127054	Slc1a2
P43024	0.0996278	-0.0789879	0.105159	0.196638	0.229117	0.785824	-0.0355539	0.0492548	0.473898	0.234045	0.360392	0.915063	0.759295	0.94927		Up-Flat	P43024	ENSMUSG00000041697	Cox6a1	0.0996278	Cox6a1
P43247	-0.0342978	0.0116068	0.101872	0.575113	0.247174	0.730815	-0.00665139	0.0167912	0.69377	0.423273	0.380715	0.890879	0.878526	0.999814		Down-Flat	P43247	ENSMUSG00000024151	Msh2	-0.0342978	Msh2
P43274	0.105077	0.0219734	0.000126643	0.387512	1.16704e-05	0.185448	0.0166376	0.0205731	0.422675	0.0413102	0.000116054	0.511801	0.722223	0.716468		Up-Flat	P43274	ENSMUSG00000051627	H1f4	0.105077	H1-4
P43275	-0.294738	0.059178	7.72603e-09	0.167154	1.20008e-08	0.385877	-0.0395189	0.034448	0.256983	0.0516446	3.2531e-07	0.702371	0.587615	0.744517	Hippocampus, Striatum	Down-Up	P43275	ENSMUSG00000049539	H1f1	-0.294738	H1-1
P43276	-0.421782	-0.0971013	6.15211e-13	0.0297524	4.14022e-16	2.50485e-12	-0.0148843	0.035393	0.675965	0.307349	9.55622e-14	6.11101e-09	0.869641	0.97598	Cortex, Hippocampus, Striatum	Down-Down	P43276	ENSMUSG00000058773	H1f5	-0.421782	H1-5
P43300	-0.0698463	-0.0480564	0.199953	0.375705	0.0984727	0.15848	0.0566026	0.043883	0.203282	0.276291	0.190315	0.475765	0.532506	0.971349		Flat-Flat	P43300	ENSMUSG00000033730	Egr3	-0.0698463	Egr3
P43406	0.0516868	0.0328718	0.0176256	0.124542	0.000851465	0.00447314	0.0347704	0.0171682	0.0484188	0.924168	0.00422787	0.0741556	0.271869	0.999814	Hippocampus, Striatum	Up-Up	P43406	ENSMUSG00000027087	Itgav	0.0516868	Itgav
P43407	-0.117858	0.0508167	0.00776787	0.23677	0.0273035	0.670142	0.110791	0.034632	0.00244334	0.158315	0.0710648	0.861695	0.0489992	0.89688		Down-Flat	P43407	ENSMUSG00000022261	Sdc2	-0.117858	Sdc2
P45376	0.0415602	-0.00317437	0.00585085	0.826544	0.00936403	0.865175	0.0392618	0.0117633	0.00163855	0.619781	0.0301652	0.945387	0.0375336	0.999814		Up-Flat	P45376	ENSMUSG00000001642	Akr1b1	0.0415602	Akr1b1
P45377	0.0969616	-0.0396911	0.00101652	0.158468	0.00405642	0.147399	0.0038781	0.0226224	0.864608	0.497199	0.0153656	0.461976	0.950789	0.999814		Up-Down	P45377	ENSMUSG00000029762	Akr1b8	0.0969616	Akr1b8
P45481	-0.0492112	-0.066099	0.183334	0.076034	0.0103136	0.497561	-0.00133288	0.0297625	0.964466	0.0391992	0.0326351	0.771768	0.988396	0.700578		Flat-Down	P45481			-0.0492112	Crebbp
P45591	0.0305738	0.0259953	0.0536292	0.0990259	0.00268344	0.129037	-0.042494	0.0126175	0.00150017	0.722219	0.0110462	0.436022	0.0352578	0.999814		Up-Up	P45591	ENSMUSG00000062929	Cfl2	0.0305738	Cfl2
P45700	-0.107432	-0.12582	0.176582	0.114769	0.0169697	0.926057	-0.0110234	0.0639556	0.863879	0.795561	0.0486112	0.968934	0.950501	0.999814		Flat-Down	P45700	ENSMUSG00000003746	Man1a	-0.107432	Man1a1
P45878	-0.0243133	-0.0244105	0.249106	0.247244	0.0751389	0.0318557	0.0153343	0.0170156	0.371987	0.257013	0.154218	0.218103	0.682691	0.961053		Flat-Flat	P45878	ENSMUSG00000056629	Fkbp2	-0.0243133	Fkbp2
P45952	0.00992701	0.0393186	0.62053	0.0541806	0.0409314	0.524883	0.0229232	0.0162652	0.165181	0.278337	0.0975186	0.787539	0.485331	0.971349		Flat-Up	P45952	ENSMUSG00000062908	Acadm	0.00992701	Acadm
P46061	-0.000970248	-0.0253192	0.950046	0.106831	0.164842	0.217078	0.00355012	0.0125792	0.778988	0.14044	0.284279	0.549179	0.913688	0.879876		Flat-Down	P46061	ENSMUSG00000022391	Rangap1	-0.000970248	Rangap1
P46062	0.046919	0.020274	0.602562	0.821771	0.744741	0.423512	-0.0283188	0.0730833	0.700109	0.129121	0.821454	0.726262	0.880732	0.862259		Flat-Flat	P46062			0.046919	Sipa1
P46096	-0.0294729	-0.0304771	0.0397563	0.0337398	0.000401715	0.694232	0.00381873	0.0113846	0.738762	0.582607	0.00228984	0.874854	0.897545	0.999814		Down-Down	P46096	ENSMUSG00000035864	Syt1	-0.0294729	Syt1
P46414	0.0385247	0.0209979	0.423373	0.661829	0.454902	0.00602845	0.118902	0.0389549	0.00369534	0.320609	0.585763	0.0864757	0.0639779	0.977068		Flat-Flat	P46414	ENSMUSG00000003031	Cdkn1b	0.0385247	Cdkn1b
P46425	0.155859	0.0684363	9.92058e-07	0.0174542	5.83138e-10	0.218707	0.0109595	0.0226951	0.631361	0.94474	2.52544e-08	0.550643	0.843757	0.999814	Cortex, Hippocampus, Striatum	Up-Up	P46425	ENSMUSG00000038155	Gstp2	0.155859	Gstp2
P46460	0.0147274	-0.0325328	0.135843	0.00157655	0.00635578	0.447509	-0.0129486	0.00792712	0.108916	0.922905	0.0221514	0.744747	0.406794	0.999814	Cortex	Up-Down	P46460	ENSMUSG00000034187	Nsf	0.0147274	Nsf
P46467	0.00787088	-0.0285439	0.579415	0.0485851	0.123537	0.0553825	-0.00576362	0.0115164	0.619031	0.662934	0.227749	0.292879	0.838551	0.999814		Flat-Down	P46467	ENSMUSG00000009907	Vps4b	0.00787088	Vps4b
P46471	0.00433558	-0.0272743	0.688867	0.014592	0.0317892	0.0116556	-0.0123884	0.00878795	0.165074	0.74304	0.0800087	0.127259	0.485331	0.999814	Cortex	Flat-Down	P46471	ENSMUSG00000028932	Psmc2	0.00433558	Psmc2
P46638	-0.0540231	0.00526071	0.112295	0.875493	0.214245	0.596051	0.0131006	0.027268	0.633099	0.801553	0.34342	0.826658	0.844779	0.999814		Down-Flat	P46638	ENSMUSG00000077450	Rab11b	-0.0540231	Rab11b
P46656	-0.0139484	0.14796	0.889281	0.144186	0.270461	0.100624	0.118324	0.0813746	0.152437	0.581835	0.406302	0.387003	0.471749	0.999814		Flat-Up	P46656	ENSMUSG00000032051	Fdx1	-0.0139484	Fdx1
P46660	0.157771	-0.00803027	1.25448e-07	0.753825	4.97535e-08	0.802897	0.010312	0.0207885	0.622127	0.940648	1.15876e-06	0.921499	0.841334	0.999814	Cortex, Hippocampus, Striatum	Up-Flat	P46660	ENSMUSG00000034336	Ina	0.157771	Ina
P46662	-0.0447986	0.010547	0.0687231	0.663072	0.161331	0.410181	0.05154	0.0196438	0.011626	0.79074	0.279277	0.717523	0.123778	0.999814		Down-Flat	P46662	ENSMUSG00000009073	Nf2	-0.0447986	Nf2
P46664	-0.0251253	-0.0376086	0.081252	0.0104345	0.000231388	0.0695512	0.0172523	0.0115191	0.140757	0.508805	0.00144994	0.327427	0.454834	0.999814		Down-Down	P46664	ENSMUSG00000015961	Adss2	-0.0251253	Adss2
P46718	-0.12698	0.0314437	0.0275886	0.576274	0.0707134	0.082555	0.056273	0.0456278	0.223468	0.486129	0.147286	0.351909	0.553698	0.999814		Down-Flat	P46718			-0.12698	Pdcd2
P46735	-0.0920736	-0.0434437	1.37244e-05	0.0267617	1.76472e-08	0.011196	-0.000668528	0.0155225	0.965826	0.584364	4.61286e-07	0.125488	0.98844	0.999814	Cortex	Down-Down	P46735	ENSMUSG00000018417	Myo1b	-0.0920736	Myo1b
P46737	0.00583725	-0.00197465	0.772113	0.921924	0.957095	0.00262775	0.0239567	0.0163641	0.149717	0.726919	0.970621	0.0544829	0.469261	0.999814		Flat-Flat	P46737	ENSMUSG00000031201	Brcc3	0.00583725	Brcc3
P46935	-0.00964473	0.010373	0.534481	0.504214	0.755373	0.870034	0.00211286	0.0125859	0.867386	0.620066	0.828996	0.94708	0.951047	0.999814		Flat-Flat	P46935	ENSMUSG00000032216	Nedd4	-0.00964473	Nedd4
P46978	-0.075513	0.0435829	0.116969	0.361471	0.28618	0.092275	0.0394514	0.0386226	0.312158	0.801367	0.423483	0.371811	0.637171	0.999814		Down-Flat	P46978	ENSMUSG00000032116	Stt3a	-0.075513	Stt3a
P47199	0.00185665	0.068997	0.935246	0.00387564	0.00368631	0.949407	0.0527526	0.018561	0.00656097	0.824785	0.0142601	0.979288	0.0894222	0.999814		Flat-Up	P47199	ENSMUSG00000028199	Cryz	0.00185665	Cryz
P47708	-0.0850938	-0.0379955	1.84506e-07	0.00911058	4.67973e-11	0.00656317	-0.00167691	0.011414	0.883813	0.100942	2.76217e-09	0.0917361	0.95845	0.814191	Cortex	Down-Down	P47708	ENSMUSG00000029608	Rph3a	-0.0850938	Rph3a
P47713	0.0227118	0.0819743	0.577279	0.048394	0.0319497	0.0582172	0.0487843	0.0330443	0.146386	0.727836	0.0802196	0.300065	0.465625	0.999814		Flat-Up	P47713	ENSMUSG00000056220	Pla2g4a	0.0227118	Pla2g4a
P47738	0.0687355	0.0202791	0.0412454	0.538967	0.0236272	0.923438	-0.0234555	0.0267575	0.385073	0.469242	0.0635063	0.967455	0.693959	0.999814		Up-Flat	P47738	ENSMUSG00000029455	Aldh2	0.0687355	Aldh2
P47740	0.0341011	-0.00720674	0.0332056	0.645171	0.0794456	0.324361	0.0469165	0.012698	0.000563649	0.237652	0.160847	0.652915	0.0180163	0.94927		Up-Flat	P47740	ENSMUSG00000010025	Aldh3a2	0.0341011	Aldh3a2
P47743	0.0229697	-0.0373287	0.293978	0.091082	0.230556	0.692964	0.0191578	0.0176756	0.283845	0.710014	0.362034	0.874854	0.612443	0.999814		Flat-Down	P47743	ENSMUSG00000024211	Grm8	0.0229697	Grm8
P47746	-0.00335186	0.011752	0.924645	0.740307	0.942788	0.186799	0.00217792	0.0287831	0.939999	0.63514	0.961442	0.513541	0.980594	0.999814		Flat-Flat	P47746	ENSMUSG00000044288	Cnr1	-0.00335186	Cnr1
P47754	-0.0201104	-0.041459	0.145814	0.00374022	0.000148155	0.323056	0.0112667	0.0111061	0.315452	0.40506	0.00100217	0.651714	0.639023	0.999814		Down-Down	P47754	ENSMUSG00000015733	Capza2	-0.0201104	Capza2
P47757	-0.0405873	-0.0423749	7.54398e-05	4.03185e-05	8.15739e-11	0.142129	-0.00354054	0.00765304	0.645719	0.371233	4.55755e-09	0.456141	0.851566	0.99764	Cortex, Hippocampus, Striatum	Down-Down	P47757	ENSMUSG00000028745	Capzb	-0.0405873	Capzb
P47757-4	-0.0649608	-0.0107279	0.00980474	0.658891	0.00576595	0.121614	-0.0150596	0.019719	0.448778	0.222452	0.0204264	0.422664	0.742889	0.944458		Down-Flat	P47757	ENSMUSG00000028745	Capzb	-0.0649608	Capzb
P47758	-0.0585641	0.0238909	0.00118419	0.165965	0.00467644	0.549857	0.0573074	0.0138673	0.000142944	0.87972	0.0171649	0.802314	0.00692854	0.999814		Down-Up	P47758	ENSMUSG00000032553	Srprb	-0.0585641	Srprb
P47759	-0.00114359	-0.0144186	0.965872	0.590138	0.809057	0.522882	0.00203228	0.0217099	0.925808	0.523572	0.868797	0.787253	0.974402	0.999814		Flat-Flat	P47759	ENSMUSG00000020297	Nsg2	-0.00114359	Nsg2
P47791	0.0572931	0.0816084	0.183254	0.0603774	0.00758714	0.569523	-0.0179872	0.0346441	0.606008	0.652972	0.0255679	0.812286	0.830749	0.999814		Flat-Up	P47791	ENSMUSG00000031584	Gsr	0.0572931	Gsr
P47809	-0.0220142	-0.00948069	0.137769	0.518783	0.0966265	0.749151	0.00685443	0.0119089	0.567594	0.160952	0.18744	0.900039	0.810897	0.900298		Down-Flat	P47809	ENSMUSG00000033352	Map2k4	-0.0220142	Map2k4
P47811	-0.0263339	-0.0110511	0.188485	0.578194	0.16165	0.00375309	0.0281083	0.0161176	0.0875694	0.908855	0.279631	0.0669634	0.362717	0.999814		Flat-Flat	P47811	ENSMUSG00000053436	Mapk14	-0.0263339	Mapk14
P47856	-0.0419411	0.0222633	0.0201304	0.208079	0.0651188	0.207898	-0.0180379	0.0142454	0.211543	0.603543	0.138106	0.538432	0.541687	0.999814		Down-Flat	P47856	ENSMUSG00000029992	Gfpt1	-0.0419411	Gfpt1
P47857	0.0351709	-0.0116983	0.0153018	0.406984	0.0461742	0.583036	0.0184321	0.0114177	0.113009	0.717814	0.106844	0.818221	0.414242	0.999814		Up-Flat	P47857	ENSMUSG00000033065	Pfkm	0.0351709	Pfkm
P47867	0.0268086	0.0263543	0.749238	0.753345	0.816795	0.0113685	0.127569	0.0680875	0.0670799	0.0252008	0.873356	0.12607	0.318841	0.623123		Flat-Flat	P47867	ENSMUSG00000032181	Scg3	0.0268086	Scg3
P47879	0.017883	0.0243408	0.809462	0.742831	0.848261	0.205017	0.0527186	0.0602237	0.385727	0.733958	0.896394	0.53536	0.694108	0.999814		Flat-Flat	P47879	ENSMUSG00000017493	Igfbp4	0.017883	Igfbp4
P47911	-0.0492423	-0.0167378	0.00070515	0.224367	3.68428e-05	0.1105	-0.0141714	0.0111029	0.207967	0.259614	0.000307822	0.402564	0.537279	0.961779		Down-Flat	P47911	ENSMUSG00000029614	Rpl6	-0.0492423	Rpl6
P47915	-0.0427488	0.162653	0.497046	0.0122313	0.0336152	0.644399	-0.0316121	0.0510036	0.53832	0.800907	0.0832869	0.850253	0.79708	0.999814		Flat-Up	P47915	ENSMUSG00000048758	Rpl29	-0.0427488	Rpl29
P47934	0.0476745	0.0147632	0.00719966	0.388994	0.00159884	0.78101	-0.0197829	0.013866	0.160133	0.192207	0.00721449	0.91344	0.479135	0.922783		Up-Flat	P47934	ENSMUSG00000026853	Crat	0.0476745	Crat
P47941	-0.0223735	0.0432496	0.728632	0.503167	0.797271	0.88556	0.0433958	0.0523469	0.411205	0.389811	0.861161	0.95189	0.715195	0.999814		Flat-Flat	P47941	ENSMUSG00000006134	Crkl	-0.0223735	Crkl
P47955	-0.0335157	0.00860101	0.619522	0.898484	0.874267	0.473213	-0.0227778	0.0547563	0.679275	0.449429	0.913978	0.757652	0.871194	0.999814		Flat-Flat	P47955	ENSMUSG00000007892	Rplp1	-0.0335157	Rplp1
P47962	-0.0167504	0.00910247	0.35497	0.614086	0.648331	0.326042	-0.00945305	0.0146429	0.52163	0.238862	0.745233	0.654859	0.787282	0.94927		Flat-Flat	P47962	ENSMUSG00000058558	Rpl5	-0.0167504	Rpl5
P47963	-0.0518144	-0.0225967	0.00084506	0.126969	1.90079e-05	0.021034	-0.00434836	0.0118796	0.715946	0.178689	0.000174772	0.174347	0.88889	0.913333	Cortex	Down-Down	P47963	ENSMUSG00000000740	Rpl13	-0.0518144	Rpl13
P48024	0.00628762	-0.0704903	0.81206	0.0100485	0.0175912	0.870772	0.0332979	0.0214731	0.127548	0.112389	0.0500196	0.94708	0.437451	0.837655		Flat-Down	P48024	ENSMUSG00000035530	Eif1	0.00628762	Eif1
P48025	-0.0278267	-0.0329353	0.520434	0.447252	0.37481	0.174491	-0.0214289	0.0350929	0.544323	0.261757	0.514196	0.497192	0.800723	0.962249		Flat-Flat	P48025	ENSMUSG00000021457	Syk	-0.0278267	Syk
P48036	0.112276	0.0553625	0.000359392	0.0642856	2.50891e-06	0.271572	0.0183351	0.023869	0.446159	0.219187	3.15511e-05	0.608368	0.742132	0.942402		Up-Up	P48036	ENSMUSG00000027712	Anxa5	0.112276	Anxa5
P48168	-0.143302	-0.0358723	0.0606376	0.632728	0.0482417	0.25286	0.0587569	0.0608977	0.339458	0.15958	0.110407	0.59136	0.658593	0.89688		Down-Flat	P48168	ENSMUSG00000028020	Glrb	-0.143302	Glrb
P48193	-0.0323497	-0.00181569	0.169423	0.937915	0.26278	0.412544	-0.00650851	0.0189337	0.732533	0.39952	0.3978	0.718735	0.895195	0.999814		Down-Flat	P48193	ENSMUSG00000028906	Epb41	-0.0323497	Epb41
P48318	-0.0101645	-0.0354002	0.536004	0.0349089	0.0190974	0.908255	0.0418343	0.0133139	0.0028722	0.721109	0.0534305	0.960346	0.0544237	0.999814		Flat-Down	P48318	ENSMUSG00000070880	Gad1	-0.0101645	Gad1
P48320	-0.0273183	-0.0434751	0.214793	0.0511073	0.00767798	0.760813	0.0212954	0.0177432	0.23595	0.455709	0.025808	0.905173	0.563492	0.999814		Flat-Down	P48320	ENSMUSG00000026787	Gad2	-0.0273183	Gad2
P48377	-0.0161437	-0.0670569	0.796909	0.287786	0.375273	0.144831	0.00354842	0.0509358	0.94475	0.575635	0.514426	0.458431	0.982392	0.999814		Flat-Flat	P48377	ENSMUSG00000031706	Rfx1	-0.0161437	Rfx1
P48410	-0.0904938	0.110956	0.0646675	0.0247224	0.05689	0.0724719	0.00457571	0.0390734	0.907265	0.0297287	0.125114	0.332741	0.967406	0.647038	Hippocampus, Striatum	Down-Up	P48410	ENSMUSG00000031378	Abcd1	-0.0904938	Abcd1
P48428	0.0112518	0.0332662	0.854342	0.587804	0.750767	0.178177	0.0562985	0.0497747	0.263647	0.674563	0.825675	0.502882	0.596265	0.999814		Flat-Flat	P48428	ENSMUSG00000042043	Tbca	0.0112518	Tbca
P48453	-0.0285461	-0.0395353	0.157634	0.0525205	0.00506998	0.323615	0.00574617	0.0162369	0.724966	0.261544	0.0183427	0.651967	0.892096	0.962249		Down-Down	P48453	ENSMUSG00000021816	Ppp3cb	-0.0285461	Ppp3cb
P48455	-0.00208707	-0.0264953	0.943975	0.374292	0.56281	0.630582	-0.0153921	0.0241223	0.526452	0.33551	0.678282	0.843427	0.789806	0.979676		Flat-Flat	P48455	ENSMUSG00000022092	Ppp3cc	-0.00208707	Ppp3cc
P48678	0.0963506	0.0158335	0.000204035	0.511921	3.41311e-05	0.0263335	-0.0219783	0.0195652	0.26688	0.00610779	0.000287133	0.19675	0.597317	0.425296	Cortex	Up-Flat	P48678	ENSMUSG00000028063	Lmna	0.0963506	Lmna
P48722	0.00311388	-0.0135702	0.787999	0.244419	0.472222	0.184702	0.0404907	0.00940204	8.14773e-05	0.0315604	0.601082	0.511134	0.00458717	0.659973		Flat-Flat	P48722	ENSMUSG00000025757	Hspa4l	0.00311388	Hspa4l
P48725	-0.035154	-0.00239093	0.364884	0.950649	0.553742	0.047847	0.0249247	0.0313774	0.430901	0.332256	0.670113	0.270837	0.730753	0.979676		Flat-Flat	P48725			-0.035154	Pcnt
P48758	0.0214642	0.00236905	0.0878013	0.848289	0.114021	0.519813	0.000610574	0.0100569	0.951841	0.021985	0.213705	0.784758	0.983833	0.597066		Up-Flat	P48758	ENSMUSG00000051483	Cbr1	0.0214642	Cbr1
P48771	0.0786253	-0.0985063	0.32121	0.215275	0.420572	0.561625	-0.0861644	0.064048	0.184847	0.638098	0.555853	0.808761	0.511318	0.999814		Flat-Flat	P48771	ENSMUSG00000032330	Cox7a2	0.0786253	Cox7a2
P48774	0.101095	0.0159693	1.48754e-05	0.450222	1.22737e-06	0.28428	-0.00674224	0.0171278	0.695588	0.444377	1.73086e-05	0.618736	0.879125	0.999814	Cortex	Up-Flat	P48774	ENSMUSG00000004032	Gstm5	0.101095	Gstm5
P48962	-0.0969299	0.0279965	0.0228183	0.500174	0.0629738	0.0776292	0.00159339	0.033648	0.962427	0.631363	0.134571	0.342914	0.987913	0.999814		Down-Flat	P48962	ENSMUSG00000031633	Slc25a4	-0.0969299	Slc25a4
P49025	-0.0116552	-0.0369889	0.505568	0.0384286	0.0195918	0.00296172	0.0234335	0.0141869	0.10511	0.484211	0.0545948	0.0572409	0.400429	0.999814	Cortex	Flat-Down	P49025			-0.0116552	Cit
P49070	-0.0281604	-0.00603997	0.468487	0.876112	0.641093	0.635427	-0.0148275	0.031465	0.639606	0.236917	0.739389	0.84635	0.848826	0.94927		Flat-Flat	P49070	ENSMUSG00000021501	Caml	-0.0281604	Camlg
P49117	-0.0110624	-0.0107892	0.697105	0.704217	0.742819	0.537907	-0.0066871	0.0230668	0.77314	0.594458	0.819899	0.796929	0.911936	0.999814		Flat-Flat	P49117	ENSMUSG00000005893	Nr2c2	-0.0110624	Nr2c2
P49135	-0.0358029	0.00682001	0.237752	0.820821	0.452624	0.130878	-0.0415776	0.0244519	0.0955295	0.578044	0.583745	0.437641	0.381857	0.999814		Flat-Flat	P49135	ENSMUSG00000024382	Ercc3	-0.0358029	Ercc3
P49138	0.00675902	0.000566362	0.888122	0.990594	0.985564	0.345181	-0.0151895	0.0390209	0.698801	0.0998484	0.991388	0.672475	0.880448	0.813798		Flat-Flat	P49138	ENSMUSG00000016528	Mapkapk2	0.00675902	Mapkapk2
P49182	0.182403	0.188209	0.126314	0.114973	0.0106802	0.817345	-0.306228	0.095724	0.0024436	0.341273	0.0335487	0.926791	0.0489992	0.979676		Up-Up	P49182	ENSMUSG00000022766	Serpind1	0.182403	Serpind1
P49222	-0.0672173	0.00266564	0.459032	0.976507	0.701395	0.991382	-0.0424661	0.0735243	0.566248	0.439603	0.788074	0.996419	0.809648	0.999814		Flat-Flat	P49222	ENSMUSG00000023216	Epb42	-0.0672173	Epb42
P49312	-0.0456638	0.00542205	0.0287903	0.790115	0.0574958	1.11237e-06	0.014333	0.0165405	0.390507	0.035926	0.126105	0.000400847	0.697702	0.679438	Cortex, Hippocampus, Striatum	Down-Flat	P49312	ENSMUSG00000046434	Hnrnpa1	-0.0456638	Hnrnpa1
P49442	0.00827131	-0.0571406	0.513203	3.65166e-05	5.56699e-05	0.011571	-0.00676525	0.010252	0.512474	0.244205	0.000437176	0.126969	0.781253	0.94927		Flat-Down	P49442	ENSMUSG00000026102	Inpp1	0.00827131	Inpp1
P49443	-0.0242581	-0.0575105	0.265933	0.0103602	0.00136269	0.00010597	-0.00858534	0.0175966	0.627844	0.829044	0.00628849	0.00766716	0.841924	0.999814		Flat-Down	P49443	ENSMUSG00000021096	Ppm1a	-0.0242581	Ppm1a
P49446	-0.0390014	-0.0291186	0.0563732	0.150832	0.00522853	0.000868649	0.0149968	0.0162856	0.361727	0.432087	0.0188418	0.0290303	0.675773	0.999814		Down-Down	P49446	ENSMUSG00000041836	Ptpre	-0.0390014	Ptpre
P49586	-0.0223759	-0.0804508	0.581867	0.0519216	0.0352182	0.689115	0.0474417	0.0329532	0.156452	0.869736	0.0864102	0.874087	0.475327	0.999814		Flat-Down	P49586	ENSMUSG00000005615	Pcyt1a	-0.0223759	Pcyt1a
P49615	0.00620029	-0.0193801	0.580012	0.0880055	0.216107	0.00165162	0.00767315	0.00908642	0.4026	0.701703	0.345422	0.040701	0.708568	0.999814		Flat-Down	P49615	ENSMUSG00000028969	Cdk5	0.00620029	Cdk5
P49710	-0.0345579	0.16558	0.589909	0.0123568	0.0303577	0.100073	0.0438328	0.0520013	0.403455	0.773476	0.0772023	0.386711	0.709658	0.999814		Flat-Up	P49710	ENSMUSG00000022831	Hcls1	-0.0345579	Hcls1
P49722	0.0361007	-0.0310785	0.013167	0.0314198	0.0271709	0.787586	-0.0163758	0.0114477	0.159055	0.750952	0.0707952	0.915239	0.478649	0.999814		Up-Down	P49722	ENSMUSG00000015671	Psma2	0.0361007	Psma2
P49813	-0.0457329	-0.0202948	0.048993	0.374527	0.0166887	0.131884	0.0395776	0.0184863	0.0373878	0.106186	0.0479562	0.439353	0.238913	0.829743		Down-Flat	P49813	ENSMUSG00000028328	Tmod1	-0.0457329	Tmod1
P49817	0.12848	0.11873	0.030477	0.0447889	0.000412313	0.0801303	0.0838152	0.0470473	0.0811565	0.223086	0.00234173	0.348946	0.34976	0.944458		Up-Up	P49817	ENSMUSG00000007655	Cav1	0.12848	Cav1
P49962	-0.0491489	-0.0146011	0.257354	0.734935	0.306092	0.479462	0.0772783	0.0350082	0.0320974	0.535643	0.445474	0.760551	0.223164	0.999814		Flat-Flat	P49962	ENSMUSG00000026511	Srp9	-0.0491489	Srp9
P50096	-0.0135218	0.000778121	0.685444	0.981388	0.900794	0.00125582	-0.0360119	0.0270925	0.19006	0.445766	0.931728	0.0347217	0.516692	0.999814		Flat-Flat	P50096	ENSMUSG00000003500	Impdh1	-0.0135218	Impdh1
P50114	0.0777389	0.0394775	0.0497717	0.311855	0.0129123	0.545956	0.0725607	0.0315362	0.0257857	0.936869	0.0389229	0.801415	0.195774	0.999814		Up-Flat	P50114	ENSMUSG00000033208	S100b	0.0777389	S100b
P50153	0.0375997	-0.0560314	0.514234	0.332359	0.61074	0.777159	-0.0143548	0.0467181	0.759971	0.585765	0.717485	0.91185	0.906934	0.999814		Flat-Flat	P50153	ENSMUSG00000021303	Gng4	0.0375997	Gng4
P50171	0.114757	-0.00499876	3.6736e-05	0.843761	2.66773e-05	0.102639	0.0120218	0.0205974	0.562183	0.310889	0.000233834	0.389346	0.807738	0.97598	Cortex	Up-Flat	P50171	ENSMUSG00000073422	Hsd17b8	0.114757	Hsd17b8
P50172	-0.1382	-0.108924	0.0186387	0.0608746	0.000327767	0.362081	-0.294257	0.0463328	7.27979e-08	0.795412	0.00194402	0.685061	1.52231e-05	0.999814		Down-Down	P50172	ENSMUSG00000016194	Hsd11b1	-0.1382	Hsd11b1
P50247	0.0123939	-0.00805409	0.519743	0.67532	0.80605	0.289372	-0.000591127	0.0156042	0.969938	0.500532	0.866806	0.622784	0.989736	0.999814		Flat-Flat	P50247	ENSMUSG00000048087	Ahcyl	0.0123939	Ahcy
P50247	0.0123939	-0.00805409	0.519743	0.67532	0.80605	0.289372	-0.000591127	0.0156042	0.969938	0.500532	0.866806	0.622784	0.989736	0.999814		Flat-Flat	P50247	ENSMUSG00000027597	Ahcy	0.0123939	Ahcy
P50285	0.0403373	0.0306956	0.512721	0.618055	0.512157	0.408628	-0.0126236	0.0499391	0.801517	0.628286	0.634689	0.717033	0.925285	0.999814		Flat-Flat	P50285	ENSMUSG00000040181	Fmo1	0.0403373	Fmo1
P50294	0.00621103	0.0904975	0.894344	0.0575997	0.0768542	0.958302	0.0308967	0.0379829	0.419985	0.797416	0.157078	0.982676	0.721836	0.999814		Flat-Up	P50294	ENSMUSG00000025588	Nat1	0.00621103	Nat1
P50295	0.109366	0.0710655	0.0246536	0.13827	0.00154051	0.599958	-0.0734726	0.0384941	0.0622938	0.793275	0.00698142	0.829291	0.307229	0.999814		Up-Up	P50295	ENSMUSG00000051147	Nat2	0.109366	Nat2
P50396	-0.00152015	-0.0332318	0.88214	0.00206191	0.0015607	0.202536	-0.0101066	0.00832747	0.230821	0.635307	0.00706328	0.533032	0.560061	0.999814		Flat-Down	P50396	ENSMUSG00000015291	Gdi1	-0.00152015	Gdi1
P50427	0.0133074	0.0238929	0.787617	0.628883	0.746226	0.367247	-0.0814104	0.0401063	0.0479328	0.894618	0.822287	0.687819	0.270694	0.999814		Flat-Flat	P50427			0.0133074	Sts
P50428	0.0657508	-0.0658932	0.168552	0.16765	0.280436	0.00258819	0.0568368	0.0384026	0.145401	0.382509	0.417261	0.054112	0.463294	0.999489		Up-Down	P50428	ENSMUSG00000022620	Arsa	0.0657508	Arsa
P50429	-0.0547931	0.0222911	0.0723854	0.458476	0.192225	0.904918	-0.00352866	0.0243523	0.885396	0.886	0.317135	0.958747	0.958673	0.999814		Down-Flat	P50429			-0.0547931	Arsb
P50431	0.0993313	0.135451	0.0568032	0.0105474	0.00014105	0.012246	-0.00852927	0.0415521	0.838232	0.72524	0.000963011	0.129521	0.940092	0.999814	Cortex	Up-Up	P50431	ENSMUSG00000020534	Shmt1	0.0993313	Shmt1
P50516	0.0130695	-0.0221401	0.159487	0.0193214	0.0612469	0.490249	-0.0119033	0.00746769	0.117507	0.49833	0.132037	0.76604	0.421379	0.999814		Up-Down	P50516	ENSMUSG00000052459	Atp6v1a	0.0130695	Atp6v1a
P50518	0.0786688	-0.0350867	3.13647e-06	0.0227763	1.65488e-05	0.317441	-0.0260955	0.0121759	0.0371931	0.914604	0.000155682	0.647334	0.238113	0.999814	Cortex	Up-Down	P50518	ENSMUSG00000019210	Atp6v1e1	0.0786688	Atp6v1e1
P50544	0.0531338	0.0503511	0.0256887	0.0340461	0.000224953	0.939184	-0.0467606	0.0188423	0.0166293	0.943848	0.00141811	0.975574	0.154847	0.999814	Cortex	Up-Up	P50544	ENSMUSG00000018574	Acadvl	0.0531338	Acadvl
P50571	-0.0112223	0.0233078	0.744403	0.499114	0.793815	0.406901	-0.0427759	0.0279433	0.132381	0.0231412	0.858188	0.71583	0.445675	0.615737		Flat-Flat	P50571	ENSMUSG00000029212	Gabrb1	-0.0112223	Gabrb1
P50580	-0.0114825	0.00406611	0.635	0.866369	0.88952	0.00450871	-0.0224976	0.0196243	0.257306	0.00473988	0.924773	0.0741556	0.587773	0.395288		Flat-Flat	P50580	ENSMUSG00000025364	Pa2g4	-0.0114825	Pa2g4
P50586	0.00725406	-0.0606769	0.734495	0.00636577	0.0120007	0.948435	-0.0219627	0.0173627	0.212001	0.0126712	0.0367195	0.978805	0.54183	0.543437		Flat-Down	P50586	ENSMUSG00000031028	Tub	0.00725406	Tub
P51125	0.0643098	0.0369335	0.0635378	0.280804	0.0151279	0.384443	0.111196	0.0276457	0.000203234	0.501642	0.0443595	0.701424	0.00882916	0.999814		Up-Flat	P51125	ENSMUSG00000021585	Cast	0.0643098	Cast
P51141	-0.0191808	-0.0181844	0.545202	0.566205	0.499357	0.036506	0.0176136	0.0257036	0.496477	0.799817	0.623685	0.230732	0.773351	0.999814		Flat-Flat	P51141	ENSMUSG00000029071	Dvl1	-0.0191808	Dvl1
P51150	-0.0238858	0.0107338	0.209488	0.57024	0.45006	0.278893	0.0243254	0.0153318	0.119171	0.341739	0.581463	0.614001	0.424848	0.979676		Flat-Flat	P51150	ENSMUSG00000079477	Rab7	-0.0238858	Rab7a
P51163	0.13692	-0.0437226	0.0224965	0.455142	0.0646554	0.373536	-0.0400077	0.0474111	0.402941	0.557592	0.137283	0.692128	0.708924	0.999814		Up-Flat	P51163	ENSMUSG00000030979	Uros	0.13692	Uros
P51175	0.0611542	0.00315626	0.00132277	0.861009	0.00087943	0.0710653	-0.00412487	0.0146397	0.77934	0.69269	0.00435196	0.330659	0.913954	0.999814	Cortex	Up-Flat	P51175	ENSMUSG00000062729	Ppox	0.0611542	Ppox
P51410	-0.0780092	-0.00411775	0.0102919	0.888464	0.0104722	0.173127	-0.0119635	0.0238458	0.61817	0.15941	0.0330371	0.495937	0.83785	0.89688		Down-Flat	P51410	ENSMUSG00000047215	Rpl9	-0.0780092	Rpl9
P51432	0.0153902	0.0124838	0.415717	0.508637	0.338041	0.160323	-0.00204793	0.0153062	0.894123	0.381186	0.476342	0.477769	0.961837	0.999489		Flat-Flat	P51432	ENSMUSG00000024960	Plcb3	0.0153902	Plcb3
P51448	-0.00229415	-0.108546	0.981713	0.281082	0.451103	0.653856	-0.00747353	0.0812974	0.927138	0.890194	0.582605	0.85417	0.97538	0.999814		Flat-Flat	P51448	ENSMUSG00000032238	Rora	-0.00229415	Rora
P51569	0.076674	0.128855	0.201868	0.0346208	0.00420737	0.919397	-0.0026609	0.0483814	0.956368	0.615663	0.0157593	0.965709	0.98559	0.999814		Flat-Up	P51569	ENSMUSG00000031266	Gla	0.076674	Gla
P51612	0.328287	0.0233521	0.00217638	0.818731	0.00143174	0.00494084	-0.0522064	0.0827419	0.531063	0.93327	0.00655343	0.0766923	0.792325	0.999814		Up-Flat	P51612	ENSMUSG00000030094	Xpc	0.328287	Xpc
P51655	-0.0378311	0.00290951	0.168445	0.914807	0.306841	0.237942	-0.0412458	0.0220901	0.0679923	0.0603704	0.44612	0.577312	0.320518	0.763233		Down-Flat	P51655	ENSMUSG00000031119	Gpc4	-0.0378311	Gpc4
P51660	0.0206174	0.0292237	0.203759	0.074026	0.0115832	0.837298	0.0194827	0.0130652	0.142454	0.169276	0.0357259	0.934857	0.458092	0.905116		Flat-Up	P51660	ENSMUSG00000024507	Hsd17b4	0.0206174	Hsd17b4
P51807	0.051481	0.189825	0.354876	0.00119665	0.000149937	0.0162021	-0.0141864	0.0449947	0.753908	0.425769	0.00101047	0.150567	0.903973	0.999814		Flat-Up	P51807	ENSMUSG00000092074	Dynlt1a	0.051481	Dynlt1
P51807	0.051481	0.189825	0.354876	0.00119665	0.000149937	0.0162021	-0.0141864	0.0449947	0.753908	0.425769	0.00101047	0.150567	0.903973	0.999814		Flat-Up	P51807	ENSMUSG00000096255	Dynlt1b	0.051481	Dynlt1
P51807	0.051481	0.189825	0.354876	0.00119665	0.000149937	0.0162021	-0.0141864	0.0449947	0.753908	0.425769	0.00101047	0.150567	0.903973	0.999814		Flat-Up	P51807	ENSMUSG00000000579	Dynlt1c	0.051481	Dynlt1
P51807	0.051481	0.189825	0.354876	0.00119665	0.000149937	0.0162021	-0.0141864	0.0449947	0.753908	0.425769	0.00101047	0.150567	0.903973	0.999814		Flat-Up	P51807	ENSMUSG00000095677	Dynlt1f	0.051481	Dynlt1
P51830	0.0370683	0.0275753	0.0786824	0.18767	0.0111617	0.0471542	0.00553173	0.0168457	0.744055	0.420192	0.0347775	0.269626	0.89989	0.999814		Up-Flat	P51830	ENSMUSG00000005580	Adcy9	0.0370683	Adcy9
P51855	0.0174436	0.00840748	0.336173	0.641731	0.34816	0.504559	6.26504e-05	0.0146605	0.996608	0.761175	0.487224	0.777369	0.998622	0.999814		Flat-Flat	P51855	ENSMUSG00000027610	Gss	0.0174436	Gss
P51859	-0.018344	-0.0432335	0.392633	0.0475969	0.01729	0.41442	0.00173894	0.017363	0.920641	0.00334243	0.0493354	0.71966	0.972485	0.386804		Flat-Down	P51859	ENSMUSG00000004897	Hdgf	-0.018344	Hdgf
P51863	-0.0621247	-0.0545862	0.000218274	0.000972844	7.71394e-09	0.00858574	0.00982123	0.0126823	0.442492	0.736416	2.27141e-07	0.105258	0.739134	0.999814	Hippocampus, Striatum	Down-Down	P51863	ENSMUSG00000013160	Atp6v0d1	-0.0621247	Atp6v0d1
P51880	-0.249904	-0.193324	7.14657e-05	0.00152322	3.72326e-09	0.533585	-0.0548534	0.0469416	0.248357	0.992328	1.21114e-07	0.794068	0.577627	0.999814	Cortex	Down-Down	P51880	ENSMUSG00000019874	Fabp7	-0.249904	Fabp7
P51881	-0.0939844	0.0131972	0.0186511	0.733887	0.0389161	0.0955705	0.0170702	0.0315125	0.590535	0.720139	0.0935699	0.378302	0.824607	0.999814		Down-Flat	P51881	ENSMUSG00000016319	Slc25a5	-0.0939844	Slc25a5
P51885	0.00791935	0.0929649	0.954819	0.506974	0.723722	0.271063	0.071963	0.113534	0.529193	0.444555	0.806229	0.608005	0.791026	0.999814		Flat-Flat	P51885	ENSMUSG00000036446	Lum	0.00791935	Lum
P51906	-0.0197247	-0.0341193	0.623727	0.397295	0.401547	0.0687816	-0.0352897	0.0326174	0.28469	0.817098	0.539054	0.325609	0.613017	0.999814		Flat-Flat	P51906	ENSMUSG00000024935	Slc1a1	-0.0197247	Slc1a1
P51910	0.185308	0.485602	0.00202185	3.21954e-11	1.89837e-15	0.771368	0.122591	0.046339	0.0109934	0.809575	3.75517e-13	0.909978	0.120916	0.999814	Cortex, Hippocampus, Striatum	Up-Up	P51910	ENSMUSG00000022548	Apod	0.185308	Apod
P51949	-0.0111491	-0.0480034	0.810679	0.304884	0.404543	0.397235	0.0266199	0.0377924	0.484605	0.602797	0.541808	0.70991	0.765227	0.999814		Flat-Flat	P51949	ENSMUSG00000021103	Mnat1	-0.0111491	Mnat1
P51954	-0.0274705	-0.0910861	0.296047	0.00100624	8.94118e-05	0.70051	0.0204596	0.0212309	0.340041	0.0736366	0.000664371	0.877437	0.658694	0.779944	Cortex	Flat-Down	P51954	ENSMUSG00000031644	Nek1	-0.0274705	Nek1
P52189	-0.0598278	-0.0170011	0.123294	0.65777	0.117566	0.0075376	0.0201597	0.0311404	0.520469	0.419161	0.218614	0.0995807	0.785934	0.999814		Down-Flat	P52189			-0.0598278	Kcnj4
P52194	-0.0551757	-0.00589831	0.111027	0.862944	0.151248	0.697899	0.0104589	0.0277487	0.707898	0.611805	0.266102	0.877009	0.885206	0.999814		Down-Flat	P52194	ENSMUSG00000002190	Clgn	-0.0551757	Clgn
P52196	0.0333795	0.048228	0.0736948	0.0110974	0.000217909	0.92665	0.0034837	0.0149054	0.816195	0.777313	0.00138024	0.968934	0.931068	0.999814	Cortex	Up-Up	P52196	ENSMUSG00000044986	Tst	0.0333795	Tst
P52293	-0.107559	-0.000388401	0.0186237	0.993019	0.0253863	0.117771	0.0104496	0.0360552	0.773202	0.213401	0.0669899	0.416407	0.911936	0.940892		Down-Flat	P52293	ENSMUSG00000066878	Kpna2rt	-0.107559	Kpna2
P52293	-0.107559	-0.000388401	0.0186237	0.993019	0.0253863	0.117771	0.0104496	0.0360552	0.773202	0.213401	0.0669899	0.416407	0.911936	0.940892		Down-Flat	P52293	ENSMUSG00000018362	Kpna2	-0.107559	Kpna2
P52430	0.155773	-0.124433	0.12131	0.213792	0.258452	0.589631	0.244292	0.0806399	0.00393802	0.592004	0.393266	0.82223	0.0662583	0.999814		Up-Flat	P52430	ENSMUSG00000002588	Pon1	0.155773	Pon1
P52431	0.0567932	-0.00355952	0.0686747	0.907564	0.124507	0.398528	-0.000246654	0.0248988	0.992137	0.499384	0.228962	0.710727	0.996922	0.999814		Up-Flat	P52431	ENSMUSG00000038644	Pold1	0.0567932	Pold1
P52432	0.0675715	0.0198693	0.00190435	0.338783	0.000244864	0.0415255	-0.0383697	0.0167906	0.026761	0.232369	0.00152784	0.248915	0.199746	0.94927		Up-Flat	P52432	ENSMUSG00000067148	Polr1c	0.0675715	Polr1c
P52480	0.0380522	-0.000462401	0.000270211	0.96209	0.000205898	0.129961	0.0145439	0.00790187	0.071872	0.125072	0.0013219	0.436926	0.327244	0.860198	Cortex	Up-Flat	P52480	ENSMUSG00000032294	Pkm	0.0380522	Pkm
P52480-2	0.0409121	-0.039358	0.0168515	0.0212162	0.0260675	0.140141	-0.0123286	0.0134895	0.365319	0.330732	0.0684319	0.45487	0.678407	0.979676		Up-Down	P52480	ENSMUSG00000032294	Pkm	0.0409121	Pkm
P52483	-0.0431726	-0.0927397	0.167991	0.00418968	0.000212091	0.649478	-0.0112606	0.0251816	0.656759	0.989258	0.00135065	0.852595	0.859249	0.999814		Down-Down	P52483	ENSMUSG00000027011	Ube2e3	-0.0431726	Ube2e3
P52503	0.117814	0.077846	0.239298	0.434967	0.148474	0.202262	0.181441	0.0807312	0.0292423	0.0973833	0.262357	0.532694	0.211896	0.813798		Flat-Flat	P52503	ENSMUSG00000021606	Ndufs6	0.117814	Ndufs6
P52623	-0.00229621	-0.0467646	0.902968	0.0160468	0.0180876	0.553668	0.0296441	0.0152974	0.0585372	0.143965	0.0511132	0.80444	0.298539	0.879876		Flat-Down	P52623			-0.00229621	Uck1
P52624	0.0825459	0.122932	0.234056	0.0789878	0.0154068	0.44752	0.0216562	0.0559256	0.700296	0.987211	0.0449789	0.744747	0.880816	0.999814		Flat-Up	P52624	ENSMUSG00000020407	Upp1	0.0825459	Upp1
P52633	0.100894	-0.109945	0.536308	0.500545	0.754064	0.912302	-0.080283	0.132254	0.546688	0.833955	0.828429	0.962401	0.800723	0.999814		Flat-Flat	P52633	ENSMUSG00000002147	Stat6	0.100894	Stat6
P52734	-0.0600335	-0.0567207	0.063712	0.0792254	0.0024821	0.981476	0.00474228	0.0258251	0.855076	0.369644	0.010369	0.991999	0.947191	0.997291		Down-Down	P52734	ENSMUSG00000025265	Fgd1	-0.0600335	Fgd1
P52760	0.202681	0.215608	0.0181073	0.0122492	3.60321e-05	0.742308	0.0529208	0.0676234	0.437718	0.978568	0.000301738	0.896436	0.735719	0.999814		Up-Up	P52760	ENSMUSG00000022323	Rida	0.202681	Rida
P52792	-0.347372	-0.139128	0.222811	0.62309	0.215004	0.386902	0.198649	0.229643	0.391321	0.847547	0.344194	0.70285	0.698726	0.999814		Flat-Flat	P52792	ENSMUSG00000041798	Gck	-0.347372	Gck
P52795	-0.0409836	-0.038148	0.126174	0.153909	0.0159364	0.747645	0.0197971	0.0214997	0.361754	0.335011	0.0462028	0.898967	0.675773	0.979676		Down-Down	P52795	ENSMUSG00000031217	Efnb1	-0.0409836	Efnb1
P52800	-0.0761249	-0.0853308	0.121089	0.0832392	0.00647472	0.134408	0.0274663	0.0393841	0.488918	0.125106	0.0225123	0.444818	0.767896	0.860198	Cortex	Down-Down	P52800	ENSMUSG00000001300	Efnb2	-0.0761249	Efnb2
P52825	0.11306	0.0792087	0.00545833	0.0469782	4.63321e-05	0.349232	0.0490909	0.0317184	0.128261	0.492342	0.000375116	0.67559	0.439118	0.999814		Up-Up	P52825	ENSMUSG00000028607	Cpt2	0.11306	Cpt2
P52840	0.325364	0.386383	0.00154693	0.000227143	1.3677e-08	0.724849	0.0826855	0.0791268	0.301269	0.309726	3.68022e-07	0.887524	0.629921	0.97598	Cortex, Hippocampus, Striatum	Up-Up	P52840			0.325364	Sult1a1
P52912	-0.0518517	0.0690894	0.319147	0.186131	0.384601	0.316957	0.0976609	0.0420567	0.024515	0.749511	0.523701	0.647242	0.19213	0.999814		Flat-Flat	P52912	ENSMUSG00000071337	Tia1	-0.0518517	Tia1
P53395	0.0389405	-0.00498281	0.0611509	0.807234	0.124402	0.388667	0.0343334	0.0165824	0.0438102	0.917916	0.228883	0.703769	0.257531	0.999814		Up-Flat	P53395	ENSMUSG00000000340	Dbt	0.0389405	Dbt
P53564	-0.0125833	-0.0101291	0.635554	0.702719	0.691312	0.564669	0.00947767	0.0215409	0.661923	0.397546	0.779617	0.810504	0.861562	0.999814		Flat-Flat	P53564			-0.0125833	Cux1
P53612	-0.00209405	0.0275452	0.937836	0.307585	0.521883	0.724518	0.0327612	0.0218087	0.139594	0.580556	0.642825	0.887489	0.453882	0.999814		Flat-Flat	P53612	ENSMUSG00000038975	Rabggtb	-0.00209405	Rabggtb
P53657	0.0276069	-0.0237906	0.113984	0.17175	0.228629	0.945416	0.00464362	0.0140017	0.741599	0.886468	0.359935	0.977883	0.899083	0.999814		Up-Flat	P53657			0.0276069	Pklr
P53668	3.05966e-05	-0.0398564	0.998893	0.0756086	0.122184	0.961933	0.0555324	0.0179193	0.00324307	0.575229	0.225882	0.984612	0.0588984	0.999814		Flat-Down	P53668	ENSMUSG00000029674	Limk1	3.05966e-05	Limk1
P53702	-0.0523371	-0.0334495	0.144546	0.347895	0.059037	0.000308351	0.029412	0.0288105	0.312431	0.519742	0.128561	0.0154577	0.637492	0.999814		Down-Flat	P53702	ENSMUSG00000031352	Hccs	-0.0523371	Hccs
P53798	-0.10473	0.0562034	0.0259968	0.223609	0.0814235	0.0188882	-0.0454326	0.0372204	0.228186	0.475404	0.16399	0.162639	0.558813	0.999814		Down-Flat	P53798	ENSMUSG00000021273	Fdft1	-0.10473	Fdft1
P53810	-0.0553322	-0.00405072	0.000125644	0.761326	4.21116e-05	0.321538	0.0270685	0.0108271	0.0158871	0.718325	0.000346698	0.650813	0.150929	0.999814		Down-Flat	P53810	ENSMUSG00000017781	Pitpna	-0.0553322	Pitpna
P53811	-0.0273772	-0.0298222	0.0535622	0.0361418	0.000664759	0.0259795	0.010377	0.011295	0.362832	0.333978	0.00344817	0.195398	0.676351	0.979676		Down-Down	P53811	ENSMUSG00000050017	Pitpnb	-0.0273772	Pitpnb
P53986	-0.0301065	0.100475	0.298694	0.000996462	0.00323671	0.1263	0.0381843	0.0233975	0.109227	0.92714	0.0128608	0.431755	0.407666	0.999814		Flat-Up	P53986	ENSMUSG00000032902	Slc16a1	-0.0301065	Slc16a1
P53994	-0.0208395	-0.0219157	0.380885	0.356982	0.203414	0.0782836	0.00275971	0.0192393	0.886542	0.463566	0.330474	0.344119	0.959285	0.999814		Flat-Flat	P53994	ENSMUSG00000047187	Rab2a	-0.0208395	Rab2a
P53995	-0.0780288	-0.00290474	0.00084577	0.895093	0.000562867	0.604541	-0.000575509	0.0178912	0.974472	0.165468	0.00300483	0.83191	0.991376	0.903968		Down-Flat	P53995	ENSMUSG00000014355	Anapc1	-0.0780288	Anapc1
P53996	-0.0414647	0.0603097	0.267661	0.109397	0.258246	0.418057	-0.0717491	0.0301884	0.0215033	0.437734	0.393043	0.722255	0.178034	0.999814		Flat-Up	P53996	ENSMUSG00000030057	Cnbp	-0.0414647	Cnbp
P53996-3	-0.0898706	0.139901	0.428773	0.220154	0.458528	0.489802	-0.120031	0.0919481	0.197972	0.550877	0.58856	0.765838	0.526867	0.999814		Flat-Flat	P53996	ENSMUSG00000030057	Cnbp	-0.0898706	Cnbp
P54071	0.0997149	0.0500241	4.77934e-07	0.00534905	7.1057e-11	0.463484	0.00565124	0.0139982	0.688218	0.121926	4.03152e-09	0.753409	0.876012	0.85302	Cortex, Hippocampus, Striatum	Up-Up	P54071	ENSMUSG00000030541	Idh2	0.0997149	Idh2
P54103	0.0345499	-0.0386451	0.283087	0.230592	0.417397	0.107839	-0.0186508	0.025986	0.476405	0.85878	0.55353	0.39822	0.760911	0.999814		Flat-Flat	P54103	ENSMUSG00000029014	Dnajc2	0.0345499	Dnajc2
P54116	-0.00386554	0.0752966	0.943693	0.173069	0.306253	0.796243	0.0242545	0.0444541	0.587863	0.694744	0.44562	0.918541	0.822513	0.999814		Flat-Flat	P54116	ENSMUSG00000026880	Stom	-0.00386554	Stom
P54227	0.122667	0.112387	0.205365	0.245301	0.0577533	5.92413e-06	0.140925	0.0780143	0.0771285	0.152011	0.126404	0.00108397	0.34109	0.888058		Flat-Flat	P54227	ENSMUSG00000028832	Stmn1	0.122667	Stmn1
P54254	-0.0533805	0.00324109	0.0905145	0.916903	0.164268	0.126778	0.0398355	0.0252306	0.120937	0.118356	0.283489	0.432051	0.42831	0.8476	Cortex	Down-Flat	P54254	ENSMUSG00000046876	Atxn1	-0.0533805	Atxn1
P54276	0.0369501	-0.0449624	0.158268	0.0875542	0.188011	0.988476	-0.0152398	0.0210498	0.472587	0.132691	0.312313	0.995244	0.758356	0.864376		Up-Down	P54276	ENSMUSG00000005370	Msh6	0.0369501	Msh6
P54285	-0.00259623	-0.0592409	0.896839	0.00458583	0.00413318	0.131428	0.00138249	0.0162632	0.932609	0.3276	0.0155601	0.438485	0.976732	0.979676		Flat-Down	P54285	ENSMUSG00000003352	Cacnb3	-0.00259623	Cacnb3
P54726	-0.00848472	0.0926533	0.883082	0.112972	0.213836	0.840948	0.07963	0.046857	0.0957119	0.488512	0.342915	0.93621	0.381961	0.999814		Flat-Up	P54726	ENSMUSG00000003813	Rad23a	-0.00848472	Rad23a
P54728	0.027984	0.0668982	0.658765	0.2934	0.310441	0.034623	0.127143	0.0514172	0.0170002	0.290491	0.449714	0.224768	0.156904	0.973951		Flat-Flat	P54728	ENSMUSG00000028426	Rad23b	0.027984	Rad23b
P54729	0.00828557	0.0375566	0.666814	0.0553863	0.0469307	0.15034	-0.0165954	0.0156168	0.293254	0.254012	0.10816	0.465457	0.621817	0.961053		Flat-Up	P54729	ENSMUSG00000028954	Nub1	0.00828557	Nub1
P54731	-0.0367083	0.0291669	0.0847738	0.168406	0.188499	0.128806	0.0283235	0.0170293	0.102785	0.8263	0.312911	0.435643	0.397316	0.999814		Down-Up	P54731	ENSMUSG00000010517	Faf1	-0.0367083	Faf1
P54754	-0.0792739	-0.0552866	0.0046082	0.0435626	3.36408e-05	0.629755	-0.00787801	0.0217757	0.719104	0.339411	0.00028366	0.843427	0.890531	0.979676		Down-Down	P54754	ENSMUSG00000005958	Ephb3	-0.0792739	Ephb3
P54763	-0.124643	-0.0558032	7.74474e-06	0.0294951	1.05141e-08	0.0664325	-0.00544014	0.0203063	0.789921	0.443942	2.92596e-07	0.321101	0.919001	0.999814	Cortex, Hippocampus, Striatum	Down-Down	P54763	ENSMUSG00000028664	Ephb2	-0.124643	Ephb2
P54775	-0.036059	-0.0459967	0.160947	0.0755712	0.00849395	0.205515	-0.0225662	0.0206772	0.280565	0.943604	0.0279152	0.535671	0.609695	0.999814		Down-Down	P54775	ENSMUSG00000030603	Psmc4	-0.036059	Psmc4
P54797	-0.0470637	0.0128908	0.173849	0.707021	0.369076	0.177914	0.0364825	0.0278372	0.196241	0.65719	0.508427	0.502823	0.52515	0.999814		Flat-Flat	P54797			-0.0470637	Tango2
P54818	0.0645169	0.0889163	0.0361871	0.00463486	2.62433e-05	0.809914	0.00291239	0.0244417	0.905649	0.573493	0.000230306	0.923471	0.966328	0.999814		Up-Up	P54818	ENSMUSG00000021003	Galc	0.0645169	Galc
P54822	0.0717987	0.00583275	3.47659e-05	0.712342	8.09431e-06	0.614823	-0.00468695	0.0128401	0.716697	0.292079	8.56102e-05	0.836231	0.889219	0.974025	Cortex	Up-Flat	P54822	ENSMUSG00000022407	Adsl	0.0717987	Adsl
P54823	-0.028817	-0.0204685	0.0624186	0.181746	0.00783507	0.632386	0.000827089	0.0123335	0.946812	0.885547	0.0262568	0.844235	0.982642	0.999814		Down-Flat	P54823	ENSMUSG00000032097	Ddx6	-0.028817	Ddx6
P54830	-0.0527703	-0.0110671	0.0616873	0.690012	0.0561526	0.21483	0.0508163	0.0225199	0.02863	0.377338	0.123864	0.546901	0.208473	0.999489		Down-Flat	P54830	ENSMUSG00000030854	Ptpn5	-0.0527703	Ptpn5
P54869	0.0220892	0.10762	0.730734	0.0981867	0.10478	0.253539	0.0297568	0.0521022	0.57058	0.77332	0.199399	0.591725	0.812624	0.999814		Flat-Up	P54869	ENSMUSG00000027875	Hmgcs2	0.0220892	Hmgcs2
P54923	0.00667864	0.000949045	0.694558	0.955466	0.886367	0.254535	-0.0277623	0.0138036	0.0499345	0.892046	0.922937	0.593105	0.276244	0.999814		Flat-Flat	P54923	ENSMUSG00000002844	Adprh	0.00667864	Adprh
P55065	-0.0758497	0.168716	0.143719	0.00179539	0.00716082	0.987159	0.0502269	0.0416658	0.233931	0.65465	0.0244336	0.995244	0.562464	0.999814		Down-Up	P55065	ENSMUSG00000017754	Pltp	-0.0758497	Pltp
P55066	0.0956943	0.0698324	0.00277313	0.0257155	8.65572e-06	0.274697	-0.00972292	0.0247686	0.696389	0.957902	9.03726e-05	0.611021	0.879833	0.999814	Hippocampus, Striatum	Up-Up	P55066			0.0956943	Ncan
P55088	0.0529194	-0.0773113	0.294054	0.127743	0.294107	0.833575	0.0694272	0.040729	0.0947318	0.675225	0.432578	0.933114	0.379498	0.999814		Flat-Down	P55088	ENSMUSG00000024411	Aqp4	0.0529194	Aqp4
P55096	-0.045626	0.00843511	0.159596	0.792824	0.323487	0.0316812	0.0185386	0.026077	0.480575	0.97693	0.462561	0.217315	0.76263	0.999814		Down-Flat	P55096	ENSMUSG00000028127	Abcd3	-0.045626	Abcd3
P55144	-0.0245058	-0.0891966	0.371887	0.00193223	0.000291945	0.391306	0.00678431	0.0221981	0.761211	0.637479	0.00175845	0.705658	0.907674	0.999814		Flat-Down	P55144	ENSMUSG00000027298	Tyro3	-0.0245058	Tyro3
P55194	0.0553877	-0.00172962	0.234087	0.970138	0.398149	0.597413	-0.016513	0.0375283	0.661902	0.887178	0.536756	0.827022	0.861562	0.999814		Flat-Flat	P55194	ENSMUSG00000022436	Sh3bp1	0.0553877	Sh3bp1
P55200	-0.00792413	-0.0261939	0.887176	0.639426	0.814064	0.157634	0.062835	0.0453608	0.172387	0.696625	0.871455	0.474197	0.493475	0.999814		Flat-Flat	P55200	ENSMUSG00000002028	Kmt2a	-0.00792413	Kmt2a
P55258	-0.0272337	-0.010195	0.132362	0.569258	0.104691	0.286029	0.0200022	0.0145251	0.174877	0.309172	0.19928	0.620886	0.495134	0.97598		Down-Flat	P55258	ENSMUSG00000003037	Rab8a	-0.0272337	Rab8a
P55264	0.0533352	0.0477399	0.00214557	0.00555166	8.72396e-07	0.707431	0.00593975	0.0134221	0.660089	0.0376972	1.30842e-05	0.880409	0.860531	0.693231		Up-Up	P55264	ENSMUSG00000039197	Adk	0.0533352	Adk
P55284	-0.0755439	-0.0291681	0.0888494	0.505712	0.0548043	0.469497	0.0936569	0.0355158	0.0112355	0.621679	0.121397	0.75589	0.121417	0.999814		Down-Flat	P55284	ENSMUSG00000031871	Cdh5	-0.0755439	Cdh5
P55288	-0.079394	-0.043777	4.73258e-06	0.00654808	1.01363e-09	0.100695	0.0160158	0.0125732	0.208865	0.923471	3.88417e-08	0.387003	0.538268	0.999814	Cortex	Down-Down	P55288	ENSMUSG00000031673	Cdh11	-0.079394	Cdh11
P55302	-0.00557334	-0.052323	0.80154	0.0217047	0.0209197	0.386912	-0.0219474	0.0180043	0.228797	0.516648	0.0575173	0.70285	0.559307	0.999814		Flat-Down	P55302	ENSMUSG00000029103	Lrpap1	-0.00557334	Lrpap1
P55772	-0.0862842	0.06287	0.0163629	0.0760881	0.0449617	0.0462254	0.07599	0.028314	0.00995784	0.573366	0.104801	0.266187	0.111781	0.999814		Down-Up	P55772	ENSMUSG00000048120	Entpd1	-0.0862842	Entpd1
P55821	0.12669	0.113679	0.221563	0.271981	0.0731283	2.9496e-06	0.106418	0.0835235	0.20876	0.470608	0.151223	0.000772111	0.538187	0.999814	Cortex	Flat-Flat	P55821	ENSMUSG00000027500	Stmn2	0.12669	Stmn2
P56135	-0.0139548	0.00800482	0.618727	0.775095	0.88159	0.623014	0.00889397	0.0227469	0.697529	0.570094	0.91914	0.841232	0.88021	0.999814		Flat-Flat	P56135	ENSMUSG00000038690	Atp5mf	-0.0139548	Atp5mf
P56183	0.000102641	-0.17265	0.998455	0.00197528	0.00193177	0.441769	0.0102774	0.0430672	0.812403	0.651659	0.00840586	0.740226	0.929845	0.999814		Flat-Down	P56183	ENSMUSG00000061032	Rrp1	0.000102641	Rrp1
P56212	0.00850071	-0.0481691	0.697507	0.0314848	0.0709357	0.0134227	0.0553006	0.0177502	0.00309638	0.243315	0.147536	0.136995	0.0570842	0.94927	Cortex	Flat-Down	P56212	ENSMUSG00000007656	Arpp19	0.00850071	Arpp19
P56213	0.0516302	-0.000638804	0.0699711	0.9818	0.115116	0.801904	0.0424189	0.0227447	0.0683007	0.724709	0.215275	0.921082	0.321072	0.999814		Up-Flat	P56213	ENSMUSG00000040888	Gfer	0.0516302	Gfer
P56371	-0.0128578	-0.0134419	0.597421	0.580927	0.557549	0.53209	0.0114503	0.0197467	0.56472	0.600434	0.673939	0.793487	0.808784	0.999814		Flat-Flat	P56371	ENSMUSG00000019478	Rab4a	-0.0128578	Rab4a
P56375	0.0442613	0.170191	0.62654	0.0657447	0.0523391	0.0493058	0.0812385	0.0737907	0.276417	0.766469	0.117299	0.275053	0.606261	0.999814		Flat-Up	P56375	ENSMUSG00000060923	Acyp2	0.0442613	Acyp2
P56376	0.0854522	0.109976	0.413467	0.293669	0.178062	0.037531	0.0856615	0.0845741	0.316207	0.674662	0.299869	0.234177	0.639038	0.999814		Flat-Flat	P56376	ENSMUSG00000008822	Acyp1	0.0854522	Acyp1
P56379	-0.000953192	0.00198746	0.959012	0.914668	0.994213	0.770455	-0.0156329	0.0150647	0.304602	0.43615	0.996527	0.909978	0.631552	0.999814		Flat-Flat	P56379	ENSMUSG00000021290	Atp5mj	-0.000953192	Atp5mj
P56380	0.0382463	-0.0148418	0.223025	0.634072	0.466504	0.0923031	-0.0224408	0.025296	0.379433	0.806746	0.595975	0.371811	0.689613	0.999814		Flat-Flat	P56380	ENSMUSG00000028443	Nudt2	0.0382463	Nudt2
P56382	-0.0159099	-0.00225613	0.43026	0.910658	0.61557	0.603507	-0.00189252	0.0163306	0.908225	0.408241	0.720653	0.831291	0.967865	0.999814		Flat-Flat	P56382	ENSMUSG00000016252	Atp5f1e	-0.0159099	Atp5f1e
P56383	-0.0687327	0.00730918	0.0595495	0.838267	0.116737	0.00836162	0.0111493	0.0290803	0.703119	0.671126	0.217515	0.104435	0.882092	0.999814		Down-Flat	P56383	ENSMUSG00000062683	Atp5mc2	-0.0687327	Atp5mc2
P56387	-0.128371	0.0829615	0.43624	0.6142	0.729844	0.755799	0.169601	0.133501	0.21006	0.969495	0.81095	0.902817	0.539954	0.999814		Flat-Flat	P56387	ENSMUSG00000031176	Dynlt3	-0.128371	Dynlt3
P56389	0.184515	-0.0413944	0.00131353	0.447604	0.00339652	0.119903	0.0829392	0.0441405	0.0663262	0.00961959	0.0133723	0.41973	0.317259	0.521524	Cortex	Up-Flat	P56389	ENSMUSG00000028755	Cda	0.184515	Cda
P56391	0.126204	-0.0493184	0.0120264	0.31278	0.0394178	0.362482	-0.00255876	0.0394736	0.948585	0.484595	0.0945898	0.685061	0.983138	0.999814		Up-Flat	P56391	ENSMUSG00000036751	Cox6b1	0.126204	Cox6b1
P56392	0.132113	-0.198313	0.0927794	0.0131785	0.0403043	0.370179	0.0643744	0.0628946	0.311189	0.535528	0.0963066	0.689816	0.636198	0.999814		Up-Down	P56392	ENSMUSG00000074218	Cox7a1	0.132113	Cox7a1
P56393	-0.0526878	-0.0130805	0.171965	0.732162	0.197324	0.443206	0.0199866	0.0310247	0.522501	0.13964	0.322873	0.741275	0.788169	0.879876		Flat-Flat	P56393	ENSMUSG00000031231	Cox7b	-0.0526878	Cox7b
P56395	0.0294112	0.00944594	0.468533	0.815465	0.605524	0.145511	-0.00238765	0.032866	0.942388	0.334993	0.713888	0.459246	0.981129	0.979676	Hippocampus, Striatum	Flat-Flat	P56395	ENSMUSG00000024646	Cyb5a	0.0294112	Cyb5a
P56399	-0.0267114	-0.021264	0.0509205	0.11751	0.00319024	0.469732	0.0151291	0.0108924	0.171255	0.430759	0.0127245	0.755959	0.493373	0.999814		Down-Down	P56399	ENSMUSG00000038429	Usp5	-0.0267114	Usp5
P56480	0.00365464	-0.0115749	0.753432	0.322048	0.595938	0.414565	0.0140676	0.00944539	0.142935	0.37264	0.70643	0.71966	0.458835	0.999253		Flat-Flat	P56480	ENSMUSG00000025393	Atp5f1b	0.00365464	Atp5f1b
P56528	-0.26689	0.168364	0.000311798	0.0179133	0.00123547	0.424542	0.113111	0.0560734	0.0492856	0.645908	0.00578531	0.726948	0.274662	0.999814		Down-Up	P56528	ENSMUSG00000029084	Cd38	-0.26689	Cd38
P56546	-0.0104221	-0.0296297	0.425834	0.0268739	0.00958015	0.705152	0.0219569	0.0105949	0.0436227	0.658578	0.0307262	0.878782	0.256858	0.999814		Flat-Down	P56546	ENSMUSG00000030970	Ctbp2	-0.0104221	Ctbp2
P56564	-0.0153645	0.0479754	0.590619	0.0973118	0.235297	0.353244	-0.00289151	0.0231642	0.901182	0.877755	0.367663	0.679529	0.964686	0.999814		Flat-Up	P56564	ENSMUSG00000005360	Slc1a3	-0.0153645	Slc1a3
P56565	0.0860003	0.125076	0.0613355	0.00760817	0.000103059	0.669604	0.0137012	0.0366493	0.710165	0.0714624	0.00074682	0.861608	0.886061	0.779944		Up-Up	P56565			0.0860003	S100a1
P56581	0.0659199	-0.0278529	0.359597	0.69765	0.652202	0.00774244	-0.103282	0.0581879	0.0822439	0.972575	0.74788	0.100627	0.352445	0.999814		Flat-Flat	P56581	ENSMUSG00000034674	Tdg	0.0659199	Tdg
P56671	-0.10391	0.102595	0.187047	0.192586	0.316206	0.836762	-0.077043	0.063387	0.230143	0.632724	0.455663	0.934686	0.559766	0.999814		Flat-Flat	P56671			-0.10391	Maz
P56695	-0.0375755	-0.0353609	0.214156	0.241969	0.0599172	0.168933	0.00879543	0.0243708	0.719757	0.135816	0.129978	0.490642	0.890801	0.871984		Flat-Flat	P56695	ENSMUSG00000039474	Wfs1	-0.0375755	Wfs1
P56812	0.0533089	0.0455926	0.420345	0.490312	0.328554	0.0522037	0.132737	0.0535512	0.016753	0.344714	0.46702	0.283979	0.155603	0.981056		Flat-Flat	P56812	ENSMUSG00000030417	Pdcd5	0.0533089	Pdcd5
P56818	0.0174367	0.00285595	0.620424	0.935268	0.821664	0.806467	0.0260524	0.0285609	0.366239	0.0956187	0.876897	0.923112	0.678571	0.813297		Flat-Flat	P56818	ENSMUSG00000032086	Bace1	0.0174367	Bace1
P56873	-0.0968325	-0.0622568	0.0138648	0.107061	0.000499068	0.321137	0.108111	0.0309518	0.001037	0.549527	0.00274844	0.650656	0.0274508	0.999814	Cortex	Down-Down	P56873	ENSMUSG00000118125	Gm50387	-0.0968325	Znrd2
P56873	-0.0968325	-0.0622568	0.0138648	0.107061	0.000499068	0.321137	0.108111	0.0309518	0.001037	0.549527	0.00274844	0.650656	0.0274508	0.999814	Cortex	Down-Down	P56873	ENSMUSG00000079478	Znrd2	-0.0968325	Znrd2
P56942	0.0386112	-0.129007	0.53856	0.0438914	0.115689	0.367877	-0.0086851	0.0508948	0.865218	0.0501097	0.216002	0.688264	0.950789	0.744517		Flat-Down	P56942	ENSMUSG00000035383	Pmch	0.0386112	Pmch
P56959	0.0141128	0.0383573	0.468742	0.0528808	0.0258457	0.448142	-0.0236492	0.015778	0.140455	0.337231	0.0678984	0.745051	0.454688	0.979676		Flat-Up	P56959	ENSMUSG00000030795	Fus	0.0141128	Fus
P56960	0.0208278	-0.0311646	0.494836	0.308506	0.580702	0.166616	-0.0280162	0.0247219	0.262736	0.0713952	0.692659	0.487674	0.595162	0.779944		Flat-Flat	P56960	ENSMUSG00000017264	Exosc10	0.0208278	Exosc10
P57080	-0.0421791	0.0380309	0.0411647	0.0645376	0.0791702	0.101201	0.0248994	0.0164127	0.135806	0.0514553	0.160458	0.387583	0.451416	0.744517		Down-Up	P57080	ENSMUSG00000022867	Usp25	-0.0421791	Usp25
P57716	0.0203002	-0.0450052	0.747188	0.475768	0.772789	0.170567	0.0798901	0.0511244	0.124702	0.886796	0.842927	0.492651	0.433173	0.999814		Flat-Flat	P57716	ENSMUSG00000003458	Ncstn	0.0203002	Ncstn
P57722	-0.0149018	0.00436035	0.34661	0.782109	0.623155	0.105143	-0.0169404	0.0128006	0.191971	0.211963	0.726138	0.394433	0.519229	0.938054		Flat-Flat	P57722	ENSMUSG00000001120	Pcbp3	-0.0149018	Pcbp3
P57724	-0.00684888	-0.00911557	0.784347	0.71577	0.813641	0.470609	-0.0258467	0.0203204	0.209516	0.512329	0.871224	0.756097	0.538997	0.999814		Flat-Flat	P57724			-0.00684888	Pcbp4
P57746	0.0396783	-0.0262515	0.0409811	0.171069	0.113003	0.154518	-0.0114203	0.015425	0.462678	0.871993	0.212069	0.471094	0.751924	0.999814		Up-Flat	P57746	ENSMUSG00000021114	Atp6v1d	0.0396783	Atp6v1d
P57759	-0.0509143	-0.0576815	0.00541122	0.00182366	6.93532e-07	0.238292	0.0597993	0.0142681	0.000118424	0.0854974	1.08229e-05	0.577312	0.00614715	0.797191	Cortex, Hippocampus, Striatum	Down-Down	P57759	ENSMUSG00000029616	Erp29	-0.0509143	Erp29
P57774	0.0683735	0.00592396	0.346231	0.934656	0.521438	0.0427525	-0.0864022	0.0586863	0.147475	0.0481191	0.642601	0.254395	0.466478	0.73219		Flat-Flat	P57774	ENSMUSG00000029819	Npy	0.0683735	Npy
P57784	0.0144318	-0.0297673	0.568582	0.242188	0.500944	0.259818	-0.0296042	0.0205253	0.155703	0.512654	0.625134	0.598366	0.473981	0.999814		Flat-Flat	P57784	ENSMUSG00000030512	Snrpa1	0.0144318	Snrpa1
P57787	-0.0564527	-0.0349363	0.312781	0.530828	0.259204	0.148286	0.0811693	0.0451839	0.0787221	0.0503574	0.394083	0.463037	0.344597	0.744517	Cortex	Flat-Flat	P57787	ENSMUSG00000025161	Slc16a3	-0.0564527	Slc16a3
P58006	0.0127701	0.0109319	0.787865	0.817801	0.881579	0.374053	-0.0333072	0.0385329	0.391677	0.477856	0.91914	0.692732	0.699191	0.999814		Flat-Flat	P58006	ENSMUSG00000038332	Sesn1	0.0127701	Sesn1
P58021	-0.0150266	-0.0374113	0.430959	0.0537526	0.0232074	0.161724	-0.0336267	0.0154475	0.0344431	0.562793	0.0626539	0.480364	0.22938	0.999814		Flat-Down	P58021	ENSMUSG00000025544	Tm9sf2	-0.0150266	Tm9sf2
P58044	-0.0428761	0.0706603	0.227604	0.049613	0.138663	0.620423	-0.0601775	0.0286439	0.0409275	0.099311	0.249384	0.839166	0.250459	0.813798		Flat-Up	P58044	ENSMUSG00000058258	Idi1	-0.0428761	Idi1
P58058	-0.0556383	-0.0139934	0.0971167	0.672326	0.0919237	0.342803	0.00352935	0.026848	0.895963	0.47096	0.180083	0.670449	0.962215	0.999814		Down-Flat	P58058	ENSMUSG00000029063	Nadk	-0.0556383	Nadk
P58059	-0.00901067	0.0310664	0.814991	0.42126	0.707619	0.299355	0.00851795	0.0312696	0.78648	0.0529611	0.793119	0.630143	0.917456	0.747236		Flat-Flat	P58059	ENSMUSG00000054312	Mrps21	-0.00901067	Mrps21
P58064	0.0985075	0.0011806	0.017344	0.976557	0.0227264	0.153884	-0.0540528	0.0326334	0.104172	0.889285	0.0615598	0.470662	0.399039	0.999814		Up-Flat	P58064	ENSMUSG00000039680	Mrps6	0.0985075	Mrps6
P58069	0.0212881	0.0241652	0.453907	0.395648	0.281618	0.805891	-0.0471276	0.0230204	0.0461325	0.543859	0.418797	0.923112	0.264962	0.999814		Flat-Flat	P58069	ENSMUSG00000032413	Rasa2	0.0212881	Rasa2
P58137	-0.061623	0.0480056	0.0805293	0.1707	0.183118	0.0330046	0.0899438	0.0281827	0.00249718	0.916081	0.306408	0.221194	0.0499368	0.999814		Down-Flat	P58137	ENSMUSG00000017307	Acot8	-0.061623	Acot8
P58158	0.0202236	-0.0753613	0.730304	0.202514	0.41553	0.0110609	-0.00500725	0.0476224	0.916699	0.807413	0.551353	0.125123	0.971038	0.999814		Flat-Flat	P58158	ENSMUSG00000071649	B3gat3	0.0202236	B3gat3
P58242	0.200605	0.0185335	0.000123905	0.70127	3.49202e-05	0.0688232	0.00406864	0.0392127	0.917794	0.837755	0.000292762	0.325609	0.971696	0.999814	Hippocampus, Striatum	Up-Flat	P58242	ENSMUSG00000028885	Smpdl3b	0.200605	Smpdl3b
P58252	-0.0453237	-0.0147934	7.61458e-05	0.164274	1.56575e-06	0.0939898	0.028672	0.00855177	0.00156794	0.459167	2.08738e-05	0.375088	0.036335	0.999814	Cortex	Down-Down	P58252	ENSMUSG00000034994	Eef2	-0.0453237	Eef2
P58283	-0.0888606	-0.0165706	0.0827153	0.742483	0.0880642	0.0294424	0.00396294	0.0409413	0.923292	0.102283	0.174248	0.209823	0.973626	0.817687		Down-Flat	P58283	ENSMUSG00000045078	Rnf216	-0.0888606	Rnf216
P58334	-0.0381094	0.0255588	0.436544	0.601167	0.727864	0.388532	0.0172274	0.0396587	0.665951	0.765212	0.809487	0.703769	0.86503	0.999814		Flat-Flat	P58334	ENSMUSG00000035397	Klf16	-0.0381094	Klf16
P58389	0.0576091	0.0114983	7.4754e-05	0.391432	6.35556e-06	0.0434674	-0.0380714	0.0108556	0.000994039	0.280661	6.89131e-05	0.256627	0.0272486	0.972144	Cortex	Up-Flat	P58389	ENSMUSG00000039515	Ptpa	0.0576091	Ptpa
P58390	-0.0408434	-0.0660389	0.0873405	0.00692596	0.000151525	0.0322204	-0.000816248	0.0191081	0.966104	0.610288	0.00101931	0.219164	0.98844	0.999814		Down-Down	P58390			-0.0408434	Kcnn2
P58391	-0.0232091	-0.0127979	0.593538	0.768294	0.701535	0.0484716	0.00430477	0.0352688	0.903364	0.20875	0.788107	0.272895	0.965524	0.938054		Flat-Flat	P58391	ENSMUSG00000000794	Kcnn3	-0.0232091	Kcnn3
P58404	-0.0536576	-0.0428865	0.000304231	0.0031235	4.32173e-08	0.132062	-0.0267717	0.0112507	0.0213556	0.150323	1.02673e-06	0.439408	0.177414	0.888058	Cortex	Down-Down	P58404	ENSMUSG00000030374	Strn4	-0.0536576	Strn4
P58462	-0.0378833	0.000348762	0.345944	0.993045	0.553687	0.396026	0.0595723	0.0324965	0.0729792	0.584675	0.670113	0.708857	0.329713	0.999814		Flat-Flat	P58462	ENSMUSG00000030067	Foxp1	-0.0378833	Foxp1
P58466	0.0220656	0.0345654	0.498259	0.290422	0.220891	0.875836	-0.02554	0.0264012	0.338203	0.0886625	0.351104	0.948088	0.65693	0.801169		Flat-Flat	P58466	ENSMUSG00000026176	Ctdsp1	0.0220656	Ctdsp1
P58468	-0.00955112	0.0116472	0.839409	0.804834	0.96555	0.152675	-0.0146865	0.0382744	0.702883	0.771847	0.97649	0.470101	0.881974	0.999814		Flat-Flat	P58468	ENSMUSG00000032977	Slx9	-0.00955112	Slx9
P58501	0.00990357	-0.0593189	0.672686	0.014161	0.0314683	0.0207352	-0.00250538	0.0190233	0.895772	0.833885	0.0794742	0.172456	0.962215	0.999814		Flat-Down	P58501	ENSMUSG00000022974	Paxbp1	0.00990357	Paxbp1
P58544	-0.0139609	0.00276513	0.684467	0.935796	0.910687	0.542734	0.062201	0.0278806	0.0303902	0.974404	0.938819	0.799666	0.216734	0.999814		Flat-Flat	P58544	ENSMUSG00000025103	Btbd1	-0.0139609	Btbd1
P58742	0.052587	0.0400108	0.0201995	0.0737766	0.000478267	0.805138	0.00243279	0.0178718	0.892292	0.770546	0.00266193	0.923112	0.96096	0.999814	Cortex	Up-Up	P58742	ENSMUSG00000036678	Aaas	0.052587	Aaas
P58774-2	0.0226927	0.150229	0.891946	0.370466	0.53191	0.0211916	0.203637	0.135675	0.139927	0.231571	0.651956	0.174751	0.454116	0.94927		Flat-Flat	P58774	ENSMUSG00000028464	Tpm2	0.0226927	Tpm2
P58801	-0.0305551	-0.0193023	0.368255	0.568786	0.33563	0.00221371	-0.0186697	0.0274667	0.499946	0.586469	0.473839	0.0488521	0.77476	0.999814		Flat-Flat	P58801	ENSMUSG00000041135	Ripk2	-0.0305551	Ripk2
P58802	-0.0360192	-0.0785772	0.100676	0.000643332	9.65624e-06	0.0345222	0.00565466	0.0175706	0.748983	0.217004	9.89832e-05	0.224768	0.901336	0.941468	Cortex	Down-Down	P58802	ENSMUSG00000034412	Tbc1d10a	-0.0360192	Tbc1d10a
P58854	0.00414493	-0.0709143	0.881344	0.0134181	0.021711	0.314474	-0.00139899	0.0225527	0.950795	0.506314	0.0593587	0.645375	0.983466	0.999814		Flat-Down	P58854	ENSMUSG00000000759	Tubgcp3	0.00414493	Tubgcp3
P58871	-0.0352158	-0.0365353	0.153153	0.138656	0.0179967	0.034419	-0.00113675	0.0198099	0.954479	0.0380722	0.0509153	0.224539	0.984474	0.698372	Cortex	Down-Down	P58871	ENSMUSG00000033955	Tnks1bp1	-0.0352158	Tnks1bp1
P58929	-0.00612922	-0.0109196	0.882841	0.792949	0.916685	0.497471	-0.00704967	0.0337787	0.835564	0.408258	0.943365	0.771768	0.939077	0.999814		Flat-Flat	P58929	ENSMUSG00000038705	Gmeb2	-0.00612922	Gmeb2
P59016	-0.00608935	-0.0369806	0.687467	0.0176332	0.0125769	0.228647	0.00912764	0.0122843	0.461082	0.35717	0.0380373	0.565271	0.750425	0.987681		Flat-Down	P59016	ENSMUSG00000030534	Vps33b	-0.00608935	Vps33b
P59017	-0.0676286	-0.0552752	0.0123904	0.0388427	0.000102549	0.000386774	-0.0250714	0.0212478	0.243834	0.534691	0.000743861	0.0175826	0.570532	0.999814		Down-Down	P59017	ENSMUSG00000009112	Bcl2l13	-0.0676286	Bcl2l13
P59055	-0.07162	0.081725	0.222973	0.165327	0.31608	0.192749	0.0395773	0.0473638	0.407519	0.736066	0.455661	0.520767	0.712356	0.999814		Flat-Up	P59055	ENSMUSG00000044647	Csrnp3	-0.07162	Csrnp3
P59108	-0.025674	0.0120784	0.333405	0.647813	0.622975	0.592772	-0.0238051	0.0214534	0.272692	0.584688	0.726044	0.824026	0.602942	0.999814		Flat-Flat	P59108	ENSMUSG00000034361	Cpne2	-0.025674	Cpne2
P59114	-0.0188885	-0.0210825	0.533494	0.487266	0.420671	0.382097	-0.0411972	0.0245889	0.100351	0.484314	0.555853	0.698638	0.391287	0.999814		Flat-Flat	P59114	ENSMUSG00000039849	Pcif1	-0.0188885	Pcif1
P59235	0.00556626	0.0461366	0.933357	0.489316	0.69446	0.189883	0.0196388	0.0540653	0.718019	0.886218	0.782564	0.516829	0.889954	0.999814		Flat-Flat	P59235	ENSMUSG00000040034	Nup43	0.00556626	Nup43
P59240	-0.112186	-0.0580588	0.0189854	0.215018	0.00212315	0.232583	0.0822715	0.0377279	0.0341419	0.436798	0.00914077	0.569704	0.228205	0.999814		Down-Flat	P59240	ENSMUSG00000039577	Nphp4	-0.112186	Nphp4
P59267	-0.0314211	0.00973286	0.477763	0.825541	0.765797	0.126435	0.000591301	0.0358561	0.986911	0.262101	0.837673	0.431835	0.994931	0.962249		Flat-Flat	P59267	ENSMUSG00000039470	Zdhhc2	-0.0314211	Zdhhc2
P59279	0.000461973	-0.0105161	0.978176	0.534307	0.779619	0.00808506	0.0183847	0.0137171	0.186466	0.211825	0.8482	0.102162	0.512791	0.938054		Flat-Flat	P59279	ENSMUSG00000022159	Rab2b	0.000461973	Rab2b
P59325	0.0230539	-0.0331872	0.267331	0.112745	0.263626	0.00128779	-0.0362043	0.0167727	0.0359172	0.589355	0.39873	0.0351691	0.234503	0.999814		Flat-Down	P59325	ENSMUSG00000021282	Eif5	0.0230539	Eif5
P59326	0.0287487	-0.0605475	0.581496	0.248252	0.509624	0.942287	0.00464889	0.0422967	0.912938	0.641061	0.632944	0.976486	0.969926	0.999814		Flat-Flat	P59326	ENSMUSG00000038848	Ythdf1	0.0287487	Ythdf1
P59470	-0.027185	-0.0327006	0.569321	0.493983	0.455717	0.409701	0.0374435	0.0387374	0.33859	0.816481	0.585979	0.717169	0.657506	0.999814		Flat-Flat	P59470	ENSMUSG00000034453	Polr3b	-0.027185	Polr3b
P59481	-0.0608314	-0.0132407	0.0803947	0.699163	0.0780707	0.104244	-0.00404858	0.0278079	0.884854	0.767452	0.159253	0.392667	0.95845	0.999814		Down-Flat	P59481	ENSMUSG00000001143	Lman2l	-0.0608314	Lman2l
P59644	-0.0367169	-0.0448131	0.0891081	0.0393874	0.00152353	0.220724	0.0297217	0.0172763	0.0918058	0.507332	0.00692163	0.554664	0.372878	0.999814		Down-Down	P59644	ENSMUSG00000034570	Inpp5j	-0.0367169	Inpp5j
P59672	0.0135802	0.0168351	0.705517	0.639593	0.696914	0.0137385	0.0535865	0.0291684	0.0723841	0.529088	0.784364	0.138366	0.328851	0.999814		Flat-Flat	P59672	ENSMUSG00000024219	Anks1	0.0135802	Anks1a
P59708	-0.127368	0.00958006	0.110012	0.903036	0.203784	0.894643	-0.157761	0.063868	0.017113	0.252858	0.330856	0.954911	0.157128	0.961053		Down-Flat	P59708	ENSMUSG00000037361	Sf3b6	-0.127368	Sf3b6
P59759	0.0137747	-0.0960665	0.344528	2.46114e-08	2.32242e-08	0.399514	0.0208607	0.0117811	0.0829614	0.454031	5.8013e-07	0.711619	0.35386	0.999814	Cortex	Flat-Down	P59759			0.0137747	Mrtfb
P59764	-0.0334822	-0.0347701	0.0258413	0.0209016	0.000117452	0.0258872	-0.00549711	0.0118863	0.645831	0.0220259	0.000834596	0.195398	0.851566	0.597066		Down-Down	P59764	ENSMUSG00000035954	Dock4	-0.0334822	Dock4
P59913	0.0352813	0.0853124	0.251679	0.00723258	0.000793053	0.491542	-0.041738	0.024828	0.0992424	0.514867	0.00399199	0.766655	0.388217	0.999814		Flat-Up	P59913	ENSMUSG00000051285	Pcmtd1	0.0352813	Pcmtd1
P59999	-0.0508282	-0.033498	0.0298862	0.146732	0.00216492	0.0393391	0.0164001	0.0185426	0.380859	0.754163	0.00927153	0.239337	0.69049	0.999814	Hippocampus, Striatum	Down-Down	P59999	ENSMUSG00000079426	Arpc4	-0.0508282	Arpc4
P60122	-0.0310777	-0.0208406	0.00699787	0.064841	0.000100153	0.164468	5.34173e-05	0.00900458	0.995291	0.833218	0.000731558	0.484209	0.998292	0.999814		Down-Down	P60122	ENSMUSG00000030079	Ruvbl1	-0.0310777	Ruvbl1
P60202	0.275806	0.131707	5.2625e-05	0.0391718	1.33278e-07	0.0115555	0.00929834	0.0507174	0.855306	0.964109	2.67983e-06	0.126969	0.947191	0.999814	Cortex, Hippocampus, Striatum	Up-Up	P60202	ENSMUSG00000031425	Plp1	0.275806	Plp1
P60229	-0.0427264	-0.0293435	0.00652023	0.0566019	7.54828e-05	0.829324	0.0130522	0.0122646	0.292555	0.273	0.000570133	0.930472	0.62136	0.968472		Down-Down	P60229	ENSMUSG00000022336	Eif3e	-0.0427264	Eif3e
P60335	-0.00323226	0.0203795	0.854255	0.250001	0.462641	0.231891	-0.001554	0.01429	0.913856	0.931386	0.592695	0.569151	0.969926	0.999814		Flat-Flat	P60335	ENSMUSG00000051695	Pcbp1	-0.00323226	Pcbp1
P60469	-0.0262679	-0.0486914	0.00296723	5.00463e-07	3.97914e-11	0.890378	-0.016385	0.00685091	0.0207391	0.300474	2.40689e-09	0.953009	0.174873	0.97598	Cortex, Hippocampus, Striatum	Down-Down	P60469	ENSMUSG00000003863	Ppfia3	-0.0262679	Ppfia3
P60487	0.0260029	-0.0152672	0.401569	0.621521	0.698331	0.0807406	-0.000627937	0.0250864	0.980134	0.78237	0.785354	0.349118	0.992023	0.999814		Flat-Flat	P60487	ENSMUSG00000116165	Pdxp	0.0260029	Pdxp
P60521	0.0289196	0.0552374	0.437568	0.141397	0.0788571	0.403539	0.0227306	0.0301631	0.454777	0.778137	0.160136	0.713923	0.746638	0.999814		Flat-Up	P60521	ENSMUSG00000031950	Gabarapl2	0.0289196	Gabarapl2
P60603	-0.06568	-0.0581698	0.179798	0.23389	0.0454803	0.168221	0.0631902	0.0393964	0.115284	0.320676	0.10564	0.489756	0.417295	0.977068		Flat-Flat	P60603	ENSMUSG00000067847	Romo1	-0.06568	Romo1
P60605	0.141572	-0.0856268	0.0806946	0.285892	0.20947	0.995089	0.0221074	0.0647832	0.734404	0.385964	0.337244	0.997939	0.896	0.999489		Up-Flat	P60605	ENSMUSG00000009293	Ube2g2	0.141572	Ube2g2
P60670	-0.0142665	-0.0188881	0.200945	0.0924796	0.0152532	0.000273399	-0.00730189	0.00898349	0.420339	0.141598	0.044605	0.0142929	0.721836	0.879876		Flat-Down	P60670	ENSMUSG00000039703	Nploc4	-0.0142665	Nploc4
P60761	-0.0621045	-0.0806368	0.246757	0.134454	0.0333912	0.374334	0.0870136	0.0432454	0.0498413	0.045407	0.0828441	0.692732	0.276146	0.728803	Cortex	Flat-Down	P60761	ENSMUSG00000053310	Nrgn	-0.0621045	Nrgn
P60762	-0.0581102	0.0240159	0.125052	0.521867	0.301094	0.0351801	-0.0396554	0.0303917	0.198178	0.316653	0.440213	0.226291	0.526867	0.97598		Down-Flat	P60762	ENSMUSG00000062270	Morf4l1	-0.0581102	Morf4l1
P60764	-0.0687523	0.0132806	0.00228493	0.536565	0.00535072	0.738905	0.00125543	0.0174197	0.942846	0.167524	0.0192537	0.895076	0.981462	0.904877		Down-Flat	P60764	ENSMUSG00000018012	Rac3	-0.0687523	Rac3
P60766	-0.0260487	-0.00158846	0.210275	0.938601	0.326921	0.551486	0.0312742	0.0167495	0.0679921	0.480493	0.465591	0.803717	0.320518	0.999814		Flat-Flat	P60766	ENSMUSG00000006699	Cdc42	-0.0260487	Cdc42
P60766-1	0.0325625	0.0928356	0.60018	0.139056	0.119274	0.0784733	0.0143052	0.0503888	0.77771	0.659972	0.221228	0.344306	0.91326	0.999814		Flat-Up	P60766	ENSMUSG00000006699	Cdc42	0.0325625	Cdc42
P60824	0.182688	0.0633931	1.55116e-06	0.0632922	4.68593e-09	0.698154	-0.293608	0.0272254	2.01814e-14	0.166912	1.47194e-07	0.877066	2.27979e-11	0.90403	Cortex, Hippocampus, Striatum	Up-Up	P60824	ENSMUSG00000045193	Cirbp	0.182688	Cirbp
P60840	0.0048218	-0.0451763	0.873926	0.141564	0.269609	0.0804244	0.0371445	0.0246797	0.138861	0.260002	0.405272	0.348946	0.453086	0.961779	Cortex	Flat-Down	P60840	ENSMUSG00000038619	Ensa	0.0048218	Ensa
P60843	-0.0429672	-0.0264963	0.00690543	0.0881222	0.000152913	0.255806	-0.0232296	0.0124275	0.0677018	0.403218	0.0010277	0.593946	0.31989	0.999814		Down-Down	P60843	ENSMUSG00000059796	Eif4a1	-0.0429672	Eif4a1
P60853	-0.0404142	-0.041207	0.156093	0.148301	0.0202446	4.23306e-06	0.0349412	0.0229004	0.133624	0.561668	0.0559554	0.000911229	0.448623	0.999814		Down-Down	P60853	ENSMUSG00000036306	Lzts1	-0.0404142	Lzts1
P60867	-0.0513649	0.0305475	0.0324835	0.196525	0.096668	0.430552	-0.0241089	0.0190437	0.211632	0.712689	0.18747	0.730832	0.541687	0.999814		Down-Flat	P60867	ENSMUSG00000028234	Rps20	-0.0513649	Rps20
P60879	0.0280446	-0.0520905	0.308762	0.0620148	0.171567	0.686143	-0.0147265	0.0222588	0.511389	0.447993	0.292477	0.872309	0.780917	0.999814		Flat-Down	P60879	ENSMUSG00000027273	Snap25	0.0280446	Snap25
P60879-2	-0.0153496	-0.0454689	0.77982	0.4091	0.515876	0.056758	-0.0218849	0.0445805	0.625729	0.533633	0.637463	0.296132	0.841707	0.999814		Flat-Flat	P60879	ENSMUSG00000027273	Snap25	-0.0153496	Snap25
P60882	-0.0719637	-0.00858745	0.197716	0.876791	0.284823	0.553467	0.00580703	0.0449847	0.897827	0.908329	0.422073	0.80444	0.963037	0.999814		Flat-Flat	P60882	ENSMUSG00000045039	Megf8	-0.0719637	Megf8
P60898	-0.0725392	0.0310999	0.413364	0.725059	0.71154	0.0357245	-0.0485519	0.0717777	0.50202	0.945518	0.796415	0.227958	0.775396	0.999814		Flat-Flat	P60898	ENSMUSG00000019738	Polr2i	-0.0725392	Polr2i
P60904	0.0170343	0.0547045	0.516218	0.0409762	0.0219061	0.129789	0.0224354	0.0212659	0.29671	0.763116	0.0598236	0.436926	0.625721	0.999814		Flat-Up	P60904	ENSMUSG00000000826	Dnajc5	0.0170343	Dnajc5
P61021	0.0717738	0.0890186	0.00324752	0.000356796	5.43499e-08	0.101657	0.00115294	0.0189131	0.951644	0.316011	1.23206e-06	0.388045	0.983833	0.97598	Hippocampus, Striatum	Up-Up	P61021	ENSMUSG00000000711	Rab5b	0.0717738	Rab5b
P61022	0.0571792	0.110705	0.368286	0.0850448	0.0326997	0.354755	0.0348412	0.0514031	0.50115	0.69041	0.081571	0.680056	0.77476	0.999814		Flat-Up	P61022	ENSMUSG00000014077	Chp1	0.0571792	Chp1
P61027	-0.0442094	-0.0288874	0.118806	0.304577	0.0381683	0.514059	0.0384814	0.022728	0.0969136	0.571004	0.092257	0.781069	0.385076	0.999814		Down-Flat	P61027	ENSMUSG00000020671	Rab10	-0.0442094	Rab10
P61028	0.037073	-0.0326661	0.114151	0.162698	0.223657	0.0175658	0.0203617	0.0188116	0.284483	0.675516	0.354547	0.157587	0.612862	0.999814		Up-Down	P61028	ENSMUSG00000036943	Rab8b	0.037073	Rab8b
P61080	0.0456329	0.0124826	0.141992	0.684804	0.145969	0.716051	-0.00222134	0.0249565	0.929446	0.777089	0.259244	0.884516	0.976545	0.999814		Up-Flat	P61080	ENSMUSG00000019927	Ube2d1	0.0456329	Ube2d1
P61082	-0.0147541	-0.0322289	0.491307	0.136333	0.0885148	0.235608	-0.0089961	0.0173696	0.606892	0.573879	0.174997	0.574309	0.831339	0.999814		Flat-Down	P61082	ENSMUSG00000005575	Ube2m	-0.0147541	Ube2m
P61087	-0.0489204	-0.0196391	0.0418684	0.405443	0.0154582	0.177548	0.0354269	0.0191047	0.0698376	0.236888	0.0450751	0.50231	0.324301	0.94927		Down-Flat	P61087	ENSMUSG00000029203	Ube2k	-0.0489204	Ube2k
P61089	0.0300693	-0.0341684	0.626989	0.580937	0.83236	0.958823	0.0793911	0.0501959	0.120303	0.760475	0.883802	0.982723	0.427635	0.999814		Flat-Flat	P61089	ENSMUSG00000074781	Ube2n	0.0300693	Ube2n
P61148	-0.0223802	0.097289	0.452547	0.00186964	0.0049309	0.382955	0.0413086	0.0241283	0.0933439	0.0964326	0.0179192	0.699837	0.375996	0.813297		Flat-Up	P61148	ENSMUSG00000036585	Fgf1	-0.0223802	Fgf1
P61161	-0.0298564	-0.0455503	0.00500057	4.47584e-05	8.6679e-09	0.116412	-0.00194082	0.00828446	0.81577	0.0338623	2.47814e-07	0.414396	0.930966	0.673886	Cortex	Down-Down	P61161	ENSMUSG00000020152	Actr2	-0.0298564	Actr2
P61164	0.02393	0.0076862	0.498099	0.82737	0.645001	0.900968	0.00610266	0.0286212	0.832057	0.994309	0.742492	0.95761	0.937618	0.999814		Flat-Flat	P61164	ENSMUSG00000025228	Actr1a	0.02393	Actr1a
P61202	0.0248835	-0.026247	0.0175154	0.0124932	0.0196448	0.20759	0.00850002	0.00825671	0.308419	0.350961	0.0546901	0.538432	0.635129	0.983841		Up-Down	P61202	ENSMUSG00000027206	Cops2	0.0248835	Cops2
P61205	-0.0543792	-0.0354968	0.106885	0.288814	0.0308877	0.210559	0.0129153	0.0270213	0.634843	0.403014	0.0783322	0.540731	0.845722	0.999814		Down-Flat	P61205	ENSMUSG00000051853	Arf3	-0.0543792	Arf3
P61211	-0.0369177	-0.00632312	0.219652	0.832218	0.299041	0.269863	0.0447591	0.0242368	0.070955	0.421752	0.438067	0.607359	0.324818	0.999814		Flat-Flat	P61211	ENSMUSG00000060904	Arl1	-0.0369177	Arl1
P61215	-0.0503377	0.0727867	0.500651	0.331398	0.606696	0.60261	0.0420274	0.0605667	0.491088	0.945239	0.714466	0.830566	0.769158	0.999814		Flat-Flat	P61215	ENSMUSG00000056158	Car10	-0.0503377	Ca10
P61222	-0.0555144	-0.0253664	0.00636606	0.19852	0.000465287	0.402842	0.0179891	0.0158855	0.263084	0.755763	0.00259759	0.713344	0.595396	0.999814		Down-Flat	P61222	ENSMUSG00000058355	Abce1	-0.0555144	Abce1
P61226	-0.0346649	-0.0450935	0.0288038	0.00514694	2.1968e-05	0.0612069	0.00834259	0.0125576	0.509647	0.238592	0.000198254	0.307041	0.78008	0.94927		Down-Down	P61226	ENSMUSG00000036894	Rap2b	-0.0346649	Rap2b
P61255	-0.00122628	0.0421605	0.96649	0.153033	0.264947	0.823805	-0.0235051	0.0237095	0.326472	0.476878	0.400072	0.928891	0.646948	0.999814		Flat-Up	P61255	ENSMUSG00000060938	Rpl26	-0.00122628	Rpl26
P61264	0.00905723	0.013958	0.561719	0.372329	0.334939	0.732096	0.0190046	0.0126554	0.139724	0.99534	0.473521	0.891846	0.454083	0.999814		Flat-Flat	P61264	ENSMUSG00000030806	Stx1b	0.00905723	Stx1b
P61290	-0.0174203	-0.0163023	0.502096	0.529804	0.430694	0.0300799	-0.0130675	0.0210315	0.537322	0.793836	0.56502	0.211891	0.796011	0.999814		Flat-Flat	P61290	ENSMUSG00000078652	Psme3	-0.0174203	Psme3
P61294	0.00270206	-0.0319126	0.900705	0.145031	0.268988	0.62308	0.0109822	0.0175889	0.535332	0.736877	0.404504	0.841232	0.795215	0.999814		Flat-Down	P61294	ENSMUSG00000032549	Rab6b	0.00270206	Rab6b
P61329	-0.016219	-0.0175442	0.406282	0.369315	0.228679	0.123845	0.0527474	0.0158061	0.00164104	0.973213	0.359936	0.426753	0.0375336	0.999814		Flat-Flat	P61329	ENSMUSG00000022523	Fgf12	-0.016219	Fgf12
P61358	0.0257657	-0.00847197	0.37111	0.767849	0.657173	0.0457787	-0.0106129	0.0233011	0.650827	0.254667	0.751304	0.264238	0.85565	0.961053		Flat-Flat	P61358	ENSMUSG00000063316	Rpl27	0.0257657	Rpl27
P61372	0.030485	-0.0745932	0.547308	0.1446	0.337245	0.876324	0.0596271	0.0410677	0.153028	0.462223	0.475496	0.948088	0.472079	0.999814		Flat-Down	P61372	ENSMUSG00000042258	Isl1	0.030485	Isl1
P61406	0.0195746	-0.0264159	0.504699	0.368889	0.644533	0.0272691	-0.0199242	0.0237776	0.406218	0.0987779	0.742303	0.200529	0.711538	0.813798		Flat-Flat	P61406	ENSMUSG00000038290	Smg6	0.0195746	Smg6
P61460	0.0292697	-0.0159197	0.264889	0.5424	0.532806	0.00539102	-0.0459228	0.021185	0.0351715	0.152869	0.652654	0.0810919	0.232329	0.889387		Flat-Flat	P61460	ENSMUSG00000037426	Depdc5	0.0292697	Depdc5
P61514	-0.0184222	0.0739181	0.618323	0.0498317	0.122506	0.494934	-0.0706709	0.0299944	0.022597	0.748931	0.226248	0.769488	0.183764	0.999814		Flat-Up	P61514	ENSMUSG00000046330	Rpl37a	-0.0184222	Rpl37a
P61750	-0.0662054	0.011342	0.0031241	0.596361	0.00683723	0.676838	0.00478704	0.0173685	0.784026	0.757508	0.0235341	0.865137	0.916512	0.999814		Down-Flat	P61750	ENSMUSG00000021877	Arf4	-0.0662054	Arf4
P61759	-0.0493313	0.0270367	0.306742	0.573899	0.588963	0.535557	0.0204394	0.038989	0.602527	0.661935	0.69989	0.794595	0.829689	0.999814	Cortex	Flat-Flat	P61759	ENSMUSG00000031197	Vbp1	-0.0493313	Vbp1
P61804	-0.077077	-0.0600524	0.150842	0.261012	0.0419534	2.86757e-05	-0.0341275	0.0431089	0.432456	0.952957	0.0992107	0.00349796	0.731317	0.999814		Down-Flat	P61804	ENSMUSG00000022174	Dad1	-0.077077	Dad1
P61809	-0.0479882	-0.0538615	0.086317	0.0551661	0.00229812	0.191434	0.00344439	0.0223757	0.878307	0.344166	0.00969449	0.518544	0.955987	0.981056		Down-Down	P61809	ENSMUSG00000048895	Cdk5r1	-0.0479882	Cdk5r1
P61922	0.0508321	0.0473696	0.00999693	0.015905	2.32966e-05	0.59105	0.0427977	0.0154732	0.00803394	0.93039	0.000207683	0.822735	0.0993062	0.999814	Cortex	Up-Up	P61922	ENSMUSG00000057880	Abat	0.0508321	Abat
P61924	-0.0546292	-0.048612	0.0740956	0.110765	0.0048757	0.280808	0.014457	0.0244293	0.556769	0.95453	0.0177627	0.615523	0.804256	0.999814		Down-Down	P61924	ENSMUSG00000060992	Copz1	-0.0546292	Copz1
P61961	0.0423119	-0.0204439	0.343274	0.645826	0.635116	0.873375	0.00361709	0.0360931	0.920591	1.58556e-05	0.734323	0.94803	0.972485	0.0386823		Flat-Flat	P61961	ENSMUSG00000027746	Ufm1	0.0423119	Ufm1
P61963	-0.00794848	-0.00400487	0.692692	0.842069	0.831494	0.35756	-0.0120648	0.0163229	0.463426	0.812506	0.883266	0.682751	0.752079	0.999814		Flat-Flat	P61963	ENSMUSG00000049354	Dcaf7	-0.00794848	Dcaf7
P61965	-0.0431729	0.017793	0.0337676	0.372247	0.100362	0.0953813	-0.0196394	0.0161296	0.22933	0.0743596	0.193253	0.377962	0.559512	0.779944	Hippocampus, Striatum	Down-Flat	P61965	ENSMUSG00000026917	Wdr5	-0.0431729	Wdr5
P61967	-0.0380075	-0.042318	0.108849	0.0751424	0.00484962	0.0222298	-0.014415	0.0189946	0.451623	0.281317	0.0176853	0.178491	0.744201	0.972583		Down-Down	P61967	ENSMUSG00000004849	Ap1s1	-0.0380075	Ap1s1
P61971	0.0956132	-0.0473883	0.0917939	0.398064	0.23784	0.656245	-0.0134797	0.0453767	0.767701	0.394046	0.370531	0.855571	0.910665	0.999814		Up-Flat	P61971	ENSMUSG00000008450	Nutf2	0.0956132	Nutf2
P61971	0.0956132	-0.0473883	0.0917939	0.398064	0.23784	0.656245	-0.0134797	0.0453767	0.767701	0.394046	0.370531	0.855571	0.910665	0.999814		Up-Flat	P61971	ENSMUSG00000071497	Nutf2-ps1	0.0956132	Nutf2
P61982	-0.0279794	0.0473684	0.137454	0.0137623	0.0451779	0.0039776	0.00948355	0.0151235	0.533583	0.62037	0.105137	0.0696461	0.794081	0.999814		Down-Up	P61982	ENSMUSG00000051391	Ywhag	-0.0279794	Ywhag
P62046	-0.00891332	0.0021957	0.824972	0.956543	0.973527	0.677378	-0.0216074	0.0327283	0.512277	0.0564218	0.982035	0.865374	0.781197	0.759102		Flat-Flat	P62046	ENSMUSG00000068015	Lrch1	-0.00891332	Lrch1
P62069	-0.0150368	0.0573414	0.711964	0.163129	0.348158	0.0669062	-0.0371406	0.0330561	0.266786	0.614556	0.487224	0.322374	0.597317	0.999814		Flat-Up	P62069	ENSMUSG00000054814	Usp46	-0.0150368	Usp46
P62071	-0.709961	-0.109979	7.71458e-23	0.0080203	3.92019e-26	7.45665e-14	0.0318825	0.0324582	0.330896	0.850743	6.35137e-23	2.72876e-10	0.65094	0.999814	Cortex, Hippocampus, Striatum	Down-Down	P62071	ENSMUSG00000055723	Rras2	-0.709961	Rras2
P62073	-0.00832628	0.0335998	0.873987	0.523009	0.799707	8.75185e-05	0.0143714	0.0426375	0.737541	0.134257	0.862385	0.00696248	0.897545	0.871144		Flat-Flat	P62073	ENSMUSG00000027076	Timm10	-0.00832628	Timm10
P62075	0.0517669	0.0319998	0.484014	0.664791	0.519752	0.241641	0.185323	0.0599258	0.00330266	0.0244082	0.641494	0.58034	0.0595374	0.62111		Flat-Flat	P62075	ENSMUSG00000020219	Timm13	0.0517669	Timm13
P62077	-0.0300501	-0.0235539	0.368163	0.479858	0.276775	0.54792	-0.076286	0.0270075	0.0068752	0.0462395	0.413243	0.802125	0.0913241	0.731527		Flat-Flat	P62077	ENSMUSG00000039016	Timm8b	-0.0300501	Timm8b
P62080	0.0261259	0.0633766	0.527304	0.128994	0.0913267	0.276007	0.0233462	0.0335002	0.489229	0.568466	0.179187	0.611713	0.768219	0.999814		Flat-Up	P62080	ENSMUSG00000028152	Tspan5	0.0261259	Tspan5
P62082	0.0747373	-0.0202158	0.174357	0.71083	0.369245	0.481105	-0.0371255	0.0442588	0.405724	0.3864	0.508468	0.761672	0.711094	0.999489		Flat-Flat	P62082	ENSMUSG00000061477	Rps7	0.0747373	Rps7
P62137	-0.0351405	-0.0271076	0.0253351	0.0813012	0.000741356	0.299359	-0.0040156	0.01243	0.748054	0.0518792	0.00376804	0.630143	0.901271	0.744517		Down-Down	P62137	ENSMUSG00000040385	Ppp1ca	-0.0351405	Ppp1ca
P62141	0.0162898	-0.0558738	0.563187	0.051537	0.132459	0.0134749	-0.0237703	0.0228472	0.303365	0.57048	0.240562	0.136995	0.630775	0.999814		Flat-Down	P62141	ENSMUSG00000014956	Ppp1cb	0.0162898	Ppp1cb
P62192	-0.00805323	-0.0269983	0.582448	0.0696265	0.0502462	0.514757	-0.027198	0.0118784	0.0264772	0.586367	0.113996	0.781428	0.199272	0.999814		Flat-Down	P62192	ENSMUSG00000021178	Psmc1	-0.00805323	Psmc1
P62196	-0.00609566	-0.0210876	0.588396	0.06552	0.0474217	0.596128	-0.0327172	0.00913519	0.000795232	0.535495	0.109076	0.826658	0.0229463	0.999814		Flat-Down	P62196	ENSMUSG00000020708	Psmc5	-0.00609566	Psmc5
P62242	-0.017536	0.029588	0.356111	0.122478	0.295656	0.018631	-0.0212992	0.0153663	0.172122	0.0624571	0.434386	0.161373	0.493475	0.770954		Flat-Up	P62242	ENSMUSG00000047675	Rps8	-0.017536	Rps8
P62245	-0.0183128	0.0182356	0.409871	0.411835	0.634741	0.0177629	-0.0136464	0.0179848	0.451698	0.182709	0.734268	0.157775	0.744201	0.914668		Flat-Flat	P62245	ENSMUSG00000008683	Rps15a	-0.0183128	Rps15a
P62254	-0.101631	0.0760855	0.164741	0.296154	0.348612	0.832099	0.0644086	0.0588168	0.27895	0.686264	0.487577	0.932276	0.608955	0.999814	Cortex	Down-Flat	P62254	ENSMUSG00000020794	Ube2g1	-0.101631	Ube2g1
P62257	-0.0531865	0.0694212	0.278824	0.159277	0.335116	0.476835	0.0820106	0.0396459	0.0439954	0.686023	0.473589	0.75871	0.257685	0.999814		Flat-Up	P62257	ENSMUSG00000039159	Ube2h	-0.0531865	Ube2h
P62259	-0.0657746	0.0145619	0.0303583	0.623547	0.0741911	0.176821	0.0170181	0.0240675	0.482924	0.268426	0.15283	0.501028	0.763725	0.968472		Down-Flat	P62259	ENSMUSG00000020849	Ywhae	-0.0657746	Ywhae
P62264	-0.00219711	0.0184189	0.950776	0.605297	0.851353	0.648214	-0.0107639	0.0289085	0.711275	0.430781	0.898695	0.851755	0.886279	0.999814		Flat-Flat	P62264	ENSMUSG00000024608	Rps14	-0.00219711	Rps14
P62267	-0.0210248	-0.00669586	0.457546	0.812494	0.591451	0.777616	-0.0129106	0.0229212	0.575879	0.204276	0.702049	0.91185	0.816287	0.935605		Flat-Flat	P62267	ENSMUSG00000049517	Rps23	-0.0210248	Rps23
P62270	-0.0443236	-0.0313218	0.09503	0.234697	0.0197208	0.745463	-0.00389719	0.0212504	0.855261	0.916575	0.054839	0.897228	0.947191	0.999814		Down-Flat	P62270	ENSMUSG00000008668	Rps18	-0.0443236	Rps18
P62281	-0.0802861	-0.0357227	0.000362268	0.094145	4.37105e-06	0.26221	-0.00532103	0.0170795	0.756736	0.216737	5.07e-05	0.600098	0.905404	0.941468		Down-Down	P62281	ENSMUSG00000003429	Rps11	-0.0802861	Rps11
P62301	-0.0692702	-0.0368493	0.0417385	0.271273	0.00834885	0.0146053	-0.014639	0.0270339	0.590665	0.841619	0.0275713	0.143678	0.824607	0.999814		Down-Flat	P62301	ENSMUSG00000090862	Rps13	-0.0692702	Rps13
P62305	0.0171922	-0.0924316	0.705591	0.0465389	0.105112	0.028993	-0.0117785	0.0369364	0.751197	0.429936	0.199832	0.207699	0.90253	0.999814		Flat-Down	P62305	ENSMUSG00000090553	Snrpe	0.0171922	Snrpe
P62307	-0.00158813	0.0482672	0.974729	0.337996	0.550425	0.637407	0.103064	0.0407213	0.014707	0.675357	0.667976	0.847215	0.144407	0.999814		Flat-Flat	P62307	ENSMUSG00000020018	Snrpf	-0.00158813	Snrpf
P62309	-0.030065	-0.0233384	0.335804	0.454106	0.233604	0.702995	0.00193266	0.0252488	0.939304	0.169336	0.365638	0.878174	0.980289	0.905116		Flat-Flat	P62309	ENSMUSG00000057278	Snrpg	-0.030065	Snrpg
P62313	0.0424524	0.0487971	0.117024	0.0727552	0.00513819	1.35543e-05	-0.0422475	0.0217165	0.0575945	0.361612	0.0185441	0.00202531	0.296855	0.99088		Up-Up	P62313	ENSMUSG00000031683	Lsm6	0.0424524	Lsm6
P62315	0.0136144	-0.0600005	0.781002	0.223899	0.440262	0.256664	-0.0669972	0.0397603	0.098475	0.456901	0.571935	0.594065	0.387389	0.999814		Flat-Flat	P62315	ENSMUSG00000002477	Snrpd1	0.0136144	Snrpd1
P62317	-0.0123114	-0.000724853	0.369596	0.957693	0.563218	0.515339	-0.0206632	0.0110983	0.0687556	0.0243348	0.67855	0.781713	0.321713	0.62111		Flat-Flat	P62317	ENSMUSG00000040824	Snrpd2	-0.0123114	Snrpd2
P62320	-0.0381891	-0.0360013	0.153525	0.177976	0.0253901	0.183051	0.0225875	0.0215024	0.298764	0.778327	0.0669899	0.510318	0.626747	0.999814	Hippocampus, Striatum	Down-Flat	P62320	ENSMUSG00000020180	Snrpd3	-0.0381891	Snrpd3
P62331	-0.00305418	-0.00751987	0.910187	0.781286	0.921721	0.0569193	0.0126096	0.0219907	0.569047	0.318663	0.946534	0.296322	0.811547	0.976583		Flat-Flat	P62331	ENSMUSG00000044147	Arf6	-0.00305418	Arf6
P62334	-0.00232556	-0.0172389	0.833499	0.123735	0.162581	0.178399	-0.03278	0.00898368	0.000648442	0.876817	0.28091	0.502966	0.0195307	0.999814		Flat-Down	P62334	ENSMUSG00000021832	Psmc6	-0.00232556	Psmc6
P62340	-0.0434499	-0.0247468	0.091305	0.331318	0.0307027	0.0980807	-0.00178122	0.0205887	0.931418	0.187084	0.0779172	0.383264	0.976732	0.917384		Down-Flat	P62340	ENSMUSG00000071359	Tbpl1	-0.0434499	Tbpl1
P62342	-0.0517017	0.0131654	0.120335	0.688948	0.268669	0.106506	0.031779	0.0266928	0.239687	0.538738	0.404116	0.396723	0.566442	0.999814		Down-Flat	P62342	ENSMUSG00000075700	Selenot	-0.0517017	Selenot
P62482	0.0771683	-0.00335063	0.000129284	0.857291	0.000110696	0.0176481	0.015519	0.0151321	0.310236	0.340172	0.000797427	0.157587	0.635344	0.979676		Up-Flat	P62482	ENSMUSG00000028931	Kcnab2	0.0771683	Kcnab2
P62484	-0.00524589	-0.044165	0.765212	0.0147947	0.0122798	0.187216	0.00439858	0.0142612	0.759089	0.382258	0.0373704	0.513581	0.906917	0.999489		Flat-Down	P62484	ENSMUSG00000026782	Abi2	-0.00524589	Abi2
P62488	0.000430671	-0.0512649	0.988335	0.0866134	0.143345	0.00433557	0.00286149	0.0239268	0.905304	0.58334	0.255827	0.0729471	0.966328	0.999814	Hippocampus, Striatum	Flat-Down	P62488	ENSMUSG00000071662	Polr2g	0.000430671	Polr2g
P62492	0.0134393	0.0960421	0.804102	0.081005	0.0965017	0.322241	-0.0603188	0.0439951	0.17674	0.697026	0.187247	0.651096	0.497716	0.999814		Flat-Up	P62492	ENSMUSG00000004771	Rab11a	0.0134393	Rab11a
P62500-2	-0.0352963	-0.0287769	0.65682	0.717077	0.720196	0.0664665	0.0636595	0.0644595	0.328306	0.776066	0.803401	0.321101	0.648603	0.999814		Flat-Flat	P62500	ENSMUSG00000022010	Tsc22d1	-0.0352963	Tsc22d1
P62627	0.0599379	-0.0446551	0.169199	0.303595	0.357116	0.573047	0.00964558	0.0350617	0.784418	0.0165382	0.496341	0.813131	0.916678	0.575816		Up-Flat	P62627	ENSMUSG00000047459	Dynlrb1	0.0599379	Dynlrb1
P62631	-0.016697	-0.0423369	0.379931	0.029272	0.00890714	0.943424	-0.00906794	0.0153838	0.558326	0.0257668	0.0290255	0.976927	0.805061	0.624897		Flat-Down	P62631	ENSMUSG00000016349	Eef1a2	-0.016697	Eef1a2
P62700	-0.0759395	0.0391495	0.119698	0.418107	0.294158	0.754666	0.0244848	0.0391373	0.534533	0.848129	0.432578	0.902516	0.794688	0.999814		Down-Flat	P62700	ENSMUSG00000039770	Ypel5	-0.0759395	Ypel5
P62702	-0.0424109	0.00251486	0.0464769	0.904042	0.0824797	0.304872	-0.0203637	0.0169427	0.235293	0.746417	0.16557	0.634811	0.563492	0.999814		Down-Flat	P62702	ENSMUSG00000031320	Rps4x	-0.0424109	Rps4x
P62715	-0.0099985	-0.00277542	0.297609	0.771319	0.374919	0.469441	0.0133455	0.00775277	0.0916202	0.4301	0.514249	0.75589	0.372801	0.999814		Flat-Flat	P62715	ENSMUSG00000009630	Ppp2cb	-0.0099985	Ppp2cb
P62717	-0.125129	-0.0247664	0.0014422	0.506539	0.000351529	0.450866	-0.0136938	0.0302152	0.652441	0.541481	0.00205451	0.746248	0.857156	0.999814		Down-Flat	P62717	ENSMUSG00000045128	Rpl18a	-0.125129	Rpl18a
P62737	-0.0418586	0.0246948	0.641941	0.78368	0.895463	0.267358	0.0923349	0.0730369	0.212255	0.0573574	0.928709	0.604347	0.54183	0.762223		Flat-Flat	P62737	ENSMUSG00000035783	Acta2	-0.0418586	Acta2
P62743	-0.0161618	-0.0579818	0.496566	0.0176363	0.00728427	0.162956	-0.00666895	0.0192611	0.730675	0.381161	0.0247395	0.48267	0.894882	0.999489		Flat-Down	P62743	ENSMUSG00000008036	Ap2s1	-0.0161618	Ap2s1
P62746	-0.00426161	0.0335984	0.903068	0.339256	0.57921	0.20514	0.0163448	0.0284205	0.567907	0.953994	0.691782	0.53536	0.811062	0.999814		Flat-Flat	P62746	ENSMUSG00000054364	Rhob	-0.00426161	Rhob
P62748	-0.0483649	0.0360174	0.209316	0.348053	0.423689	0.808626	0.115787	0.0310326	0.000504235	0.0183782	0.558836	0.923291	0.0170069	0.585561		Flat-Flat	P62748	ENSMUSG00000071379	Hpcal1	-0.0483649	Hpcal1
P62751	0.00798917	0.0100284	0.75017	0.689474	0.770658	0.229488	-0.0189987	0.020369	0.355628	0.582638	0.841445	0.566519	0.670412	0.999814		Flat-Flat	P62751	ENSMUSG00000058546	Rpl23a	0.00798917	Rpl23a
P62754	-0.0336616	-0.0311897	0.176849	0.210197	0.0385029	1.86573e-05	0.00334104	0.0200517	0.868368	0.682143	0.0928448	0.00252875	0.951293	0.999814		Flat-Flat	P62754	ENSMUSG00000028495	Rps6	-0.0336616	Rps6
P62761	0.00130152	0.0324309	0.975906	0.453044	0.674217	0.00638116	0.113723	0.0350027	0.00211819	0.00251571	0.765647	0.090511	0.0440275	0.36103		Flat-Flat	P62761	ENSMUSG00000054459	Vsnl1	0.00130152	Vsnl1
P62774	0.00196108	-0.0925156	0.95244	0.00680526	0.00886665	0.811113	-0.0986712	0.0267067	0.000563955	0.0128631	0.0289348	0.924263	0.0180163	0.543437		Flat-Down	P62774	ENSMUSG00000029840	Mtpn	0.00196108	Mtpn
P62806	0.0415001	0.0177131	0.0826776	0.453052	0.0427192	0.717628	0.025946	0.0191182	0.181084	0.721967	0.100696	0.885117	0.505667	0.999814		Up-Flat	P62806	ENSMUSG00000069306	H4c17	0.0415001	H4f16
P62806	0.0415001	0.0177131	0.0826776	0.453052	0.0427192	0.717628	0.025946	0.0191182	0.181084	0.721967	0.100696	0.885117	0.505667	0.999814		Up-Flat	P62806	ENSMUSG00000069305	H4c18	0.0415001	H4f16
P62806	0.0415001	0.0177131	0.0826776	0.453052	0.0427192	0.717628	0.025946	0.0191182	0.181084	0.721967	0.100696	0.885117	0.505667	0.999814		Up-Flat	P62806	ENSMUSG00000060639	H4c9	0.0415001	H4f16
P62806	0.0415001	0.0177131	0.0826776	0.453052	0.0427192	0.717628	0.025946	0.0191182	0.181084	0.721967	0.100696	0.885117	0.505667	0.999814		Up-Flat	P62806	ENSMUSG00000069266	H4c2	0.0415001	H4f16
P62806	0.0415001	0.0177131	0.0826776	0.453052	0.0427192	0.717628	0.025946	0.0191182	0.181084	0.721967	0.100696	0.885117	0.505667	0.999814		Up-Flat	P62806	ENSMUSG00000060093	H4c1	0.0415001	H4f16
P62806	0.0415001	0.0177131	0.0826776	0.453052	0.0427192	0.717628	0.025946	0.0191182	0.181084	0.721967	0.100696	0.885117	0.505667	0.999814		Up-Flat	P62806	ENSMUSG00000091405	H4c14	0.0415001	H4f16
P62806	0.0415001	0.0177131	0.0826776	0.453052	0.0427192	0.717628	0.025946	0.0191182	0.181084	0.721967	0.100696	0.885117	0.505667	0.999814		Up-Flat	P62806	ENSMUSG00000067455	H4c11	0.0415001	H4f16
P62806	0.0415001	0.0177131	0.0826776	0.453052	0.0427192	0.717628	0.025946	0.0191182	0.181084	0.721967	0.100696	0.885117	0.505667	0.999814		Up-Flat	P62806	ENSMUSG00000064288	H4c12	0.0415001	H4f16
P62806	0.0415001	0.0177131	0.0826776	0.453052	0.0427192	0.717628	0.025946	0.0191182	0.181084	0.721967	0.100696	0.885117	0.505667	0.999814		Up-Flat	P62806	ENSMUSG00000060981	H4c8	0.0415001	H4f16
P62806	0.0415001	0.0177131	0.0826776	0.453052	0.0427192	0.717628	0.025946	0.0191182	0.181084	0.721967	0.100696	0.885117	0.505667	0.999814		Up-Flat	P62806	ENSMUSG00000069274	H4c6	0.0415001	H4f16
P62806	0.0415001	0.0177131	0.0826776	0.453052	0.0427192	0.717628	0.025946	0.0191182	0.181084	0.721967	0.100696	0.885117	0.505667	0.999814		Up-Flat	P62806	ENSMUSG00000061482	H4c4	0.0415001	H4f16
P62806	0.0415001	0.0177131	0.0826776	0.453052	0.0427192	0.717628	0.025946	0.0191182	0.181084	0.721967	0.100696	0.885117	0.505667	0.999814		Up-Flat	P62806	ENSMUSG00000060678	H4c3	0.0415001	H4f16
P62806	0.0415001	0.0177131	0.0826776	0.453052	0.0427192	0.717628	0.025946	0.0191182	0.181084	0.721967	0.100696	0.885117	0.505667	0.999814		Up-Flat	P62806	ENSMUSG00000096010	H4c16	0.0415001	H4f16
P62812	-0.0379166	0.00366571	0.0408373	0.839834	0.0782482	0.538001	-0.024192	0.0147292	0.107032	0.000367503	0.159459	0.796929	0.403796	0.16811		Down-Flat	P62812	ENSMUSG00000010803	Gabra1	-0.0379166	Gabra1
P62814	0.0406382	-0.0177381	0.00105145	0.134427	0.00430248	0.0122823	-0.0206342	0.00951225	0.0350493	0.573662	0.0160581	0.129718	0.231731	0.999814		Up-Down	P62814	ENSMUSG00000006273	Atp6v1b2	0.0406382	Atp6v1b2
P62821	-0.0524539	-0.0127936	0.00313902	0.451747	0.000740426	0.145893	0.00885335	0.0137684	0.523271	0.80456	0.00376593	0.459392	0.78884	0.999814		Down-Flat	P62821	ENSMUSG00000020149	Rab1a	-0.0524539	Rab1A
P62823	-0.0825642	-0.0339323	0.000339578	0.119322	5.73151e-06	0.0105077	0.0459628	0.0174696	0.0114108	0.694418	6.32293e-05	0.121494	0.122099	0.999814	Hippocampus, Striatum	Down-Down	P62823	ENSMUSG00000021700	Rab3c	-0.0825642	Rab3c
P62827	-0.0263645	-0.0224887	0.0491726	0.0915911	0.00213696	0.896324	0.0195602	0.0106659	0.0728732	0.0844899	0.00918256	0.955045	0.329641	0.797191		Down-Down	P62827	ENSMUSG00000029430	Ran	-0.0263645	Ran
P62830	0.0222514	0.0166931	0.539569	0.645071	0.558996	0.147873	-0.0141496	0.0294036	0.632546	0.301427	0.675242	0.462577	0.84451	0.97598		Flat-Flat	P62830	ENSMUSG00000071415	Rpl23	0.0222514	Rpl23
P62835	-0.029587	0.022627	0.245247	0.372799	0.474773	0.112869	-0.0129219	0.0205357	0.532175	0.939825	0.6029	0.407445	0.792954	0.999814		Flat-Flat	P62835	ENSMUSG00000068798	Rap1a	-0.029587	Rap1a
P62838	-0.0157552	-0.0552288	0.612522	0.080236	0.0641523	0.939832	0.00461806	0.0252331	0.855556	0.911122	0.13665	0.975805	0.947229	0.999814		Flat-Down	P62838	ENSMUSG00000091896	Ube2d2a	-0.0157552	Ube2d2
P62843	-0.0372495	-0.0549279	0.152645	0.0372075	0.00306277	0.0720632	-0.000476297	0.0209275	0.981937	0.780809	0.0123303	0.332156	0.992229	0.999814		Down-Down	P62843	ENSMUSG00000063457	Rps15	-0.0372495	Rps15
P62849	-0.0477512	-0.0331737	0.0359639	0.140377	0.0025913	0.01393	-0.00703413	0.0180674	0.698756	0.309117	0.0107272	0.139662	0.880448	0.97598		Down-Down	P62849	ENSMUSG00000025290	Rps24	-0.0477512	Rps24
P62852	-0.0482635	-0.00707215	0.0103169	0.697334	0.00677784	0.0657959	-0.0267597	0.0147583	0.0760568	0.0950567	0.0233995	0.318703	0.339382	0.813297		Down-Flat	P62852	ENSMUSG00000009927	Rps25	-0.0482635	Rps25
P62855	-0.0734352	-0.0061335	0.159243	0.905439	0.236435	0.974334	-0.00588096	0.0419348	0.889057	0.636643	0.368969	0.98976	0.959828	0.999814		Down-Flat	P62855	ENSMUSG00000025362	Rps26	-0.0734352	Rps26
P62858	-0.0534839	-0.00992281	0.207332	0.813558	0.274378	0.619498	0.0133135	0.0341653	0.698497	0.608457	0.410501	0.838877	0.880448	0.999814	Cortex	Flat-Flat	P62858	ENSMUSG00000067288	Rps28	-0.0534839	Rps28
P62869	-0.00644265	-0.0424567	0.868447	0.27796	0.396514	0.719616	0.0333529	0.0315902	0.296347	0.29195	0.535195	0.885635	0.625702	0.974025		Flat-Flat	P62869	ENSMUSG00000055839	Elob	-0.00644265	Elob
P62874	0.0350148	0.000654025	0.0742211	0.972947	0.115053	0.954835	-0.00770479	0.0156651	0.625071	0.865172	0.215254	0.981609	0.841707	0.999814		Up-Flat	P62874	ENSMUSG00000029064	Gnb1	0.0350148	Gnb1
P62876	0.0395165	-0.0332089	0.383065	0.463015	0.641957	0.228643	-0.0204041	0.036651	0.58031	0.330706	0.740035	0.565271	0.818834	0.979676		Flat-Flat	P62876	ENSMUSG00000038489	Polr2l	0.0395165	Polr2l
P62880	-0.0120185	-0.00118589	0.707009	0.970393	0.899949	0.511507	-0.00292432	0.0259524	0.910754	0.904644	0.931481	0.78043	0.969136	0.999814		Flat-Flat	P62880	ENSMUSG00000029713	Gnb2	-0.0120185	Gnb2
P62881	-0.0766944	-0.0581274	0.000373073	0.00558719	1.09855e-07	0.612304	0.0119474	0.0163558	0.468653	0.725561	2.25218e-06	0.835001	0.755356	0.999814		Down-Down	P62881	ENSMUSG00000032192	Gnb5	-0.0766944	Gnb5
P62889	-0.0270182	0.00975826	0.304918	0.709646	0.579673	0.00846185	0.0289733	0.0212725	0.179554	0.773293	0.691901	0.104697	0.503122	0.999814		Flat-Flat	P62889	ENSMUSG00000058600	Rpl30	-0.0270182	Rpl30
P62892	-0.0273393	-0.0075509	0.417065	0.822092	0.550621	0.675983	-0.00120571	0.0272693	0.964916	0.453381	0.667976	0.864423	0.98844	0.999814		Flat-Flat	P62892	ENSMUSG00000079641	Rpl39	-0.0273393	Rpl39
P62897	-0.0132904	-0.0133075	0.585352	0.584871	0.550604	0.0279273	0.00903207	0.0197556	0.649597	0.824621	0.667976	0.203181	0.854352	0.999814		Flat-Flat	P62897	ENSMUSG00000058927	Gm10053	-0.0132904	Cycs
P62897	-0.0132904	-0.0133075	0.585352	0.584871	0.550604	0.0279273	0.00903207	0.0197556	0.649597	0.824621	0.667976	0.203181	0.854352	0.999814		Flat-Flat	P62897	ENSMUSG00000063694	Cycs	-0.0132904	Cycs
P62900	-0.0472693	-0.0352286	0.0390106	0.120308	0.00230932	0.35271	-0.0243531	0.0181867	0.186858	0.697316	0.00973612	0.67916	0.513175	0.999814		Down-Down	P62900	ENSMUSG00000073702	Rpl31	-0.0472693	Rpl31
P62908	-0.0498424	0.00420319	0.0350845	0.855653	0.0650866	0.337213	0.00606897	0.0187645	0.747776	0.519672	0.138078	0.666081	0.901271	0.999814		Down-Flat	P62908	ENSMUSG00000030744	Rps3	-0.0498424	Rps3
P62911	0.00168583	0.0301459	0.947364	0.241182	0.377476	0.823099	-0.0109571	0.0207414	0.599746	0.336312	0.51643	0.928523	0.828997	0.979676		Flat-Flat	P62911	ENSMUSG00000057841	Rpl32	0.00168583	Rpl32
P62915	-0.0656064	-0.136385	0.0629671	0.000249497	1.57561e-06	9.6865e-06	0.00763447	0.02814	0.787322	0.937928	2.09671e-05	0.00161709	0.91789	0.999814	Cortex	Down-Down	P62915	ENSMUSG00000028271	Gtf2b	-0.0656064	Gtf2b
P62918	0.0161209	0.0205083	0.49426	0.385247	0.301169	0.395832	-0.0141435	0.0191093	0.462824	0.652432	0.440234	0.708705	0.751924	0.999814		Flat-Flat	P62918	ENSMUSG00000003970	Rpl8	0.0161209	Rpl8
P62956	-0.0670727	-0.0451563	0.366626	0.542368	0.31674	0.516903	0.0455803	0.0600867	0.451816	0.934121	0.455984	0.783168	0.744201	0.999814		Flat-Flat	P62956	ENSMUSG00000069806	Cacng7	-0.0670727	Cacng7
P62960	-0.0238097	0.0326097	0.640914	0.523361	0.802336	0.00797446	0.0417594	0.0414163	0.318374	0.68636	0.863955	0.101951	0.64104	0.999814		Flat-Flat	P62960	ENSMUSG00000028639	Ybx1	-0.0238097	Ybx1
P62962	-0.0210465	-0.00500064	0.0810158	0.67383	0.0746353	0.0464524	0.00446545	0.00964136	0.645346	0.338541	0.153486	0.267074	0.851503	0.979676		Down-Flat	P62962	ENSMUSG00000018293	Pfn1	-0.0210465	Pfn1
P62965	0.111672	-0.0740006	0.0287015	0.141566	0.0822043	0.000368673	0.0416388	0.0404265	0.308179	0.632124	0.165244	0.017078	0.635129	0.999814	Cortex	Up-Down	P62965	ENSMUSG00000032291	Crabp1	0.111672	Crabp1
P62983	0.0890124	0.13323	0.296044	0.120383	0.0373003	0.342656	0.0468941	0.0687938	0.498729	0.0540137	0.0906378	0.670382	0.77476	0.747236		Flat-Up	P62983	ENSMUSG00000020460	Rps27a	0.0890124	Rps27a
P62996	-0.0544673	0.0188063	0.0496011	0.490103	0.134375	0.581128	0.0184157	0.0220784	0.408354	0.840714	0.243197	0.816996	0.712623	0.999814		Down-Flat	P62996	ENSMUSG00000022858	Tra2b	-0.0544673	Tra2b
P63001	0.0595783	0.0473427	0.298724	0.407965	0.178748	0.237707	0.00193366	0.0463045	0.966864	0.904978	0.300652	0.577312	0.988887	0.999814		Flat-Flat	P63001	ENSMUSG00000001847	Rac1	0.0595783	Rac1
P63002	0.063282	0.0662737	0.37407	0.352098	0.195789	0.367035	-0.0635314	0.0575872	0.275432	0.394661	0.321152	0.687819	0.605009	0.999814		Flat-Flat	P63002	ENSMUSG00000054452	Tle5	0.063282	Tle5
P63005	0.031183	-0.0259958	0.00395371	0.0149549	0.00856606	0.910451	-0.0249508	0.00840851	0.00467322	0.785672	0.0280748	0.961696	0.0726592	0.999814		Up-Down	P63005	ENSMUSG00000020745	Pafah1b1	0.031183	Pafah1b1
P63011	-0.0322772	-0.0325655	0.0506976	0.0487476	0.000926546	0.002216	0.0054692	0.0131488	0.679304	0.684983	0.00455127	0.0488521	0.871194	0.999814		Down-Down	P63011	ENSMUSG00000031840	Rab3a	-0.0322772	Rab3a
P63017	-0.0372627	-0.0149374	1.39525e-05	0.0583289	4.95821e-08	0.156179	0.0404747	0.00628837	5.38316e-08	0.799764	1.15876e-06	0.472362	1.1588e-05	0.999814	Cortex	Down-Down	P63017	ENSMUSG00000015656	Hspa8	-0.0372627	Hspa8
P63024	0.0186748	0.0455955	0.662992	0.289695	0.308503	0.815668	-0.00651649	0.034773	0.852136	0.308947	0.447648	0.926136	0.946401	0.97598		Flat-Flat	P63024	ENSMUSG00000028955	Vamp3	0.0186748	Vamp3
P63028	0.0557629	0.0454431	0.132272	0.218132	0.0275334	3.63513e-05	0.0242511	0.029734	0.418756	0.269311	0.0715613	0.00391258	0.720809	0.968472		Up-Flat	P63028	ENSMUSG00000060126	Tpt1	0.0557629	Tpt1
P63030	0.0090865	0.107672	0.757627	0.000593834	0.000261849	0.65114	0.0244302	0.0239045	0.311907	0.779501	0.00161048	0.853253	0.636955	0.999814		Flat-Up	P63030	ENSMUSG00000023861	Mpc1	0.0090865	Mpc1
P63034	-0.0190191	-0.0560191	0.29989	0.00335644	0.00040265	0.434808	-0.011428	0.0148179	0.444352	0.0291366	0.00229338	0.734278	0.740653	0.647038		Flat-Down	P63034			-0.0190191	Cyth2
P63037	-0.0397169	-0.0535832	0.0313862	0.00437706	2.00984e-05	0.295509	0.0588163	0.0146266	0.000203871	0.807059	0.000183416	0.626362	0.00882916	0.999814	Cortex	Down-Down	P63037	ENSMUSG00000028410	Dnaja1	-0.0397169	Dnaja1
P63038	-0.0417699	-0.0134235	0.00221281	0.303909	0.000245753	0.137373	0.0293489	0.0105466	0.00768352	0.366588	0.00153078	0.449457	0.0979716	0.99435		Down-Flat	P63038	ENSMUSG00000025980	Hspd1	-0.0417699	Hspd1
P63040	0.00939535	-0.0151051	0.852155	0.764525	0.954821	0.0151262	0.0407119	0.0409403	0.325005	0.0494247	0.969121	0.145441	0.646105	0.744517		Flat-Flat	P63040	ENSMUSG00000033615	Cplx1	0.00939535	Cplx1
P63042	0.0385073	0.10296	0.420849	0.034916	0.0130455	5.72681e-07	0.0117728	0.0387247	0.762432	0.298165	0.0392439	0.000270752	0.90839	0.97594		Flat-Up	P63042	ENSMUSG00000022044	Stmn4	0.0385073	Stmn4
P63044	-0.0100086	0.0640019	0.681965	0.0112531	0.0242597	0.625915	-0.04329	0.0198212	0.0338784	0.414831	0.0647584	0.842729	0.227731	0.999814		Flat-Up	P63044	ENSMUSG00000020894	Vamp2	-0.0100086	Vamp2
P63046	-0.0358279	-0.0276969	0.0764144	0.167962	0.00916155	0.706744	0.00975142	0.0161539	0.548913	0.310278	0.0296434	0.879704	0.801256	0.97598		Down-Down	P63046	ENSMUSG00000018865	Sult4a1	-0.0358279	Sult4a1
P63054	-0.054013	0.00347733	0.559657	0.969988	0.806351	0.0982757	0.17717	0.0750731	0.0223895	0.0572294	0.866876	0.383391	0.182889	0.762223		Flat-Flat	P63054	ENSMUSG00000090223	Pcp4	-0.054013	Pcp4
P63056	-0.00776511	-0.0859503	0.774483	0.00251252	0.00152218	0.798974	0.0437316	0.0220042	0.0525972	0.104343	0.00691976	0.919925	0.283036	0.825217		Flat-Down	P63056	ENSMUSG00000027965	Olfm3	-0.00776511	Olfm3
P63058	-0.0154404	-0.16714	0.788424	0.00530032	0.00382973	0.271808	-0.0178668	0.0467168	0.703817	0.524833	0.0146293	0.608368	0.882227	0.999814	Cortex	Flat-Down	P63058	ENSMUSG00000058756	Thra	-0.0154404	Thra
P63073	-0.0212915	-0.0351917	0.110943	0.00995097	0.00034223	0.0110362	0.0116491	0.0107052	0.281954	0.2367	0.00201026	0.125037	0.610719	0.94927		Down-Down	P63073	ENSMUSG00000028156	Eif4e	-0.0212915	Eif4e
P63080	-0.131649	-0.0300382	0.00252546	0.470581	0.00060951	0.00897595	0.0378792	0.0337225	0.266913	0.785593	0.00319327	0.108229	0.597317	0.999814		Down-Flat	P63080	ENSMUSG00000033676	Gabrb3	-0.131649	Gabrb3
P63082	0.061972	0.201952	0.278949	0.00082666	6.37365e-05	0.00131774	0.0326622	0.0462069	0.483066	0.72888	0.000493115	0.0357205	0.763744	0.999814	Cortex	Flat-Up	P63082	ENSMUSG00000024121	Atp6v0c	0.061972	Atp6v0c
P63085	0.0265033	-0.0259353	0.133744	0.14208	0.22937	0.662156	0.024261	0.0141872	0.0937117	0.956684	0.360714	0.857586	0.376855	0.999814		Up-Down	P63085	ENSMUSG00000063358	Mapk1	0.0265033	Mapk1
P63087-2	-0.0413777	-0.0485696	0.0967025	0.0524515	0.00251804	0.806872	-0.0202918	0.0199411	0.313975	0.644211	0.0105012	0.923112	0.638506	0.999814		Down-Down	P63087	ENSMUSG00000004455	Ppp1cc	-0.0413777	Ppp1cc
P63089	-0.0651428	0.0497243	0.130398	0.245929	0.283684	0.143975	0.0236827	0.0345632	0.496513	0.965963	0.421238	0.457556	0.773351	0.999814		Down-Flat	P63089	ENSMUSG00000029838	Ptn	-0.0651428	Ptn
P63101	0.00159547	0.0354383	0.961345	0.284589	0.447612	0.427532	0.00915944	0.0267385	0.733428	0.419056	0.579016	0.729113	0.895433	0.999814		Flat-Flat	P63101	ENSMUSG00000022285	Ywhaz	0.00159547	Ywhaz
P63137-2	0.0209875	0.0306667	0.506681	0.333185	0.263482	0.153767	-0.0609182	0.0256135	0.0214179	0.279967	0.3986	0.470662	0.177529	0.971349		Flat-Flat	P63137	ENSMUSG00000007653	Gabrb2	0.0209875	Gabrb2
P63141	0.0505698	-0.0213949	0.334907	0.682098	0.622853	0.46187	0.0750635	0.0423894	0.0829425	0.855659	0.726044	0.752276	0.35386	0.999814		Flat-Flat	P63141	ENSMUSG00000040724	Kcna2	0.0505698	Kcna2
P63143	0.00830658	-0.0478156	0.786086	0.122748	0.254261	0.00430446	0.0413759	0.024851	0.102435	0.697773	0.388586	0.0726753	0.39647	0.999814		Flat-Down	P63143	ENSMUSG00000027827	Kcnab1	0.00830658	Kcnab1
P63154	-0.0361821	-0.113766	0.334402	0.0035575	0.000518063	0.180157	-0.0149126	0.0302971	0.624814	0.375723	0.00284023	0.505693	0.841707	0.999489		Flat-Down	P63154	ENSMUSG00000001767	Crnkl1	-0.0361821	Crnkl1
P63158	0.054953	0.116012	0.380374	0.0677162	0.02571	0.0281114	-0.0151308	0.0506785	0.766562	0.580548	0.067566	0.203323	0.910063	0.999814		Flat-Up	P63158	ENSMUSG00000066551	Hmgb1	0.054953	Hmgb1
P63166	-0.0423759	-0.00543411	0.275083	0.888007	0.401485	0.0537028	0.00344846	0.0313395	0.91284	0.115195	0.539054	0.287738	0.969926	0.840836		Flat-Flat	P63166	ENSMUSG00000026021	Sumo1	-0.0423759	Sumo1
P63168	-0.0352042	-0.000533349	0.373437	0.989196	0.582587	0.851473	-0.0126101	0.0319934	0.695218	0.612682	0.694455	0.939355	0.87896	0.999814		Flat-Flat	P63168	ENSMUSG00000009013	Dynll1	-0.0352042	Dynll1
P63213	0.172393	-0.013508	0.0747327	0.887092	0.139515	0.850869	-0.174242	0.0772671	0.028727	0.688506	0.250333	0.93901	0.208791	0.999814		Up-Flat	P63213	ENSMUSG00000043004	Gng2	0.172393	Gng2
P63216	0.0094252	-0.0224136	0.854826	0.66375	0.908198	0.967417	-0.0552262	0.0418351	0.193065	0.570256	0.937326	0.98697	0.520419	0.999814		Flat-Flat	P63216	ENSMUSG00000071658	Gng3	0.0094252	Gng3
P63239	0.0155022	-0.0140962	0.577771	0.612647	0.825822	0.404172	0.0157005	0.0225841	0.490281	0.00103282	0.880024	0.714468	0.768948	0.236226		Flat-Flat	P63239	ENSMUSG00000021587	Pcsk1	0.0155022	Pcsk1
P63242	0.0197354	0.0700904	0.532225	0.0301435	0.0157738	5.65371e-05	-0.0174435	0.0256117	0.499097	0.557613	0.0458128	0.00523792	0.77476	0.999814		Flat-Up	P63242	ENSMUSG00000078812	Eif5a	0.0197354	Eif5a
P63248	-0.0426978	-0.097046	0.463419	0.099461	0.0554588	0.288698	-0.047437	0.0471661	0.319582	0.373182	0.122592	0.622783	0.642589	0.999404		Flat-Down	P63248	ENSMUSG00000027499	Pkia	-0.0426978	Pkia
P63250	-0.0310157	-0.0339138	0.521309	0.48333	0.407289	0.508392	-0.11666	0.0391972	0.00456027	0.0119896	0.544376	0.778509	0.0716237	0.543437		Flat-Flat	P63250	ENSMUSG00000026824	Kcnj3	-0.0310157	Kcnj3
P63254	-0.0612884	0.169742	0.606075	0.15701	0.354399	0.148201	0.0937083	0.0964005	0.335888	0.345366	0.493409	0.463037	0.654239	0.981264		Flat-Up	P63254	ENSMUSG00000006360	Crip1	-0.0612884	Crip1
P63260	-0.00666341	-0.00985339	0.443395	0.258769	0.167062	0.527	-0.0109402	0.00703964	0.126732	0.279547	0.2871	0.789745	0.435892	0.971349		Flat-Flat	P63260	ENSMUSG00000062825	Actg1	-0.00666341	Actg1
P63271	-0.0482077	0.00130597	0.156822	0.969079	0.270721	0.314753	0.0248758	0.0273656	0.367881	0.169712	0.406359	0.645375	0.679676	0.905116		Down-Flat	P63271	ENSMUSG00000020485	Supt4a	-0.0482077	Supt4h1a
P63276	-0.0601712	0.00809382	0.0020384	0.662758	0.00381134	0.0156674	-0.0289425	0.0150597	0.0605723	0.479351	0.0145819	0.147201	0.303858	0.999814		Down-Flat	P63276	ENSMUSG00000061787	Rps17	-0.0601712	Rps17
P63280	0.0551038	-0.0695869	0.0987092	0.0386401	0.0912575	0.358859	-0.0309686	0.0267202	0.252192	0.427277	0.179161	0.682938	0.581909	0.999814		Up-Down	P63280	ENSMUSG00000015120	Ube2i	0.0551038	Ube2i
P63318	0.0167329	-0.0465064	0.430088	0.0317822	0.0918919	0.00504436	-0.0240491	0.0171689	0.167723	0.543129	0.180069	0.0775624	0.487927	0.999814		Flat-Down	P63318	ENSMUSG00000078816	Prkcg	0.0167329	Prkcg
P63321	0.0565701	0.0360585	0.00314421	0.0531764	2.74219e-05	0.000897439	0.00383092	0.0148516	0.797551	0.99	0.00023893	0.0294545	0.923328	0.999814		Up-Up	P63321	ENSMUSG00000008859	Rala	0.0565701	Rala
P63325	-0.0558284	0.0112333	0.00128752	0.494687	0.00306815	0.0508497	-0.0236282	0.013329	0.0826258	0.00288875	0.0123411	0.279741	0.353029	0.362505		Down-Flat	P63325	ENSMUSG00000052146	Rps10	-0.0558284	Rps10
P63328	-0.0314957	-0.0419339	0.0115015	0.00101865	8.85613e-07	0.683163	0.0270072	0.00978569	0.00816301	0.00814848	1.32282e-05	0.870183	0.0999082	0.488842	Cortex	Down-Down	P63328	ENSMUSG00000028161	Ppp3ca	-0.0314957	Ppp3ca
P63328-2	0.0491176	0.0529705	0.435574	0.400677	0.272503	0.935149	-0.0245348	0.0510059	0.632688	0.966539	0.408352	0.973731	0.844546	0.999814		Flat-Flat	P63328	ENSMUSG00000028161	Ppp3ca	0.0491176	Ppp3ca
P63330	0.000182222	-0.0609449	0.994822	0.0340646	0.0512131	0.0122165	-0.0224604	0.0228091	0.329703	0.810868	0.115652	0.129521	0.649975	0.999814	Cortex	Flat-Down	P63330	ENSMUSG00000020349	Ppp2ca	0.000182222	Ppp2ca
P67778	0.00982882	-0.0370213	0.696361	0.145747	0.318003	0.112119	0.0126555	0.0204418	0.538778	0.81606	0.456947	0.406639	0.797387	0.999814		Flat-Down	P67778	ENSMUSG00000038845	Phb1	0.00982882	Phb
[truncated: 5,385 more rows]
